# Supplementary material for: Gene Expression Responses to Sequential Nutrient Deficiency Stresses in Soybean
Source: Int J Mol Sci. 2021 Jan 27;22(3):1252. doi: 10.3390/ijms22031252 (PMC7866191; doi:10.3390/ijms22031252)
Supplement: Supplementary file 1 [file ijms-22-01252-s001.zip]

Archive with 23 entries (20 files):
- O'Rourke_V2_Supplementary File 1/
- O'Rourke_V2_Supplementary File 1/TableS7.xlsx
- __MACOSX/
- __MACOSX/O'Rourke_V2_Supplementary File 1/
- __MACOSX/O'Rourke_V2_Supplementary File 1/._TableS7.xlsx
- O'Rourke_V2_Supplementary File 1/TableS6.xlsx
- __MACOSX/O'Rourke_V2_Supplementary File 1/._TableS6.xlsx
- O'Rourke_V2_Supplementary File 1/TableS1.xlsx
- __MACOSX/O'Rourke_V2_Supplementary File 1/._TableS1.xlsx
- O'Rourke_V2_Supplementary File 1/TableS10.xlsx
- __MACOSX/O'Rourke_V2_Supplementary File 1/._TableS10.xlsx
- O'Rourke_V2_Supplementary File 1/TableS3.xlsx
- __MACOSX/O'Rourke_V2_Supplementary File 1/._TableS3.xlsx
- O'Rourke_V2_Supplementary File 1/TableS2.xlsx
- __MACOSX/O'Rourke_V2_Supplementary File 1/._TableS2.xlsx
- O'Rourke_V2_Supplementary File 1/Table S4.xlsx
- __MACOSX/O'Rourke_V2_Supplementary File 1/._Table S4.xlsx
- O'Rourke_V2_Supplementary File 1/TableS5.xlsx
- __MACOSX/O'Rourke_V2_Supplementary File 1/._TableS5.xlsx
- O'Rourke_V2_Supplementary File 1/TableS9.xlsx
- __MACOSX/O'Rourke_V2_Supplementary File 1/._TableS9.xlsx
- O'Rourke_V2_Supplementary File 1/TableS8.xlsx
- __MACOSX/O'Rourke_V2_Supplementary File 1/._TableS8.xlsx
