# Supplementary material for: Gene Expression Responses to Sequential Nutrient Deficiency Stresses in Soybean
Source: Int J Mol Sci. 2021 Jan 27;22(3):1252. doi: 10.3390/ijms22031252 (PMC7866191; doi:10.3390/ijms22031252)
Supplement: Supplementary file 1 [file ijms-22-01252-s001.zip › O'Rourke_V2_Supplementary File 1/TableS7.xlsx]

## Sheet: Table S7 OverRepTFBS of 59
Supplementary File 1 Table S7: Over-represented transcription factor binding sites identified using CLOVER in 59 -Fe-Pi specific DEGs in Roots
MotifID	Motif Name	RawScore	Pvalue	TFF	# of 59 DEGs with Motif in Promoter
MA1275.1	AT1G47655	7.9	0	C2H2 Zn Finger	39
MA1294.1	MYB62	3.06	0.002	MYB	22
MA1042.1	MYB59	0.852	0.004	MYB	29
