# Supplementary material for: Gene Expression Responses to Sequential Nutrient Deficiency Stresses in Soybean
Source: Int J Mol Sci. 2021 Jan 27;22(3):1252. doi: 10.3390/ijms22031252 (PMC7866191; doi:10.3390/ijms22031252)
Supplement: Supplementary file 1 [file ijms-22-01252-s001.zip › O'Rourke_V2_Supplementary File 1/TableS6.xlsx]

## Sheet: Table S6 -Fe-Pispecific L&R GO
Supplementary Table 1 Table S6: Statistically Significant GO terms from 110 DEGs differentially expressed in roots and leaves, but only in -Fe-Pi samples
GO ID	Genome GO count	Expressed GO	Expected expression	Status	Corrected Pvalue	GO Description
GO:0010623	7	4	0.0289612	Overrepresented	2.00472e-06	developmental programmed cell death
GO:0009834	135	6	0.558538	Overrepresented	0.0046026	secondary cell wall biogenesis
GO:0010413	495	9	2.04797	Overrepresented	0.0503293	glucuronoxylan metabolic process
