# Supplementary material for: Gene Expression Responses to Sequential Nutrient Deficiency Stresses in Soybean
Source: Int J Mol Sci. 2021 Jan 27;22(3):1252. doi: 10.3390/ijms22031252 (PMC7866191; doi:10.3390/ijms22031252)
Supplement: Supplementary file 1 [file ijms-22-01252-s001.zip › O'Rourke_V2_Supplementary File 1/TableS1.xlsx]

## Sheet: Table S1 AllLeafDEGs
Supplementary File 1 Table S1: All 2,975 DEGs identified from leaves of -Fe-Pi stressed plants
GlymaID	Leaf -Fe-Fe logFC	Leaf -Pi-Pi logFC	Leaf -Fe-Pi logFC	-Fe-Pi unique with Stringent parameters	Figure 4 Gene List ID	Figure 2 cluster designation	Leaf -Fe-Fe	Leaf -Pi-Pi	Leaf -Fe-Pi		GlymaID	Protein Length (AA)	Top Uniref100 BLASTP Hit	E-value (E<10-6)	% Coverage	Top Descriptive Uniref100 BLASTP Hit	E-value (E<10-6)	% Coverage	Top Arabidopsis (TAIR10) BLASTP Hit	E-value (E<10-6)	Coverage	Gene Ontology Biological Process IDs	Gene Ontology Biological Process Descriptions	Gene Ontology Molecular Function IDs	Gene Ontology Molecular Function Descriptions	Gene Ontology Cellular Component IDs	Gene Ontology Cellular Component Descriptions	PFAM IDs	PFAM Descriptions	Panther IDs	Panther Descriptions	KOG IDs	KOG Desctiptions
Glyma.01G002100	Not DE	Not DE	1.01531		2467 List	L1	Not DE	Not DE	Up		Glyma.01G002100	1105	UniRef100_I1J4B0 Auxin response factor n=1 Tax=Glycine max RepID=I1J4B0_SOYBN	0	100	UniRef100_I1J4B0 Auxin response factor n=1 Tax=Glycine max RepID=I1J4B0_SOYBN	0	100	AT1G19220.1|Symbols:ARF19, IAA22, ARF11|auxin response factor 19|chr1:6628395-6632779 REVERSE LENGTH=1086	0	41.9	GO:0006355 GO:0007155 GO:0009723 GO:0009725 GO:0009733 GO:0009741 GO:0010090 GO:0010311 GO:0010583 GO:0045010 GO:0048366 GO:0048527 GO:0048765 GO:0071555	actin nucleation; cell adhesion; cell wall organization; lateral root development; lateral root formation; leaf development; regulation of transcription, DNA-dependent; response to auxin stimulus; response to brassinosteroid stimulus; response to cyclopentenone; response to ethylene stimulus; response to hormone stimulus; root hair cell differentiation; trichome morphogenesis	GO:0003677 GO:0003700 GO:0043565 GO:0046983	DNA binding; protein dimerization activity; sequence-specific DNA binding; sequence-specific DNA binding transcription factor activity	GO:0005634	nucleus	PF02309 PF02362 PF06507	AUX/IAA family; B3 DNA binding domain; Auxin response factor	NA	NA	NA	NA
Glyma.01G005400	Not DE	Not DE	-1.11392		2467 List	L2	Not DE	Not DE	Down		Glyma.01G005400	540	UniRef100_I1J4F8 Uncharacterized protein n=2 Tax=Glycine max RepID=I1J4F8_SOYBN	0	100	UniRef100_G7KHY6 6-phosphofructokinase n=1 Tax=Medicago truncatula RepID=G7KHY6_MEDTR	0	94.26	AT4G26270.1|Symbols:PFK3|phosphofructokinase 3|chr4:13301094-13304030 REVERSE LENGTH=489	0	99.39	GO:0006096 GO:0010053	glycolysis; root epidermal cell differentiation	GO:0003872 GO:0005524	6-phosphofructokinase activity; ATP binding	GO:0005737 GO:0005829 GO:0005945	6-phosphofructokinase complex; cytoplasm; cytosol	PF00365	Phosphofructokinase	PTHR13697	PHOSPHOFRUCTOKINASE	KOG2440	Pyrophosphate-dependent_phosphofructo-1-kinase
Glyma.01G006000	Not DE	Not DE	-2.17528	605	2467 List	L2	Not DE	Not DE	Down		Glyma.01G006000	188	UniRef100_C6SYZ5 Uncharacterized protein n=1 Tax=Glycine max RepID=C6SYZ5_SOYBN	5e-132	100	UniRef100_Q9LVB9 Emb|CAB83157.1 n=1 Tax=Arabidopsis thaliana RepID=Q9LVB9_ARATH	2e-21	54.07	AT5G56550.1|Symbols:OXS3, ATOXS3|oxidative stress 3|chr5:22895847-22896502 REVERSE LENGTH=172	2e-24	54.07	GO:0006979 GO:0046686	response to cadmium ion; response to oxidative stress	GO:0003674	molecular function	GO:0005634 GO:0016607	nuclear speck; nucleus	NA	NA	NA	NA	NA	NA
Glyma.01G008500	Not DE	Not DE	1.1321		2467 List	L1	Not DE	Not DE	Up		Glyma.01G008500	592	UniRef100_I1J4J6 Malic enzyme n=1 Tax=Glycine max RepID=I1J4J6_SOYBN	0	100	UniRef100_I1J4J6 Malic enzyme n=1 Tax=Glycine max RepID=I1J4J6_SOYBN	0	100	AT1G79750.1|Symbols:ATNADP-ME4, NADP-ME4|NADP-malic enzyme 4|chr1:30007655-30011179 REVERSE LENGTH=646	0	89.63	GO:0006094 GO:0006108 GO:0006633 GO:0007010 GO:0009793 GO:0009845 GO:0010498 GO:0051289 GO:0055114	cytoskeleton organization; embryo development ending in seed dormancy; fatty acid biosynthetic process; gluconeogenesis; malate metabolic process; oxidation-reduction process; proteasomal protein catabolic process; protein homotetramerization; seed germination	GO:0000166 GO:0004470 GO:0004473 GO:0008270 GO:0016491 GO:0016616 GO:0016619 GO:0016652 GO:0042803 GO:0046872 GO:0050897 GO:0051287	NAD binding; cobalt ion binding; malate dehydrogenase (oxaloacetate-decarboxylating) (NADP+) activity; malate dehydrogenase (oxaloacetate-decarboxylating) activity; malic enzyme activity; metal ion binding; nucleotide binding; oxidoreductase activity; oxidoreductase activity, acting on NAD(P)H, NAD(P) as acceptor; oxidoreductase activity, acting on the CH-OH group of donors, NAD or NADP as accept…	GO:0009507	chloroplast	PF00390 PF03949	Malic enzyme, N-terminal domain; Malic enzyme, NAD binding domain	PTHR23406	MALIC ENZYME-RELATED	KOG1257	NADP+-dependent_malic_enzyme
Glyma.01G013500	Not DE	Not DE	1.75209		2467 List	L1	Not DE	Not DE	Up		Glyma.01G013500	675	UniRef100_K7K178 Uncharacterized protein n=1 Tax=Glycine max RepID=K7K178_SOYBN	0	100	UniRef100_G7KDB1 Cysteine-rich receptor-like protein kinase n=1 Tax=Medicago truncatula RepID=G7KDB1_MEDTR	0	98.2	AT4G21410.1|Symbols:CRK29|cysteine-rich RLK (RECEPTOR-like protein kinase) 29|chr4:11402463-11405025 REVERSE LENGTH=679	0	96.47	GO:0006468 GO:0009737	protein phosphorylation; response to abscisic acid stimulus	GO:0004672 GO:0004674 GO:0005524 GO:0016301 GO:0016772	ATP binding; kinase activity; protein kinase activity; protein serine/threonine kinase activity; transferase activity, transferring phosphorus-containing groups	GO:0005576 GO:0005773 GO:0005886	extracellular region; plasma membrane; vacuole	PF07714 PF01657	Protein tyrosine kinase; Salt stress response/antifungal	PTHR24420	LEUCINE-RICH REPEAT RECEPTOR-LIKE PROTEIN KINASE	KOG1187	Serine/threonine_protein_kinase
Glyma.01G014100	Not DE	Not DE	1.94213		2467 List	L1	Not DE	Not DE	Up		Glyma.01G014100	408	UniRef100_K7K181 Uncharacterized protein n=1 Tax=Glycine max RepID=K7K181_SOYBN	0	100	UniRef100_G7KCB2 Abhydrolase domain-containing protein FAM108C1 n=1 Tax=Medicago truncatula RepID=G7KCB2_MEDTR	0	100.75	AT1G32190.1|Symbols:|alpha/beta-Hydrolases superfamily protein|chr1:11593059-11595731 REVERSE LENGTH=422	2e-167	83.65	GO:0006499 GO:0009855 GO:0009944 GO:0010014 GO:0010075	N-terminal protein myristoylation; determination of bilateral symmetry; meristem initiation; polarity specification of adaxial/abaxial axis; regulation of meristem growth	GO:0016787	hydrolase activity	GO:0005576 GO:0005886	extracellular region; plasma membrane	PF02230	Phospholipase/Carboxylesterase	PTHR12277	UNCHARACTERIZED	KOG1552	Predicted_alpha/beta_hydrolase
Glyma.01G014600	Not DE	Not DE	1.92744		2467 List	L1	Not DE	Not DE	Up		Glyma.01G014600	790	UniRef100_I1J4R3 Uncharacterized protein n=1 Tax=Glycine max RepID=I1J4R3_SOYBN	0	100	UniRef100_G7KCC4 Homeobox-leucine zipper protein ROC3 n=1 Tax=Medicago truncatula RepID=G7KCC4_MEDTR	0	98.25	AT5G46880.1|Symbols:HB-7, HDG5|homeobox-7|chr5:19031540-19035388 FORWARD LENGTH=826	0	92.74	GO:0006355 GO:0006944 GO:0048497	cellular membrane fusion; maintenance of floral organ identity; regulation of transcription, DNA-dependent	GO:0003677 GO:0003700 GO:0043565	DNA binding; sequence-specific DNA binding; sequence-specific DNA binding transcription factor activity	GO:0005634	nucleus	PF01852 PF00046	START domain; Homeobox domain	PTHR24325	FAMILY NOT NAMED	NA	NA
Glyma.01G016500	Not DE	1.38164	2.70768		370 List	L5	Not DE	Up	Up		Glyma.01G016500	1247	UniRef100_I1J4T8 Uncharacterized protein n=5 Tax=Glycine RepID=I1J4T8_SOYBN	0	100	UniRef100_G7KDP1 ABC transporter B family member n=1 Tax=Medicago truncatula RepID=G7KDP1_MEDTR	0	99.76	AT4G25960.1|Symbols:PGP2|P-glycoprotein 2|chr4:13177438-13183425 FORWARD LENGTH=1273	0	97.17	GO:0006200 GO:0006810 GO:0010048 GO:0010315 GO:0010540 GO:0010541 GO:0043481 GO:0048440 GO:0055085	ATP catabolic process; acropetal auxin transport; anthocyanin accumulation in tissues in response to UV light; auxin efflux; basipetal auxin transport; carpel development; transmembrane transport; transport; vernalization response	GO:0000166 GO:0005524 GO:0016887 GO:0017111 GO:0042626	ATP binding; ATPase activity; ATPase activity, coupled to transmembrane movement of substances; nucleoside-triphosphatase activity; nucleotide binding	GO:0005886 GO:0009507 GO:0016020 GO:0016021	chloroplast; integral to membrane; membrane; plasma membrane	PF00664 PF00005	ABC transporter transmembrane region; ABC transporter	PTHR24221	FAMILY NOT NAMED	KOG0055	Multidrug/pheromone_exporter,_ABC_superfamily
Glyma.01G018100	Not DE	Not DE	2.2994		2467 List	L1	Not DE	Not DE	Up		Glyma.01G018100	216	NA	NA	NA	NA	NA	NA	NA	NA	NA	NA	NA	NA	NA	NA	NA	NA	NA	NA	NA	NA	NA
Glyma.01G020900	Not DE	Not DE	1.20261		2467 List	L1	Not DE	Not DE	Up		Glyma.01G020900	363	UniRef100_C6THI3 Uncharacterized protein n=1 Tax=Glycine max RepID=C6THI3_SOYBN	0	100	UniRef100_B9IIG5 Cinnamyl-alcohol dehydrogenase family protein n=1 Tax=Populus trichocarpa RepID=B9IIG5_POPTR	0	99.45	AT4G37980.1|Symbols:ELI3-1, ELI3, ATCAD7, CAD7|elicitor-activated gene 3-1|chr4:17852670-17854302 FORWARD LENGTH=357	5e-177	98.04	GO:0009617 GO:0009626 GO:0009809 GO:0055114	lignin biosynthetic process; oxidation-reduction process; plant-type hypersensitive response; response to bacterium	GO:0000166 GO:0008270 GO:0016491 GO:0016747 GO:0045551	cinnamyl-alcohol dehydrogenase activity; nucleotide binding; oxidoreductase activity; transferase activity, transferring acyl groups other than amino-acyl groups; zinc ion binding	GO:0005737	cytoplasm	PF08240 PF00107	Alcohol dehydrogenase GroES-like domain; Zinc-binding dehydrogenase	PTHR11695	ALCOHOL DEHYDROGENASE RELATED	KOG0023	Alcohol_dehydrogenase,_class_V
Glyma.01G021900	Not DE	Not DE	-1.11923		2467 List	L2	Not DE	Not DE	Down		Glyma.01G021900	302	UniRef100_K7K1C8 Uncharacterized protein n=1 Tax=Glycine max RepID=K7K1C8_SOYBN	0	100	UniRef100_Q8S997 Glucosyltransferase-12 n=1 Tax=Phaseolus angularis RepID=Q8S997_PHAAN	2e-150	62.63	AT1G22360.1|Symbols:AtUGT85A2, UGT85A2|UDP-glucosyl transferase 85A2|chr1:7895068-7897527 REVERSE LENGTH=481	6e-39	58.21	GO:0008152	metabolic process	GO:0008194 GO:0015020 GO:0016757 GO:0016758	UDP-glycosyltransferase activity; glucuronosyltransferase activity; transferase activity, transferring glycosyl groups; transferase activity, transferring hexosyl groups	GO:0005634	nucleus	PF00201	UDP-glucoronosyl and UDP-glucosyl transferase	PTHR11926	GLUCOSYL/GLUCURONOSYL TRANSFERASES	NA	NA
Glyma.01G022400	Not DE	Not DE	1.56094		2467 List	L1	Not DE	Not DE	Up		Glyma.01G022400	453	UniRef100_I1J502 Uncharacterized protein n=2 Tax=Glycine max RepID=I1J502_SOYBN	0	100	UniRef100_G7JWC6 Cysteine-rich receptor-like protein kinase n=1 Tax=Medicago truncatula RepID=G7JWC6_MEDTR	0	99.12	AT5G65530.1|Symbols:|Protein kinase superfamily protein|chr5:26190844-26192826 REVERSE LENGTH=456	3e-180	98.46	GO:0006468 GO:0046777	protein autophosphorylation; protein phosphorylation	GO:0004672 GO:0004674 GO:0004713 GO:0005524 GO:0016301 GO:0016772	ATP binding; kinase activity; protein kinase activity; protein serine/threonine kinase activity; protein tyrosine kinase activity; transferase activity, transferring phosphorus-containing groups	GO:0005737	cytoplasm	PF00069	Protein kinase domain	PTHR24420	LEUCINE-RICH REPEAT RECEPTOR-LIKE PROTEIN KINASE	KOG1187	Serine/threonine_protein_kinase
Glyma.01G022600	Not DE	Not DE	-1.43037		2467 List	L2	Not DE	Not DE	Down		Glyma.01G022600	802	UniRef100_I1J504 Uncharacterized protein n=1 Tax=Glycine max RepID=I1J504_SOYBN	0	100	UniRef100_G7JWD7 U-box domain-containing protein n=1 Tax=Medicago truncatula RepID=G7JWD7_MEDTR	0	99.13	AT5G65500.1|Symbols:|U-box domain-containing protein kinase family protein|chr5:26181093-26183997 REVERSE LENGTH=791	0	100.51	GO:0006468 GO:0016567	protein phosphorylation; protein ubiquitination	GO:0004672 GO:0004713 GO:0004842 GO:0005524 GO:0016301 GO:0016772	ATP binding; kinase activity; protein kinase activity; protein tyrosine kinase activity; transferase activity, transferring phosphorus-containing groups; ubiquitin-protein ligase activity	GO:0000151 GO:0005634	nucleus; ubiquitin ligase complex	PF04564 PF07714	U-box domain; Protein tyrosine kinase	PTHR24420	LEUCINE-RICH REPEAT RECEPTOR-LIKE PROTEIN KINASE	KOG1187	Serine/threonine_protein_kinase
Glyma.01G024000	Not DE	Not DE	1.90605		2467 List	L1	Not DE	Not DE	Up		Glyma.01G024000	318	UniRef100_I1J520 Uncharacterized protein n=1 Tax=Glycine max RepID=I1J520_SOYBN	0	100	UniRef100_G7JXQ1 Mitochondrial 2-oxoglutarate/malate carrier protein n=1 Tax=Medicago truncatula RepID=G7JXQ1_MEDTR	0	98.45	AT2G22500.1|Symbols:UCP5, ATPUMP5, DIC1|uncoupling protein 5|chr2:9563531-9564472 REVERSE LENGTH=313	6e-168	101.28	GO:0006810 GO:0006839 GO:0010200 GO:0015992	mitochondrial transport; proton transport; response to chitin; transport	GO:0005310 GO:0017077	dicarboxylic acid transmembrane transporter activity; oxidative phosphorylation uncoupler activity	GO:0005739 GO:0005743 GO:0031966	mitochondrial inner membrane; mitochondrial membrane; mitochondrion	PF00153	Mitochondrial carrier protein	PTHR24089	FAMILY NOT NAMED	KOG0759	Mitochondrial_oxoglutarate/malate_carrier_proteins
Glyma.01G025200	Not DE	Not DE	1.45385		2467 List	L1	Not DE	Not DE	Up		Glyma.01G025200	492	UniRef100_UPI00018C668B PREDICTED: protein TRANSPARENT TESTA 12 n=1 Tax=Glycine max RepID=UPI00018C668B	0	100	UniRef100_V7CN94 MATE efflux family protein n=1 Tax=Phaseolus vulgaris RepID=V7CN94_PHAVU	0	100.61	AT5G65380.1|Symbols:|MATE efflux family protein|chr5:26123241-26126352 REVERSE LENGTH=486	0	97.74	GO:0006855 GO:0009835 GO:0055085	drug transmembrane transport; fruit ripening; transmembrane transport	GO:0005215 GO:0015238 GO:0015297	antiporter activity; drug transmembrane transporter activity; transporter activity	GO:0005886 GO:0016020	membrane; plasma membrane	PF01554	MatE	PTHR11206	MULTIDRUG RESISTANCE PROTEIN	KOG1347	Uncharacterized_membrane_protein,_predicted_efflux_pump
Glyma.01G025700	Not DE	Not DE	-2.64266		2467 List	L2	Not DE	Not DE	Down		Glyma.01G025700	52	UniRef100_K7K1E9 Uncharacterized protein n=1 Tax=Glycine max RepID=K7K1E9_SOYBN	1e-28	100	NA	NA	NA	NA	NA	NA	NA	NA	NA	NA	NA	NA	NA	NA	NA	NA	NA	NA
Glyma.01G025800	Not DE	Not DE	-1.45087		2467 List	L2	Not DE	Not DE	Down		Glyma.01G025800	232	UniRef100_I1J535 Uncharacterized protein n=1 Tax=Glycine max RepID=I1J535_SOYBN	1e-165	100	UniRef100_B9HLQ7 Octicosapeptide/Phox/Bem1p domain-containing family protein n=1 Tax=Populus trichocarpa RepID=B9HLQ7_POPTR	3e-47	110.99	AT3G26510.4|Symbols:|Octicosapeptide/Phox/Bem1p family protein|chr3:9711886-9712588 REVERSE LENGTH=196	2e-47	55.1	GO:0008150	biological process	GO:0005515	protein binding	GO:0005634	nucleus	PF00564	PB1 domain	NA	NA	NA	NA
Glyma.01G026200	Not DE	1.60801	1.48185		370 List	L5	Not DE	Up	Up		Glyma.01G026200	519	UniRef100_K7K1F1 MATE efflux family protein n=1 Tax=Glycine max RepID=K7K1F1_SOYBN	0	100	UniRef100_K7K1F1 MATE efflux family protein n=1 Tax=Glycine max RepID=K7K1F1_SOYBN	0	100	AT3G26590.1|Symbols:|MATE efflux family protein|chr3:9761927-9765259 REVERSE LENGTH=500	0	99	GO:0006855 GO:0055085	drug transmembrane transport; transmembrane transport	GO:0005215 GO:0015238 GO:0015297	antiporter activity; drug transmembrane transporter activity; transporter activity	GO:0005773 GO:0005774 GO:0005886 GO:0016020	membrane; plasma membrane; vacuolar membrane; vacuole	PF01554	MatE	PTHR11206	MULTIDRUG RESISTANCE PROTEIN	KOG1347	Uncharacterized_membrane_protein,_predicted_efflux_pump
Glyma.01G027800	Not DE	Not DE	1.21553		2467 List	L1	Not DE	Not DE	Up		Glyma.01G027800	472	UniRef100_I1J562 Uncharacterized protein n=1 Tax=Glycine max RepID=I1J562_SOYBN	0	100	UniRef100_G7K053 Carboxyl-terminal proteinase-like protein n=1 Tax=Medicago truncatula RepID=G7K053_MEDTR	0	92.83	AT1G70550.2|Symbols:|Protein of Unknown Function (DUF239)|chr1:26597675-26599888 FORWARD LENGTH=410	0	92.68	GO:0008150 GO:0009736 GO:0010413 GO:0045492	biological process; cytokinin mediated signaling pathway; glucuronoxylan metabolic process; xylan biosynthetic process	NA	NA	GO:0005576 GO:0005739	extracellular region; mitochondrion	PF03080	Domain of unknown function (DUF239)	NA	NA	NA	NA
Glyma.01G028100	Not DE	Not DE	2.08238		2467 List	L1	Not DE	Not DE	Up		Glyma.01G028100	653	UniRef100_K7K1F9 Uncharacterized protein n=1 Tax=Glycine max RepID=K7K1F9_SOYBN	0	100	UniRef100_G7K057 Cysteine-rich receptor-like protein kinase n=1 Tax=Medicago truncatula RepID=G7K057_MEDTR	0	100.62	AT1G70520.1|Symbols:CRK2|cysteine-rich RLK (RECEPTOR-like protein kinase) 2|chr1:26584888-26587334 REVERSE LENGTH=649	0	98.15	GO:0006457 GO:0006468 GO:0006857 GO:0009408 GO:0009644 GO:0010193 GO:0034976 GO:0042542 GO:0046777	oligopeptide transport; protein autophosphorylation; protein folding; protein phosphorylation; response to endoplasmic reticulum stress; response to heat; response to high light intensity; response to hydrogen peroxide; response to ozone	GO:0004672 GO:0004674 GO:0005524 GO:0016301 GO:0016772	ATP binding; kinase activity; protein kinase activity; protein serine/threonine kinase activity; transferase activity, transferring phosphorus-containing groups	GO:0005576 GO:0005886 GO:0009506	extracellular region; plasma membrane; plasmodesma	PF01657 PF00069	Salt stress response/antifungal; Protein kinase domain	PTHR24420	LEUCINE-RICH REPEAT RECEPTOR-LIKE PROTEIN KINASE	KOG1187	Serine/threonine_protein_kinase
Glyma.01G028800	Not DE	Not DE	-1.20679	605	2467 List	L2	Not DE	Not DE	Down		Glyma.01G028800	372	UniRef100_I1J572 Uncharacterized protein n=1 Tax=Glycine max RepID=I1J572_SOYBN	0	100	UniRef100_G7JXX3 F-box/kelch-repeat protein n=1 Tax=Medicago truncatula RepID=G7JXX3_MEDTR	4e-171	97.59	AT1G23390.1|Symbols:|Kelch repeat-containing F-box family protein|chr1:8309449-8310633 REVERSE LENGTH=394	7e-84	89.59	GO:0008150	biological process	GO:0003674	molecular function	GO:0005634	nucleus	PF00646	F-box domain	NA	NA	NA	NA
Glyma.01G029300	Not DE	Not DE	5.00389		2467 List	L1	Not DE	Not DE	Up		Glyma.01G029300	265	UniRef100_K7K1G3 Uncharacterized protein n=2 Tax=Glycine max RepID=K7K1G3_SOYBN	0	100	UniRef100_G7K086 Axial regulator YABBY n=1 Tax=Medicago truncatula RepID=G7K086_MEDTR	5e-127	99.54	AT1G23420.1|Symbols:INO|Plant-specific transcription factor YABBY family protein|chr1:8317423-8319104 FORWARD LENGTH=231	3e-71	93.07	GO:0006333 GO:0009944 GO:0048481	chromatin assembly or disassembly; ovule development; polarity specification of adaxial/abaxial axis	GO:0003700 GO:0005515	protein binding; sequence-specific DNA binding transcription factor activity	GO:0005634	nucleus	PF04690	YABBY protein	NA	NA	KOG0381	HMG_box-containing_protein
Glyma.01G031500	Not DE	Not DE	1.10324		2467 List	L1	Not DE	Not DE	Up		Glyma.01G031500	539	UniRef100_I1J5A5 Uncharacterized protein n=1 Tax=Glycine max RepID=I1J5A5_SOYBN	0	100	UniRef100_C7A2A0 Mitochondrial benzaldehyde dehydrogenase n=1 Tax=Antirrhinum majus RepID=C7A2A0_ANTMA	0	100.37	AT1G23800.1|Symbols:ALDH2B7, ALDH2B|aldehyde dehydrogenase 2B7|chr1:8412238-8414804 REVERSE LENGTH=534	0	94.94	GO:0008152 GO:0010228 GO:0016926 GO:0050665 GO:0055114	hydrogen peroxide biosynthetic process; metabolic process; oxidation-reduction process; protein desumoylation; vegetative to reproductive phase transition of meristem	GO:0004028 GO:0004029 GO:0016491	3-chloroallyl aldehyde dehydrogenase activity; aldehyde dehydrogenase (NAD) activity; oxidoreductase activity	GO:0009507	chloroplast	PF00171	Aldehyde dehydrogenase family	PTHR11699	ALDEHYDE DEHYDROGENASE-RELATED	KOG2450	Aldehyde_dehydrogenase
Glyma.01G032000	Not DE	Not DE	1.27206		2467 List	L1	Not DE	Not DE	Up		Glyma.01G032000	508	UniRef100_I1J5A9 Uncharacterized protein n=1 Tax=Glycine max RepID=I1J5A9_SOYBN	0	100	UniRef100_B9HJT0 NHL repeat-containing family protein n=1 Tax=Populus trichocarpa RepID=B9HJT0_POPTR	0	102.63	AT1G70280.2|Symbols:|NHL domain-containing protein|chr1:26466086-26468471 REVERSE LENGTH=509	0	90.77	GO:0000394 GO:0008150 GO:0009086	RNA splicing, via endonucleolytic cleavage and ligation; biological process; methionine biosynthetic process	GO:0003674	molecular function	GO:0005576 GO:0005634	extracellular region; nucleus	PF01436	NHL repeat	PTHR13833	FAMILY NOT NAMED	NA	NA
Glyma.01G034000	1.94385	2.09267	3.47307		104 List	L7	Up	Up	Up		Glyma.01G034000	154	UniRef100_C6SYW1 Uncharacterized protein n=1 Tax=Glycine max RepID=C6SYW1_SOYBN	1e-106	100	UniRef100_B7FKA0 MLP-like protein n=1 Tax=Medicago truncatula RepID=B7FKA0_MEDTR	6e-74	98.08	AT1G24020.2|Symbols:MLP423|MLP-like protein 423|chr1:8500653-8501458 REVERSE LENGTH=155	6e-60	96.13	GO:0006952 GO:0016556	defense response; mRNA modification	NA	NA	GO:0009507 GO:0016020	chloroplast; membrane	PF00407	Pathogenesis-related protein Bet v I family	NA	NA	NA	NA
Glyma.01G034800	Not DE	Not DE	-1.09943		2467 List	L2	Not DE	Not DE	Down		Glyma.01G034800	422	UniRef100_I1J5D1 Uncharacterized protein n=1 Tax=Glycine max RepID=I1J5D1_SOYBN	0	97.68	NA	NA	NA	AT1G70230.1|Symbols:TBL27|TRICHOME BIREFRINGENCE-LIKE 27|chr1:26450389-26451724 FORWARD LENGTH=416	1e-101	95.67	GO:0010167 GO:0010411 GO:0015706	nitrate transport; response to nitrate; xyloglucan metabolic process	NA	NA	GO:0005634 GO:0005794	Golgi apparatus; nucleus	PF03005	PF03005	NA	NA	NA	NA
Glyma.01G034900	Not DE	Not DE	2.2218		2467 List	L1	Not DE	Not DE	Up		Glyma.01G034900	438	UniRef100_K7K1K6 Uncharacterized protein n=1 Tax=Glycine max RepID=K7K1K6_SOYBN	0	100	UniRef100_O04523 Protein ALTERED XYLOGLUCAN 4 n=1 Tax=Arabidopsis thaliana RepID=TBL27_ARATH	1e-147	84.62	AT1G70230.1|Symbols:TBL27|TRICHOME BIREFRINGENCE-LIKE 27|chr1:26450389-26451724 FORWARD LENGTH=416	1e-150	84.62	GO:0010167 GO:0010411 GO:0015706	nitrate transport; response to nitrate; xyloglucan metabolic process	NA	NA	GO:0005634 GO:0005794	Golgi apparatus; nucleus	PF03005	PF03005	PTHR13533	FAMILY NOT NAMED	NA	NA
Glyma.01G036000	Not DE	Not DE	1.79413		2467 List	L1	Not DE	Not DE	Up		Glyma.01G036000	466	UniRef100_I1J5E3 Uncharacterized protein n=1 Tax=Glycine max RepID=I1J5E3_SOYBN	0	100	UniRef100_G7K464 N-hydroxythioamide S-beta-glucosyltransferase n=1 Tax=Medicago truncatula RepID=G7K464_MEDTR	0	98.93	AT1G24100.1|Symbols:UGT74B1|UDP-glucosyl transferase 74B1|chr1:8525547-8527010 REVERSE LENGTH=460	9e-167	96.52	GO:0006569 GO:0008152 GO:0009684 GO:0019761 GO:0042742 GO:0048767 GO:0052544	defense response by callose deposition in cell wall; defense response to bacterium; glucosinolate biosynthetic process; indoleacetic acid biosynthetic process; metabolic process; root hair elongation; tryptophan catabolic process	GO:0008194 GO:0016757 GO:0016758 GO:0047251	UDP-glycosyltransferase activity; thiohydroximate beta-D-glucosyltransferase activity; transferase activity, transferring glycosyl groups; transferase activity, transferring hexosyl groups	GO:0005634	nucleus	PF00201	UDP-glucoronosyl and UDP-glucosyl transferase	PTHR11926	GLUCOSYL/GLUCURONOSYL TRANSFERASES	KOG1192	UDP-glucuronosyl_and_UDP-glucosyl_transferase
Glyma.01G036800	Not DE	2.36521	1.63161		370 List	L5	Not DE	Up	Up		Glyma.01G036800	434	UniRef100_I1J5E9 Uncharacterized protein n=1 Tax=Glycine max RepID=I1J5E9_SOYBN	0	100	UniRef100_G7K5I2 WD repeat-containing protein-like protein n=1 Tax=Medicago truncatula RepID=G7K5I2_MEDTR	9e-177	95.76	AT1G24130.1|Symbols:|Transducin/WD40 repeat-like superfamily protein|chr1:8534183-8535430 REVERSE LENGTH=415	3e-136	94.46	GO:0008150	biological process	GO:0000166	nucleotide binding	GO:0005737 GO:0005834	cytoplasm; heterotrimeric G-protein complex	PF00400 PF11715	WD domain, G-beta repeat; Nucleoporin Nup120/160	PTHR22844	F-BOX AND WD40 DOMAIN PROTEIN	KOG0645	WD40_repeat_protein
Glyma.01G038600	Not DE	Not DE	-1.07821		2467 List	L2	Not DE	Not DE	Down		Glyma.01G038600	301	UniRef100_I1J5G9 Uncharacterized protein n=1 Tax=Glycine max RepID=I1J5G9_SOYBN	0	100	UniRef100_Q0PJI4 MYB transcription factor MYB138 n=1 Tax=Glycine max RepID=Q0PJI4_SOYBN	3e-168	101.35	AT1G70000.2|Symbols:|myb-like transcription factor family protein|chr1:26363674-26364635 REVERSE LENGTH=261	2e-80	114.94	GO:0006355 GO:0009651 GO:0009723 GO:0009733 GO:0009737 GO:0009739 GO:0009751 GO:0009753 GO:0046686 GO:0080167	regulation of transcription, DNA-dependent; response to abscisic acid stimulus; response to auxin stimulus; response to cadmium ion; response to ethylene stimulus; response to gibberellin stimulus; response to jasmonic acid stimulus; response to karrikin; response to salicylic acid stimulus; response to salt stress	GO:0003676 GO:0003677 GO:0003700 GO:0008270	DNA binding; nucleic acid binding; sequence-specific DNA binding transcription factor activity; zinc ion binding	GO:0005634	nucleus	PF00249	Myb-like DNA-binding domain	PTHR12374	TRANSCRIPTIONAL ADAPTOR 2 (ADA2)-RELATED	NA	NA
Glyma.01G038900	-1.70246	Not DE	-1.46101		35 list	L4	Down	Not DE	Down		Glyma.01G038900	109	UniRef100_I1J5H3 Uncharacterized protein n=1 Tax=Glycine max RepID=I1J5H3_SOYBN	1e-70	100	UniRef100_E9L548 CLE02 protein n=1 Tax=Glycine max RepID=E9L548_SOYBN	7e-62	73.28	AT1G69970.2|Symbols:CLE26|CLAVATA3/ESR-RELATED 26|chr1:26353079-26354256 REVERSE LENGTH=102	4e-12	93.14	GO:0007165	signal transduction	GO:0005102 GO:0033612	receptor binding; receptor serine/threonine kinase binding	GO:0005576 GO:0048046	apoplast; extracellular region	NA	NA	NA	NA	NA	NA
Glyma.01G040400	Not DE	1.73569	1.81341		370 List	L5	Not DE	Up	Up		Glyma.01G040400	516	UniRef100_I1J5I7 Uncharacterized protein n=1 Tax=Glycine max RepID=I1J5I7_SOYBN	0	100	UniRef100_Q0WQH3 Actin cross-linking protein n=2 Tax=Arabidopsis thaliana RepID=Q0WQH3_ARATH	6e-167	96.92	AT1G27100.1|Symbols:|Actin cross-linking protein|chr1:9407557-9411074 REVERSE LENGTH=519	7e-170	96.92	GO:0006612 GO:0008150 GO:0009963 GO:0010363	biological process; positive regulation of flavonoid biosynthetic process; protein targeting to membrane; regulation of plant-type hypersensitive response	GO:0003674	molecular function	GO:0005634 GO:0005773	nucleus; vacuole	PF04601	Protein of unknown function (DUF569)	NA	NA	NA	NA
Glyma.01G040900	Not DE	Not DE	-1.51815		2467 List	L2	Not DE	Not DE	Down		Glyma.01G040900	1033	UniRef100_K7K1P9 Uncharacterized protein n=1 Tax=Glycine max RepID=K7K1P9_SOYBN	0	100	UniRef100_U5FLI1 RNA helicase family protein n=1 Tax=Populus trichocarpa RepID=U5FLI1_POPTR	0	97.35	AT1G32490.1|Symbols:EMB2733, ESP3|RNA helicase family protein|chr1:11742356-11749286 REVERSE LENGTH=1044	0	98.37	GO:0006306 GO:0006342 GO:0007267 GO:0008380 GO:0009616 GO:0009793 GO:0010267 GO:0035194 GO:0035196	DNA methylation; RNA splicing; cell-cell signaling; chromatin silencing; embryo development ending in seed dormancy; posttranscriptional gene silencing by RNA; production of miRNAs involved in gene silencing by miRNA; production of ta-siRNAs involved in RNA interference; virus induced gene silencing	GO:0003676 GO:0004004 GO:0004386 GO:0005524 GO:0008026	ATP-dependent RNA helicase activity; ATP-dependent helicase activity; ATP binding; helicase activity; nucleic acid binding	GO:0005634 GO:0016020	membrane; nucleus	PF00271 PF04408 PF07717 PF00270	Helicase conserved C-terminal domain; Helicase associated domain (HA2); Oligonucleotide/oligosaccharide-binding (OB)-fold; DEAD/DEAH box helicase	PTHR18934	ATP-DEPENDENT RNA HELICASE	KOG0923	mRNA_splicing_factor_ATP-dependent_RNA_helicase
Glyma.01G041400	Not DE	Not DE	1.84842		2467 List	L1	Not DE	Not DE	Up		Glyma.01G041400	621	UniRef100_I1J5J6 Uncharacterized protein n=1 Tax=Glycine max RepID=I1J5J6_SOYBN	0	100	UniRef100_G7K9P5 Peptide transporter PTR1 n=1 Tax=Medicago truncatula RepID=G7K9P5_MEDTR	0	98.36	AT1G69870.1|Symbols:NRT1.7|nitrate transporter 1.7|chr1:26316208-26320097 FORWARD LENGTH=620	0	91.29	GO:0006857 GO:0015706 GO:0019761 GO:0080055	glucosinolate biosynthetic process; low affinity nitrate transport; nitrate transport; oligopeptide transport	GO:0005215 GO:0080054	low affinity nitrate transmembrane transporter activity; transporter activity	GO:0005886 GO:0016020	membrane; plasma membrane	PF00854	POT family	PTHR11654	OLIGOPEPTIDE TRANSPORTER-RELATED	KOG1237	H+/oligopeptide_symporter
Glyma.01G044600	Not DE	Not DE	1.76999	605	2467 List	L1	Not DE	Not DE	Up		Glyma.01G044600	292	UniRef100_UPI0003DED812 PREDICTED: uncharacterized protein LOC100814080 isoform X2 n=1 Tax=Glycine max RepID=UPI0003DED812	0	100	UniRef100_D9ZJ08 HD domain class transcription factor n=1 Tax=Malus domestica RepID=D9ZJ08_MALDO	9e-157	100.35	AT1G69780.1|Symbols:ATHB13|Homeobox-leucine zipper protein family|chr1:26259166-26260465 FORWARD LENGTH=294	3e-122	97.62	GO:0006355 GO:0009744 GO:0009965 GO:0048826	cotyledon morphogenesis; leaf morphogenesis; regulation of transcription, DNA-dependent; response to sucrose stimulus	GO:0000976 GO:0003677 GO:0003700 GO:0043565	DNA binding; sequence-specific DNA binding; sequence-specific DNA binding transcription factor activity; transcription regulatory region sequence-specific DNA binding	GO:0005634	nucleus	PF02183 PF00046	Homeobox associated leucine zipper; Homeobox domain	PTHR24326	FAMILY NOT NAMED	KOG0483	Transcription_factor_HEX,_contains_HOX_and_HALZ_domains
Glyma.01G046600	Not DE	Not DE	2.19208	605	2467 List	L1	Not DE	Not DE	Up		Glyma.01G046600	494	UniRef100_K7K1T8 Uncharacterized protein n=2 Tax=Glycine max RepID=K7K1T8_SOYBN	0	100	UniRef100_G7KDX6 Phytochrome kinase substrate n=3 Tax=Medicago truncatula RepID=G7KDX6_MEDTR	2e-154	102.58	AT1G14280.1|Symbols:PKS2|phytochrome kinase substrate 2|chr1:4877657-4878985 FORWARD LENGTH=442	1e-24	47.06	GO:0009637 GO:0009638 GO:0010155 GO:0046777 GO:0048366	leaf development; phototropism; protein autophosphorylation; regulation of proton transport; response to blue light	GO:0003674	molecular function	GO:0005886	plasma membrane	NA	NA	NA	NA	NA	NA
Glyma.01G048700	Not DE	Not DE	2.38692		2467 List	L1	Not DE	Not DE	Up		Glyma.01G048700	230	UniRef100_I1J5R7 Uncharacterized protein n=1 Tax=Glycine max RepID=I1J5R7_SOYBN	3e-165	100	UniRef100_A9PB64 Zinc finger family protein n=1 Tax=Populus trichocarpa RepID=A9PB64_POPTR	4e-74	99.54	AT1G26800.1|Symbols:|RING/U-box superfamily protein|chr1:9285576-9286190 REVERSE LENGTH=204	1e-56	95.59	NA	NA	GO:0008270	zinc ion binding	GO:0005634	nucleus	PF00097	Zinc finger, C3HC4 type (RING finger)	PTHR22763	RING ZINC FINGER PROTEIN	NA	NA
Glyma.01G050100	Not DE	1.15297	1.10515		370 List	L5	Not DE	Up	Up		Glyma.01G050100	251	UniRef100_I1J5S5 Uncharacterized protein n=1 Tax=Glycine max RepID=I1J5S5_SOYBN	0	100	UniRef100_C6TN48 Expansin A4 n=1 Tax=Glycine max RepID=C6TN48_SOYBN	2e-180	100	AT1G69530.2|Symbols:ATEXPA1, EXP1, AT-EXP1, ATEXP1, ATHEXP ALPHA 1.2, EXPA1|expansin A1|chr1:26142034-26143051 FORWARD LENGTH=250	1e-151	100	GO:0006949 GO:0009664 GO:0009739 GO:0009826 GO:0009828 GO:0010114 GO:0010119	plant-type cell wall loosening; plant-type cell wall organization; regulation of stomatal movement; response to gibberellin stimulus; response to red light; syncytium formation; unidimensional cell growth	NA	NA	GO:0005576 GO:0009505	extracellular region; plant-type cell wall	PF01357 PF03330	Pollen allergen; Rare lipoprotein A (RlpA)-like double-psi beta-barrel	NA	NA	NA	NA
Glyma.01G054900	Not DE	Not DE	1.49805		2467 List	L1	Not DE	Not DE	Up		Glyma.01G054900	829	UniRef100_K7K204 Uncharacterized protein n=1 Tax=Glycine max RepID=K7K204_SOYBN	0	100	UniRef100_B9HIC3 Pentatricopeptide repeat-containing family protein n=1 Tax=Populus trichocarpa RepID=B9HIC3_POPTR	0	100.4	AT1G69350.1|Symbols:|Tetratricopeptide repeat (TPR)-like superfamily protein|chr1:26069882-26072245 FORWARD LENGTH=787	0	99.75	GO:0008150	biological process	GO:0003674	molecular function	GO:0005739	mitochondrion	PF01535	PPR repeat	PTHR24015	FAMILY NOT NAMED	NA	NA
Glyma.01G056800	Not DE	Not DE	1.59388		2467 List	L1	Not DE	Not DE	Up		Glyma.01G056800	298	UniRef100_I1J5Y5 Uncharacterized protein n=1 Tax=Glycine max RepID=I1J5Y5_SOYBN	0	100	UniRef100_A7LHH3 WRKY32 n=1 Tax=Glycine max RepID=A7LHH3_SOYBN	0	100	AT1G69310.2|Symbols:WRKY57, ATWRKY57|WRKY DNA-binding protein 57|chr1:26056118-26057909 REVERSE LENGTH=287	4e-74	95.82	GO:0006355 GO:0006970 GO:0009414 GO:0009651	regulation of transcription, DNA-dependent; response to osmotic stress; response to salt stress; response to water deprivation	GO:0003700	sequence-specific DNA binding transcription factor activity	GO:0005634	nucleus	PF03106	WRKY DNA -binding domain	NA	NA	NA	NA
Glyma.01G061500	Not DE	Not DE	-1.0827	605	2467 List	L2	Not DE	Not DE	Down		Glyma.01G061500	796	UniRef100_K7K255 Uncharacterized protein n=1 Tax=Glycine max RepID=K7K255_SOYBN	0	100	UniRef100_G7JY34 Serine/threonine protein kinase n=1 Tax=Medicago truncatula RepID=G7JY34_MEDTR	0	96.36	AT1G69220.1|Symbols:SIK1|Protein kinase superfamily protein|chr1:26020298-26026119 REVERSE LENGTH=836	0	94.38	GO:0006468	protein phosphorylation	GO:0004672 GO:0005524 GO:0016301 GO:0016772	ATP binding; kinase activity; protein kinase activity; transferase activity, transferring phosphorus-containing groups	GO:0000775 GO:0005634 GO:0005694 GO:0005737 GO:0005739	chromosome; chromosome, centromeric region; cytoplasm; mitochondrion; nucleus	PF00069	Protein kinase domain	PTHR24361	MITOGEN-ACTIVATED KINASE KINASE KINASE	KOG0576	Mitogen-activated_protein_kinase_kinase_kinase_kinase_(MAP4K),_germinal_center_kinase_family
Glyma.01G064600	Not DE	Not DE	1.46184	605	2467 List	L1	Not DE	Not DE	Up		Glyma.01G064600	453	UniRef100_K7K279 Uncharacterized protein n=2 Tax=Glycine max RepID=K7K279_SOYBN	0	100	UniRef100_G7JY63 ACR4 n=1 Tax=Medicago truncatula RepID=G7JY63_MEDTR	0	100.22	AT1G69040.2|Symbols:ACR4|ACT domain repeat 4|chr1:25957843-25960079 FORWARD LENGTH=455	0	98.24	GO:0006521 GO:0008152 GO:0009735	metabolic process; regulation of cellular amino acid metabolic process; response to cytokinin stimulus	GO:0016597	amino acid binding	GO:0005829 GO:0009507	chloroplast; cytosol	PF01842	ACT domain	PTHR13734	TRNA-NUCLEOTIDYLTRANSFERASE/POLY(A) POLYMERASE FAMILY MEMBER	NA	NA
Glyma.01G065400	Not DE	Not DE	2.10433		2467 List	L1	Not DE	Not DE	Up		Glyma.01G065400	504	UniRef100_I1J655 Uncharacterized protein n=1 Tax=Glycine max RepID=I1J655_SOYBN	0	100	UniRef100_G7IQZ7 Lysosomal Pro-X carboxypeptidase n=1 Tax=Medicago truncatula RepID=G7IQZ7_MEDTR	0	101.67	AT5G22860.1|Symbols:|Serine carboxypeptidase S28 family protein|chr5:7639511-7642945 REVERSE LENGTH=502	0	96.41	GO:0006508	proteolysis	GO:0008233 GO:0008236	peptidase activity; serine-type peptidase activity	GO:0005576 GO:0009507	chloroplast; extracellular region	PF05577	Serine carboxypeptidase S28	PTHR11010	PROTEASE S28 PRO-X CARBOXYPEPTIDASE-RELATED	KOG2183	Prolylcarboxypeptidase_(angiotensinase_C)
Glyma.01G078200	Not DE	Not DE	-1.15938		2467 List	L2	Not DE	Not DE	Down		Glyma.01G078200	163	UniRef100_UPI0000F35E42 PREDICTED: uncharacterized protein LOC100783436 n=1 Tax=Glycine max RepID=UPI0000F35E42	3e-114	100	UniRef100_G7J151 Auxin-induced SAUR-like protein n=1 Tax=Medicago truncatula RepID=G7J151_MEDTR	3e-52	102.67	AT3G60690.1|Symbols:|SAUR-like auxin-responsive protein family|chr3:22435262-22435774 FORWARD LENGTH=170	5e-49	88.24	GO:0009733 GO:0009862	response to auxin stimulus; systemic acquired resistance, salicylic acid mediated signaling pathway	NA	NA	GO:0005739	mitochondrion	PF02519	Auxin responsive protein	NA	NA	NA	NA
Glyma.01G080600	Not DE	Not DE	2.08807		2467 List	L1	Not DE	Not DE	Up		Glyma.01G080600	395	UniRef100_I1J6J7 Uncharacterized protein n=1 Tax=Glycine max RepID=I1J6J7_SOYBN	0	100	UniRef100_G7K1K2 Monoglyceride lipase n=1 Tax=Medicago truncatula RepID=G7K1K2_MEDTR	0	99.75	AT1G77420.1|Symbols:|alpha/beta-Hydrolases superfamily protein|chr1:29093641-29095442 FORWARD LENGTH=382	1e-170	89.79	NA	NA	GO:0016787	hydrolase activity	NA	NA	PF12146	Putative lysophospholipase	PTHR11614	PHOSPHOLIPASE-RELATED	KOG1455	Lysophospholipase
Glyma.01G086700	Not DE	2.61803	1.46017		370 List	L5	Not DE	Up	Up		Glyma.01G086700	380	UniRef100_I1J6P8 Uncharacterized protein n=1 Tax=Glycine max RepID=I1J6P8_SOYBN	0	100	UniRef100_G7JYB4 Two-component response regulator ARR14 n=1 Tax=Medicago truncatula RepID=G7JYB4_MEDTR	2.33e-156	104.61	AT1G25550.1|Symbols:|myb-like transcription factor family protein|chr1:8976644-8977942 FORWARD LENGTH=344	2e-84	96.51	GO:0006355 GO:0010167 GO:0015706	nitrate transport; regulation of transcription, DNA-dependent; response to nitrate	GO:0003677 GO:0003700	DNA binding; sequence-specific DNA binding transcription factor activity	GO:0005634	nucleus	PF00249	Myb-like DNA-binding domain	NA	NA	NA	NA
Glyma.01G087800	Not DE	1.30655	1.76198		370 List	L5	Not DE	Up	Up		Glyma.01G087800	339	UniRef100_I1J6Q7 Uncharacterized protein n=1 Tax=Glycine max RepID=I1J6Q7_SOYBN	0	100	UniRef100_G7J889 Glycosyltransferase CAZy family GT8 n=1 Tax=Medicago truncatula RepID=G7J889_MEDTR	0	98.54	AT1G13250.1|Symbols:GATL3|galacturonosyltransferase-like 3|chr1:4528965-4530002 REVERSE LENGTH=345	7e-176	90.72	GO:0016051	carbohydrate biosynthetic process	GO:0016757 GO:0016758 GO:0047262	polygalacturonate 4-alpha-galacturonosyltransferase activity; transferase activity, transferring glycosyl groups; transferase activity, transferring hexosyl groups	GO:0005794	Golgi apparatus	PF01501	Glycosyl transferase family 8	PTHR13778	GLYCOSYLTRANSFERASE 8 DOMAIN-CONTAINING PROTEIN	NA	NA
Glyma.01G089100	Not DE	Not DE	-1.05366		2467 List	L2	Not DE	Not DE	Down		Glyma.01G089100	307	UniRef100_I1J6R3 Uncharacterized protein n=1 Tax=Glycine max RepID=I1J6R3_SOYBN	0	100	UniRef100_G7I4X2 Coiled-coil domain-containing protein n=1 Tax=Medicago truncatula RepID=G7I4X2_MEDTR	0	97.12	AT1G25682.1|Symbols:|Family of unknown function (DUF572) _x0001_|chr1:9002532-9004550 REVERSE LENGTH=310	1e-163	98.06	GO:0008150	biological process	GO:0003674	molecular function	GO:0005634	nucleus	PF04502	Family of unknown function (DUF572)	PTHR12111	CELL CYCLE CONTROL PROTEIN CWF16-RELATED	KOG2990	C2C2-type_Zn-finger_protein
Glyma.01G092300	Not DE	Not DE	2.10829		2467 List	L1	Not DE	Not DE	Up		Glyma.01G092300	275	UniRef100_I1J6T7 Uncharacterized protein n=1 Tax=Glycine max RepID=I1J6T7_SOYBN	9e-168	100	NA	NA	NA	NA	NA	NA	NA	NA	NA	NA	NA	NA	NA	NA	NA	NA	NA	NA
Glyma.01G096000	Not DE	Not DE	-1.29596		2467 List	L2	Not DE	Not DE	Down		Glyma.01G096000	211	UniRef100_I1J6B7 Uncharacterized protein n=1 Tax=Glycine max RepID=I1J6B7_SOYBN	7e-156	100	UniRef100_I0B672 PLATZ n=1 Tax=Gossypium hirsutum RepID=I0B672_GOSHI	7e-121	98.13	AT4G17900.1|Symbols:|PLATZ transcription factor family protein|chr4:9946046-9947697 FORWARD LENGTH=227	3e-106	89.87	GO:0008150	biological process	NA	NA	GO:0005739	mitochondrion	PF04640	PLATZ transcription factor	NA	NA	NA	NA
Glyma.01G098400	Not DE	Not DE	1.76306		2467 List	L1	Not DE	Not DE	Up		Glyma.01G098400	414	UniRef100_I1J6W7 Uncharacterized protein n=1 Tax=Glycine max RepID=I1J6W7_SOYBN	0	100	UniRef100_C6ZRU1 Protein kinase n=1 Tax=Glycine max RepID=C6ZRU1_SOYBN	0	100.24	AT2G28930.3|Symbols:APK1B, PK1B|protein kinase 1B|chr2:12424551-12426565 FORWARD LENGTH=415	0	99.28	GO:0006468 GO:0006499	N-terminal protein myristoylation; protein phosphorylation	GO:0004672 GO:0004674 GO:0004713 GO:0005524 GO:0016301 GO:0016772	ATP binding; kinase activity; protein kinase activity; protein serine/threonine kinase activity; protein tyrosine kinase activity; transferase activity, transferring phosphorus-containing groups	GO:0005886 GO:0009507	chloroplast; plasma membrane	PF00069	Protein kinase domain	PTHR24420	LEUCINE-RICH REPEAT RECEPTOR-LIKE PROTEIN KINASE	KOG1187	Serine/threonine_protein_kinase
Glyma.01G106100	Not DE	Not DE	1.42466		2467 List	L1	Not DE	Not DE	Up		Glyma.01G106100	227	UniRef100_I1J727 Uncharacterized protein n=1 Tax=Glycine max RepID=I1J727_SOYBN	4e-165	100	UniRef100_G7L6G9 Glutathione S-transferase GST n=1 Tax=Medicago truncatula RepID=G7L6G9_MEDTR	2e-98	100.89	AT3G09270.1|Symbols:ATGSTU8, GSTU8|glutathione S-transferase TAU 8|chr3:2848407-2849226 REVERSE LENGTH=224	3e-78	97.32	GO:0006635 GO:0009407 GO:0010583 GO:0043161 GO:0046686 GO:0051788 GO:0080129	fatty acid beta-oxidation; proteasomal ubiquitin-dependent protein catabolic process; proteasome core complex assembly; response to cadmium ion; response to cyclopentenone; response to misfolded protein; toxin catabolic process	GO:0004364	glutathione transferase activity	GO:0005737	cytoplasm	PF02798 PF00043	Glutathione S-transferase, N-terminal domain; Glutathione S-transferase, C-terminal domain	PTHR11260	GLUTATHIONE S-TRANSFERASE, GST, SUPERFAMILY, GST DOMAIN CONTAINING	KOG0406	Glutathione_S-transferase
Glyma.01G106500	Not DE	Not DE	1.336		2467 List	L1	Not DE	Not DE	Up		Glyma.01G106500	358	UniRef100_I1J729 Uncharacterized protein n=1 Tax=Glycine max RepID=I1J729_SOYBN	0	100	NA	NA	NA	AT3G54000.1|Symbols:|CONTAINS InterPro DOMAIN/s: Uncharacterised conserved protein UCP022260 (InterPro:IPR016802); Has 94 Blast hits to 94 proteins in 14 species: Archae - 0; Bacteria - 0; Metazoa - 0; Fungi - 0; Plants - 94; Viruses - 0; Other Eukaryotes - 0 (source: NCBI BLink).|chr3:19996757-19998197 FORWARD LENGTH=352	3e-24	79.26	GO:0008150	biological process	GO:0003674	molecular function	GO:0005634	nucleus	NA	NA	NA	NA	NA	NA
Glyma.01G108000	Not DE	Not DE	1.30647		2467 List	L1	Not DE	Not DE	Up		Glyma.01G108000	315	UniRef100_UPI0001B63EB2 PREDICTED: phosphatidylinositol:ceramide inositolphosphotransferase 1 n=1 Tax=Glycine max RepID=UPI0001B63EB2	0	100	UniRef100_Q9M325 Phosphatidylinositol:ceramide inositolphosphotransferase 1 n=1 Tax=Arabidopsis thaliana RepID=IPCS1_ARATH	2e-176	102.95	AT3G54020.1|Symbols:AtIPCS1|Arabidopsis Inositol phosphorylceramide synthase 1|chr3:20006098-20008020 FORWARD LENGTH=305	2e-179	102.95	GO:0030148	sphingolipid biosynthetic process	GO:0045140	inositol phosphoceramide synthase activity	GO:0005886	plasma membrane	NA	NA	PTHR21290	SPHINGOMYELIN SYNTHETASE	KOG3058	Uncharacterized_conserved_protein
Glyma.01G108700	Not DE	Not DE	1.37097		2467 List	L1	Not DE	Not DE	Up		Glyma.01G108700	181	UniRef100_I1J747 Uncharacterized protein n=1 Tax=Glycine max RepID=I1J747_SOYBN	2e-126	100	UniRef100_Q9FXS6 NtEIG-E80 protein n=1 Tax=Nicotiana tabacum RepID=Q9FXS6_TOBAC	2e-73	101.71	AT3G54040.1|Symbols:|PAR1 protein|chr3:20014032-20015299 REVERSE LENGTH=183	8e-67	98.36	GO:0000041 GO:0008150	biological process; transition metal ion transport	GO:0003674	molecular function	GO:0009507	chloroplast	PF06521	PAR1 protein	NA	NA	NA	NA
Glyma.01G112600	Not DE	Not DE	1.50501	605	2467 List	L1	Not DE	Not DE	Up		Glyma.01G112600	558	UniRef100_I1J783 Uncharacterized protein n=1 Tax=Glycine max RepID=I1J783_SOYBN	0	100	UniRef100_G7JMZ0 Laccase 1a n=1 Tax=Medicago truncatula RepID=G7JMZ0_MEDTR	0	99.28	AT2G38080.1|Symbols:IRX12, LAC4, ATLMCO4, LMCO4|Laccase/Diphenol oxidase family protein|chr2:15934540-15937352 FORWARD LENGTH=558	0	99.82	GO:0009809 GO:0009834 GO:0010413 GO:0045492 GO:0046274 GO:0055114	glucuronoxylan metabolic process; lignin biosynthetic process; lignin catabolic process; oxidation-reduction process; secondary cell wall biogenesis; xylan biosynthetic process	GO:0005507 GO:0016491 GO:0052716	copper ion binding; hydroquinone:oxygen oxidoreductase activity; oxidoreductase activity	GO:0005576 GO:0048046	apoplast; extracellular region	PF00394 PF07731 PF07732	Multicopper oxidase; Multicopper oxidase; Multicopper oxidase	PTHR11709	MULTI-COPPER OXIDASE	KOG1263	Multicopper_oxidases
Glyma.01G112900	Not DE	1.63268	1.99147		370 List	L5	Not DE	Up	Up		Glyma.01G112900	475	UniRef100_I1J785 Uncharacterized protein n=1 Tax=Glycine max RepID=I1J785_SOYBN	0	100	UniRef100_G7JMZ5 BAHD acyltransferase DCR n=1 Tax=Medicago truncatula RepID=G7JMZ5_MEDTR	0	96.73	AT5G01210.1|Symbols:|HXXXD-type acyl-transferase family protein|chr5:84554-85981 FORWARD LENGTH=475	0	99.37	NA	NA	GO:0016740 GO:0016747	transferase activity; transferase activity, transferring acyl groups other than amino-acyl groups	GO:0005737	cytoplasm	PF02458	Transferase family	NA	NA	NA	NA
Glyma.01G113100	Not DE	Not DE	2.02741		2467 List	L1	Not DE	Not DE	Up		Glyma.01G113100	132	UniRef100_I1J787 Uncharacterized protein n=1 Tax=Glycine max RepID=I1J787_SOYBN	3e-89	100	NA	NA	NA	AT3G09032.1|Symbols:|unknown protein; BEST Arabidopsis thaliana protein match is: unknown protein (TAIR:AT5G01225.1); Has 35333 Blast hits to 34131 proteins in 2444 species: Archae - 798; Bacteria - 22429; Metazoa - 974; Fungi - 991; Plants - 531; Viruses - 0; Other Eukaryotes - 9610 (source: NCBI BLink).|chr3:2757605-2758045 REVERSE LENGTH=146	3e-09	80.14	GO:0008150	biological process	GO:0003674	molecular function	GO:0005634	nucleus	NA	NA	NA	NA	NA	NA
Glyma.01G113200	Not DE	Not DE	2.2551		2467 List	L1	Not DE	Not DE	Up		Glyma.01G113200	493	UniRef100_I1J788 Uncharacterized protein n=1 Tax=Glycine max RepID=I1J788_SOYBN	0	100	UniRef100_G7L6J6 ER glycerol-phosphate acyltransferase n=1 Tax=Medicago truncatula RepID=G7L6J6_MEDTR	0	98.99	AT2G38110.1|Symbols:ATGPAT6, GPAT6|glycerol-3-phosphate acyltransferase 6|chr2:15952816-15955364 REVERSE LENGTH=501	0	97.01	GO:0006655 GO:0008152 GO:0009908 GO:0010143	cutin biosynthetic process; flower development; metabolic process; phosphatidylglycerol biosynthetic process	GO:0016746 GO:0016791 GO:0090447	glycerol-3-phosphate 2-O-acyltransferase activity; phosphatase activity; transferase activity, transferring acyl groups	GO:0005739	mitochondrion	PF01553	Acyltransferase	PTHR15486	ANCIENT UBIQUITOUS PROTEIN	NA	NA
Glyma.01G114000	Not DE	Not DE	1.48701		2467 List	L1	Not DE	Not DE	Up		Glyma.01G114000	484	UniRef100_I1JLI6 Uncharacterized protein n=1 Tax=Glycine max RepID=I1JLI6_SOYBN	0	100	UniRef100_Q9FEL7 Auxin transporter-like protein 2 n=2 Tax=Medicago truncatula RepID=LAX2_MEDTR	0	96.28	AT2G38120.1|Symbols:AUX1, WAV5, PIR1, MAP1|Transmembrane amino acid transporter family protein|chr2:15973493-15976792 FORWARD LENGTH=485	0	98.76	GO:0000271 GO:0001736 GO:0006865 GO:0006949 GO:0007155 GO:0007389 GO:0008361 GO:0009624 GO:0009723 GO:0009733 GO:0009825 GO:0009926 GO:0009932 GO:0009958 GO:0010015 GO:0010090 GO:0010218 GO:0010311 GO:0010817 GO:0040007 GO:0043481 GO:0045010 GO:0048765 GO:0048767 GO:0048829 GO:0071555	actin nucleation; amino acid transport; anthocyanin accumulation in tissues in response to UV light; auxin polar transport; cell adhesion; cell tip growth; cell wall organization; establishment of planar polarity; growth; lateral root formation; multidimensional cell growth; pattern specification process; polysaccharide biosynthetic process; positive gravitropism; regulation of cell size; regulat…	GO:0005215 GO:0010011 GO:0010328 GO:0015171	amino acid transmembrane transporter activity; auxin binding; auxin influx transmembrane transporter activity; transporter activity	GO:0005768 GO:0005794 GO:0005886 GO:0009986 GO:0016020	Golgi apparatus; cell surface; endosome; membrane; plasma membrane	PF01490	Transmembrane amino acid transporter protein	PTHR22950	AMINO ACID TRANSPORTER	KOG1303	Amino_acid_transporters
Glyma.01G115000	Not DE	Not DE	-1.03953		2467 List	L2	Not DE	Not DE	Down		Glyma.01G115000	463	UniRef100_I1J7A3 Uncharacterized protein n=1 Tax=Glycine max RepID=I1J7A3_SOYBN	0	100	UniRef100_G7JN22 Alpha-amylase n=1 Tax=Medicago truncatula RepID=G7JN22_MEDTR	1e-161	87.31	AT5G01260.1|Symbols:|Carbohydrate-binding-like fold|chr5:105367-106488 FORWARD LENGTH=306	2e-39	64.71	GO:0005975 GO:0010264	carbohydrate metabolic process; myo-inositol hexakisphosphate biosynthetic process	GO:0003824 GO:0030246 GO:2001070	carbohydrate binding; catalytic activity; starch binding	GO:0005576	extracellular region	PF00686	Starch binding domain	PTHR10357	ALPHA-AMYLASE	NA	NA
Glyma.01G119300	Not DE	Not DE	1.97729	605	2467 List	L1	Not DE	Not DE	Up		Glyma.01G119300	230	UniRef100_I1J7C7 Uncharacterized protein n=1 Tax=Glycine max RepID=I1J7C7_SOYBN	8e-165	100	UniRef100_B9HND6 RAN BINDING protein 1 n=1 Tax=Populus trichocarpa RepID=B9HND6_POPTR	7e-97	103.21	AT5G58590.1|Symbols:RANBP1|RAN binding protein 1|chr5:23680319-23681714 REVERSE LENGTH=219	2e-94	85.39	GO:0000060 GO:0000278 GO:0006396 GO:0006406 GO:0006606	RNA processing; mRNA export from nucleus; mitotic cell cycle; protein import into nucleus; protein import into nucleus, translocation	GO:0005515	protein binding	GO:0005634	nucleus	PF00638	RanBP1 domain	PTHR23138	RAN BINDING PROTEIN	KOG0864	Ran-binding_protein_RANBP1_and_related_RanBD_domain_proteins
Glyma.01G124500	Not DE	Not DE	2.55163		2467 List	L1	Not DE	Not DE	Up		Glyma.01G124500	258	UniRef100_I1J7H3 Ferritin n=1 Tax=Glycine max RepID=I1J7H3_SOYBN	0	100	UniRef100_I1J7H3 Ferritin n=1 Tax=Glycine max RepID=I1J7H3_SOYBN	0	100	AT5G01600.1|Symbols:ATFER1, FER1|ferretin 1|chr5:228149-229594 REVERSE LENGTH=255	1e-110	77.65	GO:0000302 GO:0006826 GO:0006879 GO:0009409 GO:0009617 GO:0009908 GO:0010039 GO:0010043 GO:0015979 GO:0042542 GO:0048366 GO:0055072 GO:0055114	cellular iron ion homeostasis; flower development; iron ion homeostasis; iron ion transport; leaf development; oxidation-reduction process; photosynthesis; response to bacterium; response to cold; response to hydrogen peroxide; response to iron ion; response to reactive oxygen species; response to zinc ion	GO:0005506 GO:0008199 GO:0016491 GO:0046914	ferric iron binding; iron ion binding; oxidoreductase activity; transition metal ion binding	GO:0005739 GO:0009507 GO:0009535 GO:0009570 GO:0009579 GO:0016020	chloroplast; chloroplast stroma; chloroplast thylakoid membrane; membrane; mitochondrion; thylakoid	PF00210	Ferritin-like domain	PTHR11431	FERRITIN	KOG2332	Ferritin
Glyma.01G128200	Not DE	Not DE	-1.16969	605	2467 List	L2	Not DE	Not DE	Down		Glyma.01G128200	672	UniRef100_I1J7K5 Uncharacterized protein n=1 Tax=Glycine max RepID=I1J7K5_SOYBN	0	100	UniRef100_B9IGK7 F-box family protein n=1 Tax=Populus trichocarpa RepID=B9IGK7_POPTR	0	100.15	AT5G01720.1|Symbols:|RNI-like superfamily protein|chr5:267118-270391 REVERSE LENGTH=665	0	100.6	GO:0006511 GO:0009407	toxin catabolic process; ubiquitin-dependent protein catabolic process	GO:0004842	ubiquitin-protein ligase activity	GO:0005634	nucleus	PF00560	Leucine Rich Repeat	PTHR23125	F-BOX/LEUCINE RICH REPEAT PROTEIN	KOG1909	Ran_GTPase-activating_protein
Glyma.01G129100	Not DE	Not DE	2.8413		2467 List	L1	Not DE	Not DE	Up		Glyma.01G129100	199	UniRef100_C6T3J7 Uncharacterized protein n=1 Tax=Glycine max RepID=C6T3J7_SOYBN	6e-145	100	NA	NA	NA	AT5G01750.2|Symbols:|Protein of unknown function (DUF567)|chr5:290034-291109 FORWARD LENGTH=217	2e-93	88.94	GO:0006569 GO:0006995 GO:0008150 GO:0009684 GO:0030003 GO:0070838	biological process; cellular cation homeostasis; cellular response to nitrogen starvation; divalent metal ion transport; indoleacetic acid biosynthetic process; tryptophan catabolic process	GO:0003674	molecular function	GO:0009507	chloroplast	PF04525	Tubby C 2	NA	NA	NA	NA
Glyma.01G129400	-1.43718	-1.3428	-1.65187		104 List	L8	Down	Down	Down		Glyma.01G129400	476	UniRef100_UPI00018C6B79 PREDICTED: alanine--glyoxylate aminotransferase 2 homolog 2, mitochondrial n=1 Tax=Glycine max RepID=UPI00018C6B79	0	100	UniRef100_G7KX17 Alanine glyoxylate aminotransferase-like protein n=1 Tax=Medicago truncatula RepID=G7KX17_MEDTR	0	98.75	AT2G38400.1|Symbols:AGT3|alanine:glyoxylate aminotransferase 3|chr2:16083779-16085974 FORWARD LENGTH=477	0	99.58	NA	NA	GO:0003824 GO:0008453 GO:0008483 GO:0030170	alanine-glyoxylate transaminase activity; catalytic activity; pyridoxal phosphate binding; transaminase activity	GO:0005739	mitochondrion	PF00202	Aminotransferase class-III	PTHR11986	AMINOTRANSFERASE CLASS III	KOG1404	Alanine-glyoxylate_aminotransferase_AGT2
Glyma.01G132500	Not DE	Not DE	2.0626		2467 List	L1	Not DE	Not DE	Up		Glyma.01G132500	119	UniRef100_I1J7P1 Non-specific lipid-transfer protein n=1 Tax=Glycine max RepID=I1J7P1_SOYBN	2e-76	100	UniRef100_I1J7P1 Non-specific lipid-transfer protein n=1 Tax=Glycine max RepID=I1J7P1_SOYBN	2e-76	100	AT5G59310.1|Symbols:LTP4|lipid transfer protein 4|chr5:23925296-23925772 REVERSE LENGTH=112	8e-33	98.21	GO:0006869 GO:0009409 GO:0009414 GO:0009651 GO:0009737 GO:0042538	hyperosmotic salinity response; lipid transport; response to abscisic acid stimulus; response to cold; response to salt stress; response to water deprivation	GO:0008289	lipid binding	GO:0005576	extracellular region	PF00234	Protease inhibitor/seed storage/LTP family	NA	NA	NA	NA
Glyma.01G132600	Not DE	Not DE	2.06403		2467 List	L1	Not DE	Not DE	Up		Glyma.01G132600	123	UniRef100_C6SVW1 Non-specific lipid-transfer protein n=1 Tax=Glycine max RepID=C6SVW1_SOYBN	4e-83	100	UniRef100_C6SVW1 Non-specific lipid-transfer protein n=1 Tax=Glycine max RepID=C6SVW1_SOYBN	4e-83	100	AT2G38540.1|Symbols:LP1, LTP1, ATLTP1|lipid transfer protein 1|chr2:16130418-16130893 FORWARD LENGTH=118	1e-27	94.92	GO:0006869	lipid transport	GO:0005516 GO:0008289	calmodulin binding; lipid binding	GO:0005576 GO:0005886 GO:0009505 GO:0009534 GO:0048046	apoplast; chloroplast thylakoid; extracellular region; plant-type cell wall; plasma membrane	PF00234	Protease inhibitor/seed storage/LTP family	NA	NA	NA	NA
Glyma.01G141900	-1.91756	-1.67007	-2.24188		104 List	L8	Down	Down	Down		Glyma.01G141900	305	UniRef100_C6TEE3 Uncharacterized protein n=1 Tax=Glycine max RepID=C6TEE3_SOYBN	0	102.01	UniRef100_Q5VNV0 Glycine-rich protein-like n=2 Tax=Oryza sativa RepID=Q5VNV0_ORYSJ	1e-60	89	AT2G45380.1|Symbols:|FUNCTIONS IN: molecular_function unknown; INVOLVED IN: biological_process unknown; LOCATED IN: cellular_component unknown; EXPRESSED IN: inflorescence meristem, flower, cultured cell; EXPRESSED DURING: petal differentiation and expansion stage; BEST Arabidopsis thaliana protein match is: Calcium-binding EF-hand family protein (TAIR:AT4G34070.1); Has 171 Blast hits to 170 prot…	1e-60	55.06	GO:0008150	biological process	GO:0003674	molecular function	GO:0005634	nucleus	NA	NA	NA	NA	NA	NA
Glyma.01G144500	Not DE	Not DE	1.69453	605	2467 List	L1	Not DE	Not DE	Up		Glyma.01G144500	899	UniRef100_K7K3V4 Uncharacterized protein n=1 Tax=Glycine max RepID=K7K3V4_SOYBN	0	100	UniRef100_G7L0A2 Armadillo repeat-containing kinesin-like protein n=1 Tax=Medicago truncatula RepID=G7L0A2_MEDTR	0	92.07	AT1G01950.1|Symbols:ARK2|armadillo repeat kinesin 2|chr1:325473-330403 FORWARD LENGTH=894	0	99.89	GO:0007018 GO:0048364	microtubule-based movement; root development	GO:0003777 GO:0005524	ATP binding; microtubule motor activity	NA	NA	PF00225 PF00514	Kinesin motor domain; Armadillo/beta-catenin-like repeat	PTHR24115	FAMILY NOT NAMED	KOG0240	Kinesin_(SMY1_subfamily)
Glyma.01G145200	Not DE	Not DE	-1.03482		2467 List	L2	Not DE	Not DE	Down		Glyma.01G145200	344	UniRef100_K7K3V9 Uncharacterized protein n=2 Tax=Glycine max RepID=K7K3V9_SOYBN	0	100	NA	NA	NA	NA	NA	NA	NA	NA	NA	NA	NA	NA	NA	NA	NA	NA	NA	NA
Glyma.01G147600	Not DE	Not DE	1.80585	605	2467 List	L1	Not DE	Not DE	Up		Glyma.01G147600	215	UniRef100_K7K3X3 Uncharacterized protein n=1 Tax=Glycine max RepID=K7K3X3_SOYBN	9e-149	100	UniRef100_D5L123 AP2 domain class transcription factor n=1 Tax=Malus domestica RepID=D5L123_MALDO	1e-56	63.31	AT5G11590.1|Symbols:TINY2|Integrase-type DNA-binding superfamily protein|chr5:3727789-3728499 REVERSE LENGTH=236	2e-57	80.51	GO:0006355 GO:0045893	positive regulation of transcription, DNA-dependent; regulation of transcription, DNA-dependent	GO:0003677 GO:0003700 GO:0043565	DNA binding; sequence-specific DNA binding; sequence-specific DNA binding transcription factor activity	GO:0005634	nucleus	PF00847	AP2 domain	NA	NA	NA	NA
Glyma.01G152700	Not DE	Not DE	-1.1233		2467 List	L2	Not DE	Not DE	Down		Glyma.01G152700	265	UniRef100_K7K412 Uncharacterized protein n=1 Tax=Glycine max RepID=K7K412_SOYBN	0	100	NA	NA	NA	AT4G19390.1|Symbols:|Uncharacterised protein family (UPF0114)|chr4:10574903-10576355 REVERSE LENGTH=273	4e-82	85.35	GO:0008150	biological process	GO:0003674	molecular function	GO:0005886 GO:0009941	chloroplast envelope; plasma membrane	PF03350	Uncharacterized protein family, UPF0114	NA	NA	NA	NA
Glyma.01G152900	Not DE	Not DE	3.33883		2467 List	L1	Not DE	Not DE	Up		Glyma.01G152900	810	UniRef100_I1J866 Uncharacterized protein n=1 Tax=Glycine max RepID=I1J866_SOYBN	0	100	UniRef100_V4S9P4 Long-chain-alcohol oxidase n=1 Tax=Citrus clementina RepID=V4S9P4_9ROSI	0	99.62	AT4G19380.1|Symbols:|Long-chain fatty alcohol dehydrogenase family protein|chr4:10568427-10572288 REVERSE LENGTH=726	0	102.2	GO:0055114	oxidation-reduction process	GO:0009055 GO:0016614 GO:0046577 GO:0050660	electron carrier activity; flavin adenine dinucleotide binding; long-chain-alcohol oxidase activity; oxidoreductase activity, acting on CH-OH group of donors	GO:0005575	cellular component	PF00732 PF05199	GMC oxidoreductase; GMC oxidoreductase	PTHR10668	PHYTOENE DEHYDROGENASE	KOG1238	Glucose_dehydrogenase/choline_dehydrogenase/mandelonitrile_lyase_(GMC_oxidoreductase_family)
Glyma.01G153300	Not DE	Not DE	2.30366	605	2467 List	L1	Not DE	Not DE	Up		Glyma.01G153300	468	UniRef100_I1J871 Uncharacterized protein n=2 Tax=Glycine max RepID=I1J871_SOYBN	0	100	UniRef100_B0L642 Abscisic acid 8'-hydroxylase n=1 Tax=Glycine max RepID=B0L642_SOYBN	0	99.79	AT4G19230.1|Symbols:CYP707A1|cytochrome P450, family 707, subfamily A, polypeptide 1|chr4:10521524-10523517 FORWARD LENGTH=467	0	98.93	GO:0009639 GO:0009687 GO:0048838 GO:0050832 GO:0055114	abscisic acid metabolic process; defense response to fungus; oxidation-reduction process; release of seed from dormancy; response to red or far red light	GO:0005506 GO:0009055 GO:0010295 GO:0016705 GO:0019825 GO:0020037	(+)-abscisic acid 8'-hydroxylase activity; electron carrier activity; heme binding; iron ion binding; oxidoreductase activity, acting on paired donors, with incorporation or reduction of molecular oxygen; oxygen binding	GO:0005576	extracellular region	PF00067	Cytochrome P450	PTHR24286	FAMILY NOT NAMED	KOG0157	Cytochrome_P450_CYP4/CYP19/CYP26_subfamilies
Glyma.01G154400	Not DE	1.57606	1.54732		370 List	L5	Not DE	Up	Up		Glyma.01G154400	660	UniRef100_I1J884 Uncharacterized protein n=1 Tax=Glycine max RepID=I1J884_SOYBN	0	100	UniRef100_G7K406 ABC transporter-like protein n=1 Tax=Medicago truncatula RepID=G7K406_MEDTR	0	101.07	AT1G31770.1|Symbols:ABCG14|ATP-binding cassette 14|chr1:11375252-11377644 REVERSE LENGTH=648	0	101.7	NA	NA	GO:0000166 GO:0005524 GO:0016887 GO:0017111 GO:0042626	ATP binding; ATPase activity; ATPase activity, coupled to transmembrane movement of substances; nucleoside-triphosphatase activity; nucleotide binding	GO:0016020	membrane	PF01061 PF00005	ABC-2 type transporter; ABC transporter	PTHR19241	ATP-BINDING CASSETTE TRANSPORTER	KOG0061	Transporter,_ABC_superfamily_(Breast_cancer_resistance_protein)
Glyma.01G154800	Not DE	1.29122	1.44701		370 List	L5	Not DE	Up	Up		Glyma.01G154800	95	UniRef100_I1J887 Uncharacterized protein n=1 Tax=Glycine max RepID=I1J887_SOYBN	9e-61	100	UniRef100_Q9S9M0 T24D18.25 protein n=2 Tax=Arabidopsis thaliana RepID=Q9S9M0_ARATH	1e-19	76.42	AT1G79660.1|Symbols:|unknown protein; BEST Arabidopsis thaliana protein match is: unknown protein (TAIR:AT1G16170.1); Has 30201 Blast hits to 17322 proteins in 780 species: Archae - 12; Bacteria - 1396; Metazoa - 17338; Fungi - 3422; Plants - 5037; Viruses - 0; Other Eukaryotes - 2996 (source: NCBI BLink).|chr1:29976294-29976575 FORWARD LENGTH=93	3e-26	101.08	GO:0008150	biological process	GO:0003674	molecular function	GO:0005739	mitochondrion	NA	NA	NA	NA	NA	NA
Glyma.01G157000	Not DE	Not DE	1.38092	605	2467 List	L1	Not DE	Not DE	Up		Glyma.01G157000	575	UniRef100_I1J8A7 Uncharacterized protein n=1 Tax=Glycine max RepID=I1J8A7_SOYBN	0	100	UniRef100_G7K2L1 Leucine-rich repeat-containing protein n=1 Tax=Medicago truncatula RepID=G7K2L1_MEDTR	0	98.12	AT4G35470.1|Symbols:PIRL4|plant intracellular ras group-related LRR 4|chr4:16846531-16848448 FORWARD LENGTH=549	0	103.46	GO:0008150 GO:0009740 GO:0010162	biological process; gibberellic acid mediated signaling pathway; seed dormancy process	NA	NA	GO:0005634 GO:0005886	nucleus; plasma membrane	PF00560	Leucine Rich Repeat	PTHR23155	LEUCINE-RICH REPEAT-CONTAINING PROTEIN	KOG0617	Ras_suppressor_protein_(contains_leucine-rich_repeats)
Glyma.01G157300	Not DE	Not DE	1.22105	605	2467 List	L1	Not DE	Not DE	Up		Glyma.01G157300	745	UniRef100_K7K432 Uncharacterized protein n=2 Tax=Glycine max RepID=K7K432_SOYBN	0	100	UniRef100_G7K2K7 Monosaccharide-sensing protein n=1 Tax=Medicago truncatula RepID=G7K2K7_MEDTR	0	93.88	AT3G51490.2|Symbols:TMT3|tonoplast monosaccharide transporter3|chr3:19105018-19107562 REVERSE LENGTH=737	0	96.34	GO:0006810 GO:0055085	transmembrane transport; transport	GO:0005215 GO:0005337 GO:0005351 GO:0015144 GO:0022857 GO:0022891	carbohydrate transmembrane transporter activity; nucleoside transmembrane transporter activity; substrate-specific transmembrane transporter activity; sugar:hydrogen symporter activity; transmembrane transporter activity; transporter activity	GO:0009705 GO:0016020 GO:0016021	integral to membrane; membrane; plant-type vacuole membrane	PF00083	Sugar (and other) transporter	PTHR24063	FAMILY NOT NAMED	KOG0254	Predicted_transporter_(major_facilitator_superfamily)
Glyma.01G160100	Not DE	Not DE	-1.95677		2467 List	L2	Not DE	Not DE	Down		Glyma.01G160100	276	UniRef100_I1J8E1 Uncharacterized protein n=1 Tax=Glycine max RepID=I1J8E1_SOYBN	0	100	UniRef100_O81934 Chitinase n=1 Tax=Canavalia ensiformis RepID=O81934_CANEN	1e-147	100.74	AT3G12500.1|Symbols:ATHCHIB, PR3, PR-3, CHI-B, B-CHI, HCHIB|basic chitinase|chr3:3962501-3963984 REVERSE LENGTH=335	6e-113	72.84	GO:0005975 GO:0009871 GO:0010167 GO:0015706 GO:0016998 GO:0046686 GO:0050832	carbohydrate metabolic process; cell wall macromolecule catabolic process; defense response to fungus; jasmonic acid and ethylene-dependent systemic resistance, ethylene mediated signaling pathway; nitrate transport; response to cadmium ion; response to nitrate	GO:0004568 GO:0008061	chitin binding; chitinase activity	GO:0005576 GO:0005773 GO:0005774 GO:0005829	cytosol; extracellular region; vacuolar membrane; vacuole	PF00182	Chitinase class I	PTHR22595	CHITINASE-RELATED	KOG4742	Predicted_chitinase
Glyma.01G161500	-1.30439	-1.26117	-1.60065		104 List	L8	Down	Down	Down		Glyma.01G161500	187	UniRef100_C6SXE2 Uncharacterized protein n=1 Tax=Glycine max RepID=C6SXE2_SOYBN	2e-135	100	UniRef100_V7CKR8 Sulfurtransferase n=1 Tax=Phaseolus vulgaris RepID=V7CKR8_PHAVU	7e-99	98.39	AT4G35770.1|Symbols:SEN1, ATSEN1, DIN1|Rhodanese/Cell cycle control phosphatase superfamily protein|chr4:16945073-16945983 FORWARD LENGTH=182	5e-57	77.47	GO:0006979 GO:0007568 GO:0009416 GO:0009611 GO:0009744 GO:0009750 GO:0009753	aging; response to fructose stimulus; response to jasmonic acid stimulus; response to light stimulus; response to oxidative stress; response to sucrose stimulus; response to wounding	GO:0003674	molecular function	GO:0009507	chloroplast	PF00581	Rhodanese-like domain	PTHR13253	FAMILY NOT NAMED	KOG1530	Rhodanese-related_sulfurtransferase
Glyma.01G167700	Not DE	Not DE	-1.18942		2467 List	L2	Not DE	Not DE	Down		Glyma.01G167700	123	NA	NA	NA	NA	NA	NA	NA	NA	NA	NA	NA	NA	NA	NA	NA	NA	NA	NA	NA	NA	NA
Glyma.01G170000	Not DE	Not DE	2.15656		2467 List	L1	Not DE	Not DE	Up		Glyma.01G170000	461	UniRef100_K7K4B0 Uncharacterized protein n=1 Tax=Glycine max RepID=K7K4B0_SOYBN	0	100	UniRef100_G7KGB2 Cytochrome P450 90C1 n=1 Tax=Medicago truncatula RepID=G7KGB2_MEDTR	0	88.19	AT4G36380.1|Symbols:ROT3|Cytochrome P450 superfamily protein|chr4:17187973-17192202 REVERSE LENGTH=524	0	75.95	GO:0009965 GO:0010268 GO:0016132 GO:0042814 GO:0048366 GO:0048441 GO:0048443 GO:0055114	brassinosteroid biosynthetic process; brassinosteroid homeostasis; leaf development; leaf morphogenesis; monopolar cell growth; oxidation-reduction process; petal development; stamen development	GO:0004497 GO:0005506 GO:0008395 GO:0009055 GO:0016705 GO:0016709 GO:0019825 GO:0020037	electron carrier activity; heme binding; iron ion binding; monooxygenase activity; oxidoreductase activity, acting on paired donors, with incorporation or reduction of molecular oxygen; oxidoreductase activity, acting on paired donors, with incorporation or reduction of molecular oxygen, NAD(P)H as one donor, and incorporation of one atom of oxygen; oxygen binding; steroid hydroxylase activity	GO:0009507	chloroplast	PF00067	Cytochrome P450	PTHR24286	FAMILY NOT NAMED	KOG0157	Cytochrome_P450_CYP4/CYP19/CYP26_subfamilies
Glyma.01G173000	Not DE	Not DE	-1.03853		2467 List	L2	Not DE	Not DE	Down		Glyma.01G173000	471	UniRef100_I1J8T4 Uncharacterized protein n=1 Tax=Glycine max RepID=I1J8T4_SOYBN	0	88.33	UniRef100_G7KEY2 Phosphopantetheine adenylyltransferase n=1 Tax=Medicago truncatula RepID=G7KEY2_MEDTR	4e-72	76.57	AT2G18245.1|Symbols:|alpha/beta-Hydrolases superfamily protein|chr2:7937353-7939382 FORWARD LENGTH=398	5e-89	73.37	GO:0008150	biological process	GO:0003674	molecular function	GO:0005575	cellular component	PF05705	Eukaryotic protein of unknown function (DUF829)	PTHR24702	No Available Panther Description	NA	NA
Glyma.01G173800	Not DE	Not DE	-1.7296		2467 List	L2	Not DE	Not DE	Down		Glyma.01G173800	763	UniRef100_K7K4C9 Uncharacterized protein n=1 Tax=Glycine max RepID=K7K4C9_SOYBN	0	100	UniRef100_G7KEW9 U-box domain-containing protein n=2 Tax=Medicago truncatula RepID=G7KEW9_MEDTR	0	99.35	AT4G36550.1|Symbols:|ARM repeat superfamily protein|chr4:17245400-17247926 REVERSE LENGTH=718	1e-149	96.8	GO:0001666 GO:0009862 GO:0010310 GO:0016567 GO:0031347	protein ubiquitination; regulation of defense response; regulation of hydrogen peroxide metabolic process; response to hypoxia; systemic acquired resistance, salicylic acid mediated signaling pathway	GO:0004842 GO:0019894	kinesin binding; ubiquitin-protein ligase activity	GO:0000151 GO:0005871	kinesin complex; ubiquitin ligase complex	PF04564 PF05804	U-box domain; Kinesin-associated protein (KAP)	PTHR22849	WDSAM1 PROTEIN	NA	NA
Glyma.01G174700	Not DE	Not DE	1.0254		2467 List	L1	Not DE	Not DE	Up		Glyma.01G174700	168	UniRef100_UPI0001B64254 PREDICTED: uncharacterized protein LOC100800366 n=1 Tax=Glycine max RepID=UPI0001B64254	1e-117	100	UniRef100_Q9LSL0 Emb|CAB16809.1 n=1 Tax=Arabidopsis thaliana RepID=Q9LSL0_ARATH	6e-64	92.45	AT4G36660.1|Symbols:|Protein of unknown function (DUF1195)|chr4:17285953-17287281 REVERSE LENGTH=179	4e-76	88.27	GO:0008150	biological process	GO:0003674	molecular function	GO:0005634 GO:0005794	Golgi apparatus; nucleus	PF06708	Protein of unknown function (DUF1195)	NA	NA	NA	NA
Glyma.01G177400	Not DE	Not DE	1.28177		2467 List	L1	Not DE	Not DE	Up		Glyma.01G177400	350	UniRef100_K7K4G6 Uncharacterized protein n=2 Tax=Glycine max RepID=K7K4G6_SOYBN	0	100	UniRef100_Q43449 G-box binding factor n=1 Tax=Glycine max RepID=Q43449_SOYBN	0	97.65	AT4G36730.1|Symbols:GBF1|G-box binding factor 1|chr4:17309850-17311752 REVERSE LENGTH=315	6e-100	110.79	GO:0006351 GO:0006355 GO:0010310 GO:0010629 GO:0090342	negative regulation of gene expression; regulation of cell aging; regulation of hydrogen peroxide metabolic process; regulation of transcription, DNA-dependent; transcription, DNA-dependent	GO:0003677 GO:0003700 GO:0043565 GO:0046983	DNA binding; protein dimerization activity; sequence-specific DNA binding; sequence-specific DNA binding transcription factor activity	GO:0005634 GO:0005737	cytoplasm; nucleus	PF00170 PF07777	bZIP transcription factor; G-box binding protein MFMR	PTHR22952	CAMP-RESPONSE ELEMENT BINDING PROTEIN-RELATED	NA	NA
Glyma.01G178700	Not DE	Not DE	2.54702		2467 List	L1	Not DE	Not DE	Up		Glyma.01G178700	352	UniRef100_I1J8Z3 Uncharacterized protein n=1 Tax=Glycine max RepID=I1J8Z3_SOYBN	0	100	UniRef100_D0ECQ6 Glycosyltransferase family GT8 protein n=1 Tax=Populus deltoides RepID=D0ECQ6_POPDE	0	89.5	AT3G50760.1|Symbols:GATL2|galacturonosyltransferase-like 2|chr3:18868074-18869099 FORWARD LENGTH=341	6e-178	97.65	GO:0009611 GO:0009620 GO:0009695 GO:0009753 GO:0016051	carbohydrate biosynthetic process; jasmonic acid biosynthetic process; response to fungus; response to jasmonic acid stimulus; response to wounding	GO:0016757 GO:0016758 GO:0047262	polygalacturonate 4-alpha-galacturonosyltransferase activity; transferase activity, transferring glycosyl groups; transferase activity, transferring hexosyl groups	GO:0005794	Golgi apparatus	PF01501	Glycosyl transferase family 8	PTHR13778	GLYCOSYLTRANSFERASE 8 DOMAIN-CONTAINING PROTEIN	NA	NA
Glyma.01G182400	Not DE	Not DE	1.84402		2467 List	L1	Not DE	Not DE	Up		Glyma.01G182400	695	UniRef100_I1J930 Uncharacterized protein n=1 Tax=Glycine max RepID=I1J930_SOYBN	0	100	UniRef100_G7K9G5 Kinase-like protein n=1 Tax=Medicago truncatula RepID=G7K9G5_MEDTR	0	99	AT2G23450.1|Symbols:|Protein kinase superfamily protein|chr2:9988926-9991244 REVERSE LENGTH=708	0	97.74	GO:0006468	protein phosphorylation	GO:0004672 GO:0004674 GO:0005524 GO:0016301 GO:0016772	ATP binding; kinase activity; protein kinase activity; protein serine/threonine kinase activity; transferase activity, transferring phosphorus-containing groups	GO:0005575	cellular component	PF00008 PF00069	EGF-like domain; Protein kinase domain	PTHR24420	LEUCINE-RICH REPEAT RECEPTOR-LIKE PROTEIN KINASE	KOG1187	Serine/threonine_protein_kinase
Glyma.01G183100	Not DE	Not DE	1.95144		2467 List	L1	Not DE	Not DE	Up		Glyma.01G183100	541	UniRef100_I1J937 Uncharacterized protein n=1 Tax=Glycine max RepID=I1J937_SOYBN	0	100	UniRef100_G7K9E0 L-ascorbate oxidase-like protein n=1 Tax=Medicago truncatula RepID=G7K9E0_MEDTR	0	96.84	AT5G66920.1|Symbols:sks17|SKU5 similar 17|chr5:26722963-26725370 FORWARD LENGTH=546	0	95.05	GO:0055114 GO:0080167	oxidation-reduction process; response to karrikin	GO:0005507 GO:0016491	copper ion binding; oxidoreductase activity	GO:0005576 GO:0005618 GO:0009505	cell wall; extracellular region; plant-type cell wall	PF00394 PF07731 PF07732	Multicopper oxidase; Multicopper oxidase; Multicopper oxidase	PTHR11709	MULTI-COPPER OXIDASE	KOG1263	Multicopper_oxidases
Glyma.01G183300	Not DE	Not DE	1.93539		2467 List	L1	Not DE	Not DE	Up		Glyma.01G183300	823	UniRef100_I1J939 Uncharacterized protein n=1 Tax=Glycine max RepID=I1J939_SOYBN	0	100	UniRef100_W0M160 NBS-LRR protein n=1 Tax=Cicer arietinum RepID=W0M160_CICAR	0	97.73	AT5G66900.1|Symbols:|Disease resistance protein (CC-NBS-LRR class) family|chr5:26714931-26717757 REVERSE LENGTH=809	9e-144	100.25	GO:0006952	defense response	GO:0043531	ADP binding	GO:0005634	nucleus	PF05659 PF00560 PF00931	Arabidopsis broad-spectrum mildew resistance protein RPW8; Leucine Rich Repeat; NB-ARC domain	PTHR23155	LEUCINE-RICH REPEAT-CONTAINING PROTEIN	KOG4658	Apoptotic_ATPase
Glyma.01G183700	Not DE	1.78675	1.13924		370 List	L5	Not DE	Up	Up		Glyma.01G183700	368	UniRef100_I1J945 Uncharacterized protein n=1 Tax=Glycine max RepID=I1J945_SOYBN	0	100	UniRef100_G7K832 Two-component response regulator ARR1 n=1 Tax=Medicago truncatula RepID=G7K832_MEDTR	6e-101	99.69	AT4G37180.1|Symbols:|Homeodomain-like superfamily protein|chr4:17504648-17506107 FORWARD LENGTH=356	1e-58	90.73	GO:0006355	regulation of transcription, DNA-dependent	GO:0003677 GO:0003700	DNA binding; sequence-specific DNA binding transcription factor activity	GO:0005634	nucleus	PF00249	Myb-like DNA-binding domain	NA	NA	NA	NA
Glyma.01G184600	Not DE	Not DE	-1.22159	605	2467 List	L2	Not DE	Not DE	Down		Glyma.01G184600	595	UniRef100_K7K4K4 Uncharacterized protein n=1 Tax=Glycine max RepID=K7K4K4_SOYBN	0	100	NA	NA	NA	AT4G37080.3|Symbols:|Protein of unknown function, DUF547|chr4:17473719-17476716 FORWARD LENGTH=610	0	96.39	GO:0008150	biological process	GO:0003674	molecular function	GO:0005634	nucleus	PF04784	Protein of unknown function, DUF547	PTHR23054	UNCHARACTERIZED	NA	NA
Glyma.01G185400	Not DE	Not DE	-1.19984		2467 List	L2	Not DE	Not DE	Down		Glyma.01G185400	199	UniRef100_I1J960 Uncharacterized protein n=1 Tax=Glycine max RepID=I1J960_SOYBN	2e-142	100	UniRef100_Q6T2Z2 Cyclin-dependent kinase inhibitor 1;2 n=1 Tax=Glycine max RepID=Q6T2Z2_SOYBN	3e-141	100	AT1G49620.1|Symbols:KRP7, ICN6, ICK5|Cyclin-dependent kinase inhibitor family protein|chr1:18365692-18366559 REVERSE LENGTH=195	2e-17	23.59	GO:0000278 GO:0007050 GO:0010440 GO:0042023 GO:0045736	DNA endoreduplication; cell cycle arrest; mitotic cell cycle; negative regulation of cyclin-dependent protein serine/threonine kinase activity; stomatal lineage progression	GO:0004861 GO:0005515 GO:0030332	cyclin-dependent protein serine/threonine kinase inhibitor activity; cyclin binding; protein binding	GO:0001673 GO:0005634	male germ cell nucleus; nucleus	PF02234	Cyclin-dependent kinase inhibitor	PTHR10265	CYCLIN-DEPENDENT KINASE INHIBITOR 1	NA	NA
Glyma.01G186600	Not DE	Not DE	1.32792	605	2467 List	L1	Not DE	Not DE	Up		Glyma.01G186600	478	UniRef100_C6TNI2 Uncharacterized protein n=1 Tax=Glycine max RepID=C6TNI2_SOYBN	0	100	UniRef100_G7K6N4 Lipase n=1 Tax=Medicago truncatula RepID=G7K6N4_MEDTR	0	99.57	AT5G42930.1|Symbols:|alpha/beta-Hydrolases superfamily protein|chr5:17210738-17214152 REVERSE LENGTH=467	1e-175	96.57	GO:0006629	lipid metabolic process	GO:0004806	triglyceride lipase activity	GO:0005576	extracellular region	PF01764	Lipase (class 3)	PTHR10992	ALPHA/BETA HYDROLASE FOLD-CONTAINING PROTEIN	KOG4569	Predicted_lipase
Glyma.01G186800	Not DE	Not DE	1.70056		2467 List	L1	Not DE	Not DE	Up		Glyma.01G186800	175	UniRef100_I1J975 Uncharacterized protein n=1 Tax=Glycine max RepID=I1J975_SOYBN	1e-124	100	UniRef100_Q9FHA6 Protein RALF-like 34 n=1 Tax=Arabidopsis thaliana RepID=RLF34_ARATH	2e-36	70.54	AT5G67070.1|Symbols:RALFL34|ralf-like 34|chr5:26768120-26768509 FORWARD LENGTH=129	2e-39	70.54	GO:0006949 GO:0007267	cell-cell signaling; syncytium formation	GO:0004871	signal transducer activity	GO:0005576 GO:0048046	apoplast; extracellular region	PF05498	Rapid ALkalinization Factor (RALF)	NA	NA	NA	NA
Glyma.01G187800	Not DE	Not DE	-1.06203	605	2467 List	L2	Not DE	Not DE	Down		Glyma.01G187800	227	UniRef100_C6SYX3 Uncharacterized protein n=1 Tax=Glycine max RepID=C6SYX3_SOYBN	6e-164	100	UniRef100_G7K5B9 F-box protein n=1 Tax=Medicago truncatula RepID=G7K5B9_MEDTR	1e-130	95.73	AT5G67140.1|Symbols:|F-box/RNI-like superfamily protein|chr5:26794009-26795213 REVERSE LENGTH=228	6e-102	93.86	NA	NA	NA	NA	GO:0005737	cytoplasm	NA	NA	PTHR23125	F-BOX/LEUCINE RICH REPEAT PROTEIN	NA	NA
Glyma.01G189800	Not DE	Not DE	-1.19684		2467 List	L2	Not DE	Not DE	Down		Glyma.01G189800	183	UniRef100_C6SX15 Uncharacterized protein n=1 Tax=Glycine max RepID=C6SX15_SOYBN	2e-130	100	UniRef100_G7K590 ADP-ribosylation factor n=1 Tax=Medicago truncatula RepID=G7K590_MEDTR	4e-124	100	AT3G62290.3|Symbols:ARFA1E|ADP-ribosylation factor A1E|chr3:23052287-23053545 FORWARD LENGTH=181	4e-115	100	GO:0006499 GO:0006886 GO:0007264 GO:0015031	N-terminal protein myristoylation; intracellular protein transport; protein transport; small GTPase mediated signal transduction	GO:0005525 GO:0016004	GTP binding; phospholipase activator activity	GO:0005622 GO:0005773 GO:0005794 GO:0009506	Golgi apparatus; intracellular; plasmodesma; vacuole	PF00025	ADP-ribosylation factor family	PTHR11711	ADP RIBOSYLATION FACTOR-RELATED	KOG0070	GTP-binding_ADP-ribosylation_factor_Arf1
Glyma.01G190900	Not DE	Not DE	1.34012		2467 List	L1	Not DE	Not DE	Up		Glyma.01G190900	241	UniRef100_I1J9B6 Uncharacterized protein n=1 Tax=Glycine max RepID=I1J9B6_SOYBN	3e-143	100	UniRef100_Q9FPR2 Lysine-rich arabinogalactan protein 18 n=1 Tax=Arabidopsis thaliana RepID=AGP18_ARATH	6e-11	31.1	AT4G37450.1|Symbols:AGP18, ATAGP18|arabinogalactan protein _x0001_18|chr4:17605926-17606734 REVERSE LENGTH=209	7e-14	31.1	NA	NA	NA	NA	GO:0005886 GO:0031225	anchored to membrane; plasma membrane	NA	NA	NA	NA	NA	NA
Glyma.01G191200	Not DE	Not DE	-1.17836		2467 List	L2	Not DE	Not DE	Down		Glyma.01G191200	273	UniRef100_I1J9C0 Uncharacterized protein n=1 Tax=Glycine max RepID=I1J9C0_SOYBN	0	100	UniRef100_G7K3X2 Sigma factor sigB regulation protein rsbQ n=1 Tax=Medicago truncatula RepID=G7K3X2_MEDTR	1e-178	88.2	AT4G37470.1|Symbols:|alpha/beta-Hydrolases superfamily protein|chr4:17617045-17618363 REVERSE LENGTH=270	4e-160	99.26	GO:0009640 GO:0009704 GO:0009744 GO:0009813 GO:0010224 GO:0080167	de-etiolation; flavonoid biosynthetic process; photomorphogenesis; response to UV-B; response to karrikin; response to sucrose stimulus	GO:0016787	hydrolase activity	GO:0005737	cytoplasm	PF00561	alpha/beta hydrolase fold	PTHR10992	ALPHA/BETA HYDROLASE FOLD-CONTAINING PROTEIN	KOG1454	Predicted_hydrolase/acyltransferase_(alpha/beta_hydrolase_superfamily)
Glyma.01G191300	Not DE	Not DE	2.03742		2467 List	L1	Not DE	Not DE	Up		Glyma.01G191300	378	UniRef100_I1J9C1 Uncharacterized protein n=1 Tax=Glycine max RepID=I1J9C1_SOYBN	0	100	UniRef100_B9HMW4 Phosphatase 2C family protein n=1 Tax=Populus trichocarpa RepID=B9HMW4_POPTR	3e-178	98.43	AT4G33920.1|Symbols:|Protein phosphatase 2C family protein|chr4:16260876-16262703 FORWARD LENGTH=380	5e-177	98.95	GO:0006470 GO:0006612 GO:0006944 GO:0010200 GO:0010363 GO:0030968 GO:0043069 GO:0052542	cellular membrane fusion; defense response by callose deposition; endoplasmic reticulum unfolded protein response; negative regulation of programmed cell death; protein dephosphorylation; protein targeting to membrane; regulation of plant-type hypersensitive response; response to chitin	GO:0003824 GO:0004722	catalytic activity; protein serine/threonine phosphatase activity	NA	NA	PF00481	Protein phosphatase 2C	PTHR13832	PROTEIN PHOSPHATASE 2C	KOG0700	Protein_phosphatase_2C/pyruvate_dehydrogenase_(lipoamide)_phosphatase
Glyma.01G192300	Not DE	Not DE	-1.0929		2467 List	L2	Not DE	Not DE	Down		Glyma.01G192300	619	UniRef100_I1J9D0 Uncharacterized protein n=1 Tax=Glycine max RepID=I1J9D0_SOYBN	0	100	UniRef100_G7IU11 Root phototropism protein n=1 Tax=Medicago truncatula RepID=G7IU11_MEDTR	0	98.1	AT5G67385.1|Symbols:|Phototropic-responsive NPH3 family protein|chr5:26884754-26887083 FORWARD LENGTH=604	0	99.83	GO:0009416	response to light stimulus	GO:0004871	signal transducer activity	GO:0005886	plasma membrane	PF00651 PF03000	BTB/POZ domain; NPH3 family	PTHR13690	FAMILY NOT NAMED	NA	NA
Glyma.01G192500	Not DE	Not DE	1.57008		2467 List	L1	Not DE	Not DE	Up		Glyma.01G192500	329	UniRef100_I1J9D2 Uncharacterized protein n=1 Tax=Glycine max RepID=I1J9D2_SOYBN	0	100	UniRef100_G7IU06 Peroxidase n=1 Tax=Medicago truncatula RepID=G7IU06_MEDTR	0	100	AT4G37530.1|Symbols:|Peroxidase superfamily protein|chr4:17634786-17636082 FORWARD LENGTH=329	2e-159	92.4	GO:0006979 GO:0009651 GO:0055114	oxidation-reduction process; response to oxidative stress; response to salt stress	GO:0004601 GO:0005515 GO:0020037	heme binding; peroxidase activity; protein binding	GO:0005576	extracellular region	PF00141	Peroxidase	NA	NA	NA	NA
Glyma.01G193900	Not DE	Not DE	1.44096		2467 List	L1	Not DE	Not DE	Up		Glyma.01G193900	457	UniRef100_K7K4Q7 Uncharacterized protein n=1 Tax=Glycine max RepID=K7K4Q7_SOYBN	0	100	UniRef100_D7LSZ7 BTB/POZ domain-containing protein n=1 Tax=Arabidopsis lyrata subsp. lyrata RepID=D7LSZ7_ARALL	3e-103	88.06	AT3G49900.1|Symbols:|Phototropic-responsive NPH3 family protein|chr3:18500635-18502614 REVERSE LENGTH=517	1e-104	86.85	GO:0009416	response to light stimulus	GO:0004871	signal transducer activity	GO:0005886	plasma membrane	PF00651 PF03000	BTB/POZ domain; NPH3 family	PTHR24413	FAMILY NOT NAMED	NA	NA
Glyma.01G195000	Not DE	Not DE	1.97326		2467 List	L1	Not DE	Not DE	Up		Glyma.01G195000	450	UniRef100_I1J9F9 Uncharacterized protein n=1 Tax=Glycine max RepID=I1J9F9_SOYBN	0	100	UniRef100_G7K2G3 Galactomannan galactosyltransferase n=1 Tax=Medicago truncatula RepID=G7K2G3_MEDTR	0	100.45	AT2G22900.1|Symbols:|Galactosyl transferase GMA12/MNN10 family protein|chr2:9744359-9746193 REVERSE LENGTH=449	0	99.55	NA	NA	GO:0016740 GO:0016757 GO:0016758	transferase activity; transferase activity, transferring glycosyl groups; transferase activity, transferring hexosyl groups	GO:0005768 GO:0005794 GO:0005802 GO:0016021	Golgi apparatus; endosome; integral to membrane; trans-Golgi network	PF05637	galactosyl transferase GMA12/MNN10 family	NA	NA	KOG4748	Subunit_of_Golgi_mannosyltransferase_complex
Glyma.01G198100	Not DE	Not DE	1.58686		2467 List	L1	Not DE	Not DE	Up		Glyma.01G198100	369	UniRef100_K7K4T4 Uncharacterized protein n=1 Tax=Glycine max RepID=K7K4T4_SOYBN	0	100	UniRef100_G7K125 BHLH transcription factor n=1 Tax=Medicago truncatula RepID=G7K125_MEDTR	7e-96	105.41	AT4G37850.1|Symbols:|basic helix-loop-helix (bHLH) DNA-binding superfamily protein|chr4:17796362-17797647 REVERSE LENGTH=328	3e-55	75.3	GO:0006355	regulation of transcription, DNA-dependent	GO:0003677 GO:0003700	DNA binding; sequence-specific DNA binding transcription factor activity	GO:0005634	nucleus	PF00010	Helix-loop-helix DNA-binding domain	PTHR23042	CIRCADIAN PROTEIN CLOCK/ARNT/BMAL/PAS	NA	NA
Glyma.01G199400	Not DE	Not DE	1.83916		2467 List	L1	Not DE	Not DE	Up		Glyma.01G199400	538	UniRef100_I1J9K0 Uncharacterized protein n=1 Tax=Glycine max RepID=I1J9K0_SOYBN	0	100	UniRef100_O49696 Aluminum-activated malate transporter 12 n=2 Tax=Arabidopsis thaliana RepID=ALMTC_ARATH	0	90.89	AT4G17970.1|Symbols:ALMT12, ATALMT12|aluminum-activated, malate transporter 12|chr4:9975482-9977722 FORWARD LENGTH=560	0	90.89	GO:0010044 GO:0010118	response to aluminum ion; stomatal movement	GO:0008509	anion transmembrane transporter activity	GO:0012505	endomembrane system	PF11744	Aluminium activated malate transporter	NA	NA	KOG4711	Predicted_membrane_protein
Glyma.01G204800	Not DE	Not DE	-4.01826		2467 List	L2	Not DE	Not DE	Down		Glyma.01G204800	252	UniRef100_I1J9Q9 Uncharacterized protein n=2 Tax=Glycine max RepID=I1J9Q9_SOYBN	0	100	UniRef100_O23547 Expansin-like B1 n=2 Tax=Arabidopsis thaliana RepID=EXLB1_ARATH	4e-107	96.8	AT4G17030.1|Symbols:ATEXLB1, EXPR, AT-EXPR, ATEXPR1, ATHEXP BETA 3.1, EXLB1|expansin-like B1|chr4:9581817-9583181 REVERSE LENGTH=250	5e-110	96.8	GO:0009826 GO:0009828 GO:0019953	plant-type cell wall loosening; sexual reproduction; unidimensional cell growth	NA	NA	GO:0005576	extracellular region	PF01357 PF03330	Pollen allergen; Rare lipoprotein A (RlpA)-like double-psi beta-barrel	NA	NA	NA	NA
Glyma.01G208000	Not DE	Not DE	-1.09385		2467 List	L2	Not DE	Not DE	Down		Glyma.01G208000	332	UniRef100_K7K4Z2 Uncharacterized protein n=1 Tax=Glycine max RepID=K7K4Z2_SOYBN	0	100	UniRef100_G7JXD1 Methionyl-tRNA formyltransferase n=2 Tax=Medicago truncatula RepID=G7JXD1_MEDTR	4e-179	94.56	AT4G17360.1|Symbols:|Formyl transferase|chr4:9703698-9705468 REVERSE LENGTH=328	1e-159	89.02	GO:0000023 GO:0006189 GO:0009058 GO:0009152 GO:0009853 GO:0019252 GO:0043085 GO:0046653	'de novo' IMP biosynthetic process; biosynthetic process; maltose metabolic process; photorespiration; positive regulation of catalytic activity; purine ribonucleotide biosynthetic process; starch biosynthetic process; tetrahydrofolate metabolic process	GO:0008168 GO:0008864 GO:0016742	formyltetrahydrofolate deformylase activity; hydroxymethyl-, formyl- and related transferase activity; methyltransferase activity	GO:0005739	mitochondrion	PF00551	Formyl transferase	PTHR10520	TRIFUNCTIONAL PURINE BIOSYNTHETIC PROTEIN ADENOSINE-3-RELATED	KOG3076	5'-phosphoribosylglycinamide_formyltransferase
Glyma.01G208200	Not DE	2.05683	2.31736		370 List	L5	Not DE	Up	Up		Glyma.01G208200	250	UniRef100_I1J9U6 Uncharacterized protein n=1 Tax=Glycine max RepID=I1J9U6_SOYBN	9e-170	100	UniRef100_G2XKY2 Tonoplast intrinsic protein n=1 Tax=Glycine soja RepID=G2XKY2_GLYSO	4e-153	100	AT5G47450.1|Symbols:ATTIP2;3, TIP2;3, DELTA-TIP3|tonoplast intrinsic protein 2;3|chr5:19248509-19249466 REVERSE LENGTH=250	3e-130	98.4	GO:0000041 GO:0006810 GO:0006826 GO:0006833 GO:0009651 GO:0010106 GO:0010167 GO:0010413 GO:0015706 GO:0045492 GO:0055085	cellular response to iron ion starvation; glucuronoxylan metabolic process; iron ion transport; nitrate transport; response to nitrate; response to salt stress; transition metal ion transport; transmembrane transport; transport; water transport; xylan biosynthetic process	GO:0005215 GO:0015200 GO:0015250 GO:0051739	ammonia transmembrane transporter activity; methylammonium transmembrane transporter activity; transporter activity; water channel activity	GO:0009705 GO:0016020 GO:0016021 GO:0042807	central vacuole; integral to membrane; membrane; plant-type vacuole membrane	PF00230	Major intrinsic protein	PTHR19139	AQUAPORIN TRANSPORTER	KOG0223	Aquaporin_(major_intrinsic_protein_family)
Glyma.01G210800	1.32344	1.876	2.02862		104 List	L7	Up	Up	Up		Glyma.01G210800	176	UniRef100_C6T2K0 Uncharacterized protein n=1 Tax=Glycine max RepID=C6T2K0_SOYBN	2e-121	100	UniRef100_G7JW03 Adenine phosphoribosyltransferase-like protein n=2 Tax=Medicago truncatula RepID=G7JW03_MEDTR	4e-108	94.09	AT4G22570.1|Symbols:APT3|adenine phosphoribosyl transferase 3|chr4:11882310-11885250 REVERSE LENGTH=183	1e-98	93.99	GO:0006168 GO:0009116	adenine salvage; nucleoside metabolic process	GO:0003999	adenine phosphoribosyltransferase activity	GO:0005737 GO:0005829	cytoplasm; cytosol	PF00156	Phosphoribosyl transferase domain	PTHR11776	ADENINE PHOSPHORIBOSYLTRANSFERASE	KOG1712	Adenine_phosphoribosyl_transferases
Glyma.01G211900	Not DE	Not DE	1.7708		2467 List	L1	Not DE	Not DE	Up		Glyma.01G211900	690	UniRef100_I1J9Y6 Uncharacterized protein n=2 Tax=Glycine max RepID=I1J9Y6_SOYBN	0	100	UniRef100_G7KG73 Receptor-like protein kinase n=1 Tax=Medicago truncatula RepID=G7KG73_MEDTR	0	100	AT4G22730.1|Symbols:|Leucine-rich repeat protein kinase family protein|chr4:11941384-11943696 FORWARD LENGTH=688	0	98.11	GO:0006468 GO:0007169	protein phosphorylation; transmembrane receptor protein tyrosine kinase signaling pathway	GO:0004672 GO:0004674 GO:0005524 GO:0016772	ATP binding; protein kinase activity; protein serine/threonine kinase activity; transferase activity, transferring phosphorus-containing groups	GO:0005886	plasma membrane	PF07714 PF08263 PF00560	Protein tyrosine kinase; Leucine rich repeat N-terminal domain; Leucine Rich Repeat	PTHR24420	LEUCINE-RICH REPEAT RECEPTOR-LIKE PROTEIN KINASE	KOG1187	Serine/threonine_protein_kinase
Glyma.01G213700	Not DE	Not DE	-1.38419		2467 List	L2	Not DE	Not DE	Down		Glyma.01G213700	503	UniRef100_I1JA08 Uncharacterized protein n=1 Tax=Glycine max RepID=I1JA08_SOYBN	0	100	UniRef100_G7KEV4 1-aminocyclopropane-1-carboxylate synthase n=1 Tax=Medicago truncatula RepID=G7KEV4_MEDTR	0	100.6	AT1G62960.1|Symbols:ACS10|ACC synthase 10|chr1:23318271-23320229 REVERSE LENGTH=557	0	89.05	GO:0006520 GO:0009058 GO:0009693 GO:0042218	1-aminocyclopropane-1-carboxylate biosynthetic process; biosynthetic process; cellular amino acid metabolic process; ethylene biosynthetic process	GO:0003824 GO:0004069 GO:0008793 GO:0016740 GO:0016847 GO:0030170	1-aminocyclopropane-1-carboxylate synthase activity; L-aspartate:2-oxoglutarate aminotransferase activity; aromatic-amino-acid:2-oxoglutarate aminotransferase activity; catalytic activity; pyridoxal phosphate binding; transferase activity	NA	NA	PF00155	Aminotransferase class I and II	PTHR11751	SUBGROUP I AMINOTRANSFERASE RELATED	KOG0256	1-aminocyclopropane-1-carboxylate_synthase,_and_related_proteins
Glyma.01G214300	Not DE	Not DE	-1.30753		2467 List	L2	Not DE	Not DE	Down		Glyma.01G214300	317	UniRef100_I1JA15 Uncharacterized protein n=1 Tax=Glycine max RepID=I1JA15_SOYBN	0	100	UniRef100_G7KET9 PGR5-like protein 1A n=1 Tax=Medicago truncatula RepID=G7KET9_MEDTR	6e-175	96.93	AT4G22890.5|Symbols:PGR5-LIKE A|PGR5-LIKE A|chr4:12007157-12009175 FORWARD LENGTH=322	8e-159	98.14	GO:0000023 GO:0006098 GO:0006364 GO:0009637 GO:0009657 GO:0009773 GO:0009902 GO:0010027 GO:0010114 GO:0010207 GO:0010218 GO:0010304 GO:0015979 GO:0019252 GO:0019684 GO:0034660 GO:0035304 GO:0042742 GO:0043085	PSII associated light-harvesting complex II catabolic process; chloroplast relocation; defense response to bacterium; maltose metabolic process; ncRNA metabolic process; pentose-phosphate shunt; photosynthesis; photosynthesis, light reaction; photosynthetic electron transport in photosystem I; photosystem II assembly; plastid organization; positive regulation of catalytic activity; rRNA processin…	GO:0003674	molecular function	GO:0009507 GO:0009534 GO:0009535 GO:0009579	chloroplast; chloroplast thylakoid; chloroplast thylakoid membrane; thylakoid	NA	NA	NA	NA	NA	NA
Glyma.01G215400	Not DE	Not DE	1.33812		2467 List	L1	Not DE	Not DE	Up		Glyma.01G215400	279	UniRef100_K7K549 Uncharacterized protein n=1 Tax=Glycine max RepID=K7K549_SOYBN	0	100	UniRef100_D2WK23 UDP-L-rhamnose synthase n=1 Tax=Gossypium hirsutum RepID=D2WK23_GOSHI	2e-170	92	AT1G63000.1|Symbols:NRS/ER, UER1|nucleotide-rhamnose synthase/epimerase-reductase|chr1:23342510-23343859 FORWARD LENGTH=301	8e-167	91.69	GO:0010253 GO:0019305 GO:0045226	UDP-rhamnose biosynthetic process; dTDP-rhamnose biosynthetic process; extracellular polysaccharide biosynthetic process	GO:0000166 GO:0008830 GO:0008831 GO:0010489 GO:0010490	UDP-4-keto-6-deoxy-glucose-3,5-epimerase activity; UDP-4-keto-rhamnose-4-keto-reductase activity; dTDP-4-dehydrorhamnose 3,5-epimerase activity; dTDP-4-dehydrorhamnose reductase activity; nucleotide binding	GO:0005829 GO:0005886 GO:0009506 GO:0048046	apoplast; cytosol; plasma membrane; plasmodesma	PF04321	RmlD substrate binding domain	PTHR10366	NAD DEPENDENT EPIMERASE/DEHYDRATASE	NA	NA
Glyma.01G216000	Not DE	Not DE	2.49178	605	2467 List	L1	Not DE	Not DE	Up		Glyma.01G216000	227	UniRef100_B3TPR9 CBF3 protein n=1 Tax=Glycine max RepID=B3TPR9_SOYBN	1e-165	100	UniRef100_B3TPR9 CBF3 protein n=1 Tax=Glycine max RepID=B3TPR9_SOYBN	1e-165	100	AT1G12610.1|Symbols:DDF1|Integrase-type DNA-binding superfamily protein|chr1:4290205-4290834 REVERSE LENGTH=209	5e-58	90.91	GO:0006355 GO:0009408 GO:0009414 GO:0009651 GO:0010371 GO:0016049 GO:0048510 GO:0050826	cell growth; regulation of gibberellin biosynthetic process; regulation of timing of transition from vegetative to reproductive phase; regulation of transcription, DNA-dependent; response to freezing; response to heat; response to salt stress; response to water deprivation	GO:0003677 GO:0003700 GO:0043565	DNA binding; sequence-specific DNA binding; sequence-specific DNA binding transcription factor activity	GO:0005634	nucleus	PF00847	AP2 domain	NA	NA	NA	NA
Glyma.01G217400	Not DE	-1.01616	-1.39846		370 List	L6	Not DE	Down	Down		Glyma.01G217400	356	UniRef100_I1JA48 Uncharacterized protein n=2 Tax=Glycine max RepID=I1JA48_SOYBN	0	100	UniRef100_K4HAY3 Heat shock transcription factor HSFB2b n=1 Tax=Glycine max RepID=K4HAY3_SOYBN	0	100	AT4G11660.1|Symbols:AT-HSFB2B, HSFB2B|winged-helix DNA-binding transcription factor family protein|chr4:7043006-7044227 FORWARD LENGTH=377	8e-97	89.66	GO:0006355 GO:0009408 GO:0009644 GO:0010200 GO:0042542 GO:0045892	negative regulation of transcription, DNA-dependent; regulation of transcription, DNA-dependent; response to chitin; response to heat; response to high light intensity; response to hydrogen peroxide	GO:0003700 GO:0043565	sequence-specific DNA binding; sequence-specific DNA binding transcription factor activity	GO:0005634	nucleus	PF00447	HSF-type DNA-binding	PTHR10015	HEAT SHOCK TRANSCRIPTION FACTOR	NA	NA
Glyma.01G218400	Not DE	Not DE	1.1644	605	2467 List	L1	Not DE	Not DE	Up		Glyma.01G218400	523	UniRef100_I1JA60 Uncharacterized protein n=1 Tax=Glycine max RepID=I1JA60_SOYBN	0	100	UniRef100_G7KDD6 KTEL motif-containing protein n=1 Tax=Medicago truncatula RepID=G7KDD6_MEDTR	0	100	AT5G23850.1|Symbols:|Arabidopsis thaliana protein of unknown function (DUF821)|chr5:8038126-8040741 FORWARD LENGTH=542	0	78.6	GO:0008150	biological process	GO:0003674	molecular function	GO:0005576 GO:0005768 GO:0005794 GO:0005802	Golgi apparatus; endosome; extracellular region; trans-Golgi network	PF05686	Glycosyl transferase family 90	PTHR12203	KDEL (LYS-ASP-GLU-LEU) CONTAINING - RELATED	KOG2458	Endoplasmic_reticulum_protein_EP58,_contains_filamin_rod_domain_and_KDEL_motif
Glyma.01G219400	Not DE	Not DE	1.84122		2467 List	L1	Not DE	Not DE	Up		Glyma.01G219400	168	UniRef100_C6SZX7 Glutathione peroxidase n=1 Tax=Glycine max RepID=C6SZX7_SOYBN	4e-118	100	UniRef100_C6SZX7 Glutathione peroxidase n=1 Tax=Glycine max RepID=C6SZX7_SOYBN	4e-118	100	AT4G11600.1|Symbols:ATGPX6, PHGPX, LSC803, GPX6|glutathione peroxidase 6|chr4:7010021-7011330 REVERSE LENGTH=232	2e-103	71.12	GO:0006333 GO:0006979 GO:0007623 GO:0009407 GO:0009651 GO:0046686 GO:0055114	chromatin assembly or disassembly; circadian rhythm; oxidation-reduction process; response to cadmium ion; response to oxidative stress; response to salt stress; toxin catabolic process	GO:0004602	glutathione peroxidase activity	GO:0005739 GO:0005829 GO:0005886 GO:0009507 GO:0048046	apoplast; chloroplast; cytosol; mitochondrion; plasma membrane	PF00255	Glutathione peroxidase	PTHR11592	GLUTATHIONE PEROXIDASE	KOG1651	Glutathione_peroxidase
Glyma.01G221400	Not DE	Not DE	-1.06052		2467 List	L2	Not DE	Not DE	Down		Glyma.01G221400	343	UniRef100_I1JA87 Uncharacterized protein n=1 Tax=Glycine max RepID=I1JA87_SOYBN	0	100	UniRef100_G7KC13 6-phosphofructo-2-kinase/fructose-2, 6-biphosphatase n=1 Tax=Medicago truncatula RepID=G7KC13_MEDTR	0	93.5	AT3G05170.1|Symbols:|Phosphoglycerate mutase family protein|chr3:1466738-1468219 FORWARD LENGTH=316	1e-98	83.54	GO:0008152	metabolic process	GO:0003824	catalytic activity	GO:0005634	nucleus	PF00300	Histidine phosphatase superfamily (branch 1)	PTHR23029	PHOSPHOGLYCERATE MUTASE	KOG0235	Phosphoglycerate_mutase
Glyma.01G222600	Not DE	Not DE	3.73816		2467 List	L1	Not DE	Not DE	Up		Glyma.01G222600	228	UniRef100_I1JAA0 Uncharacterized protein n=1 Tax=Glycine max RepID=I1JAA0_SOYBN	1e-167	100	NA	NA	NA	AT5G41590.1|Symbols:|Protein of unknown function (DUF567)|chr5:16632221-16633896 REVERSE LENGTH=221	1e-56	101.81	GO:0008150	biological process	GO:0003674	molecular function	GO:0005575	cellular component	PF04525	Tubby C 2	PTHR10233	TRANSLATION INITIATION FACTOR EIF-2B	NA	NA
Glyma.01G224500	Not DE	Not DE	2.00022	605	2467 List	L1	Not DE	Not DE	Up		Glyma.01G224500	442	UniRef100_I1JAC4 Uncharacterized protein n=1 Tax=Glycine max RepID=I1JAC4_SOYBN	0	100	UniRef100_T2DMR0 Lysine histidine transporter 1-like protein n=1 Tax=Phaseolus vulgaris RepID=T2DMR0_PHAVU	0	96.68	AT5G41800.1|Symbols:|Transmembrane amino acid transporter family protein|chr5:16733842-16735888 FORWARD LENGTH=452	0	96.68	GO:0006865 GO:0015824	amino acid transport; proline transport	GO:0015171	amino acid transmembrane transporter activity	GO:0005886 GO:0016020	membrane; plasma membrane	PF01490	Transmembrane amino acid transporter protein	PTHR22950	AMINO ACID TRANSPORTER	KOG1303	Amino_acid_transporters
Glyma.01G225000	Not DE	Not DE	2.32331		2467 List	L1	Not DE	Not DE	Up		Glyma.01G225000	315	UniRef100_I1JAC9 Uncharacterized protein n=1 Tax=Glycine max RepID=I1JAC9_SOYBN	0	100	UniRef100_C9WA67 AP2 domain-containing transcription factor 9 n=1 Tax=Glycine max RepID=C9WA67_SOYBN	7e-139	93.62	AT1G64380.1|Symbols:|Integrase-type DNA-binding superfamily protein|chr1:23890981-23891988 REVERSE LENGTH=335	3e-65	87.76	GO:0006355 GO:0010200 GO:0015824	proline transport; regulation of transcription, DNA-dependent; response to chitin	GO:0003677 GO:0003700	DNA binding; sequence-specific DNA binding transcription factor activity	GO:0005634	nucleus	PF00847	AP2 domain	NA	NA	NA	NA
Glyma.01G226000	Not DE	Not DE	1.30493	605	2467 List	L1	Not DE	Not DE	Up		Glyma.01G226000	358	UniRef100_I1JAE7 Uncharacterized protein n=2 Tax=Glycine max RepID=I1JAE7_SOYBN	0	100	UniRef100_F1AM72 Triacylglycerol lipase 3 n=2 Tax=Arachis hypogaea RepID=F1AM72_ARAHY	0	100.29	AT4G10955.2|Symbols:|alpha/beta-Hydrolases superfamily protein|chr4:6713778-6715372 REVERSE LENGTH=350	4e-158	98.29	GO:0006629	lipid metabolic process	GO:0004806	triglyceride lipase activity	GO:0005634	nucleus	PF01764	Lipase (class 3)	NA	NA	NA	NA
Glyma.01G227500	Not DE	Not DE	-1.35929	605	2467 List	L2	Not DE	Not DE	Down		Glyma.01G227500	941	UniRef100_UPI0003DEA010 PREDICTED: uncharacterized protein LOC100791208 isoform X1 n=1 Tax=Glycine max RepID=UPI0003DEA010	0	100	NA	NA	NA	NA	NA	NA	NA	NA	NA	NA	NA	NA	NA	NA	NA	NA	NA	NA
Glyma.01G230200	Not DE	Not DE	1.2595		2467 List	L1	Not DE	Not DE	Up		Glyma.01G230200	133	UniRef100_C6TF57 Uncharacterized protein n=1 Tax=Glycine max RepID=C6TF57_SOYBN	3e-89	100	UniRef100_J7F198 Hydrogen peroxide induced protein 1 n=2 Tax=Camellia sinensis RepID=J7F198_CAMSI	6e-28	104.07	AT3G03150.1|Symbols:|unknown protein; FUNCTIONS IN: molecular_function unknown; INVOLVED IN: biological_process unknown; LOCATED IN: mitochondrion; EXPRESSED IN: 22 plant structures; EXPRESSED DURING: 13 growth stages; BEST Arabidopsis thaliana protein match is: unknown protein (TAIR:AT5G17165.1); Has 39 Blast hits to 39 proteins in 11 species: Archae - 0; Bacteria - 0; Metazoa - 0; Fungi - 0; Pl…	1e-22	99.17	GO:0008150	biological process	GO:0003674	molecular function	NA	NA	NA	NA	NA	NA	NA	NA
Glyma.01G232400	Not DE	Not DE	1.46957	605	2467 List	L1	Not DE	Not DE	Up		Glyma.01G232400	556	UniRef100_I1JAM0 Uncharacterized protein n=1 Tax=Glycine max RepID=I1JAM0_SOYBN	0	100	UniRef100_P31687 4-coumarate--CoA ligase 2 n=1 Tax=Glycine max RepID=4CL2_SOYBN	0	98.75	AT1G65060.1|Symbols:4CL3|4-coumarate:CoA ligase 3|chr1:24167385-24171457 REVERSE LENGTH=561	0	97.5	GO:0008152 GO:0009411 GO:0009698 GO:0009718 GO:0009744 GO:0009813 GO:0010224 GO:0010584	anthocyanin-containing compound biosynthetic process; flavonoid biosynthetic process; metabolic process; phenylpropanoid metabolic process; pollen exine formation; response to UV; response to UV-B; response to sucrose stimulus	GO:0003824 GO:0016207	4-coumarate-CoA ligase activity; catalytic activity	GO:0005575	cellular component	PF00501	AMP-binding enzyme	PTHR24096	FAMILY NOT NAMED	KOG1176	Acyl-CoA_synthetase
Glyma.01G232500	Not DE	Not DE	1.467		2467 List	L1	Not DE	Not DE	Up		Glyma.01G232500	1144	UniRef100_K7K5F4 Uncharacterized protein n=1 Tax=Glycine max RepID=K7K5F4_SOYBN	0	100	UniRef100_B9N113 Cellulase synthase 3 family protein n=2 Tax=Populus RepID=B9N113_POPTR	0	100	AT3G03050.1|Symbols:CSLD3, KJK, ATCSLD3|cellulose synthase-like D3|chr3:687873-691629 FORWARD LENGTH=1145	0	99.39	GO:0000271 GO:0009409 GO:0009832 GO:0010583 GO:0030244	cellulose biosynthetic process; plant-type cell wall biogenesis; polysaccharide biosynthetic process; response to cold; response to cyclopentenone	GO:0016757 GO:0016759 GO:0051753	cellulose synthase activity; mannan synthase activity; transferase activity, transferring glycosyl groups	GO:0005768 GO:0005783 GO:0005794 GO:0005802 GO:0005886 GO:0016020	Golgi apparatus; endoplasmic reticulum; endosome; membrane; plasma membrane; trans-Golgi network	PF03552	Cellulose synthase	PTHR10587	GLYCOSYL TRANSFERASE-RELATED	NA	NA
Glyma.01G233700	Not DE	Not DE	-1.24242		2467 List	L2	Not DE	Not DE	Down		Glyma.01G233700	255	UniRef100_I1JAN3 Uncharacterized protein n=2 Tax=Glycine max RepID=I1JAN3_SOYBN	0	100	UniRef100_G7K548 Nogo-B receptor n=1 Tax=Medicago truncatula RepID=G7K548_MEDTR	5e-135	88.5	AT1G11755.1|Symbols:LEW1|Undecaprenyl pyrophosphate synthetase family protein|chr1:3969987-3971488 REVERSE LENGTH=254	2e-80	100	GO:0006487 GO:0009414 GO:0009645 GO:0019408 GO:0030968	dolichol biosynthetic process; endoplasmic reticulum unfolded protein response; protein N-linked glycosylation; response to low light intensity stimulus; response to water deprivation	GO:0016765 GO:0045547	dehydrodolichyl diphosphate synthase activity; transferase activity, transferring alkyl or aryl (other than methyl) groups	NA	NA	NA	NA	PTHR21528	UNCHARACTERIZED	KOG2818	Predicted_undecaprenyl_diphosphate_synthase
Glyma.01G234800	Not DE	Not DE	-1.54551	605	2467 List	L2	Not DE	Not DE	Down		Glyma.01G234800	133	UniRef100_I1JAQ0 Uncharacterized protein n=1 Tax=Glycine max RepID=I1JAQ0_SOYBN	2e-88	100	UniRef100_D7LGX9 Nucleic acid binding protein n=1 Tax=Arabidopsis lyrata subsp. lyrata RepID=D7LGX9_ARALL	1e-31	70	AT2G34160.1|Symbols:|Alba DNA/RNA-binding protein|chr2:14426283-14427220 FORWARD LENGTH=130	2e-34	83.85	GO:0008150 GO:0009062	biological process; fatty acid catabolic process	GO:0003676	nucleic acid binding	GO:0005634 GO:0005829	cytosol; nucleus	PF01918	Alba	NA	NA	NA	NA
Glyma.01G236400	Not DE	Not DE	1.4209		2467 List	L1	Not DE	Not DE	Up		Glyma.01G236400	1744	UniRef100_I1JAR7 Uncharacterized protein n=1 Tax=Glycine max RepID=I1JAR7_SOYBN	0	100	UniRef100_B9HUS3 M protein repeat-containing n=2 Tax=Populus trichocarpa RepID=B9HUS3_POPTR	0	93.56	AT3G22790.1|Symbols:|Kinase interacting (KIP1-like) family protein|chr3:8052446-8057888 REVERSE LENGTH=1728	0	100.87	GO:0000226 GO:0000911 GO:0008150 GO:0009855 GO:0009965 GO:0010014 GO:0010073 GO:0010089 GO:0042127 GO:0044036	biological process; cell wall macromolecule metabolic process; cytokinesis by cell plate formation; determination of bilateral symmetry; leaf morphogenesis; meristem initiation; meristem maintenance; microtubule cytoskeleton organization; regulation of cell proliferation; xylem development	GO:0051015	actin filament binding	GO:0005884 GO:0005886 GO:0009506	actin filament; plasma membrane; plasmodesma	PF07765	KIP1-like protein	PTHR13140	MYOSIN	KOG0978	E3_ubiquitin_ligase_involved_in_syntaxin_degradation
Glyma.01G236900	Not DE	Not DE	-1.34672		2467 List	L2	Not DE	Not DE	Down		Glyma.01G236900	74	NA	NA	NA	NA	NA	NA	NA	NA	NA	NA	NA	NA	NA	NA	NA	NA	NA	NA	NA	NA	NA
Glyma.01G238600	-1.58856	-1.4794	-1.34122		104 List	L8	Down	Down	Down		Glyma.01G238600	572	UniRef100_I1JAU2 Uncharacterized protein n=1 Tax=Glycine max RepID=I1JAU2_SOYBN	0	100	UniRef100_B9HJX1 Heat shock protein 70 n=1 Tax=Populus trichocarpa RepID=B9HJX1_POPTR	0	99.65	AT2G32120.2|Symbols:HSP70T-2|heat-shock protein 70T-2|chr2:13651720-13653411 REVERSE LENGTH=563	0	101.24	GO:0006457 GO:0009408 GO:0009644 GO:0010286 GO:0042542	heat acclimation; protein folding; response to heat; response to high light intensity; response to hydrogen peroxide	GO:0005524	ATP binding	GO:0005737	cytoplasm	PF00012	Hsp70 protein	PTHR19375	HEAT SHOCK PROTEIN 70KDA	KOG0101	Molecular_chaperones_HSP70/HSC70,_HSP70_superfamily
Glyma.01G239500	Not DE	Not DE	2.70281	605	2467 List	L1	Not DE	Not DE	Up		Glyma.01G239500	321	UniRef100_I1JAV0 Uncharacterized protein n=1 Tax=Glycine max RepID=I1JAV0_SOYBN	0	100	UniRef100_Q5NUF4 2-hydroxyisoflavanone dehydratase n=1 Tax=Glycyrrhiza echinata RepID=HIDM_GLYEC	5e-128	94.21	AT1G47480.1|Symbols:|alpha/beta-Hydrolases superfamily protein|chr1:17417623-17419296 FORWARD LENGTH=314	5e-83	99.68	GO:0008152 GO:0048765	metabolic process; root hair cell differentiation	GO:0016787	hydrolase activity	GO:0005634	nucleus	PF07859	alpha/beta hydrolase fold	PTHR23024	MEMBER OF 'GDXG' FAMILY OF LIPOLYTIC ENZYMES	KOG1515	Arylacetamide_deacetylase
Glyma.01G239600	Not DE	Not DE	1.43446		2467 List	L1	Not DE	Not DE	Up		Glyma.01G239600	320	UniRef100_Q5NUF3 2-hydroxyisoflavanone dehydratase n=1 Tax=Glycine max RepID=HIDH_SOYBN	0	100	UniRef100_Q5NUF3 2-hydroxyisoflavanone dehydratase n=1 Tax=Glycine max RepID=HIDH_SOYBN	0	100	AT1G47480.1|Symbols:|alpha/beta-Hydrolases superfamily protein|chr1:17417623-17419296 FORWARD LENGTH=314	5e-79	100.64	GO:0008152 GO:0048765	metabolic process; root hair cell differentiation	GO:0016787	hydrolase activity	GO:0005634	nucleus	PF07859	alpha/beta hydrolase fold	PTHR23024	MEMBER OF 'GDXG' FAMILY OF LIPOLYTIC ENZYMES	KOG1515	Arylacetamide_deacetylase
Glyma.01G239800	Not DE	Not DE	1.81912		2467 List	L1	Not DE	Not DE	Up		Glyma.01G239800	236	UniRef100_I1JAV4 Uncharacterized protein n=1 Tax=Glycine max RepID=I1JAV4_SOYBN	1e-172	100	UniRef100_Q6NMR8 Protein FANTASTIC FOUR 3 n=1 Tax=Arabidopsis thaliana RepID=FAF3_ARATH	2e-19	36.46	AT5G19260.1|Symbols:|Protein of unknown function (DUF3049)|chr5:6479494-6480360 REVERSE LENGTH=288	2e-22	36.46	NA	NA	NA	NA	GO:0005634	nucleus	PF11250	Protein of unknown function (DUF3049)	NA	NA	NA	NA
Glyma.01G243400	Not DE	Not DE	1.62896		2467 List	L1	Not DE	Not DE	Up		Glyma.01G243400	212	UniRef100_I1JAZ8 Uncharacterized protein n=1 Tax=Glycine max RepID=I1JAZ8_SOYBN	9e-115	100	NA	NA	NA	NA	NA	NA	NA	NA	NA	NA	NA	NA	NA	NA	NA	NA	NA	NA
Glyma.01G244200	Not DE	Not DE	-1.35605		2467 List	L2	Not DE	Not DE	Down		Glyma.01G244200	405	UniRef100_K7K5M7 Uncharacterized protein n=1 Tax=Glycine max RepID=K7K5M7_SOYBN	0	100	UniRef100_B9GHT1 5-methylthioribose kinase family protein n=1 Tax=Populus trichocarpa RepID=B9GHT1_POPTR	0	96.41	AT1G49820.1|Symbols:ATMTK, MTK|S-methyl-5-thioribose kinase|chr1:18443005-18444907 FORWARD LENGTH=420	0	95.95	GO:0009086 GO:0019509 GO:0071281 GO:0071369 GO:0071732	L-methionine salvage from methylthioadenosine; cellular response to ethylene stimulus; cellular response to iron ion; cellular response to nitric oxide; methionine biosynthetic process	GO:0016772 GO:0042802 GO:0046522	S-methyl-5-thioribose kinase activity; identical protein binding; transferase activity, transferring phosphorus-containing groups	GO:0005829	cytosol	NA	NA	NA	NA	NA	NA
Glyma.01G244600	Not DE	Not DE	2.20068		2467 List	L1	Not DE	Not DE	Up		Glyma.01G244600	464	UniRef100_K7K5N0 Uncharacterized protein n=1 Tax=Glycine max RepID=K7K5N0_SOYBN	0	100	UniRef100_A7Y7E3 Leucine-rich repeat-like protein n=1 Tax=Stylosanthes hamata RepID=A7Y7E3_STYHA	4e-121	75.21	AT3G19320.1|Symbols:|Leucine-rich repeat (LRR) family protein|chr3:6696395-6698073 REVERSE LENGTH=493	6e-117	73.02	NA	NA	NA	NA	NA	NA	PF00560 PF08263	Leucine Rich Repeat; Leucine rich repeat N-terminal domain	PTHR24420	LEUCINE-RICH REPEAT RECEPTOR-LIKE PROTEIN KINASE	NA	NA
Glyma.02G000500	Not DE	Not DE	2.81588		2467 List	L1	Not DE	Not DE	Up		Glyma.02G000500	193	UniRef100_K7K5Q4 Auxin-induced protein n=1 Tax=Glycine max RepID=K7K5Q4_SOYBN	2e-138	100	UniRef100_K7K5Q4 Auxin-induced protein n=1 Tax=Glycine max RepID=K7K5Q4_SOYBN	2e-138	100	AT5G43700.1|Symbols:ATAUX2-11, IAA4|AUX/IAA transcriptional regulator family protein|chr5:17550465-17551206 FORWARD LENGTH=186	4e-79	102.69	GO:0006355 GO:0006417 GO:0007020 GO:0009733 GO:0009736 GO:0010583	cytokinin mediated signaling pathway; microtubule nucleation; regulation of transcription, DNA-dependent; regulation of translation; response to auxin stimulus; response to cyclopentenone	GO:0003677 GO:0003700 GO:0046983	DNA binding; protein dimerization activity; sequence-specific DNA binding transcription factor activity	GO:0005622 GO:0005634	intracellular; nucleus	PF02309	AUX/IAA family	NA	NA	NA	NA
Glyma.02G001500	Not DE	Not DE	2.52583		2467 List	L1	Not DE	Not DE	Up		Glyma.02G001500	522	UniRef100_I1JB48 3-ketoacyl-CoA synthase n=1 Tax=Glycine max RepID=I1JB48_SOYBN	0	100	UniRef100_I1JB48 3-ketoacyl-CoA synthase n=1 Tax=Glycine max RepID=I1JB48_SOYBN	0	100	AT2G26640.1|Symbols:KCS11|3-ketoacyl-CoA synthase 11|chr2:11330094-11331623 FORWARD LENGTH=509	0	99.41	GO:0006084 GO:0006633 GO:0006816 GO:0007030 GO:0008152 GO:0008610 GO:0009409 GO:0009416 GO:0009651 GO:0009832 GO:0016049 GO:0016126 GO:0016132 GO:0030243	Golgi organization; acetyl-CoA metabolic process; brassinosteroid biosynthetic process; calcium ion transport; cell growth; cellulose metabolic process; fatty acid biosynthetic process; lipid biosynthetic process; metabolic process; plant-type cell wall biogenesis; response to cold; response to light stimulus; response to salt stress; sterol biosynthetic process	GO:0003824 GO:0016747	catalytic activity; transferase activity, transferring acyl groups other than amino-acyl groups	GO:0005634 GO:0016020	membrane; nucleus	PF08392 PF08541	FAE1/Type III polyketide synthase-like protein; 3-Oxoacyl-[acyl-carrier-protein (ACP)] synthase III C terminal	NA	NA	NA	NA
Glyma.02G002900	Not DE	Not DE	1.33519		2467 List	L1	Not DE	Not DE	Up		Glyma.02G002900	626	UniRef100_I1JB59 Uncharacterized protein n=1 Tax=Glycine max RepID=I1JB59_SOYBN	0	100	UniRef100_Q940J9 Probable methyltransferase PMT8 n=1 Tax=Arabidopsis thaliana RepID=PMT8_ARATH	0	100.32	AT1G04430.2|Symbols:|S-adenosyl-L-methionine-dependent methyltransferases superfamily protein|chr1:1198860-1201301 FORWARD LENGTH=623	0	100.32	GO:0000271 GO:0009825 GO:0009932 GO:0010817 GO:0043481 GO:0048767 GO:0071555	anthocyanin accumulation in tissues in response to UV light; cell tip growth; cell wall organization; multidimensional cell growth; polysaccharide biosynthetic process; regulation of hormone levels; root hair elongation	GO:0008168	methyltransferase activity	GO:0005768 GO:0005774 GO:0005794 GO:0005802	Golgi apparatus; endosome; trans-Golgi network; vacuolar membrane	PF03141	Putative S-adenosyl-L-methionine-dependent methyltransferase	PTHR10108	METHYLTRANSFERASE	NA	NA
Glyma.02G003400	Not DE	Not DE	2.16075		2467 List	L1	Not DE	Not DE	Up		Glyma.02G003400	591	UniRef100_I1JB65 Uncharacterized protein n=1 Tax=Glycine max RepID=I1JB65_SOYBN	0	100	UniRef100_G7I4R9 Peptide transporter PTR3-A n=1 Tax=Medicago truncatula RepID=G7I4R9_MEDTR	0	97.98	AT5G46050.1|Symbols:ATPTR3, PTR3|peptide transporter 3|chr5:18675062-18679071 REVERSE LENGTH=582	0	98.97	GO:0006857 GO:0009611 GO:0009737 GO:0009751 GO:0009753 GO:0042538 GO:0042742 GO:0042938 GO:0042939 GO:0043201 GO:0080052 GO:0080053	defense response to bacterium; dipeptide transport; hyperosmotic salinity response; oligopeptide transport; response to abscisic acid stimulus; response to histidine; response to jasmonic acid stimulus; response to leucine; response to phenylalanine; response to salicylic acid stimulus; response to wounding; tripeptide transport	GO:0005215 GO:0042936 GO:0042937	dipeptide transporter activity; transporter activity; tripeptide transporter activity	GO:0005886 GO:0016020	membrane; plasma membrane	PF00854	POT family	PTHR11654	OLIGOPEPTIDE TRANSPORTER-RELATED	KOG1237	H+/oligopeptide_symporter
Glyma.02G003700	Not DE	Not DE	4.72281		2467 List	L1	Not DE	Not DE	Up		Glyma.02G003700	764	UniRef100_I1JB68 Uncharacterized protein n=1 Tax=Glycine max RepID=I1JB68_SOYBN	0	100	UniRef100_G7IJI7 Pho1-like protein n=1 Tax=Medicago truncatula RepID=G7IJI7_MEDTR	0	98.71	AT3G23430.1|Symbols:PHO1, ATPHO1|phosphate 1|chr3:8387818-8393242 REVERSE LENGTH=782	0	97.57	GO:0000041 GO:0006817 GO:0006826 GO:0009611 GO:0009805 GO:0010106 GO:0010167 GO:0015698 GO:0015706 GO:0016036	cellular response to iron ion starvation; cellular response to phosphate starvation; coumarin biosynthetic process; inorganic anion transport; iron ion transport; nitrate transport; phosphate ion transport; response to nitrate; response to wounding; transition metal ion transport	GO:0015114	phosphate ion transmembrane transporter activity	GO:0005794 GO:0005802 GO:0005886 GO:0016021	Golgi apparatus; integral to membrane; plasma membrane; trans-Golgi network	PF03105 PF03124	SPX domain; EXS family	PTHR10783	XENOTROPIC AND POLYTROPIC RETROVIRUS RECEPTOR 1-RELATED	KOG1162	Predicted_small_molecule_transporter
Glyma.02G004600	Not DE	Not DE	2.92853	605	2467 List	L1	Not DE	Not DE	Up		Glyma.02G004600	418	UniRef100_I1JB75 Uncharacterized protein n=1 Tax=Glycine max RepID=I1JB75_SOYBN	0	100	UniRef100_B9HUR6 Calmodulin-binding family protein n=1 Tax=Populus trichocarpa RepID=B9HUR6_POPTR	8e-150	96.74	AT4G14750.1|Symbols:IQD19|IQ-domain 19|chr4:8470449-8471903 FORWARD LENGTH=387	2e-88	106.46	NA	NA	GO:0005516	calmodulin binding	GO:0005634	nucleus	PF00612	IQ calmodulin-binding motif	PTHR13140	MYOSIN	NA	NA
Glyma.02G005100	Not DE	Not DE	1.50977		2467 List	L1	Not DE	Not DE	Up		Glyma.02G005100	487	UniRef100_I1JB80 Uncharacterized protein n=1 Tax=Glycine max RepID=I1JB80_SOYBN	0	100	UniRef100_Q9LUI0 Genomic DNA, chromosome 3, P1 clone: MWI23 n=1 Tax=Arabidopsis thaliana RepID=Q9LUI0_ARATH	0	98.73	AT3G22810.1|Symbols:|Plant protein of unknown function (DUF828) with plant pleckstrin homology-like region|chr3:8068595-8071559 FORWARD LENGTH=472	0	98.73	GO:0007165	signal transduction	GO:0005543 GO:0035091	phosphatidylinositol binding; phospholipid binding	GO:0005634	nucleus	PF05703 PF08458	Auxin canalisation; Plant pleckstrin homology-like region	PTHR24730	No Available Panther Description	NA	NA
Glyma.02G010300	Not DE	Not DE	1.75894		2467 List	L1	Not DE	Not DE	Up		Glyma.02G010300	661	UniRef100_K7K5V4 Uncharacterized protein n=1 Tax=Glycine max RepID=K7K5V4_SOYBN	0	100	UniRef100_G7KTN5 Annotation was added to scaffolds in November 2011 Long-chain-fatty-acid-CoA ligase n=1 Tax=Medicago truncatula RepID=G7KTN5_MEDTR	0	98.65	AT2G47240.2|Symbols:LACS1|AMP-dependent synthetase and ligase family protein|chr2:19393835-19397616 FORWARD LENGTH=660	0	99.85	GO:0001676 GO:0006631 GO:0006633 GO:0009627 GO:0010025 GO:0010103 GO:0010143 GO:0034976	cutin biosynthetic process; fatty acid biosynthetic process; fatty acid metabolic process; long-chain fatty acid metabolic process; response to endoplasmic reticulum stress; stomatal complex morphogenesis; systemic acquired resistance; wax biosynthetic process	GO:0003824 GO:0004467 GO:0031957	catalytic activity; long-chain fatty acid-CoA ligase activity; very long-chain fatty acid-CoA ligase activity	GO:0005634 GO:0005783	endoplasmic reticulum; nucleus	PF00501	AMP-binding enzyme	PTHR24096	FAMILY NOT NAMED	KOG1256	Long-chain_acyl-CoA_synthetases_(AMP-forming)
Glyma.02G013700	Not DE	Not DE	1.55099		2467 List	L1	Not DE	Not DE	Up		Glyma.02G013700	705	UniRef100_I1JBH3 Uncharacterized protein n=1 Tax=Glycine max RepID=I1JBH3_SOYBN	0	100	UniRef100_G7IDS8 Lipase n=1 Tax=Medicago truncatula RepID=G7IDS8_MEDTR	0	103.53	AT1G02660.1|Symbols:|alpha/beta-Hydrolases superfamily protein|chr1:572187-574746 REVERSE LENGTH=713	0	98.74	GO:0006629	lipid metabolic process	GO:0004806	triglyceride lipase activity	GO:0005576	extracellular region	PF01764	Lipase (class 3)	NA	NA	NA	NA
Glyma.02G013900	Not DE	Not DE	1.76138		2467 List	L1	Not DE	Not DE	Up		Glyma.02G013900	372	UniRef100_I1JBH5 Uncharacterized protein n=1 Tax=Glycine max RepID=I1JBH5_SOYBN	0	100	UniRef100_D5FFI0 MYB transcription factor MYB112 n=1 Tax=Medicago truncatula RepID=D5FFI0_MEDTR	7e-100	99.73	AT2G47460.1|Symbols:MYB12, ATMYB12, PFG1|myb domain protein 12|chr2:19476438-19479242 FORWARD LENGTH=371	4e-75	41.51	GO:0006355 GO:0009723 GO:0009733 GO:0009744 GO:0009813 GO:0010224 GO:0045893	flavonoid biosynthetic process; positive regulation of transcription, DNA-dependent; regulation of transcription, DNA-dependent; response to UV-B; response to auxin stimulus; response to ethylene stimulus; response to sucrose stimulus	GO:0003677 GO:0003700	DNA binding; sequence-specific DNA binding transcription factor activity	GO:0005634	nucleus	PF00249	Myb-like DNA-binding domain	PTHR10641	MYB-LIKE DNA-BINDING PROTEIN MYB	NA	NA
Glyma.02G014300	Not DE	Not DE	2.73624		2467 List	L1	Not DE	Not DE	Up		Glyma.02G014300	194	UniRef100_I1JBI1 Uncharacterized protein n=1 Tax=Glycine max RepID=I1JBI1_SOYBN	8e-143	100	UniRef100_B6SJT6 Long cell-linked locus protein n=1 Tax=Zea mays RepID=B6SJT6_MAIZE	7e-18	86.34	AT5G38700.1|Symbols:|unknown protein; FUNCTIONS IN: molecular_function unknown; INVOLVED IN: biological_process unknown; LOCATED IN: mitochondrion; EXPRESSED IN: 10 plant structures; EXPRESSED DURING: LP.04 four leaves visible, LP.10 ten leaves visible, petal differentiation and expansion stage, LP.08 eight leaves visible, LP.12 twelve leaves visible; BEST Arabidopsis thaliana protein match is: u…	2e-43	96.7	GO:0008150	biological process	GO:0003674	molecular function	NA	NA	NA	NA	NA	NA	NA	NA
Glyma.02G015000	Not DE	-1.03336	-1.19175		370 List	L6	Not DE	Down	Down		Glyma.02G015000	210	UniRef100_I1JBI6 Uncharacterized protein n=1 Tax=Glycine max RepID=I1JBI6_SOYBN	1e-118	100	NA	NA	NA	NA	NA	NA	NA	NA	NA	NA	NA	NA	NA	NA	NA	NA	NA	NA
Glyma.02G015200	Not DE	Not DE	1.55457		2467 List	L1	Not DE	Not DE	Up		Glyma.02G015200	153	UniRef100_I1JBI8 Uncharacterized protein n=1 Tax=Glycine max RepID=I1JBI8_SOYBN	3e-104	100	UniRef100_B9I9M8 Mitochondrial carrier family protein n=1 Tax=Populus trichocarpa RepID=B9I9M8_POPTR	2e-33	99.32	AT2G47485.1|Symbols:|unknown protein; BEST Arabidopsis thaliana protein match is: unknown protein (TAIR:AT3G62650.1); Has 35333 Blast hits to 34131 proteins in 2444 species: Archae - 798; Bacteria - 22429; Metazoa - 974; Fungi - 991; Plants - 531; Viruses - 0; Other Eukaryotes - 9610 (source: NCBI BLink).|chr2:19486004-19486429 FORWARD LENGTH=141	4e-27	93.62	NA	NA	NA	NA	GO:0005739	mitochondrion	NA	NA	PTHR25061	No Available Panther Description	NA	NA
Glyma.02G015800	Not DE	Not DE	3.47402		2467 List	L1	Not DE	Not DE	Up		Glyma.02G015800	466	UniRef100_I1JBJ2 Uncharacterized protein n=1 Tax=Glycine max RepID=I1JBJ2_SOYBN	0	100	UniRef100_B9GSD7 Fumarate hydratase 1 family protein n=1 Tax=Populus trichocarpa RepID=B9GSD7_POPTR	0	94.29	AT5G50950.2|Symbols:FUM2|FUMARASE 2|chr5:20729687-20733636 FORWARD LENGTH=499	0	92.38	GO:0006099 GO:0006106 GO:0009651 GO:0042128	fumarate metabolic process; nitrate assimilation; response to salt stress; tricarboxylic acid cycle	GO:0003824 GO:0004333 GO:0005515 GO:0016829	catalytic activity; fumarate hydratase activity; lyase activity; protein binding	GO:0005739 GO:0005829 GO:0045239	cytosol; mitochondrion; tricarboxylic acid cycle enzyme complex	PF00206 PF10415	Lyase; Fumarase C C-terminus	PTHR11444	ASPARTATEAMMONIA/ARGININOSUCCINATE/ADENYLOSUCCINATE LYASE	KOG1317	Fumarase
Glyma.02G016100	Not DE	Not DE	1.28456		2467 List	L1	Not DE	Not DE	Up		Glyma.02G016100	301	UniRef100_D9ICY5 ERF protein n=1 Tax=Glycine max RepID=D9ICY5_SOYBN	0	100	UniRef100_D9ICY5 ERF protein n=1 Tax=Glycine max RepID=D9ICY5_SOYBN	0	100	AT3G16770.1|Symbols:RAP2.3, ATEBP, ERF72, EBP|ethylene-responsive element binding protein|chr3:5705784-5706768 FORWARD LENGTH=248	2e-42	53.23	GO:0006355 GO:0008219 GO:0009723 GO:0009735 GO:0009753 GO:0009873 GO:0010286 GO:0045893 GO:0051707	cell death; ethylene mediated signaling pathway; heat acclimation; positive regulation of transcription, DNA-dependent; regulation of transcription, DNA-dependent; response to cytokinin stimulus; response to ethylene stimulus; response to jasmonic acid stimulus; response to other organism	GO:0003677 GO:0003700 GO:0005515	DNA binding; protein binding; sequence-specific DNA binding transcription factor activity	GO:0005634 GO:0005737 GO:0005886	cytoplasm; nucleus; plasma membrane	PF00847	AP2 domain	NA	NA	NA	NA
Glyma.02G016900	Not DE	Not DE	1.12216		2467 List	L1	Not DE	Not DE	Up		Glyma.02G016900	161	UniRef100_I1JBK4 Uncharacterized protein n=1 Tax=Glycine max RepID=I1JBK4_SOYBN	3e-111	100	NA	NA	NA	AT4G02360.1|Symbols:|Protein of unknown function, DUF538|chr4:1041179-1041643 FORWARD LENGTH=154	1e-49	90.26	GO:0008150	biological process	GO:0003674	molecular function	GO:0005576	extracellular region	PF04398	Protein of unknown function, DUF538	NA	NA	NA	NA
Glyma.02G019100	Not DE	Not DE	1.55939	605	2467 List	L1	Not DE	Not DE	Up		Glyma.02G019100	296	UniRef100_I1JBM6 Uncharacterized protein n=1 Tax=Glycine max RepID=I1JBM6_SOYBN	0	100	UniRef100_G7KB59 Homeobox-leucine zipper protein n=1 Tax=Medicago truncatula RepID=G7KB59_MEDTR	9e-157	101.77	AT1G69780.1|Symbols:ATHB13|Homeobox-leucine zipper protein family|chr1:26259166-26260465 FORWARD LENGTH=294	1e-120	98.98	GO:0006355 GO:0009744 GO:0009965 GO:0048826	cotyledon morphogenesis; leaf morphogenesis; regulation of transcription, DNA-dependent; response to sucrose stimulus	GO:0000976 GO:0003677 GO:0003700 GO:0043565	DNA binding; sequence-specific DNA binding; sequence-specific DNA binding transcription factor activity; transcription regulatory region sequence-specific DNA binding	GO:0005634	nucleus	PF02183 PF00046	Homeobox associated leucine zipper; Homeobox domain	PTHR24326	FAMILY NOT NAMED	KOG0483	Transcription_factor_HEX,_contains_HOX_and_HALZ_domains
Glyma.02G022700	Not DE	Not DE	2.45051		2467 List	L1	Not DE	Not DE	Up		Glyma.02G022700	630	UniRef100_I1JBS2 Uncharacterized protein n=2 Tax=Glycine max RepID=I1JBS2_SOYBN	0	100	UniRef100_G7K9P5 Peptide transporter PTR1 n=1 Tax=Medicago truncatula RepID=G7K9P5_MEDTR	0	98.85	AT1G69870.1|Symbols:NRT1.7|nitrate transporter 1.7|chr1:26316208-26320097 FORWARD LENGTH=620	0	91.77	GO:0006857 GO:0015706 GO:0019761 GO:0080055	glucosinolate biosynthetic process; low affinity nitrate transport; nitrate transport; oligopeptide transport	GO:0005215 GO:0080054	low affinity nitrate transmembrane transporter activity; transporter activity	GO:0005886 GO:0016020	membrane; plasma membrane	PF00854	POT family	PTHR11654	OLIGOPEPTIDE TRANSPORTER-RELATED	KOG1237	H+/oligopeptide_symporter
Glyma.02G023800	Not DE	Not DE	2.59463		2467 List	L1	Not DE	Not DE	Up		Glyma.02G023800	258	UniRef100_C6ZS34 TIR-NBS-LRR type disease resistance protein n=1 Tax=Glycine max RepID=C6ZS34_SOYBN	0	100	UniRef100_C6ZS34 TIR-NBS-LRR type disease resistance protein n=1 Tax=Glycine max RepID=C6ZS34_SOYBN	0	100	AT2G20142.1|Symbols:|Toll-Interleukin-Resistance (TIR) domain family protein|chr2:8695387-8696566 FORWARD LENGTH=313	5e-44	55.27	GO:0007165	signal transduction	NA	NA	GO:0005622 GO:0005737	cytoplasm; intracellular	PF01582	TIR domain	PTHR23155	LEUCINE-RICH REPEAT-CONTAINING PROTEIN	NA	NA
Glyma.02G024200	Not DE	Not DE	1.81115		2467 List	L1	Not DE	Not DE	Up		Glyma.02G024200	516	UniRef100_I1JBT0 Uncharacterized protein n=1 Tax=Glycine max RepID=I1JBT0_SOYBN	0	100	UniRef100_Q0WQH3 Actin cross-linking protein n=2 Tax=Arabidopsis thaliana RepID=Q0WQH3_ARATH	3e-170	96.92	AT1G27100.1|Symbols:|Actin cross-linking protein|chr1:9407557-9411074 REVERSE LENGTH=519	3e-173	96.92	GO:0006612 GO:0008150 GO:0009963 GO:0010363	biological process; positive regulation of flavonoid biosynthetic process; protein targeting to membrane; regulation of plant-type hypersensitive response	GO:0003674	molecular function	GO:0005634 GO:0005773	nucleus; vacuole	PF04601	Protein of unknown function (DUF569)	NA	NA	NA	NA
Glyma.02G024600	Not DE	-1.47663	-1.98281		370 List	L6	Not DE	Down	Down		Glyma.02G024600	233	UniRef100_I1JBT3 Uncharacterized protein n=1 Tax=Glycine max RepID=I1JBT3_SOYBN	1e-166	100	UniRef100_Q9FQF3 Glutathione S-transferase GST 5 n=1 Tax=Glycine max RepID=Q9FQF3_SOYBN	2e-133	94.87	AT1G10360.1|Symbols:ATGSTU18, GST29, GSTU18|glutathione S-transferase TAU 18|chr1:3395738-3396806 REVERSE LENGTH=227	3e-84	97.36	GO:0006098 GO:0009407 GO:0010304 GO:0010583	PSII associated light-harvesting complex II catabolic process; pentose-phosphate shunt; response to cyclopentenone; toxin catabolic process	GO:0004364	glutathione transferase activity	GO:0005737	cytoplasm	PF02798 PF00043	Glutathione S-transferase, N-terminal domain; Glutathione S-transferase, C-terminal domain	PTHR11260	GLUTATHIONE S-TRANSFERASE, GST, SUPERFAMILY, GST DOMAIN CONTAINING	KOG0406	Glutathione_S-transferase
Glyma.02G025200	Not DE	Not DE	1.40429		2467 List	L1	Not DE	Not DE	Up		Glyma.02G025200	514	UniRef100_K7K621 Uncharacterized protein n=1 Tax=Glycine max RepID=K7K621_SOYBN	0	100	UniRef100_Q9SLT5 CW14 protein n=1 Tax=Arabidopsis thaliana RepID=Q9SLT5_ARATH	0	104.27	AT1G59650.1|Symbols:CW14|Protein of unknown function (DUF1336)|chr1:21920099-21922670 FORWARD LENGTH=492	0	104.27	GO:0006499	N-terminal protein myristoylation	GO:0003674	molecular function	GO:0005634 GO:0005886	nucleus; plasma membrane	PF07059	Protein of unknown function (DUF1336)	NA	NA	NA	NA
Glyma.02G025400	Not DE	Not DE	1.22375		2467 List	L1	Not DE	Not DE	Up		Glyma.02G025400	256	UniRef100_K7K626 Uncharacterized protein n=1 Tax=Glycine max RepID=K7K626_SOYBN	0	100	UniRef100_G7K714 BHLH transcription factor n=1 Tax=Medicago truncatula RepID=G7K714_MEDTR	2e-95	106.69	AT1G59640.1|Symbols:ZCW32, BPE, BPEub|BIG PETAL P|chr1:21909464-21911030 REVERSE LENGTH=264	9e-89	96.59	GO:0006355 GO:0009062 GO:0009694 GO:0009753 GO:0009827 GO:0009860 GO:0010162 GO:0048441 GO:0048443 GO:0048446 GO:0048481	fatty acid catabolic process; jasmonic acid metabolic process; ovule development; petal development; petal morphogenesis; plant-type cell wall modification; pollen tube growth; regulation of transcription, DNA-dependent; response to jasmonic acid stimulus; seed dormancy process; stamen development	GO:0003677 GO:0003700	DNA binding; sequence-specific DNA binding transcription factor activity	GO:0005634	nucleus	PF00010	Helix-loop-helix DNA-binding domain	PTHR12565	STEROL REGULATORY ELEMENT-BINDING PROTEIN	NA	NA
Glyma.02G025500	Not DE	Not DE	1.40388		2467 List	L1	Not DE	Not DE	Up		Glyma.02G025500	261	UniRef100_K7K627 Uncharacterized protein n=1 Tax=Glycine max RepID=K7K627_SOYBN	0	100	UniRef100_G7LEL6 Transcription factor bHLH79 n=1 Tax=Medicago truncatula RepID=G7LEL6_MEDTR	6e-98	93.53	AT1G59640.1|Symbols:ZCW32, BPE, BPEub|BIG PETAL P|chr1:21909464-21911030 REVERSE LENGTH=264	2e-88	98.48	GO:0006355 GO:0009062 GO:0009694 GO:0009753 GO:0009827 GO:0009860 GO:0010162 GO:0048441 GO:0048443 GO:0048446 GO:0048481	fatty acid catabolic process; jasmonic acid metabolic process; ovule development; petal development; petal morphogenesis; plant-type cell wall modification; pollen tube growth; regulation of transcription, DNA-dependent; response to jasmonic acid stimulus; seed dormancy process; stamen development	GO:0003677 GO:0003700	DNA binding; sequence-specific DNA binding transcription factor activity	GO:0005634	nucleus	PF00010	Helix-loop-helix DNA-binding domain	PTHR12565	STEROL REGULATORY ELEMENT-BINDING PROTEIN	NA	NA
Glyma.02G025800	Not DE	-1.98629	-2.23848		370 List	L6	Not DE	Down	Down		Glyma.02G025800	67	UniRef100_K7K629 Uncharacterized protein n=1 Tax=Glycine max RepID=K7K629_SOYBN	1e-37	100	NA	NA	NA	NA	NA	NA	NA	NA	NA	NA	NA	NA	NA	NA	NA	NA	NA	NA
Glyma.02G026300	Not DE	Not DE	-1.21497		2467 List	L2	Not DE	Not DE	Down		Glyma.02G026300	301	UniRef100_Q0PJI4 MYB transcription factor MYB138 n=1 Tax=Glycine max RepID=Q0PJI4_SOYBN	0	101.35	UniRef100_Q0PJI4 MYB transcription factor MYB138 n=1 Tax=Glycine max RepID=Q0PJI4_SOYBN	0	101.35	AT1G70000.2|Symbols:|myb-like transcription factor family protein|chr1:26363674-26364635 REVERSE LENGTH=261	4e-77	114.94	GO:0006355 GO:0009651 GO:0009723 GO:0009733 GO:0009737 GO:0009739 GO:0009751 GO:0009753 GO:0046686 GO:0080167	regulation of transcription, DNA-dependent; response to abscisic acid stimulus; response to auxin stimulus; response to cadmium ion; response to ethylene stimulus; response to gibberellin stimulus; response to jasmonic acid stimulus; response to karrikin; response to salicylic acid stimulus; response to salt stress	GO:0003676 GO:0003677 GO:0003700 GO:0008270	DNA binding; nucleic acid binding; sequence-specific DNA binding transcription factor activity; zinc ion binding	GO:0005634	nucleus	PF00249	Myb-like DNA-binding domain	PTHR12374	TRANSCRIPTIONAL ADAPTOR 2 (ADA2)-RELATED	NA	NA
Glyma.02G027000	Not DE	Not DE	1.96656		2467 List	L1	Not DE	Not DE	Up		Glyma.02G027000	221	UniRef100_C6T0Q1 Uncharacterized protein n=1 Tax=Glycine max RepID=C6T0Q1_SOYBN	5e-157	100	UniRef100_C7S8B9 Germin-like protein 5 n=1 Tax=Glycine max RepID=C7S8B9_SOYBN	7e-152	100	AT1G10460.1|Symbols:GLP7|germin-like protein 7|chr1:3439578-3440231 REVERSE LENGTH=217	4e-81	92.63	GO:0008150	biological process	GO:0030145 GO:0045735	manganese ion binding; nutrient reservoir activity	GO:0005576 GO:0048046	apoplast; extracellular region	PF00190	Cupin	NA	NA	NA	NA
Glyma.02G029200	Not DE	2.23974	2.47884		370 List	L5	Not DE	Up	Up		Glyma.02G029200	440	UniRef100_K7K646 Uncharacterized protein n=1 Tax=Glycine max RepID=K7K646_SOYBN	0	100	UniRef100_G7K5I2 WD repeat-containing protein-like protein n=1 Tax=Medicago truncatula RepID=G7K5I2_MEDTR	2e-174	97.99	AT1G24130.1|Symbols:|Transducin/WD40 repeat-like superfamily protein|chr1:8534183-8535430 REVERSE LENGTH=415	3e-138	94.46	GO:0008150	biological process	GO:0000166	nucleotide binding	GO:0005737 GO:0005834	cytoplasm; heterotrimeric G-protein complex	PF00400	WD domain, G-beta repeat	PTHR22844	F-BOX AND WD40 DOMAIN PROTEIN	KOG0266	WD40_repeat-containing_protein
Glyma.02G031100	Not DE	Not DE	1.70807	605	2467 List	L1	Not DE	Not DE	Up		Glyma.02G031100	437	UniRef100_K7K661 Uncharacterized protein n=1 Tax=Glycine max RepID=K7K661_SOYBN	0	100	UniRef100_O04523 Protein ALTERED XYLOGLUCAN 4 n=1 Tax=Arabidopsis thaliana RepID=TBL27_ARATH	2e-149	99.76	AT1G70230.1|Symbols:TBL27|TRICHOME BIREFRINGENCE-LIKE 27|chr1:26450389-26451724 FORWARD LENGTH=416	3e-152	99.76	GO:0010167 GO:0010411 GO:0015706	nitrate transport; response to nitrate; xyloglucan metabolic process	NA	NA	GO:0005634 GO:0005794	Golgi apparatus; nucleus	PF03005	PF03005	PTHR13533	FAMILY NOT NAMED	NA	NA
Glyma.02G031400	Not DE	Not DE	2.29817	605	2467 List	L1	Not DE	Not DE	Up		Glyma.02G031400	432	UniRef100_K7K663 Uncharacterized protein n=1 Tax=Glycine max RepID=K7K663_SOYBN	0	100	UniRef100_O04523 Protein ALTERED XYLOGLUCAN 4 n=1 Tax=Arabidopsis thaliana RepID=TBL27_ARATH	1e-122	100	AT1G70230.1|Symbols:TBL27|TRICHOME BIREFRINGENCE-LIKE 27|chr1:26450389-26451724 FORWARD LENGTH=416	1e-125	100	GO:0010167 GO:0010411 GO:0015706	nitrate transport; response to nitrate; xyloglucan metabolic process	NA	NA	GO:0005634 GO:0005794	Golgi apparatus; nucleus	PF03005	PF03005	PTHR13533	FAMILY NOT NAMED	NA	NA
Glyma.02G032300	Not DE	1.59498	3.23153		370 List	L5	Not DE	Up	Up		Glyma.02G032300	154	UniRef100_C6SZA9 Uncharacterized protein n=1 Tax=Glycine max RepID=C6SZA9_SOYBN	8e-107	100	UniRef100_B7FKA0 MLP-like protein n=1 Tax=Medicago truncatula RepID=B7FKA0_MEDTR	4e-75	98.08	AT1G24020.2|Symbols:MLP423|MLP-like protein 423|chr1:8500653-8501458 REVERSE LENGTH=155	5e-59	96.13	GO:0006952 GO:0016556	defense response; mRNA modification	NA	NA	GO:0009507 GO:0016020	chloroplast; membrane	PF00407	Pathogenesis-related protein Bet v I family	NA	NA	NA	NA
Glyma.02G039000	Not DE	Not DE	-1.34304	605	2467 List	L2	Not DE	Not DE	Down		Glyma.02G039000	213	UniRef100_I1JC75 Uncharacterized protein n=1 Tax=Glycine max RepID=I1JC75_SOYBN	2e-149	100	UniRef100_B9HLQ7 Octicosapeptide/Phox/Bem1p domain-containing family protein n=1 Tax=Populus trichocarpa RepID=B9HLQ7_POPTR	2e-51	104.19	AT3G26510.4|Symbols:|Octicosapeptide/Phox/Bem1p family protein|chr3:9711886-9712588 REVERSE LENGTH=196	6e-50	104.59	GO:0008150	biological process	GO:0005515	protein binding	GO:0005634	nucleus	PF00564	PB1 domain	NA	NA	NA	NA
Glyma.02G040700	Not DE	Not DE	1.58023		2467 List	L1	Not DE	Not DE	Up		Glyma.02G040700	318	UniRef100_I1JC96 Uncharacterized protein n=1 Tax=Glycine max RepID=I1JC96_SOYBN	0	100	UniRef100_G7JXQ1 Mitochondrial 2-oxoglutarate/malate carrier protein n=1 Tax=Medicago truncatula RepID=G7JXQ1_MEDTR	0	98.45	AT2G22500.1|Symbols:UCP5, ATPUMP5, DIC1|uncoupling protein 5|chr2:9563531-9564472 REVERSE LENGTH=313	2e-168	101.28	GO:0006810 GO:0006839 GO:0010200 GO:0015992	mitochondrial transport; proton transport; response to chitin; transport	GO:0005310 GO:0017077	dicarboxylic acid transmembrane transporter activity; oxidative phosphorylation uncoupler activity	GO:0005739 GO:0005743 GO:0031966	mitochondrial inner membrane; mitochondrial membrane; mitochondrion	PF00153	Mitochondrial carrier protein	PTHR24089	FAMILY NOT NAMED	KOG0759	Mitochondrial_oxoglutarate/malate_carrier_proteins
Glyma.02G041900	Not DE	Not DE	1.55504		2467 List	L1	Not DE	Not DE	Up		Glyma.02G041900	428	UniRef100_I1JCA9 Phosphoserine aminotransferase n=1 Tax=Glycine max RepID=I1JCA9_SOYBN	0	100	UniRef100_I1JCA9 Phosphoserine aminotransferase n=1 Tax=Glycine max RepID=I1JCA9_SOYBN	0	100	AT4G35630.1|Symbols:PSAT|phosphoserine aminotransferase|chr4:16904205-16905497 FORWARD LENGTH=430	0	90.47	GO:0006564 GO:0008152 GO:0009627 GO:0034976	L-serine biosynthetic process; metabolic process; response to endoplasmic reticulum stress; systemic acquired resistance	GO:0003824 GO:0004648 GO:0030170	O-phospho-L-serine:2-oxoglutarate aminotransferase activity; catalytic activity; pyridoxal phosphate binding	GO:0009507 GO:0009536 GO:0009570	chloroplast; chloroplast stroma; plastid	PF00266	Aminotransferase class-V	PTHR21152	AMINOTRANSFERASE CLASS V	KOG2790	Phosphoserine_aminotransferase
Glyma.02G042700	Not DE	Not DE	3.04753		2467 List	L1	Not DE	Not DE	Up		Glyma.02G042700	292	UniRef100_I1JCB8 Uncharacterized protein n=1 Tax=Glycine max RepID=I1JCB8_SOYBN	0	100	NA	NA	NA	AT4G35690.1|Symbols:|Arabidopsis protein of unknown function (DUF241)|chr4:16921886-16922740 FORWARD LENGTH=284	2e-55	102.11	GO:0008150	biological process	GO:0003674	molecular function	GO:0009507	chloroplast	PF03087	Arabidopsis protein of unknown function	NA	NA	NA	NA
Glyma.02G042800	Not DE	Not DE	2.614	605	2467 List	L1	Not DE	Not DE	Up		Glyma.02G042800	290	UniRef100_I1JCB9 Uncharacterized protein n=1 Tax=Glycine max RepID=I1JCB9_SOYBN	0	100	NA	NA	NA	AT4G35690.1|Symbols:|Arabidopsis protein of unknown function (DUF241)|chr4:16921886-16922740 FORWARD LENGTH=284	6e-57	99.65	GO:0008150	biological process	GO:0003674	molecular function	GO:0009507	chloroplast	PF03087	Arabidopsis protein of unknown function	NA	NA	NA	NA
Glyma.02G047200	Not DE	-2.2811	-1.85537		370 List	L6	Not DE	Down	Down		Glyma.02G047200	772	UniRef100_K7K6H0 Uncharacterized protein n=2 Tax=Glycine max RepID=K7K6H0_SOYBN	0	100	UniRef100_G7LDQ5 Oligopeptide transporter n=1 Tax=Medicago truncatula RepID=G7LDQ5_MEDTR	0	101.08	AT4G10770.1|Symbols:ATOPT7, OPT7|oligopeptide transporter 7|chr4:6628646-6632517 REVERSE LENGTH=766	0	93.34	GO:0006857 GO:0055085	oligopeptide transport; transmembrane transport	GO:0015198	oligopeptide transporter activity	GO:0016020	membrane	PF03169	OPT oligopeptide transporter protein	PTHR22601	ISP4 LIKE PROTEIN	KOG2262	Sexual_differentiation_process_protein_ISP4
Glyma.02G047700	Not DE	Not DE	1.27053		2467 List	L1	Not DE	Not DE	Up		Glyma.02G047700	645	UniRef100_I1JCG9 Uncharacterized protein n=1 Tax=Glycine max RepID=I1JCG9_SOYBN	0	100	UniRef100_W0TQK6 Armadillo repeat only n=1 Tax=Acacia mangium RepID=W0TQK6_ACAMN	0	96.67	AT5G66200.1|Symbols:ARO2|armadillo repeat only 2|chr5:26453648-26455603 REVERSE LENGTH=651	0	98.16	GO:0008150	biological process	NA	NA	GO:0005737 GO:0005886	cytoplasm; plasma membrane	PF00514	Armadillo/beta-catenin-like repeat	PTHR23315	BETA CATENIN-RELATED ARMADILLO REPEAT-CONTAINING	NA	NA
Glyma.02G048400	Not DE	Not DE	2.73888		2467 List	L1	Not DE	Not DE	Up		Glyma.02G048400	376	UniRef100_Q53B69 Flavanone 3-hydroxylase n=1 Tax=Glycine max RepID=Q53B69_SOYBN	0	100	UniRef100_Q53B69 Flavanone 3-hydroxylase n=1 Tax=Glycine max RepID=Q53B69_SOYBN	0	100	AT3G51240.1|Symbols:F3H, TT6, F3'H|flavanone 3-hydroxylase|chr3:19025409-19026658 FORWARD LENGTH=358	0	104.75	GO:0009718 GO:0009744 GO:0009813 GO:0010224 GO:0055114	anthocyanin-containing compound biosynthetic process; flavonoid biosynthetic process; oxidation-reduction process; response to UV-B; response to sucrose stimulus	GO:0016491 GO:0016706 GO:0045486	naringenin 3-dioxygenase activity; oxidoreductase activity; oxidoreductase activity, acting on paired donors, with incorporation or reduction of molecular oxygen, 2-oxoglutarate as one donor, and incorporation of one atom each of oxygen into both donors	GO:0005737	cytoplasm	PF03171	2OG-Fe(II) oxygenase superfamily	PTHR10209	OXIDOREDUCTASE, 2OG-FE(II) OXYGENASE FAMILY PROTEIN	KOG0143	Iron/ascorbate_family_oxidoreductases
Glyma.02G051300	Not DE	Not DE	2.91648		2467 List	L1	Not DE	Not DE	Up		Glyma.02G051300	427	UniRef100_I1JCK2 Uncharacterized protein n=1 Tax=Glycine max RepID=I1JCK2_SOYBN	0	100	UniRef100_Q9FH56 Leucine-rich repeat-containing protein n=1 Tax=Arabidopsis thaliana RepID=Q9FH56_ARATH	2e-164	96.65	AT5G66330.1|Symbols:|Leucine-rich repeat (LRR) family protein|chr5:26500531-26501787 REVERSE LENGTH=418	2e-167	96.65	GO:0007165	signal transduction	NA	NA	GO:0005886	plasma membrane	PF00560	Leucine Rich Repeat	PTHR24420	LEUCINE-RICH REPEAT RECEPTOR-LIKE PROTEIN KINASE	KOG0617	Ras_suppressor_protein_(contains_leucine-rich_repeats)
Glyma.02G051500	Not DE	Not DE	1.68381		2467 List	L1	Not DE	Not DE	Up		Glyma.02G051500	486	UniRef100_I1JCK5 Aldehyde dehydrogenase n=1 Tax=Glycine max RepID=I1JCK5_SOYBN	0	100	UniRef100_I1JCK5 Aldehyde dehydrogenase n=1 Tax=Glycine max RepID=I1JCK5_SOYBN	0	100	AT4G36250.1|Symbols:ALDH3F1|aldehyde dehydrogenase 3F1|chr4:17151029-17153381 FORWARD LENGTH=484	0	98.55	GO:0006081 GO:0008152 GO:0009612 GO:0019722 GO:0042631 GO:0055114	calcium-mediated signaling; cellular aldehyde metabolic process; cellular response to water deprivation; metabolic process; oxidation-reduction process; response to mechanical stimulus	GO:0004028 GO:0004029 GO:0004030 GO:0016491	3-chloroallyl aldehyde dehydrogenase activity; aldehyde dehydrogenase (NAD) activity; aldehyde dehydrogenase [NAD(P)+] activity; oxidoreductase activity	GO:0005737 GO:0005783 GO:0016020	cytoplasm; endoplasmic reticulum; membrane	PF00171	Aldehyde dehydrogenase family	PTHR11699	ALDEHYDE DEHYDROGENASE-RELATED	KOG2456	Aldehyde_dehydrogenase
Glyma.02G058000	Not DE	Not DE	3.48169		2467 List	L1	Not DE	Not DE	Up		Glyma.02G058000	489	UniRef100_I1JCR3 Uncharacterized protein n=1 Tax=Glycine max RepID=I1JCR3_SOYBN	0	100	UniRef100_B9HEV0 Mannitol transporter family protein n=1 Tax=Populus trichocarpa RepID=B9HEV0_POPTR	0	97.39	AT2G18480.1|Symbols:|Major facilitator superfamily protein|chr2:8009582-8011243 REVERSE LENGTH=508	0	92.91	GO:0006810 GO:0055085	transmembrane transport; transport	GO:0005215 GO:0005351 GO:0015144 GO:0022857 GO:0022891	carbohydrate transmembrane transporter activity; substrate-specific transmembrane transporter activity; sugar:hydrogen symporter activity; transmembrane transporter activity; transporter activity	GO:0005886 GO:0016020 GO:0016021	integral to membrane; membrane; plasma membrane	PF00083	Sugar (and other) transporter	PTHR24063	FAMILY NOT NAMED	KOG0254	Predicted_transporter_(major_facilitator_superfamily)
Glyma.02G058500	Not DE	Not DE	1.82488		2467 List	L1	Not DE	Not DE	Up		Glyma.02G058500	526	UniRef100_K7K6N3 Uncharacterized protein n=1 Tax=Glycine max RepID=K7K6N3_SOYBN	0	100	UniRef100_K9P0T0 Zinc finger protein n=1 Tax=Morella rubra RepID=K9P0T0_9ROSI	0	102.14	AT5G66730.1|Symbols:|C2H2-like zinc finger protein|chr5:26641914-26643883 REVERSE LENGTH=500	7e-173	105	GO:0006355 GO:0009937 GO:0010029 GO:0010431	regulation of gibberellic acid mediated signaling pathway; regulation of seed germination; regulation of transcription, DNA-dependent; seed maturation	GO:0003676 GO:0003700 GO:0005515 GO:0008270	nucleic acid binding; protein binding; sequence-specific DNA binding transcription factor activity; zinc ion binding	GO:0005622 GO:0005634	intracellular; nucleus	NA	NA	PTHR10593	SERINE/THREONINE-PROTEIN KINASE RIO	NA	NA
Glyma.02G063400	Not DE	Not DE	2.17268		2467 List	L1	Not DE	Not DE	Up		Glyma.02G063400	268	UniRef100_I1JCW7 Uncharacterized protein n=2 Tax=Glycine max RepID=I1JCW7_SOYBN	0	100	UniRef100_T2DNG3 Polyneuridine-aldehyde esterase-like protein n=1 Tax=Phaseolus vulgaris RepID=T2DNG3_PHAVU	2e-147	98.83	AT2G23620.1|Symbols:ATMES1, MES1|methyl esterase 1|chr2:10047462-10049248 REVERSE LENGTH=263	9e-109	96.2	GO:0009627 GO:0009696 GO:0009817	defense response to fungus, incompatible interaction; salicylic acid metabolic process; systemic acquired resistance	GO:0016788 GO:0080030 GO:0080031 GO:0080032	hydrolase activity, acting on ester bonds; methyl indole-3-acetate esterase activity; methyl jasmonate esterase activity; methyl salicylate esterase activity	GO:0005737	cytoplasm	PF00561	alpha/beta hydrolase fold	PTHR10992	ALPHA/BETA HYDROLASE FOLD-CONTAINING PROTEIN	KOG4178	Soluble_epoxide_hydrolase
Glyma.02G063700	Not DE	Not DE	-2.0266		2467 List	L2	Not DE	Not DE	Down		Glyma.02G063700	284	UniRef100_I1JCX0 Uncharacterized protein n=1 Tax=Glycine max RepID=I1JCX0_SOYBN	0	100	UniRef100_Q9C7C1 Tetraspanin-6 n=1 Tax=Arabidopsis thaliana RepID=TET6_ARATH	3e-122	100.35	AT3G12090.1|Symbols:TET6|tetraspanin6|chr3:3852326-3853714 REVERSE LENGTH=282	4e-125	100.35	GO:0000041 GO:0007568	aging; transition metal ion transport	GO:0003674	molecular function	GO:0016021	integral to membrane	PF00335	Tetraspanin family	PTHR19282	TETRASPANIN	KOG3882	Tetraspanin_family_integral_membrane_protein
Glyma.02G065000	Not DE	Not DE	-1.10628		2467 List	L2	Not DE	Not DE	Down		Glyma.02G065000	503	UniRef100_I1JCY5 Uncharacterized protein n=1 Tax=Glycine max RepID=I1JCY5_SOYBN	0	93.14	UniRef100_Q9LSE0 Genomic DNA, chromosome 3, P1 clone: MOJ10 n=1 Tax=Arabidopsis thaliana RepID=Q9LSE0_ARATH	0	86.4	AT3G26950.1|Symbols:|unknown protein; Has 27 Blast hits to 27 proteins in 8 species: Archae - 0; Bacteria - 0; Metazoa - 0; Fungi - 0; Plants - 27; Viruses - 0; Other Eukaryotes - 0 (source: NCBI BLink).|chr3:9941202-9943411 REVERSE LENGTH=548	0	82.3	GO:0008150	biological process	GO:0003674	molecular function	GO:0005739	mitochondrion	NA	NA	NA	NA	NA	NA
Glyma.02G066800	-1.33025	-1.73845	-1.51871		104 List	L8	Down	Down	Down		Glyma.02G066800	498	UniRef100_I1JD01 Uncharacterized protein n=2 Tax=Glycine max RepID=I1JD01_SOYBN	0	100	UniRef100_Q9LT83 Genomic DNA, chromosome 3, P1 clone: MLD14 n=1 Tax=Arabidopsis thaliana RepID=Q9LT83_ARATH	0	94.77	AT3G19340.1|Symbols:|Protein of unknown function (DUF3754)|chr3:6701387-6704071 REVERSE LENGTH=487	0	100.41	NA	NA	NA	NA	GO:0005783 GO:0005886	endoplasmic reticulum; plasma membrane	PF12576	Protein of unknown function (DUF3754)	NA	NA	NA	NA
Glyma.02G068100	Not DE	Not DE	2.54666		2467 List	L1	Not DE	Not DE	Up		Glyma.02G068100	214	UniRef100_I1JD16 Uncharacterized protein n=2 Tax=Glycine max RepID=I1JD16_SOYBN	2e-156	100	UniRef100_Q2HRV3 Disease resistance n=1 Tax=Medicago truncatula RepID=Q2HRV3_MEDTR	9e-70	97.64	AT1G52140.1|Symbols:|unknown protein; BEST Arabidopsis thaliana protein match is: unknown protein (TAIR:AT3G16330.1); Has 114 Blast hits to 114 proteins in 15 species: Archae - 0; Bacteria - 0; Metazoa - 0; Fungi - 0; Plants - 114; Viruses - 0; Other Eukaryotes - 0 (source: NCBI BLink).|chr1:19407559-19408185 REVERSE LENGTH=208	9e-26	98.56	GO:0008150	biological process	GO:0003674	molecular function	GO:0005575	cellular component	NA	NA	NA	NA	NA	NA
Glyma.02G068900	Not DE	1.7991	2.37786		370 List	L5	Not DE	Up	Up		Glyma.02G068900	310	UniRef100_C6TET5 Uncharacterized protein n=1 Tax=Glycine max RepID=C6TET5_SOYBN	0	100	UniRef100_Q41638 Xyloglucan endotransglucosylase/hydrolase protein A n=1 Tax=Phaseolus angularis RepID=XTHA_PHAAN	0	100	AT5G13870.1|Symbols:EXGT-A4, XTH5|xyloglucan endotransglucosylase/hydrolase 5|chr5:4475089-4476217 REVERSE LENGTH=293	3e-180	100	GO:0005975 GO:0006073	carbohydrate metabolic process; cellular glucan metabolic process	GO:0004553 GO:0016762 GO:0016798	hydrolase activity, acting on glycosyl bonds; hydrolase activity, hydrolyzing O-glycosyl compounds; xyloglucan:xyloglucosyl transferase activity	GO:0005576 GO:0005618 GO:0048046	apoplast; cell wall; extracellular region	PF06955 PF00722	Xyloglucan endo-transglycosylase (XET) C-terminus; Glycosyl hydrolases family 16	NA	NA	NA	NA
Glyma.02G069100	Not DE	Not DE	2.10033		2467 List	L1	Not DE	Not DE	Up		Glyma.02G069100	457	UniRef100_K7K6U9 Uncharacterized protein n=1 Tax=Glycine max RepID=K7K6U9_SOYBN	0	100	UniRef100_V5N8L7 Omega-hydroxypalmitate O-feruloyl transferase n=1 Tax=Phaseolus vulgaris RepID=V5N8L7_PHAVU	0	99.12	AT1G65450.1|Symbols:|HXXXD-type acyl-transferase family protein|chr1:24315875-24318895 FORWARD LENGTH=450	0	98	GO:0009567	double fertilization forming a zygote and endosperm	GO:0016740 GO:0016747	transferase activity; transferase activity, transferring acyl groups other than amino-acyl groups	GO:0005634 GO:0005737	cytoplasm; nucleus	PF02458	Transferase family	NA	NA	NA	NA
Glyma.02G070900	Not DE	-1.40096	-2.2683		370 List	L6	Not DE	Down	Down		Glyma.02G070900	417	UniRef100_I1JD43 Uncharacterized protein n=1 Tax=Glycine max RepID=I1JD43_SOYBN	0	100	UniRef100_B9I5Z8 Myb family transcription factor family protein n=1 Tax=Populus trichocarpa RepID=B9I5Z8_POPTR	1e-148	97.19	AT3G04030.3|Symbols:|Homeodomain-like superfamily protein|chr3:1042920-1044574 REVERSE LENGTH=394	2e-128	105.33	NA	NA	GO:0003700	sequence-specific DNA binding transcription factor activity	GO:0005634	nucleus	PF00249	Myb-like DNA-binding domain	NA	NA	NA	NA
Glyma.02G072400	Not DE	Not DE	1.77571		2467 List	L1	Not DE	Not DE	Up		Glyma.02G072400	56	UniRef100_K7K6W8 Uncharacterized protein n=2 Tax=Glycine max RepID=K7K6W8_SOYBN	4e-27	37.67	UniRef100_Q9LVC0 Arabinogalactan peptide 14 n=1 Tax=Arabidopsis thaliana RepID=AGP14_ARATH	5e-06	91.67	AT5G56540.1|Symbols:AGP14, ATAGP14|arabinogalactan protein 14|chr5:22893243-22893425 FORWARD LENGTH=60	6e-09	91.67	GO:0048767	root hair elongation	GO:0005515	protein binding	GO:0005886 GO:0031225	anchored to membrane; plasma membrane	NA	NA	NA	NA	NA	NA
Glyma.02G073600	Not DE	Not DE	1.863		2467 List	L1	Not DE	Not DE	Up		Glyma.02G073600	286	UniRef100_C6TEH7 Putative uncharacterized protein n=1 Tax=Glycine max RepID=C6TEH7_SOYBN	0	100	UniRef100_Q39822 Pip1 protein n=1 Tax=Glycine max RepID=Q39822_SOYBN	0	100	AT2G37170.1|Symbols:PIP2B, PIP2;2|plasma membrane intrinsic protein 2|chr2:15613624-15614791 REVERSE LENGTH=285	1e-175	98.6	GO:0006810 GO:0006833 GO:0009414 GO:0009651 GO:0009737 GO:0055085	response to abscisic acid stimulus; response to salt stress; response to water deprivation; transmembrane transport; transport; water transport	GO:0005215 GO:0015250	transporter activity; water channel activity	GO:0005886 GO:0009506 GO:0009507 GO:0016020 GO:0016021	chloroplast; integral to membrane; membrane; plasma membrane; plasmodesma	PF00230	Major intrinsic protein	PTHR19139	AQUAPORIN TRANSPORTER	KOG0223	Aquaporin_(major_intrinsic_protein_family)
Glyma.02G073700	Not DE	Not DE	1.86675	605	2467 List	L1	Not DE	Not DE	Up		Glyma.02G073700	286	UniRef100_C6TEH7 Putative uncharacterized protein n=1 Tax=Glycine max RepID=C6TEH7_SOYBN	0	100	UniRef100_Q39822 Pip1 protein n=1 Tax=Glycine max RepID=Q39822_SOYBN	0	100	AT2G37170.1|Symbols:PIP2B, PIP2;2|plasma membrane intrinsic protein 2|chr2:15613624-15614791 REVERSE LENGTH=285	3e-175	98.6	GO:0006810 GO:0006833 GO:0009414 GO:0009651 GO:0009737 GO:0055085	response to abscisic acid stimulus; response to salt stress; response to water deprivation; transmembrane transport; transport; water transport	GO:0005215 GO:0015250	transporter activity; water channel activity	GO:0005886 GO:0009506 GO:0009507 GO:0016020 GO:0016021	chloroplast; integral to membrane; membrane; plasma membrane; plasmodesma	PF00230	Major intrinsic protein	PTHR19139	AQUAPORIN TRANSPORTER	KOG0223	Aquaporin_(major_intrinsic_protein_family)
Glyma.02G074600	Not DE	Not DE	1.26938		2467 List	L1	Not DE	Not DE	Up		Glyma.02G074600	164	UniRef100_I1JD82 Uncharacterized protein n=1 Tax=Glycine max RepID=I1JD82_SOYBN	6e-115	100	UniRef100_K7TU64 Transmembrane protein 18 n=2 Tax=Zea mays RepID=K7TU64_MAIZE	7e-74	91.06	AT1G34350.1|Symbols:|unknown protein; Has 192 Blast hits to 192 proteins in 79 species: Archae - 0; Bacteria - 0; Metazoa - 104; Fungi - 0; Plants - 60; Viruses - 0; Other Eukaryotes - 28 (source: NCBI BLink).|chr1:12534585-12535927 FORWARD LENGTH=163	5e-85	100	GO:0008150	biological process	GO:0003674	molecular function	GO:0005634 GO:0005783	endoplasmic reticulum; nucleus	NA	NA	PTHR22593	FAMILY NOT NAMED	NA	NA
Glyma.02G078200	Not DE	Not DE	2.25835		2467 List	L1	Not DE	Not DE	Up		Glyma.02G078200	416	UniRef100_K7K706 Uncharacterized protein n=1 Tax=Glycine max RepID=K7K706_SOYBN	0	93.26	NA	NA	NA	AT5G11290.1|Symbols:|Plant protein of unknown function (DUF247)|chr5:3599166-3600227 FORWARD LENGTH=353	1e-51	101.98	GO:0008150	biological process	GO:0003674	molecular function	GO:0005886	plasma membrane	PF03140	Plant protein of unknown function	NA	NA	NA	NA
Glyma.02G078300	Not DE	Not DE	2.38588		2467 List	L1	Not DE	Not DE	Up		Glyma.02G078300	469	UniRef100_I1JDB1 Uncharacterized protein n=1 Tax=Glycine max RepID=I1JDB1_SOYBN	0	100	NA	NA	NA	AT4G31980.1|Symbols:|unknown protein; CONTAINS InterPro DOMAIN/s: Protein of unknown function DUF247, plant (InterPro:IPR004158), Protein of unknown function DUF862, eukaryotic (InterPro:IPR008580); BEST Arabidopsis thaliana protein match is: Plant protein of unknown function (DUF247) (TAIR:AT5G11290.1); Has 1967 Blast hits to 1844 proteins in 183 species: Archae - 0; Bacteria - 6; Metazoa - 223;…	1e-63	61.32	GO:0006865 GO:0008150	amino acid transport; biological process	GO:0003674	molecular function	GO:0005886	plasma membrane	PF03140	Plant protein of unknown function	NA	NA	NA	NA
Glyma.02G080800	Not DE	Not DE	-1.09102		2467 List	L2	Not DE	Not DE	Down		Glyma.02G080800	250	UniRef100_P09755 Chlorophyll a-b binding protein 2, chloroplastic n=1 Tax=Glycine max RepID=CB22_SOYBN	8e-143	93.75	UniRef100_P09755 Chlorophyll a-b binding protein 2, chloroplastic n=1 Tax=Glycine max RepID=CB22_SOYBN	8e-143	93.75	AT1G29930.1|Symbols:CAB1, AB140, CAB140, LHCB1.3|chlorophyll A/B binding protein 1|chr1:10478071-10478874 FORWARD LENGTH=267	6e-127	89.89	GO:0009765 GO:0015979	photosynthesis; photosynthesis, light harvesting	GO:0016168	chlorophyll binding	GO:0009507 GO:0009534 GO:0009535 GO:0009579 GO:0016020 GO:0030076	chloroplast; chloroplast thylakoid; chloroplast thylakoid membrane; light-harvesting complex; membrane; thylakoid	PF00504	Chlorophyll A-B binding protein	PTHR21649	CHLOROPHYLL A/B BINDING PROTEIN	NA	NA
Glyma.02G087000	Not DE	1.00792	1.42346		370 List	L5	Not DE	Up	Up		Glyma.02G087000	1020	UniRef100_K7K767 Uncharacterized protein n=1 Tax=Glycine max RepID=K7K767_SOYBN	0	100	UniRef100_A3QVR9 Histidine kinase 2 n=1 Tax=Lotus japonicus RepID=A3QVR9_LOTJA	0	102.31	AT2G01830.1|Symbols:WOL, CRE1, WOL1, AHK4, ATCRE1|CHASE domain containing histidine kinase protein|chr2:363332-367429 REVERSE LENGTH=1057	0	95.46	GO:0000160 GO:0006468 GO:0007231 GO:0008272 GO:0009414 GO:0009736 GO:0009744 GO:0009749 GO:0009750 GO:0010029 GO:0010086 GO:0016036 GO:0031537 GO:0033500 GO:0042742 GO:0048509 GO:0048831 GO:0071329	carbohydrate homeostasis; cellular response to phosphate starvation; cellular response to sucrose stimulus; cytokinin mediated signaling pathway; defense response to bacterium; embryonic root morphogenesis; osmosensory signaling pathway; phosphorelay signal transduction system; protein phosphorylation; regulation of anthocyanin metabolic process; regulation of meristem development; regulation of …	GO:0000155 GO:0000156 GO:0004673 GO:0004721 GO:0004871 GO:0005034 GO:0005515 GO:0005524 GO:0009884 GO:0009885 GO:0016772 GO:0019899 GO:0019901 GO:0019955 GO:0043424	ATP binding; cytokine binding; cytokinin receptor activity; enzyme binding; osmosensor activity; phosphoprotein phosphatase activity; phosphorelay response regulator activity; phosphorelay sensor kinase activity; protein binding; protein histidine kinase activity; protein histidine kinase binding; protein kinase binding; signal transducer activity; transferase activity, transferring phosphorus-co…	GO:0005783 GO:0005886 GO:0016020	endoplasmic reticulum; membrane; plasma membrane	PF00512 PF03924 PF00072 PF02518	His Kinase A (phospho-acceptor) domain; CHASE domain; Response regulator receiver domain; Histidine kinase-, DNA gyrase B-, and HSP90-like ATPase	PTHR24423	TWO-COMPONENT SENSOR HISTIDINE KINASE	KOG0519	Sensory_transduction_histidine_kinase
Glyma.02G088900	Not DE	Not DE	3.02037		2467 List	L1	Not DE	Not DE	Up		Glyma.02G088900	96	UniRef100_C6SZ93 Uncharacterized protein n=1 Tax=Glycine max RepID=C6SZ93_SOYBN	2e-59	100	UniRef100_Q43681 Probable non-specific lipid-transfer protein AKCS9 n=1 Tax=Vigna unguiculata RepID=NLTP_VIGUN	2e-31	80.81	AT3G18280.1|Symbols:|Bifunctional inhibitor/lipid-transfer protein/seed storage 2S albumin superfamily protein|chr3:6267102-6267392 FORWARD LENGTH=96	3e-31	98.96	GO:0006612 GO:0006869 GO:0009963 GO:0010363	lipid transport; positive regulation of flavonoid biosynthetic process; protein targeting to membrane; regulation of plant-type hypersensitive response	GO:0008289	lipid binding	GO:0005576	extracellular region	PF00234	Protease inhibitor/seed storage/LTP family	NA	NA	NA	NA
Glyma.02G095700	Not DE	Not DE	-1.55234		2467 List	L2	Not DE	Not DE	Down		Glyma.02G095700	114	UniRef100_UPI0003DED71B PREDICTED: uncharacterized protein LOC100795820 isoform X2 n=1 Tax=Glycine max RepID=UPI0003DED71B	4e-75	100	UniRef100_G7KVN5 Plant-specific domain TIGR01589 family protein n=1 Tax=Medicago truncatula RepID=G7KVN5_MEDTR	2e-47	81.37	AT3G55240.1|Symbols:|Plant protein 1589 of unknown function|chr3:20473876-20474705 REVERSE LENGTH=95	1e-47	94.74	GO:0032502	developmental process	GO:0003674	molecular function	GO:0009507	chloroplast	PF09713	Plant protein 1589 of unknown function (A thal 3526)	NA	NA	NA	NA
Glyma.02G097700	Not DE	Not DE	1.79311	605	2467 List	L1	Not DE	Not DE	Up		Glyma.02G097700	552	UniRef100_K7K7E2 Uncharacterized protein n=1 Tax=Glycine max RepID=K7K7E2_SOYBN	0	100	UniRef100_Q9C6L8 Aluminum-activated malate transporter 4 n=1 Tax=Arabidopsis thaliana RepID=ALMT4_ARATH	0	97.08	AT1G25480.1|Symbols:|Aluminium activated malate transporter family protein|chr1:8948467-8950876 FORWARD LENGTH=548	0	97.08	GO:0010044	response to aluminum ion	GO:0003674	molecular function	GO:0005634	nucleus	PF11744	Aluminium activated malate transporter	NA	NA	KOG4711	Predicted_membrane_protein
Glyma.02G099500	Not DE	Not DE	-1.56495	605	2467 List	L2	Not DE	Not DE	Down		Glyma.02G099500	402	UniRef100_I1JDW7 Uncharacterized protein n=1 Tax=Glycine max RepID=I1JDW7_SOYBN	0	100	UniRef100_G7JY94 AP2 domain-containing transcription factor n=1 Tax=Medicago truncatula RepID=G7JY94_MEDTR	0	97.33	AT1G25560.1|Symbols:TEM1, EDF1|AP2/B3 transcription factor family protein|chr1:8981891-8982976 REVERSE LENGTH=361	2e-144	109.97	GO:0006355 GO:0009873 GO:0030003 GO:0048573 GO:0070838	cellular cation homeostasis; divalent metal ion transport; ethylene mediated signaling pathway; photoperiodism, flowering; regulation of transcription, DNA-dependent	GO:0003677 GO:0003700	DNA binding; sequence-specific DNA binding transcription factor activity	GO:0005634	nucleus	PF02362 PF00847	B3 DNA binding domain; AP2 domain	NA	NA	NA	NA
Glyma.02G100300	Not DE	Not DE	2.53435		2467 List	L1	Not DE	Not DE	Up		Glyma.02G100300	715	UniRef100_B2ZHZ5 Stress-induced receptor-like kinase n=1 Tax=Glycine max RepID=B2ZHZ5_SOYBN	0	100	UniRef100_B2ZHZ5 Stress-induced receptor-like kinase n=1 Tax=Glycine max RepID=B2ZHZ5_SOYBN	0	100	AT5G38280.1|Symbols:PR5K|PR5-like receptor kinase|chr5:15293325-15295838 REVERSE LENGTH=665	2e-98	47.37	GO:0006468 GO:0009620 GO:0009691	cytokinin biosynthetic process; protein phosphorylation; response to fungus	GO:0004672 GO:0004674 GO:0004675 GO:0005524 GO:0016301 GO:0016772	ATP binding; kinase activity; protein kinase activity; protein serine/threonine kinase activity; transferase activity, transferring phosphorus-containing groups; transmembrane receptor protein serine/threonine kinase activity	GO:0005886 GO:0009506	plasma membrane; plasmodesma	PF07714	Protein tyrosine kinase	PTHR24420	LEUCINE-RICH REPEAT RECEPTOR-LIKE PROTEIN KINASE	KOG1187	Serine/threonine_protein_kinase
Glyma.02G102200	Not DE	Not DE	-1.26637	605	2467 List	L2	Not DE	Not DE	Down		Glyma.02G102200	63	UniRef100_K7K7H9 Uncharacterized protein n=1 Tax=Glycine max RepID=K7K7H9_SOYBN	2e-37	100	NA	NA	NA	NA	NA	NA	NA	NA	NA	NA	NA	NA	NA	NA	NA	NA	NA	NA
Glyma.02G102600	Not DE	Not DE	-1.05981		2467 List	L2	Not DE	Not DE	Down		Glyma.02G102600	673	UniRef100_K7K7I2 Uncharacterized protein n=1 Tax=Glycine max RepID=K7K7I2_SOYBN	0	100	UniRef100_G7JL59 Senescence-induced receptor-like serine/threonine-protein kinase n=1 Tax=Medicago truncatula RepID=G7JL59_MEDTR	0	97.91	AT1G49730.1|Symbols:|Protein kinase superfamily protein|chr1:18402618-18405638 REVERSE LENGTH=693	0	94.08	GO:0006468	protein phosphorylation	GO:0004672 GO:0004674 GO:0004713 GO:0005524 GO:0016301 GO:0016772	ATP binding; kinase activity; protein kinase activity; protein serine/threonine kinase activity; protein tyrosine kinase activity; transferase activity, transferring phosphorus-containing groups	GO:0005886	plasma membrane	PF00069	Protein kinase domain	PTHR24420	LEUCINE-RICH REPEAT RECEPTOR-LIKE PROTEIN KINASE	KOG1187	Serine/threonine_protein_kinase
Glyma.02G103500	Not DE	Not DE	1.25335		2467 List	L1	Not DE	Not DE	Up		Glyma.02G103500	326	UniRef100_I1JE07 Uncharacterized protein n=2 Tax=Fabaceae RepID=I1JE07_SOYBN	0	100	UniRef100_Q0N3X1 Caffeoyl coenzyme A 3-O-methyltransferase 1 n=2 Tax=Leucaena leucocephala RepID=Q0N3X1_LEULE	1e-170	100.82	AT4G34050.1|Symbols:CCoAOMT1|S-adenosyl-L-methionine-dependent methyltransferases superfamily protein|chr4:16310844-16311973 FORWARD LENGTH=259	6e-165	94.21	GO:0006598 GO:0009611 GO:0009698 GO:0009805 GO:0009963 GO:0019344 GO:0042398 GO:0046686	cellular modified amino acid biosynthetic process; coumarin biosynthetic process; cysteine biosynthetic process; phenylpropanoid metabolic process; polyamine catabolic process; positive regulation of flavonoid biosynthetic process; response to cadmium ion; response to wounding	GO:0008171 GO:0042409	O-methyltransferase activity; caffeoyl-CoA O-methyltransferase activity	GO:0005634 GO:0005829	cytosol; nucleus	PF01596	O-methyltransferase	PTHR10509	O-METHYLTRANSFERASE-RELATED	KOG1663	O-methyltransferase
Glyma.02G104900	Not DE	Not DE	1.32799	605	2467 List	L1	Not DE	Not DE	Up		Glyma.02G104900	482	UniRef100_K7K7J9 Uncharacterized protein n=1 Tax=Glycine max RepID=K7K7J9_SOYBN	0	100	UniRef100_B9NG81 UDP-glucoronosyl/UDP-glucosyl transferase family protein n=1 Tax=Populus trichocarpa RepID=B9NG81_POPTR	0	98.35	AT4G34131.1|Symbols:UGT73B3|UDP-glucosyl transferase 73B3|chr4:16343268-16344713 REVERSE LENGTH=481	1e-177	99.38	GO:0008152 GO:0051707	metabolic process; response to other organism	GO:0008194 GO:0016758 GO:0035251 GO:0080043	UDP-glucosyltransferase activity; UDP-glycosyltransferase activity; quercetin 3-O-glucosyltransferase activity; transferase activity, transferring hexosyl groups	NA	NA	PF00201	UDP-glucoronosyl and UDP-glucosyl transferase	PTHR11926	GLUCOSYL/GLUCURONOSYL TRANSFERASES	KOG1192	UDP-glucuronosyl_and_UDP-glucosyl_transferase
Glyma.02G106100	Not DE	Not DE	2.25312		2467 List	L1	Not DE	Not DE	Up		Glyma.02G106100	319	UniRef100_B6ZJZ9 Peroxisomal adenine nucleotide carrier 1 n=1 Tax=Glycine max RepID=PNC1_SOYBN	0	100	UniRef100_B6ZJZ9 Peroxisomal adenine nucleotide carrier 1 n=1 Tax=Glycine max RepID=PNC1_SOYBN	0	100	AT3G05290.1|Symbols:PNC1|peroxisomal adenine nucleotide carrier 1|chr3:1506129-1507614 REVERSE LENGTH=322	4e-170	98.45	GO:0006635 GO:0006810 GO:0006839 GO:0007031 GO:0009407 GO:0015866 GO:0015867 GO:0043161 GO:0051788 GO:0080024 GO:0080129 GO:0090351	ADP transport; ATP transport; fatty acid beta-oxidation; indolebutyric acid metabolic process; mitochondrial transport; peroxisome organization; proteasomal ubiquitin-dependent protein catabolic process; proteasome core complex assembly; response to misfolded protein; seedling development; toxin catabolic process; transport	GO:0005347 GO:0015217	ADP transmembrane transporter activity; ATP transmembrane transporter activity	GO:0005739 GO:0005743 GO:0005777	mitochondrial inner membrane; mitochondrion; peroxisome	PF00153	Mitochondrial carrier protein	PTHR24089	FAMILY NOT NAMED	KOG0769	Predicted_mitochondrial_carrier_protein
Glyma.02G106800	Not DE	Not DE	3.17426	605	2467 List	L1	Not DE	Not DE	Up		Glyma.02G106800	494	UniRef100_K7K7L1 Uncharacterized protein n=1 Tax=Glycine max RepID=K7K7L1_SOYBN	0	97.82	UniRef100_G7KDX6 Phytochrome kinase substrate n=3 Tax=Medicago truncatula RepID=G7KDX6_MEDTR	2e-155	106.02	AT2G02950.1|Symbols:PKS1|phytochrome kinase substrate 1|chr2:855149-856468 REVERSE LENGTH=439	5e-41	92.71	GO:0009585 GO:0009637 GO:0009638 GO:0009958 GO:0010017 GO:0010114 GO:0010155 GO:0010218 GO:0046777	phototropism; positive gravitropism; protein autophosphorylation; red, far-red light phototransduction; red or far-red light signaling pathway; regulation of proton transport; response to blue light; response to far red light; response to red light	GO:0005515	protein binding	GO:0005737 GO:0005886	cytoplasm; plasma membrane	NA	NA	NA	NA	NA	NA
Glyma.02G107200	Not DE	-1.27018	-1.31712		370 List	L6	Not DE	Down	Down		Glyma.02G107200	899	UniRef100_K7K7L2 Uncharacterized protein n=1 Tax=Glycine max RepID=K7K7L2_SOYBN	0	88.3	NA	NA	NA	AT5G39785.1|Symbols:|Protein of unknown function (DUF1666)|chr5:15929257-15932215 FORWARD LENGTH=606	2e-101	64.85	GO:0006412	translation	GO:0003735	structural constituent of ribosome	GO:0005622 GO:0005634 GO:0005840	intracellular; nucleus; ribosome	PF07891	Protein of unknown function (DUF1666)	PTHR10759	60S RIBOSOMAL PROTEIN L34	NA	NA
Glyma.02G112400	Not DE	Not DE	-1.21319	605	2467 List	L2	Not DE	Not DE	Down		Glyma.02G112400	160	UniRef100_C6SY82 Putative uncharacterized protein n=1 Tax=Glycine max RepID=C6SY82_SOYBN	3e-111	100	UniRef100_H9BNZ5 Eukaryotic translation initiation factor 5A2 n=1 Tax=Tamarix androssowii RepID=H9BNZ5_9CARY	5e-108	100	AT1G13950.1|Symbols:EIF-5A, ELF5A-1, ATELF5A-1, EIF5A|eukaryotic elongation factor 5A-1|chr1:4773631-4774668 FORWARD LENGTH=158	3e-100	100.63	GO:0006413 GO:0006452 GO:0008612 GO:0010089 GO:0045901 GO:0045905	peptidyl-lysine modification to hypusine; positive regulation of translational elongation; positive regulation of translational termination; translational frameshifting; translational initiation; xylem development	GO:0003723 GO:0003743 GO:0003746 GO:0043022	RNA binding; ribosome binding; translation elongation factor activity; translation initiation factor activity	GO:0005737	cytoplasm	PF00467 PF01287	KOW motif; Eukaryotic elongation factor 5A hypusine, DNA-binding OB fold	PTHR11673	TRANSLATION INITIATION FACTOR 5A-RELATED	KOG3271	Translation_initiation_factor_5A_(eIF-5A)
Glyma.02G116400	Not DE	Not DE	2.82199		2467 List	L1	Not DE	Not DE	Up		Glyma.02G116400	396	UniRef100_I1JEE8 Uncharacterized protein n=1 Tax=Glycine max RepID=I1JEE8_SOYBN	0	100	UniRef100_G7JY00 Ureide permease n=1 Tax=Medicago truncatula RepID=G7JY00_MEDTR	0	99.5	AT2G03530.2|Symbols:UPS2, ATUPS2|ureide permease 2|chr2:1071951-1073522 FORWARD LENGTH=398	0	99.25	GO:0015931	nucleobase-containing compound transport	GO:0015505	uracil:cation symporter activity	GO:0005886	plasma membrane	PF07168	Ureide permease	NA	NA	NA	NA
Glyma.02G123800	Not DE	Not DE	2.92519		2467 List	L1	Not DE	Not DE	Up		Glyma.02G123800	300	UniRef100_I1JEL0 Uncharacterized protein n=1 Tax=Glycine max RepID=I1JEL0_SOYBN	0	100	UniRef100_G7LG85 DNA-3-methyladenine glycosylase n=1 Tax=Medicago truncatula RepID=G7LG85_MEDTR	3e-129	90.88	AT1G13635.2|Symbols:|DNA glycosylase superfamily protein|chr1:4674248-4675784 FORWARD LENGTH=311	2e-116	96.14	GO:0006281 GO:0006284	DNA repair; base-excision repair	GO:0003824 GO:0008725	DNA-3-methyladenine glycosylase activity; catalytic activity	GO:0005634	nucleus	PF03352	Methyladenine glycosylase	NA	NA	NA	NA
Glyma.02G125600	Not DE	Not DE	2.69949		2467 List	L1	Not DE	Not DE	Up		Glyma.02G125600	596	UniRef100_UPI000189D6A7 PREDICTED: probable indole-3-acetic acid-amido synthetase GH3.1 n=1 Tax=Glycine max RepID=UPI000189D6A7	0	100	UniRef100_B9GHU3 Auxin-responsive GH3 family protein n=1 Tax=Populus trichocarpa RepID=B9GHU3_POPTR	0	99.83	AT2G14960.1|Symbols:GH3.1|Auxin-responsive GH3 family protein|chr2:6451659-6453670 REVERSE LENGTH=590	0	100.85	GO:0009733 GO:0009741 GO:0010583	response to auxin stimulus; response to brassinosteroid stimulus; response to cyclopentenone	GO:0003674	molecular function	GO:0005737	cytoplasm	PF03321	GH3 auxin-responsive promoter	NA	NA	NA	NA
Glyma.02G128400	Not DE	Not DE	-1.5781		2467 List	L2	Not DE	Not DE	Down		Glyma.02G128400	423	UniRef100_I1JEP8 Uncharacterized protein n=1 Tax=Glycine max RepID=I1JEP8_SOYBN	0	100	UniRef100_B9GK04 F-box family protein n=1 Tax=Populus trichocarpa RepID=B9GK04_POPTR	4e-30	92.96	AT4G38870.1|Symbols:|F-box and associated interaction domains-containing protein|chr4:18132583-18133863 REVERSE LENGTH=426	2e-21	86.38	GO:0008150	biological process	GO:0003674	molecular function	GO:0005634	nucleus	NA	NA	NA	NA	NA	NA
Glyma.02G129900	Not DE	Not DE	1.8298		2467 List	L1	Not DE	Not DE	Up		Glyma.02G129900	270	UniRef100_C6TAX2 Uncharacterized protein n=1 Tax=Glycine max RepID=C6TAX2_SOYBN	3e-163	100	NA	NA	NA	NA	NA	NA	NA	NA	NA	NA	NA	NA	NA	NA	NA	NA	NA	NA
Glyma.02G132500	Not DE	Not DE	3.52903		2467 List	L1	Not DE	Not DE	Up		Glyma.02G132500	216	UniRef100_I1JEU3 Uncharacterized protein n=1 Tax=Glycine max RepID=I1JEU3_SOYBN	7e-158	100	UniRef100_B3IX34 Transcription factor AP2-EREBP n=1 Tax=Lotus japonicus RepID=B3IX34_LOTJA	1e-70	85.29	AT4G34410.1|Symbols:RRTF1|redox responsive transcription factor 1|chr4:16451992-16452798 FORWARD LENGTH=268	1e-28	55.97	GO:0002679 GO:0006355 GO:0009693 GO:0010200 GO:0035556 GO:0050832	defense response to fungus; ethylene biosynthetic process; intracellular signal transduction; regulation of transcription, DNA-dependent; respiratory burst involved in defense response; response to chitin	GO:0003677 GO:0003700	DNA binding; sequence-specific DNA binding transcription factor activity	GO:0005634	nucleus	PF00847	AP2 domain	NA	NA	NA	NA
Glyma.02G133600	Not DE	Not DE	-1.0677		2467 List	L2	Not DE	Not DE	Down		Glyma.02G133600	413	UniRef100_I1JEV4 Uncharacterized protein n=1 Tax=Glycine max RepID=I1JEV4_SOYBN	0	100	NA	NA	NA	AT2G15695.1|Symbols:|Protein of unknown function DUF829, transmembrane 53|chr2:6834194-6836336 REVERSE LENGTH=420	2e-155	96.43	GO:0008150	biological process	GO:0003674	molecular function	GO:0005634	nucleus	PF05705	Eukaryotic protein of unknown function (DUF829)	PTHR12265	UNCHARACTERIZED	KOG2521	Uncharacterized_conserved_protein
Glyma.02G134000	Not DE	Not DE	1.86452		2467 List	L1	Not DE	Not DE	Up		Glyma.02G134000	334	UniRef100_I1JEV8 Uncharacterized protein n=1 Tax=Glycine max RepID=I1JEV8_SOYBN	0	100	UniRef100_G7JMF3 Hormone-sensitive lipase n=1 Tax=Medicago truncatula RepID=G7JMF3_MEDTR	4e-171	103.74	AT1G47480.1|Symbols:|alpha/beta-Hydrolases superfamily protein|chr1:17417623-17419296 FORWARD LENGTH=314	8e-101	105.73	GO:0008152 GO:0048765	metabolic process; root hair cell differentiation	GO:0016787	hydrolase activity	GO:0005634	nucleus	PF07859	alpha/beta hydrolase fold	PTHR23024	MEMBER OF 'GDXG' FAMILY OF LIPOLYTIC ENZYMES	KOG1515	Arylacetamide_deacetylase
Glyma.02G136000	Not DE	-1.40167	-1.43252		370 List	L6	Not DE	Down	Down		Glyma.02G136000	353	UniRef100_C6TAL1 Putative uncharacterized protein n=1 Tax=Glycine max RepID=C6TAL1_SOYBN	0	100	UniRef100_A3QRM3 Senescence-associated nodulin 1A n=1 Tax=Glycine max RepID=A3QRM3_SOYBN	0	100	AT3G19010.1|Symbols:|2-oxoglutarate (2OG) and Fe(II)-dependent oxygenase superfamily protein|chr3:6556306-6557862 REVERSE LENGTH=349	1e-133	100.57	GO:0006612 GO:0009813 GO:0009963 GO:0010363 GO:0030003 GO:0055114 GO:0070838	cellular cation homeostasis; divalent metal ion transport; flavonoid biosynthetic process; oxidation-reduction process; positive regulation of flavonoid biosynthetic process; protein targeting to membrane; regulation of plant-type hypersensitive response	GO:0005506 GO:0016491 GO:0016706 GO:0045431	flavonol synthase activity; iron ion binding; oxidoreductase activity; oxidoreductase activity, acting on paired donors, with incorporation or reduction of molecular oxygen, 2-oxoglutarate as one donor, and incorporation of one atom each of oxygen into both donors	GO:0005737	cytoplasm	PF03171	2OG-Fe(II) oxygenase superfamily	PTHR10209	OXIDOREDUCTASE, 2OG-FE(II) OXYGENASE FAMILY PROTEIN	KOG0143	Iron/ascorbate_family_oxidoreductases
Glyma.02G136200	Not DE	-2.77159	-2.68328		370 List	L6	Not DE	Down	Down		Glyma.02G136200	353	UniRef100_C6T994 Uncharacterized protein n=1 Tax=Glycine max RepID=C6T994_SOYBN	0	100	UniRef100_A3QRM3 Senescence-associated nodulin 1A n=1 Tax=Glycine max RepID=A3QRM3_SOYBN	0	100	AT3G19010.1|Symbols:|2-oxoglutarate (2OG) and Fe(II)-dependent oxygenase superfamily protein|chr3:6556306-6557862 REVERSE LENGTH=349	8e-135	100.57	GO:0006612 GO:0009813 GO:0009963 GO:0010363 GO:0030003 GO:0055114 GO:0070838	cellular cation homeostasis; divalent metal ion transport; flavonoid biosynthetic process; oxidation-reduction process; positive regulation of flavonoid biosynthetic process; protein targeting to membrane; regulation of plant-type hypersensitive response	GO:0005506 GO:0016491 GO:0016706 GO:0045431	flavonol synthase activity; iron ion binding; oxidoreductase activity; oxidoreductase activity, acting on paired donors, with incorporation or reduction of molecular oxygen, 2-oxoglutarate as one donor, and incorporation of one atom each of oxygen into both donors	GO:0005737	cytoplasm	PF03171	2OG-Fe(II) oxygenase superfamily	PTHR10209	OXIDOREDUCTASE, 2OG-FE(II) OXYGENASE FAMILY PROTEIN	KOG0143	Iron/ascorbate_family_oxidoreductases
Glyma.02G136300	Not DE	-1.82965	-1.72647		370 List	L6	Not DE	Down	Down		Glyma.02G136300	353	UniRef100_I1JEY3 Uncharacterized protein n=1 Tax=Glycine max RepID=I1JEY3_SOYBN	0	100	UniRef100_A3QRM3 Senescence-associated nodulin 1A n=1 Tax=Glycine max RepID=A3QRM3_SOYBN	0	100	AT3G19010.1|Symbols:|2-oxoglutarate (2OG) and Fe(II)-dependent oxygenase superfamily protein|chr3:6556306-6557862 REVERSE LENGTH=349	1e-133	100.57	GO:0006612 GO:0009813 GO:0009963 GO:0010363 GO:0030003 GO:0055114 GO:0070838	cellular cation homeostasis; divalent metal ion transport; flavonoid biosynthetic process; oxidation-reduction process; positive regulation of flavonoid biosynthetic process; protein targeting to membrane; regulation of plant-type hypersensitive response	GO:0005506 GO:0016491 GO:0016706 GO:0045431	flavonol synthase activity; iron ion binding; oxidoreductase activity; oxidoreductase activity, acting on paired donors, with incorporation or reduction of molecular oxygen, 2-oxoglutarate as one donor, and incorporation of one atom each of oxygen into both donors	GO:0005737	cytoplasm	PF03171	2OG-Fe(II) oxygenase superfamily	PTHR10209	OXIDOREDUCTASE, 2OG-FE(II) OXYGENASE FAMILY PROTEIN	KOG0143	Iron/ascorbate_family_oxidoreductases
Glyma.02G140300	Not DE	Not DE	-1.81858		2467 List	L2	Not DE	Not DE	Down		Glyma.02G140300	80	UniRef100_K7K8A8 Uncharacterized protein n=1 Tax=Glycine max RepID=K7K8A8_SOYBN	7e-48	100	NA	NA	NA	NA	NA	NA	NA	NA	NA	NA	NA	NA	NA	NA	NA	NA	NA	NA
Glyma.02G140400	Not DE	Not DE	-3.00682		2467 List	L2	Not DE	Not DE	Down		Glyma.02G140400	51	UniRef100_K7K8A9 Uncharacterized protein n=1 Tax=Glycine max RepID=K7K8A9_SOYBN	3e-24	100	NA	NA	NA	NA	NA	NA	NA	NA	NA	NA	NA	NA	NA	NA	NA	NA	NA	NA
Glyma.02G142400	Not DE	2.4464	3.89775		370 List	L5	Not DE	Up	Up		Glyma.02G142400	54	UniRef100_K7K8B6 Auxin-induced protein n=1 Tax=Glycine max RepID=K7K8B6_SOYBN	1e-30	100	UniRef100_K7K8B6 Auxin-induced protein n=1 Tax=Glycine max RepID=K7K8B6_SOYBN	1e-30	100	AT3G04730.1|Symbols:IAA16|indoleacetic acid-induced protein 16|chr3:1288993-1290415 REVERSE LENGTH=236	2e-29	21.61	GO:0006355 GO:0006970 GO:0009733 GO:0010583 GO:0046686	regulation of transcription, DNA-dependent; response to auxin stimulus; response to cadmium ion; response to cyclopentenone; response to osmotic stress	GO:0003700 GO:0005515 GO:0046983	protein binding; protein dimerization activity; sequence-specific DNA binding transcription factor activity	GO:0005634	nucleus	PF02309	AUX/IAA family	NA	NA	NA	NA
Glyma.02G142500	Not DE	Not DE	4.21723		2467 List	L1	Not DE	Not DE	Up		Glyma.02G142500	171	UniRef100_C6T9A5 Auxin-induced protein n=2 Tax=Glycine max RepID=C6T9A5_SOYBN	1e-116	69.11	UniRef100_C6T9A5 Auxin-induced protein n=2 Tax=Glycine max RepID=C6T9A5_SOYBN	1e-116	69.11	AT3G23050.2|Symbols:IAA7, AXR2|indole-3-acetic acid 7|chr3:8194768-8196214 FORWARD LENGTH=210	8e-47	80.95	GO:0000271 GO:0006355 GO:0007389 GO:0008361 GO:0009269 GO:0009409 GO:0009414 GO:0009611 GO:0009630 GO:0009651 GO:0009733 GO:0009737 GO:0009753 GO:0009825 GO:0009926 GO:0009932 GO:0010015 GO:0010817 GO:0040007 GO:0040008 GO:0043481 GO:0048767 GO:0071555	anthocyanin accumulation in tissues in response to UV light; auxin polar transport; cell tip growth; cell wall organization; gravitropism; growth; multidimensional cell growth; pattern specification process; polysaccharide biosynthetic process; regulation of cell size; regulation of growth; regulation of hormone levels; regulation of transcription, DNA-dependent; response to abscisic acid stimulu…	GO:0003700 GO:0005515 GO:0046983	protein binding; protein dimerization activity; sequence-specific DNA binding transcription factor activity	GO:0000502 GO:0005634 GO:0008180 GO:0019005	SCF ubiquitin ligase complex; nucleus; proteasome complex; signalosome	PF02309	AUX/IAA family	NA	NA	NA	NA
Glyma.02G142600	Not DE	Not DE	2.28615		2467 List	L1	Not DE	Not DE	Up		Glyma.02G142600	203	UniRef100_I1JF49 Auxin-induced protein n=1 Tax=Glycine max RepID=I1JF49_SOYBN	2e-145	100	UniRef100_I1JF49 Auxin-induced protein n=1 Tax=Glycine max RepID=I1JF49_SOYBN	2e-145	100	AT5G43700.1|Symbols:ATAUX2-11, IAA4|AUX/IAA transcriptional regulator family protein|chr5:17550465-17551206 FORWARD LENGTH=186	6e-83	104.3	GO:0006355 GO:0006417 GO:0007020 GO:0009733 GO:0009736 GO:0010583	cytokinin mediated signaling pathway; microtubule nucleation; regulation of transcription, DNA-dependent; regulation of translation; response to auxin stimulus; response to cyclopentenone	GO:0003677 GO:0003700 GO:0046983	DNA binding; protein dimerization activity; sequence-specific DNA binding transcription factor activity	GO:0005622 GO:0005634	intracellular; nucleus	PF02309	AUX/IAA family	NA	NA	NA	NA
Glyma.02G144400	Not DE	Not DE	-1.17617		2467 List	L2	Not DE	Not DE	Down		Glyma.02G144400	459	UniRef100_I1JF70 Uncharacterized protein n=1 Tax=Glycine max RepID=I1JF70_SOYBN	0	100	UniRef100_G7ICR7 Zinc finger protein-like protein n=1 Tax=Medicago truncatula RepID=G7ICR7_MEDTR	0	87.02	AT4G02670.1|Symbols:AtIDD12, IDD12|indeterminate(ID)-domain 12|chr4:1176190-1178489 REVERSE LENGTH=402	8e-117	102.74	GO:0006355	regulation of transcription, DNA-dependent	GO:0003676 GO:0003700 GO:0008270	nucleic acid binding; sequence-specific DNA binding transcription factor activity; zinc ion binding	GO:0005622 GO:0005634	intracellular; nucleus	PF12171	Zinc-finger double-stranded RNA-binding	PTHR10593	SERINE/THREONINE-PROTEIN KINASE RIO	NA	NA
Glyma.02G145200	Not DE	Not DE	1.23955		2467 List	L1	Not DE	Not DE	Up		Glyma.02G145200	1930	UniRef100_I1JF81 Uncharacterized protein n=1 Tax=Glycine max RepID=I1JF81_SOYBN	0	100	UniRef100_G7IDL0 Centromere protein n=1 Tax=Medicago truncatula RepID=G7IDL0_MEDTR	0	75.95	AT1G03080.1|Symbols:|kinase interacting (KIP1-like) family protein|chr1:731794-737332 REVERSE LENGTH=1733	0	80.27	GO:0006612 GO:0008150 GO:0009963 GO:0010363	biological process; positive regulation of flavonoid biosynthetic process; protein targeting to membrane; regulation of plant-type hypersensitive response	GO:0003674	molecular function	GO:0005886	plasma membrane	PF07765	KIP1-like protein	PTHR13140	MYOSIN	KOG0962	DNA_repair_protein_RAD50,_ABC-type_ATPase/SMC_superfamily
Glyma.02G145600	Not DE	Not DE	1.17245		2467 List	L1	Not DE	Not DE	Up		Glyma.02G145600	561	UniRef100_I1JF85 Uncharacterized protein n=1 Tax=Glycine max RepID=I1JF85_SOYBN	0	100	UniRef100_G7IDM2 Type I inositol-1,4,5-trisphosphate 5-phosphatase n=1 Tax=Medicago truncatula RepID=G7IDM2_MEDTR	0	100.18	AT3G63240.1|Symbols:|DNAse I-like superfamily protein|chr3:23364411-23366876 REVERSE LENGTH=547	0	101.1	GO:0032957 GO:0046854 GO:0046855	inositol phosphate dephosphorylation; inositol trisphosphate metabolic process; phosphatidylinositol phosphorylation	GO:0016787	hydrolase activity	GO:0005737	cytoplasm	PF03372	Endonuclease/Exonuclease/phosphatase family	PTHR11200	INOSITOL 5-PHOSPHATASE	KOG0565	Inositol_polyphosphate_5-phosphatase_and_related_proteins
Glyma.02G148300	Not DE	Not DE	2.18794		2467 List	L1	Not DE	Not DE	Up		Glyma.02G148300	308	UniRef100_I1JFB6 Uncharacterized protein n=1 Tax=Glycine max RepID=I1JFB6_SOYBN	0	100	UniRef100_B9HYD6 Phenazine biosynthesis PhzC/PhzF family protein n=1 Tax=Populus trichocarpa RepID=B9HYD6_POPTR	4e-138	104.07	AT4G02860.1|Symbols:|Phenazine biosynthesis PhzC/PhzF protein|chr4:1268952-1270508 REVERSE LENGTH=313	4e-108	97.44	GO:0009058	biosynthetic process	GO:0003824	catalytic activity	GO:0005634 GO:0005829	cytosol; nucleus	PF02567	Phenazine biosynthesis-like protein	PTHR13774	PHENAZINE BIOSYNTHESIS PROTEIN	KOG3033	Predicted_PhzC/PhzF-type_epimerase
Glyma.02G151100	Not DE	Not DE	-1.07734	605	2467 List	L2	Not DE	Not DE	Down		Glyma.02G151100	343	UniRef100_I1JFE7 Uncharacterized protein n=1 Tax=Glycine max RepID=I1JFE7_SOYBN	0	100	UniRef100_G7I2T6 Gibberellic acid receptor-b n=1 Tax=Medicago truncatula RepID=G7I2T6_MEDTR	0	95	AT3G63010.1|Symbols:ATGID1B, GID1B|alpha/beta-Hydrolases superfamily protein|chr3:23289717-23290998 FORWARD LENGTH=358	0	94.69	GO:0000165 GO:0000303 GO:0006612 GO:0007154 GO:0007165 GO:0008152 GO:0008219 GO:0009409 GO:0009414 GO:0009723 GO:0009733 GO:0009737 GO:0009738 GO:0009739 GO:0009740 GO:0009753 GO:0009755 GO:0009845 GO:0009862 GO:0009863 GO:0009867 GO:0009873 GO:0009939 GO:0010162 GO:0010325 GO:0010363 GO:0010476 GO:0030968 GO:0031348 GO:0042538 GO:0043069 GO:0048444 GO:0050832	MAPK cascade; abscisic acid mediated signaling pathway; cell communication; cell death; defense response to fungus; endoplasmic reticulum unfolded protein response; ethylene mediated signaling pathway; floral organ morphogenesis; gibberellic acid mediated signaling pathway; gibberellin mediated signaling pathway; hormone-mediated signaling pathway; hyperosmotic salinity response; jasmonic acid me…	GO:0005515 GO:0016787	hydrolase activity; protein binding	GO:0005634	nucleus	PF07859	alpha/beta hydrolase fold	PTHR23024	MEMBER OF 'GDXG' FAMILY OF LIPOLYTIC ENZYMES	KOG1515	Arylacetamide_deacetylase
Glyma.02G153000	Not DE	Not DE	2.53106		2467 List	L1	Not DE	Not DE	Up		Glyma.02G153000	102	UniRef100_C6T1R8 Uncharacterized protein n=1 Tax=Glycine max RepID=C6T1R8_SOYBN	3e-66	100	UniRef100_H6VUU0 Glutaredoxin family protein n=1 Tax=Ammopiptanthus mongolicus RepID=H6VUU0_9FABA	3e-57	99.02	AT2G47880.1|Symbols:|Glutaredoxin family protein|chr2:19605124-19605432 FORWARD LENGTH=102	1e-49	98.04	GO:0045454 GO:0048653	anther development; cell redox homeostasis	GO:0008794 GO:0009055 GO:0015035	arsenate reductase (glutaredoxin) activity; electron carrier activity; protein disulfide oxidoreductase activity	GO:0005737	cytoplasm	PF00462	Glutaredoxin	PTHR10168	GLUTAREDOXIN	KOG1752	Glutaredoxin_and_related_proteins
Glyma.02G153200	Not DE	3.68826	3.32609		370 List	L5	Not DE	Up	Up		Glyma.02G153200	103	UniRef100_I1JFG6 Uncharacterized protein n=1 Tax=Glycine max RepID=I1JFG6_SOYBN	6e-69	100	UniRef100_E9NZU1 Glutaredoxin n=1 Tax=Phaseolus vulgaris RepID=E9NZU1_PHAVU	2e-61	100	AT3G62930.1|Symbols:|Thioredoxin superfamily protein|chr3:23261538-23261846 REVERSE LENGTH=102	5e-45	100	GO:0045454 GO:0048653	anther development; cell redox homeostasis	GO:0008794 GO:0009055 GO:0015035	arsenate reductase (glutaredoxin) activity; electron carrier activity; protein disulfide oxidoreductase activity	GO:0005575	cellular component	PF00462	Glutaredoxin	PTHR10168	GLUTAREDOXIN	KOG1752	Glutaredoxin_and_related_proteins
Glyma.02G164200	Not DE	Not DE	-1.56235	605	2467 List	L2	Not DE	Not DE	Down		Glyma.02G164200	111	UniRef100_K7N2R4 Uncharacterized protein n=1 Tax=Glycine max RepID=K7N2R4_SOYBN	2e-32	61.45	NA	NA	NA	NA	NA	NA	NA	NA	NA	NA	NA	NA	NA	NA	NA	NA	NA	NA
Glyma.02G166500	Not DE	Not DE	-1.16492		2467 List	L2	Not DE	Not DE	Down		Glyma.02G166500	491	UniRef100_UPI000233712F PREDICTED: uncharacterized protein LOC100806435 n=1 Tax=Glycine max RepID=UPI000233712F	0	100	UniRef100_Q9FG14 Gb|AAF23201.1 n=1 Tax=Arabidopsis thaliana RepID=Q9FG14_ARATH	5e-163	93.44	AT5G06560.1|Symbols:|Protein of unknown function, DUF593|chr5:2003678-2005543 REVERSE LENGTH=518	5e-166	93.44	GO:0008150	biological process	GO:0003674	molecular function	GO:0005634	nucleus	PF04576	Zein-binding	NA	NA	NA	NA
Glyma.02G172100	Not DE	Not DE	-3.30776		2467 List	L2	Not DE	Not DE	Down		Glyma.02G172100	63	UniRef100_K7K920 Uncharacterized protein n=1 Tax=Glycine max RepID=K7K920_SOYBN	2e-38	100	NA	NA	NA	NA	NA	NA	NA	NA	NA	NA	NA	NA	NA	NA	NA	NA	NA	NA
Glyma.02G172900	Not DE	Not DE	1.21027	605	2467 List	L1	Not DE	Not DE	Up		Glyma.02G172900	367	UniRef100_I1L2L8 Uncharacterized protein n=1 Tax=Glycine max RepID=I1L2L8_SOYBN	0	95.06	UniRef100_B9IHY7 Phosphatase 2C family protein n=1 Tax=Populus trichocarpa RepID=B9IHY7_POPTR	0	92.89	AT5G06750.3|Symbols:|Protein phosphatase 2C family protein|chr5:2086403-2088245 REVERSE LENGTH=393	5e-177	91.35	GO:0006470	protein dephosphorylation	GO:0003824 GO:0004722	catalytic activity; protein serine/threonine phosphatase activity	GO:0005739 GO:0008287	mitochondrion; protein serine/threonine phosphatase complex	PF00481	Protein phosphatase 2C	PTHR13832	PROTEIN PHOSPHATASE 2C	KOG0700	Protein_phosphatase_2C/pyruvate_dehydrogenase_(lipoamide)_phosphatase
Glyma.02G180200	Not DE	-1.8613	-1.48752		370 List	L6	Not DE	Down	Down		Glyma.02G180200	59	UniRef100_K7K998 Uncharacterized protein n=1 Tax=Glycine max RepID=K7K998_SOYBN	1e-29	100	NA	NA	NA	AT2G41905.1|Symbols:|BEST Arabidopsis thaliana protein match is: arabinogalactan protein 23 (TAIR:AT3G57690.1); Has 35333 Blast hits to 34131 proteins in 2444 species: Archae - 798; Bacteria - 22429; Metazoa - 974; Fungi - 991; Plants - 531; Viruses - 0; Other Eukaryotes - 9610 (source: NCBI BLink).|chr2:17495766-17495951 FORWARD LENGTH=61	3e-12	93.44	GO:0008150	biological process	GO:0003674	molecular function	GO:0005886 GO:0016020	membrane; plasma membrane	NA	NA	NA	NA	NA	NA
Glyma.02G180500	Not DE	Not DE	2.76022		2467 List	L1	Not DE	Not DE	Up		Glyma.02G180500	69	UniRef100_I1JG62 Uncharacterized protein n=1 Tax=Glycine max RepID=I1JG62_SOYBN	2e-39	100	NA	NA	NA	NA	NA	NA	NA	NA	NA	NA	NA	NA	NA	NA	NA	NA	NA	NA
Glyma.02G183300	Not DE	Not DE	-2.19668		2467 List	L2	Not DE	Not DE	Down		Glyma.02G183300	375	UniRef100_K7K9B6 Uncharacterized protein (Fragment) n=1 Tax=Glycine max RepID=K7K9B6_SOYBN	0	100	UniRef100_B2ZHZ5 Stress-induced receptor-like kinase n=1 Tax=Glycine max RepID=B2ZHZ5_SOYBN	0	49.44	AT1G56145.1|Symbols:|Leucine-rich repeat transmembrane protein kinase|chr1:21008225-21013934 REVERSE LENGTH=1012	3e-58	31.62	GO:0000041 GO:0006468	protein phosphorylation; transition metal ion transport	GO:0004672 GO:0004674 GO:0004713 GO:0005524 GO:0016772	ATP binding; protein kinase activity; protein serine/threonine kinase activity; protein tyrosine kinase activity; transferase activity, transferring phosphorus-containing groups	GO:0005886 GO:0009506	plasma membrane; plasmodesma	PF07714 PF00069	Protein tyrosine kinase; Protein kinase domain	PTHR24420	LEUCINE-RICH REPEAT RECEPTOR-LIKE PROTEIN KINASE	KOG1187	Serine/threonine_protein_kinase
Glyma.02G197600	Not DE	-1.00892	-1.13741		370 List	L6	Not DE	Down	Down		Glyma.02G197600	208	UniRef100_I1JGI7 Uncharacterized protein n=1 Tax=Glycine max RepID=I1JGI7_SOYBN	1e-149	100	UniRef100_E4MXF7 mRNA, clone: RTFL01-27-A10 n=2 Tax=Eutrema RepID=E4MXF7_THEHA	3e-90	99.04	AT3G11660.1|Symbols:NHL1|NDR1/HIN1-like 1|chr3:3679031-3679660 REVERSE LENGTH=209	3e-100	99.04	GO:0051607	defense response to virus	GO:0003674	molecular function	GO:0005886	plasma membrane	PF03168	Late embryogenesis abundant protein	NA	NA	NA	NA
Glyma.02G198200	Not DE	Not DE	-1.04771	605	2467 List	L2	Not DE	Not DE	Down		Glyma.02G198200	479	UniRef100_I1JGJ5 Uncharacterized protein n=1 Tax=Glycine max RepID=I1JGJ5_SOYBN	0	100	UniRef100_B9HBQ5 Aspartyl protease family protein n=2 Tax=Populus trichocarpa RepID=B9HBQ5_POPTR	2e-164	89.55	AT3G52500.1|Symbols:|Eukaryotic aspartyl protease family protein|chr3:19465644-19467053 REVERSE LENGTH=469	2e-164	92.96	GO:0000271 GO:0006508 GO:0006546	glycine catabolic process; polysaccharide biosynthetic process; proteolysis	GO:0004190	aspartic-type endopeptidase activity	GO:0005576 GO:0005618 GO:0009505 GO:0016020	cell wall; extracellular region; membrane; plant-type cell wall	PF00026	Eukaryotic aspartyl protease	PTHR13683	ASPARTYL PROTEASES	KOG1339	Aspartyl_protease
Glyma.02G202900	Not DE	Not DE	-1.13239	605	2467 List	L2	Not DE	Not DE	Down		Glyma.02G202900	431	UniRef100_UPI0001B63FD6 PREDICTED: CBL-interacting serine/threonine-protein kinase 6 n=1 Tax=Glycine max RepID=UPI0001B63FD6	0	100	UniRef100_B0I554 Protein kinase n=1 Tax=Phaseolus vulgaris RepID=B0I554_PHAVU	0	96.77	AT4G30960.1|Symbols:CIPK6, SIP3, SNRK3.14, ATCIPK6|SOS3-interacting protein 3|chr4:15067400-15068725 FORWARD LENGTH=441	0	94.78	GO:0006468 GO:0007165 GO:0007275 GO:0009414 GO:0009651 GO:0010118 GO:0010540 GO:0019722 GO:0042538	basipetal auxin transport; calcium-mediated signaling; hyperosmotic salinity response; multicellular organismal development; protein phosphorylation; response to salt stress; response to water deprivation; signal transduction; stomatal movement	GO:0004672 GO:0004674 GO:0005515 GO:0005524 GO:0016301 GO:0016772	ATP binding; kinase activity; protein binding; protein kinase activity; protein serine/threonine kinase activity; transferase activity, transferring phosphorus-containing groups	GO:0005886	plasma membrane	PF00069 PF03822	Protein kinase domain; NAF domain	PTHR24345	SERINE/THREONINE-PROTEIN KINASE PLK	KOG0583	Serine/threonine_protein_kinase
Glyma.02G205800	Not DE	Not DE	1.7207		2467 List	L1	Not DE	Not DE	Up		Glyma.02G205800	1034	UniRef100_I1JGR7 Uncharacterized protein n=1 Tax=Glycine max RepID=I1JGR7_SOYBN	0	100	UniRef100_G7JFJ6 Cellulose synthase catalytic subunit n=1 Tax=Medicago truncatula RepID=G7JFJ6_MEDTR	0	99.52	AT5G17420.1|Symbols:IRX3, CESA7, ATCESA7, MUR10|Cellulose synthase family protein|chr5:5736859-5741407 REVERSE LENGTH=1026	0	100.68	GO:0009832 GO:0009834 GO:0010089 GO:0010228 GO:0010400 GO:0010413 GO:0016926 GO:0030244 GO:0042546 GO:0044036 GO:0045492 GO:0050665	cell wall biogenesis; cell wall macromolecule metabolic process; cellulose biosynthetic process; glucuronoxylan metabolic process; hydrogen peroxide biosynthetic process; plant-type cell wall biogenesis; protein desumoylation; rhamnogalacturonan I side chain metabolic process; secondary cell wall biogenesis; vegetative to reproductive phase transition of meristem; xylan biosynthetic process; xyle…	GO:0008270 GO:0016759 GO:0016760	cellulose synthase (UDP-forming) activity; cellulose synthase activity; zinc ion binding	GO:0005886 GO:0009507 GO:0016020	chloroplast; membrane; plasma membrane	PF03552	Cellulose synthase	PTHR13301	X-BOX TRANSCRIPTION FACTOR-RELATED	NA	NA
Glyma.02G208000	Not DE	Not DE	1.44876	605	2467 List	L1	Not DE	Not DE	Up		Glyma.02G208000	432	UniRef100_I1JGU4 Uncharacterized protein n=2 Tax=Glycine max RepID=I1JGU4_SOYBN	0	100	UniRef100_D2D334 UDP-D-glucuronic acid 4-epimerase n=1 Tax=Gossypium hirsutum RepID=D2D334_GOSHI	0	99.3	AT4G30440.1|Symbols:GAE1|UDP-D-glucuronate 4-epimerase 1|chr4:14881976-14883265 REVERSE LENGTH=429	0	99.07	GO:0005975 GO:0009225 GO:0044237	carbohydrate metabolic process; cellular metabolic process; nucleotide-sugar metabolic process	GO:0000166 GO:0003824 GO:0016857 GO:0050378 GO:0050662	UDP-glucuronate 4-epimerase activity; catalytic activity; coenzyme binding; nucleotide binding; racemase and epimerase activity, acting on carbohydrates and derivatives	GO:0005768 GO:0005794 GO:0005802	Golgi apparatus; endosome; trans-Golgi network	PF01370	NAD dependent epimerase/dehydratase family	PTHR10366	NAD DEPENDENT EPIMERASE/DEHYDRATASE	KOG1371	UDP-glucose_4-epimerase/UDP-sulfoquinovose_synthase
Glyma.02G208300	Not DE	Not DE	1.88302		2467 List	L1	Not DE	Not DE	Up		Glyma.02G208300	317	UniRef100_I1JGU7 Uncharacterized protein n=1 Tax=Glycine max RepID=I1JGU7_SOYBN	0	100	UniRef100_B9GGB7 Phosphate-responsive family protein n=1 Tax=Populus trichocarpa RepID=B9GGB7_POPTR	1e-133	106.76	AT5G64260.1|Symbols:EXL2|EXORDIUM like 2|chr5:25703980-25704897 FORWARD LENGTH=305	3e-134	91.8	GO:0008150 GO:0046685	biological process; response to arsenic-containing substance	GO:0003674	molecular function	GO:0005618 GO:0005794 GO:0005829 GO:0009505 GO:0009506 GO:0009507	Golgi apparatus; cell wall; chloroplast; cytosol; plant-type cell wall; plasmodesma	PF04674	Phosphate-induced protein 1 conserved region	NA	NA	NA	NA
Glyma.02G208800	Not DE	Not DE	2.92355		2467 List	L1	Not DE	Not DE	Up		Glyma.02G208800	213	UniRef100_K7K9U2 Uncharacterized protein n=1 Tax=Glycine max RepID=K7K9U2_SOYBN	3e-148	100	UniRef100_B9H707 VQ motif-containing family protein n=1 Tax=Populus trichocarpa RepID=B9H707_POPTR	5e-35	68.83	AT1G78310.1|Symbols:|VQ motif-containing protein|chr1:29464003-29464938 REVERSE LENGTH=311	9e-25	61.74	NA	NA	NA	NA	GO:0005634	nucleus	PF05678	VQ motif	NA	NA	NA	NA
Glyma.02G209400	Not DE	Not DE	1.6042	605	2467 List	L1	Not DE	Not DE	Up		Glyma.02G209400	471	UniRef100_I1JGW0 Uncharacterized protein n=1 Tax=Glycine max RepID=I1JGW0_SOYBN	0	100	UniRef100_G7KAH9 Neutral amino acid transport protein n=1 Tax=Medicago truncatula RepID=G7KAH9_MEDTR	0	94.43	AT3G13620.1|Symbols:|Amino acid permease family protein|chr3:4450904-4452556 REVERSE LENGTH=478	0	96.65	GO:0015846 GO:0016126 GO:0046520	polyamine transport; sphingoid biosynthetic process; sterol biosynthetic process	GO:0015203 GO:0015326	cationic amino acid transmembrane transporter activity; polyamine transmembrane transporter activity	GO:0005886 GO:0016020	membrane; plasma membrane	PF00324	Amino acid permease	PTHR11785	AMINO ACID TRANSPORTER	KOG1287	Amino_acid_transporters
Glyma.02G209900	Not DE	Not DE	2.39991	605	2467 List	L1	Not DE	Not DE	Up		Glyma.02G209900	136	UniRef100_K7K9V4 Uncharacterized protein n=1 Tax=Glycine max RepID=K7K9V4_SOYBN	6e-95	100	UniRef100_G8A0L7 Soluble inorganic pyrophosphatase n=1 Tax=Medicago truncatula RepID=G8A0L7_MEDTR	1e-56	42.19	AT1G01050.1|Symbols:AtPPa1, PPa1|pyrophosphorylase 1|chr1:31382-32670 REVERSE LENGTH=212	9e-58	46.23	GO:0000394 GO:0008152 GO:0009086 GO:0019915	RNA splicing, via endonucleolytic cleavage and ligation; lipid storage; metabolic process; methionine biosynthetic process	GO:0000287 GO:0004427	inorganic diphosphatase activity; magnesium ion binding	GO:0005634 GO:0005737 GO:0005829 GO:0016020	cytoplasm; cytosol; membrane; nucleus	PF00719	Inorganic pyrophosphatase	PTHR10286	INORGANIC PYROPHOSPHATASE	NA	NA
Glyma.02G210500	Not DE	Not DE	6.31163		2467 List	L1	Not DE	Not DE	Up		Glyma.02G210500	347	UniRef100_K7K9V8 Uncharacterized protein n=1 Tax=Glycine max RepID=K7K9V8_SOYBN	0	100	UniRef100_F0V437 Basic helix loop helix 1 n=1 Tax=Medicago truncatula RepID=F0V437_MEDTR	2e-123	107.48	AT1G72210.1|Symbols:|basic helix-loop-helix (bHLH) DNA-binding superfamily protein|chr1:27180066-27182268 FORWARD LENGTH=320	2e-87	108.12	NA	NA	GO:0003677 GO:0003700	DNA binding; sequence-specific DNA binding transcription factor activity	GO:0005634	nucleus	PF00010	Helix-loop-helix DNA-binding domain	PTHR11969	MAX DIMERIZATION, MAD	NA	NA
Glyma.02G210800	Not DE	Not DE	2.66153		2467 List	L1	Not DE	Not DE	Up		Glyma.02G210800	341	UniRef100_UPI0000F35E9A PREDICTED: probable 2-oxoglutarate/Fe(II)-dependent dioxygenase n=1 Tax=Glycine max RepID=UPI0000F35E9A	0	100	UniRef100_G7KAK1 Gibberellin 3-beta-dioxygenase n=1 Tax=Medicago truncatula RepID=G7KAK1_MEDTR	0	99.42	AT4G10500.1|Symbols:|2-oxoglutarate (2OG) and Fe(II)-dependent oxygenase superfamily protein|chr4:6491089-6492342 FORWARD LENGTH=349	2e-80	96.85	GO:0009627 GO:0009697 GO:0019748 GO:0055114	oxidation-reduction process; salicylic acid biosynthetic process; secondary metabolic process; systemic acquired resistance	GO:0016491 GO:0016706	oxidoreductase activity; oxidoreductase activity, acting on paired donors, with incorporation or reduction of molecular oxygen, 2-oxoglutarate as one donor, and incorporation of one atom each of oxygen into both donors	NA	NA	PF03171	2OG-Fe(II) oxygenase superfamily	PTHR10209	OXIDOREDUCTASE, 2OG-FE(II) OXYGENASE FAMILY PROTEIN	KOG0143	Iron/ascorbate_family_oxidoreductases
Glyma.02G213000	Not DE	Not DE	7.89022		2467 List	L1	Not DE	Not DE	Up		Glyma.02G213000	452	UniRef100_I1JGY9 Uncharacterized protein n=1 Tax=Glycine max RepID=I1JGY9_SOYBN	0	100	UniRef100_G7J557 Aspartic proteinase nepenthesin-1 n=1 Tax=Medicago truncatula RepID=G7J557_MEDTR	0	100.91	AT1G09750.1|Symbols:|Eukaryotic aspartyl protease family protein|chr1:3157541-3158960 FORWARD LENGTH=449	4e-166	93.99	GO:0006508	proteolysis	GO:0004190	aspartic-type endopeptidase activity	GO:0005576 GO:0005618 GO:0009505 GO:0048046	apoplast; cell wall; extracellular region; plant-type cell wall	PF00026	Eukaryotic aspartyl protease	PTHR13683	ASPARTYL PROTEASES	KOG1339	Aspartyl_protease
Glyma.02G213700	-1.56857	-2.16011	-2.0974		104 List	L8	Down	Down	Down		Glyma.02G213700	320	UniRef100_I1JGZ6 Carbonic anhydrase n=1 Tax=Glycine max RepID=I1JGZ6_SOYBN	0	100	UniRef100_I1JGZ6 Carbonic anhydrase n=1 Tax=Glycine max RepID=I1JGZ6_SOYBN	0	100	AT4G33580.1|Symbols:ATBCA5, BCA5|beta carbonic anhydrase 5|chr4:16139406-16141363 FORWARD LENGTH=301	2e-98	76.41	GO:0015976 GO:0019243	carbon utilization; methylglyoxal catabolic process to D-lactate	GO:0004089 GO:0008270	carbonate dehydratase activity; zinc ion binding	GO:0009507	chloroplast	PF00484	Carbonic anhydrase	PTHR11002	CARBONIC ANHYDRASE	KOG1578	Predicted_carbonic_anhydrase_involved_in_protection_against_oxidative_damage
Glyma.02G214400	Not DE	-1.14623	-1.86792		370 List	L6	Not DE	Down	Down		Glyma.02G214400	170	UniRef100_I1JH03 Uncharacterized protein n=1 Tax=Glycine max RepID=I1JH03_SOYBN	9e-118	100	NA	NA	NA	AT4G38060.2|Symbols:|unknown protein; BEST Arabidopsis thaliana protein match is: unknown protein (TAIR:AT5G65480.1); Has 35333 Blast hits to 34131 proteins in 2444 species: Archae - 798; Bacteria - 22429; Metazoa - 974; Fungi - 991; Plants - 531; Viruses - 0; Other Eukaryotes - 9610 (source: NCBI BLink).|chr4:17873709-17874379 REVERSE LENGTH=136	2e-14	95.59	GO:0008150	biological process	GO:0003674	molecular function	GO:0005739 GO:0009507	chloroplast; mitochondrion	NA	NA	NA	NA	NA	NA
Glyma.02G214900	Not DE	Not DE	2.56662		2467 List	L1	Not DE	Not DE	Up		Glyma.02G214900	444	UniRef100_I1JH08 Uncharacterized protein n=1 Tax=Glycine max RepID=I1JH08_SOYBN	0	100	UniRef100_G7J4L2 Omega-hydroxypalmitate O-feruloyl transferase n=1 Tax=Medicago truncatula RepID=G7J4L2_MEDTR	2e-171	89.38	AT4G24510.1|Symbols:CER2, VC2, VC-2|HXXXD-type acyl-transferase family protein|chr4:12660929-12662537 FORWARD LENGTH=421	7e-104	101.43	GO:0000038 GO:0010025 GO:0019344 GO:0042335 GO:0042546 GO:0042761	cell wall biogenesis; cuticle development; cysteine biosynthetic process; very long-chain fatty acid biosynthetic process; very long-chain fatty acid metabolic process; wax biosynthetic process	GO:0016740 GO:0016747	transferase activity; transferase activity, transferring acyl groups other than amino-acyl groups	GO:0005634 GO:0005783	endoplasmic reticulum; nucleus	PF02458	Transferase family	NA	NA	NA	NA
Glyma.02G215700	Not DE	Not DE	-5.81847		2467 List	L2	Not DE	Not DE	Down		Glyma.02G215700	306	UniRef100_I1JH15 Uncharacterized protein n=1 Tax=Glycine max RepID=I1JH15_SOYBN	0	100	UniRef100_P29136 Metalloendoproteinase 1 n=1 Tax=Glycine max RepID=MEP1_SOYBN	0	100	AT1G70170.1|Symbols:MMP|matrix metalloproteinase|chr1:26424005-26425141 FORWARD LENGTH=378	3e-82	78.57	GO:0006508 GO:0008152	metabolic process; proteolysis	GO:0004222 GO:0008237 GO:0008270	metalloendopeptidase activity; metallopeptidase activity; zinc ion binding	GO:0005576 GO:0031012 GO:0031225	anchored to membrane; extracellular matrix; extracellular region	PF00413 PF01471	Matrixin; Putative peptidoglycan binding domain	PTHR10201	MATRIX METALLOPROTEINASE	NA	NA
Glyma.02G215800	Not DE	Not DE	-1.22951		2467 List	L2	Not DE	Not DE	Down		Glyma.02G215800	2368	UniRef100_V7B9Y4 Uncharacterized protein n=1 Tax=Phaseolus vulgaris RepID=V7B9Y4_PHAVU	0	87.26	UniRef100_G7J4I8 SAB n=1 Tax=Medicago truncatula RepID=G7J4I8_MEDTR	0	95.88	AT1G58250.1|Symbols:SAB|Golgi-body localisation protein domain ;RNA pol II promoter Fmp27 protein domain|chr1:21587317-21601373 REVERSE LENGTH=2607	0	90.14	GO:0009723 GO:0009825 GO:0016049	cell growth; multidimensional cell growth; response to ethylene stimulus	NA	NA	GO:0005576 GO:0005886	extracellular region; plasma membrane	PF10351 PF10347	Golgi-body localisation protein domain; RNA pol II promoter Fmp27 protein domain	PTHR15678	ANTIGEN MLAA-22-RELATED	KOG1910	Uncharacterized_conserved_protein
Glyma.02G217900	Not DE	Not DE	1.35229		2467 List	L1	Not DE	Not DE	Up		Glyma.02G217900	133	UniRef100_C6T5E8 Uncharacterized protein n=1 Tax=Glycine max RepID=C6T5E8_SOYBN	3e-92	100	NA	NA	NA	AT5G65660.1|Symbols:|hydroxyproline-rich glycoprotein family protein|chr5:26245444-26246245 REVERSE LENGTH=136	1e-27	83.09	GO:0008150	biological process	GO:0003674	molecular function	GO:0005634 GO:0005886	nucleus; plasma membrane	NA	NA	NA	NA	NA	NA
Glyma.02G219400	Not DE	Not DE	1.5471	605	2467 List	L1	Not DE	Not DE	Up		Glyma.02G219400	1056	UniRef100_K7KA24 Uncharacterized protein n=1 Tax=Glycine max RepID=K7KA24_SOYBN	0	100	NA	NA	NA	AT5G05190.1|Symbols:|Protein of unknown function (DUF3133)|chr5:1541853-1543875 FORWARD LENGTH=615	1e-21	15.77	GO:0002237 GO:0002679 GO:0008150 GO:0010200	biological process; respiratory burst involved in defense response; response to chitin; response to molecule of bacterial origin	GO:0003674	molecular function	GO:0005634	nucleus	PF11331	Protein of unknown function (DUF3133)	NA	NA	NA	NA
Glyma.02G220700	Not DE	Not DE	-1.02301		2467 List	L2	Not DE	Not DE	Down		Glyma.02G220700	595	UniRef100_I1JH67 Uncharacterized protein n=1 Tax=Glycine max RepID=I1JH67_SOYBN	0	100	NA	NA	NA	AT3G49590.1|Symbols:|Autophagy-related protein 13|chr3:18377892-18380104 FORWARD LENGTH=603	2e-173	96.85	GO:0008150	biological process	GO:0003674	molecular function	GO:0005634	nucleus	PF10033	Autophagy-related protein 13	NA	NA	KOG4573	Phosphoprotein_involved_in_cytoplasm_to_vacuole_targeting_and_autophagy
Glyma.02G222800	Not DE	Not DE	2.52972		2467 List	L1	Not DE	Not DE	Up		Glyma.02G222800	60	UniRef100_I1JH90 Uncharacterized protein n=1 Tax=Glycine max RepID=I1JH90_SOYBN	1e-32	100	NA	NA	NA	NA	NA	NA	NA	NA	NA	NA	NA	NA	NA	NA	NA	NA	NA	NA
Glyma.02G228500	Not DE	Not DE	2.49784		2467 List	L1	Not DE	Not DE	Up		Glyma.02G228500	760	UniRef100_K7KA75 Potassium transporter n=2 Tax=Glycine max RepID=K7KA75_SOYBN	0	100	UniRef100_K7KA75 Potassium transporter n=2 Tax=Glycine max RepID=K7KA75_SOYBN	0	100	AT2G30070.1|Symbols:ATKT1, ATKT1P, ATKUP1, KUP1, KT1|potassium transporter 1|chr2:12835097-12838466 FORWARD LENGTH=712	0	106.6	GO:0006813 GO:0071805	potassium ion transmembrane transport; potassium ion transport	GO:0015079	potassium ion transmembrane transporter activity	GO:0005886 GO:0016020	membrane; plasma membrane	PF02705	K+ potassium transporter	NA	NA	NA	NA
Glyma.02G228600	Not DE	Not DE	1.71026	605	2467 List	L1	Not DE	Not DE	Up		Glyma.02G228600	456	UniRef100_K7KA77 Uncharacterized protein n=1 Tax=Glycine max RepID=K7KA77_SOYBN	0	100	UniRef100_G7K727 Protein CHUP1 n=1 Tax=Medicago truncatula RepID=G7K727_MEDTR	0	97.18	AT1G07120.1|Symbols:|FUNCTIONS IN: molecular_function unknown; INVOLVED IN: biological_process unknown; LOCATED IN: chloroplast envelope; EXPRESSED IN: inflorescence meristem, petal, leaf whorl, flower; EXPRESSED DURING: 4 anthesis, petal differentiation and expansion stage; BEST Arabidopsis thaliana protein match is: Tetratricopeptide repeat (TPR)-like superfamily protein (TAIR:AT4G18570.1); Has…	2e-139	107.91	GO:0008150	biological process	GO:0003674	molecular function	GO:0009507 GO:0009941	chloroplast; chloroplast envelope	NA	NA	NA	NA	NA	NA
Glyma.02G235900	Not DE	Not DE	2.75873		2467 List	L1	Not DE	Not DE	Up		Glyma.02G235900	255	UniRef100_I1JHL8 Uncharacterized protein n=1 Tax=Glycine max RepID=I1JHL8_SOYBN	0	100	UniRef100_Q84L79 Expansin n=2 Tax=Pyrus RepID=Q84L79_PYRCO	3e-160	100	AT2G40610.1|Symbols:ATEXPA8, EXP8, ATEXP8, ATHEXP ALPHA 1.11, EXPA8|expansin A8|chr2:16949121-16950472 REVERSE LENGTH=253	3e-146	99.21	GO:0006949 GO:0009664 GO:0009826 GO:0009828 GO:0009831	plant-type cell wall loosening; plant-type cell wall modification involved in multidimensional cell growth; plant-type cell wall organization; syncytium formation; unidimensional cell growth	NA	NA	GO:0005576	extracellular region	PF01357 PF03330	Pollen allergen; Rare lipoprotein A (RlpA)-like double-psi beta-barrel	NA	NA	NA	NA
Glyma.02G238500	Not DE	Not DE	2.40112	605	2467 List	L1	Not DE	Not DE	Up		Glyma.02G238500	338	UniRef100_I1JHP5 Uncharacterized protein n=1 Tax=Glycine max RepID=I1JHP5_SOYBN	0	100	UniRef100_G7K5X0 Coiled-coil domain-containing protein 109A n=1 Tax=Medicago truncatula RepID=G7K5X0_MEDTR	2e-156	101.2	AT1G57610.2|Symbols:|Protein of unknown function (DUF607)|chr1:21337449-21338412 REVERSE LENGTH=293	3e-104	79.18	GO:0008150	biological process	GO:0003674	molecular function	GO:0005575	cellular component	PF04678	Protein of unknown function, DUF607	PTHR13462	FAMILY NOT NAMED	KOG2966	Uncharacterized_conserved_protein
Glyma.02G243600	Not DE	Not DE	1.80672	605	2467 List	L1	Not DE	Not DE	Up		Glyma.02G243600	395	UniRef100_K7KAI7 Uncharacterized protein n=1 Tax=Glycine max RepID=K7KAI7_SOYBN	0	100	UniRef100_U5FLT4 Aspartyl protease family protein n=1 Tax=Populus trichocarpa RepID=U5FLT4_POPTR	0	83.45	AT1G66180.1|Symbols:|Eukaryotic aspartyl protease family protein|chr1:24647221-24648513 FORWARD LENGTH=430	0	86.28	GO:0006508 GO:0009416 GO:0016126 GO:0033591 GO:0052541 GO:0052546	cell wall pectin metabolic process; plant-type cell wall cellulose metabolic process; proteolysis; response to L-ascorbic acid; response to light stimulus; sterol biosynthetic process	GO:0004190	aspartic-type endopeptidase activity	GO:0005576 GO:0005794	Golgi apparatus; extracellular region	PF00026	Eukaryotic aspartyl protease	PTHR13683	ASPARTYL PROTEASES	KOG1339	Aspartyl_protease
Glyma.02G250600	Not DE	Not DE	1.65705		2467 List	L1	Not DE	Not DE	Up		Glyma.02G250600	616	UniRef100_K7KAN0 Uncharacterized protein n=1 Tax=Glycine max RepID=K7KAN0_SOYBN	0	100	UniRef100_Q2HS18 Tetratricopeptide-like helical n=1 Tax=Medicago truncatula RepID=Q2HS18_MEDTR	0	100.82	AT2G34400.1|Symbols:|Pentatricopeptide repeat (PPR-like) superfamily protein|chr2:14516226-14518186 FORWARD LENGTH=621	0	93.72	GO:0008150	biological process	NA	NA	GO:0005739	mitochondrion	PF01535	PPR repeat	PTHR24015	FAMILY NOT NAMED	NA	NA
Glyma.02G251800	Not DE	Not DE	-1.07654		2467 List	L2	Not DE	Not DE	Down		Glyma.02G251800	562	UniRef100_K7KAN7 Uncharacterized protein n=1 Tax=Glycine max RepID=K7KAN7_SOYBN	0	100	UniRef100_G7K212 LIM and UIM domain-containing n=1 Tax=Medicago truncatula RepID=G7K212_MEDTR	0	102.18	AT2G39830.1|Symbols:DAR2|DA1-related protein 2|chr2:16619950-16623658 REVERSE LENGTH=528	0	96.4	GO:0010088 GO:0048364	phloem development; root development	GO:0008270	zinc ion binding	NA	NA	PF12315 PF00412	Protein of unknown function (DUF3633); LIM domain	PTHR24209	FAMILY NOT NAMED	KOG1703	Adaptor_protein_Enigma_and_related_PDZ-LIM_proteins
Glyma.02G252200	Not DE	Not DE	1.71508		2467 List	L1	Not DE	Not DE	Up		Glyma.02G252200	798	UniRef100_K7KAP0 Uncharacterized protein n=2 Tax=Glycine max RepID=K7KAP0_SOYBN	0	98.27	UniRef100_B9HT45 Cucumisin family protein (Fragment) n=1 Tax=Populus trichocarpa RepID=B9HT45_POPTR	0	100.57	AT3G46850.1|Symbols:|Subtilase family protein|chr3:17256338-17259442 FORWARD LENGTH=736	0	99.86	GO:0006508 GO:0008152 GO:0043086	metabolic process; negative regulation of catalytic activity; proteolysis	GO:0004252 GO:0042802	identical protein binding; serine-type endopeptidase activity	GO:0005576 GO:0005618	cell wall; extracellular region	PF00082 PF05922	Subtilase family; Peptidase inhibitor I9	PTHR10795	PROPROTEIN CONVERTASE SUBTILISIN/KEXIN	NA	NA
Glyma.02G254200	Not DE	Not DE	-1.12558		2467 List	L2	Not DE	Not DE	Down		Glyma.02G254200	315	UniRef100_K7KAQ8 Uncharacterized protein n=3 Tax=Glycine max RepID=K7KAQ8_SOYBN	0	100	UniRef100_Q0PJK8 MYB transcription factor MYB75 n=1 Tax=Glycine max RepID=Q0PJK8_SOYBN	0	98.04	AT2G38090.1|Symbols:|Duplicated homeodomain-like superfamily protein|chr2:15945278-15946775 FORWARD LENGTH=298	8e-91	91.28	GO:0006355	regulation of transcription, DNA-dependent	GO:0003677 GO:0003700	DNA binding; sequence-specific DNA binding transcription factor activity	GO:0005634	nucleus	PF00249	Myb-like DNA-binding domain	PTHR25040	FAMILY NOT NAMED	KOG0724	Zuotin_and_related_molecular_chaperones_(DnaJ_superfamily),_contains_DNA-binding_domains
Glyma.02G255800	Not DE	Not DE	2.60356		2467 List	L1	Not DE	Not DE	Up		Glyma.02G255800	486	UniRef100_K7KAR3 Uncharacterized protein n=1 Tax=Glycine max RepID=K7KAR3_SOYBN	0	100	UniRef100_Q9FEL8 Auxin transporter-like protein 1 n=2 Tax=Medicago truncatula RepID=LAX1_MEDTR	0	101.25	AT2G38120.1|Symbols:AUX1, WAV5, PIR1, MAP1|Transmembrane amino acid transporter family protein|chr2:15973493-15976792 FORWARD LENGTH=485	0	99.18	GO:0000271 GO:0001736 GO:0006865 GO:0006949 GO:0007155 GO:0007389 GO:0008361 GO:0009624 GO:0009723 GO:0009733 GO:0009825 GO:0009926 GO:0009932 GO:0009958 GO:0010015 GO:0010090 GO:0010218 GO:0010311 GO:0010817 GO:0040007 GO:0043481 GO:0045010 GO:0048765 GO:0048767 GO:0048829 GO:0071555	actin nucleation; amino acid transport; anthocyanin accumulation in tissues in response to UV light; auxin polar transport; cell adhesion; cell tip growth; cell wall organization; establishment of planar polarity; growth; lateral root formation; multidimensional cell growth; pattern specification process; polysaccharide biosynthetic process; positive gravitropism; regulation of cell size; regulat…	GO:0005215 GO:0010011 GO:0010328 GO:0015171	amino acid transmembrane transporter activity; auxin binding; auxin influx transmembrane transporter activity; transporter activity	GO:0005768 GO:0005794 GO:0005886 GO:0009986 GO:0016020	Golgi apparatus; cell surface; endosome; membrane; plasma membrane	PF01490	Transmembrane amino acid transporter protein	PTHR22950	AMINO ACID TRANSPORTER	KOG1303	Amino_acid_transporters
Glyma.02G257700	Not DE	Not DE	4.75469	605	2467 List	L1	Not DE	Not DE	Up		Glyma.02G257700	379	UniRef100_I1JI95 Uncharacterized protein n=1 Tax=Glycine max RepID=I1JI95_SOYBN	0	100	UniRef100_G7K244 1-aminocyclopropane-1-carboxylate oxidase n=1 Tax=Medicago truncatula RepID=G7K244_MEDTR	0	100.28	AT3G11180.1|Symbols:|2-oxoglutarate (2OG) and Fe(II)-dependent oxygenase superfamily protein|chr3:3504249-3506688 FORWARD LENGTH=400	0	90.5	GO:0055114	oxidation-reduction process	GO:0005506 GO:0016491 GO:0016706	iron ion binding; oxidoreductase activity; oxidoreductase activity, acting on paired donors, with incorporation or reduction of molecular oxygen, 2-oxoglutarate as one donor, and incorporation of one atom each of oxygen into both donors	GO:0005737	cytoplasm	PF03171	2OG-Fe(II) oxygenase superfamily	PTHR10209	OXIDOREDUCTASE, 2OG-FE(II) OXYGENASE FAMILY PROTEIN	KOG0143	Iron/ascorbate_family_oxidoreductases
Glyma.02G262100	Not DE	Not DE	2.13091		2467 List	L1	Not DE	Not DE	Up		Glyma.02G262100	428	UniRef100_V7BB97 Uncharacterized protein n=1 Tax=Phaseolus vulgaris RepID=V7BB97_PHAVU	0	100	UniRef100_G7K771 CCP n=1 Tax=Medicago truncatula RepID=G7K771_MEDTR	0	87.09	AT2G40320.1|Symbols:TBL33|TRICHOME BIREFRINGENCE-LIKE 33|chr2:16840330-16842139 FORWARD LENGTH=425	0	96.47	GO:0008150	biological process	NA	NA	GO:0009507	chloroplast	PF03005	PF03005	PTHR13533	FAMILY NOT NAMED	NA	NA
Glyma.02G262500	Not DE	Not DE	1.94005	605	2467 List	L1	Not DE	Not DE	Up		Glyma.02G262500	251	UniRef100_I1JIE0 Ferritin n=3 Tax=Glycine max RepID=I1JIE0_SOYBN	0	100	UniRef100_I1JIE0 Ferritin n=3 Tax=Glycine max RepID=I1JIE0_SOYBN	0	100	AT2G40300.1|Symbols:ATFER4, FER4|ferritin 4|chr2:16831501-16833214 REVERSE LENGTH=259	2e-117	76.45	GO:0000302 GO:0006826 GO:0006879 GO:0009793 GO:0009908 GO:0010027 GO:0010039 GO:0010228 GO:0015979 GO:0016226 GO:0048366 GO:0048481 GO:0055072 GO:0055114	cellular iron ion homeostasis; embryo development ending in seed dormancy; flower development; iron-sulfur cluster assembly; iron ion homeostasis; iron ion transport; leaf development; ovule development; oxidation-reduction process; photosynthesis; response to iron ion; response to reactive oxygen species; thylakoid membrane organization; vegetative to reproductive phase transition of meristem	GO:0008199 GO:0016491 GO:0046914	ferric iron binding; oxidoreductase activity; transition metal ion binding	GO:0005739 GO:0009507 GO:0009570 GO:0009941	chloroplast; chloroplast envelope; chloroplast stroma; mitochondrion	PF00210	Ferritin-like domain	PTHR11431	FERRITIN	KOG2332	Ferritin
Glyma.02G264500	Not DE	Not DE	3.14984	605	2467 List	L1	Not DE	Not DE	Up		Glyma.02G264500	189	UniRef100_K7KAW9 Uncharacterized protein n=1 Tax=Glycine max RepID=K7KAW9_SOYBN	2e-134	100	UniRef100_G7K270 LOB domain-containing protein n=1 Tax=Medicago truncatula RepID=G7K270_MEDTR	3e-93	106.21	AT3G11090.1|Symbols:LBD21|LOB domain-containing protein 21|chr3:3475036-3475533 FORWARD LENGTH=165	7e-62	94.55	GO:0008150	biological process	NA	NA	GO:0005634	nucleus	PF03195	Protein of unknown function DUF260	NA	NA	NA	NA
Glyma.02G265700	Not DE	Not DE	1.6129		2467 List	L1	Not DE	Not DE	Up		Glyma.02G265700	166	UniRef100_UPI0003DEBBA2 PREDICTED: ATP-dependent RNA helicase A-like isoform X2 n=1 Tax=Glycine max RepID=UPI0003DEBBA2	2e-76	105.77	NA	NA	NA	NA	NA	NA	NA	NA	NA	NA	NA	NA	NA	NA	NA	NA	NA	NA
Glyma.02G266600	Not DE	Not DE	2.50452		2467 List	L1	Not DE	Not DE	Up		Glyma.02G266600	351	UniRef100_C6TNU9 Uncharacterized protein n=1 Tax=Glycine max RepID=C6TNU9_SOYBN	0	100	UniRef100_G7K7G1 GDSL esterase/lipase n=1 Tax=Medicago truncatula RepID=G7K7G1_MEDTR	0	98.58	AT2G42990.1|Symbols:|GDSL-like Lipase/Acylhydrolase superfamily protein|chr2:17879056-17880200 FORWARD LENGTH=350	1e-159	100	GO:0006629	lipid metabolic process	GO:0004091 GO:0016788	carboxylesterase activity; hydrolase activity, acting on ester bonds	GO:0005576	extracellular region	PF00657	GDSL-like Lipase/Acylhydrolase	PTHR22835	ZINC FINGER FYVE DOMAIN CONTAINING PROTEIN	NA	NA
Glyma.02G266700	Not DE	Not DE	1.64785		2467 List	L1	Not DE	Not DE	Up		Glyma.02G266700	359	UniRef100_I1JIH2 Uncharacterized protein n=1 Tax=Glycine max RepID=I1JIH2_SOYBN	0	100	UniRef100_G7K7G4 GDSL esterase/lipase n=2 Tax=Medicago truncatula RepID=G7K7G4_MEDTR	0	98.03	AT2G04570.1|Symbols:|GDSL-like Lipase/Acylhydrolase superfamily protein|chr2:1594747-1596129 FORWARD LENGTH=350	1e-169	97.43	GO:0006629	lipid metabolic process	GO:0004091 GO:0016788	carboxylesterase activity; hydrolase activity, acting on ester bonds	GO:0005576	extracellular region	PF00657	GDSL-like Lipase/Acylhydrolase	PTHR22835	ZINC FINGER FYVE DOMAIN CONTAINING PROTEIN	NA	NA
Glyma.02G267900	2.2366	3.47956	1.98417		104 List	L7	Up	Up	Up		Glyma.02G267900	209	UniRef100_I1JII4 Uncharacterized protein n=1 Tax=Glycine max RepID=I1JII4_SOYBN	3e-153	100	UniRef100_G7KH96 Tyrosine specific protein phosphatase family protein n=1 Tax=Medicago truncatula RepID=G7KH96_MEDTR	3e-125	93.64	AT1G05000.1|Symbols:|Phosphotyrosine protein phosphatases superfamily protein|chr1:1425660-1428393 FORWARD LENGTH=215	2e-100	77.67	GO:0007243 GO:0016311 GO:0043407	dephosphorylation; intracellular protein kinase cascade; negative regulation of MAP kinase activity	GO:0004721 GO:0004725 GO:0016791	phosphatase activity; phosphoprotein phosphatase activity; protein tyrosine phosphatase activity	GO:0005737	cytoplasm	PF03162	Tyrosine phosphatase family	NA	NA	NA	NA
Glyma.02G269400	Not DE	Not DE	1.95002	605	2467 List	L1	Not DE	Not DE	Up		Glyma.02G269400	525	UniRef100_I1JIK1 Uncharacterized protein n=1 Tax=Glycine max RepID=I1JIK1_SOYBN	0	100	UniRef100_G7K7J2 Endoglucanase n=1 Tax=Medicago truncatula RepID=G7K7J2_MEDTR	0	99.81	AT2G32990.1|Symbols:AtGH9B8, GH9B8|glycosyl hydrolase 9B8|chr2:14003361-14005844 FORWARD LENGTH=525	0	92.76	GO:0005975	carbohydrate metabolic process	GO:0003824 GO:0004553	catalytic activity; hydrolase activity, hydrolyzing O-glycosyl compounds	GO:0005576	extracellular region	PF00759	Glycosyl hydrolase family 9	PTHR22298	ENDO-1,4-BETA-GLUCANASE	NA	NA
Glyma.02G270200	Not DE	Not DE	1.74722		2467 List	L1	Not DE	Not DE	Up		Glyma.02G270200	167	UniRef100_I1JIL1 Uncharacterized protein n=2 Tax=Glycine max RepID=I1JIL1_SOYBN	3e-116	93.79	UniRef100_Q9SF20 F26K24.7 protein n=1 Tax=Arabidopsis thaliana RepID=Q9SF20_ARATH	3e-34	96.08	AT3G11780.1|Symbols:|MD-2-related lipid recognition domain-containing protein / ML domain-containing protein|chr3:3724326-3725476 REVERSE LENGTH=153	3e-37	96.08	GO:0008150 GO:0010167 GO:0015706	biological process; nitrate transport; response to nitrate	GO:0003674	molecular function	GO:0005576 GO:0005773	extracellular region; vacuole	PF02221	ML domain	NA	NA	KOG4680	Uncharacterized_conserved_protein,_contains_ML_domain
Glyma.02G270600	Not DE	Not DE	1.7877		2467 List	L1	Not DE	Not DE	Up		Glyma.02G270600	74	UniRef100_E9L568 CLE22 protein n=1 Tax=Glycine max RepID=E9L568_SOYBN	5e-46	100	UniRef100_E9L568 CLE22 protein n=1 Tax=Glycine max RepID=E9L568_SOYBN	5e-46	100	NA	NA	NA	NA	NA	NA	NA	NA	NA	NA	NA	NA	NA	NA	NA
Glyma.02G273400	Not DE	Not DE	1.34272	605	2467 List	L1	Not DE	Not DE	Up		Glyma.02G273400	509	UniRef100_I1JIP8 Uncharacterized protein n=2 Tax=Glycine max RepID=I1JIP8_SOYBN	0	100	UniRef100_G7K2W6 UDP-glucuronosyltransferase 1-7C n=1 Tax=Medicago truncatula RepID=G7K2W6_MEDTR	0	96.98	AT5G12890.1|Symbols:|UDP-Glycosyltransferase superfamily protein|chr5:4069658-4071124 REVERSE LENGTH=488	1e-137	96.72	GO:0008152	metabolic process	GO:0008194 GO:0016757 GO:0016758	UDP-glycosyltransferase activity; transferase activity, transferring glycosyl groups; transferase activity, transferring hexosyl groups	NA	NA	PF00201	UDP-glucoronosyl and UDP-glucosyl transferase	PTHR11926	GLUCOSYL/GLUCURONOSYL TRANSFERASES	KOG1192	UDP-glucuronosyl_and_UDP-glucosyl_transferase
Glyma.02G277100	Not DE	Not DE	1.08794	605	2467 List	L1	Not DE	Not DE	Up		Glyma.02G277100	554	UniRef100_K7KB61 Uncharacterized protein n=2 Tax=Glycine max RepID=K7KB61_SOYBN	0	100	NA	NA	NA	AT4G03490.2|Symbols:|Ankyrin repeat family protein|chr4:1549345-1552754 REVERSE LENGTH=690	2e-10	35.65	NA	NA	NA	NA	NA	NA	NA	NA	NA	NA	NA	NA
Glyma.02G277300	Not DE	1.04218	1.7631		370 List	L5	Not DE	Up	Up		Glyma.02G277300	322	UniRef100_I1JIU4 Uncharacterized protein n=1 Tax=Glycine max RepID=I1JIU4_SOYBN	0	100	UniRef100_C6TLT7 Late-embryogenesis abundant protein 1 n=1 Tax=Glycine max RepID=C6TLT7_SOYBN	0	99.69	AT2G44060.2|Symbols:|Late embryogenesis abundant protein, group 2|chr2:18226922-18227988 FORWARD LENGTH=325	2e-164	93.85	GO:0000902 GO:0006094 GO:0006096 GO:0006970 GO:0009269 GO:0009651 GO:0009793 GO:0016049 GO:0019344 GO:0046686 GO:0048193	Golgi vesicle transport; cell growth; cell morphogenesis; cysteine biosynthetic process; embryo development ending in seed dormancy; gluconeogenesis; glycolysis; response to cadmium ion; response to desiccation; response to osmotic stress; response to salt stress	GO:0003674	molecular function	GO:0005634 GO:0005794 GO:0005829 GO:0005886 GO:0009506 GO:0016020	Golgi apparatus; cytosol; membrane; nucleus; plasma membrane; plasmodesma	PF03168	Late embryogenesis abundant protein	NA	NA	NA	NA
Glyma.02G279900	Not DE	Not DE	1.96491		2467 List	L1	Not DE	Not DE	Up		Glyma.02G279900	466	UniRef100_K7KB84 Uncharacterized protein n=1 Tax=Glycine max RepID=K7KB84_SOYBN	0	100	UniRef100_B9HNG3 C2 domain-containing family protein n=1 Tax=Populus trichocarpa RepID=B9HNG3_POPTR	0	115.96	AT5G12300.1|Symbols:|Calcium-dependent lipid-binding (CaLB domain) family protein|chr5:3978508-3979632 REVERSE LENGTH=374	1e-82	82.35	GO:0008150	biological process	GO:0003674	molecular function	GO:0005575	cellular component	PF00168	C2 domain	NA	NA	NA	NA
Glyma.02G280200	Not DE	Not DE	-1.13463	605	2467 List	L2	Not DE	Not DE	Down		Glyma.02G280200	123	UniRef100_K7KB85 Uncharacterized protein n=1 Tax=Glycine max RepID=K7KB85_SOYBN	3e-82	100	UniRef100_G7KCZ4 Pentatricopeptide repeat-containing protein n=1 Tax=Medicago truncatula RepID=G7KCZ4_MEDTR	9e-47	16.76	AT5G01110.1|Symbols:|Tetratricopeptide repeat (TPR)-like superfamily protein|chr5:42114-44303 REVERSE LENGTH=729	1e-30	16.46	NA	NA	NA	NA	GO:0005739	mitochondrion	PF01535	PPR repeat	PTHR24015	FAMILY NOT NAMED	NA	NA
Glyma.02G282300	Not DE	Not DE	-4.76493		2467 List	L2	Not DE	Not DE	Down		Glyma.02G282300	51	UniRef100_K7KB97 Uncharacterized protein n=1 Tax=Glycine max RepID=K7KB97_SOYBN	4e-28	100	NA	NA	NA	NA	NA	NA	NA	NA	NA	NA	NA	NA	NA	NA	NA	NA	NA	NA
Glyma.02G284200	Not DE	Not DE	-1.1237		2467 List	L2	Not DE	Not DE	Down		Glyma.02G284200	1684	UniRef100_K7KBB3 Uncharacterized protein n=1 Tax=Glycine max RepID=K7KBB3_SOYBN	0	97.62	UniRef100_G7K3B3 CCP n=1 Tax=Medicago truncatula RepID=G7K3B3_MEDTR	0	74.98	AT5G17680.1|Symbols:|disease resistance protein (TIR-NBS-LRR class), putative|chr5:5822999-5827153 FORWARD LENGTH=1294	3e-147	64.91	GO:0006952 GO:0007165	defense response; signal transduction	GO:0043531	ADP binding	GO:0005622	intracellular	PF01582 PF00931	TIR domain; NB-ARC domain	PTHR11017	LEUCINE-RICH REPEAT-CONTAINING PROTEIN	KOG4658	Apoptotic_ATPase
Glyma.02G287400	Not DE	Not DE	2.39787		2467 List	L1	Not DE	Not DE	Up		Glyma.02G287400	572	UniRef100_UPI0002336F0C PREDICTED: leucine-rich repeat extensin-like protein 5-like isoform X1 n=1 Tax=Glycine max RepID=UPI0002336F0C	0	100	UniRef100_F2YRC7 Protodermal factor 1.2 n=1 Tax=Gossypium barbadense RepID=F2YRC7_GOSBA	2e-61	70.75	NA	NA	NA	NA	NA	NA	NA	NA	NA	NA	NA	NA	NA	NA	NA
Glyma.02G289000	Not DE	Not DE	1.44183	605	2467 List	L1	Not DE	Not DE	Up		Glyma.02G289000	396	UniRef100_I1JJ68 Uncharacterized protein n=1 Tax=Glycine max RepID=I1JJ68_SOYBN	0	100	UniRef100_A3RLB0 Plastid phosphate translocator n=2 Tax=Fabeae RepID=A3RLB0_VICNA	0	98.5	AT1G61800.1|Symbols:GPT2, ATGPT2|glucose-6-phosphate/phosphate translocator 2|chr1:22824527-22826459 FORWARD LENGTH=388	0	89.43	GO:0006810 GO:0009624 GO:0009643 GO:0009744 GO:0009749 GO:0010109 GO:0015712 GO:0015713 GO:0015714 GO:0015760 GO:0015979 GO:0035436 GO:0055085 GO:0080167	glucose-6-phosphate transport; hexose phosphate transport; phosphoenolpyruvate transport; phosphoglycerate transport; photosynthesis; photosynthetic acclimation; regulation of photosynthesis; response to glucose stimulus; response to karrikin; response to nematode; response to sucrose stimulus; transmembrane transport; transport; triose phosphate transmembrane transport	GO:0005215 GO:0005315 GO:0015120 GO:0015152 GO:0015297 GO:0071917	antiporter activity; glucose-6-phosphate transmembrane transporter activity; inorganic phosphate transmembrane transporter activity; phosphoglycerate transmembrane transporter activity; transporter activity; triose-phosphate transmembrane transporter activity	GO:0005774 GO:0009507 GO:0016021	chloroplast; integral to membrane; vacuolar membrane	PF03151 PF00892	Triose-phosphate Transporter family; EamA-like transporter family	PTHR11132	SOLUTE CARRIER FAMILY 35	KOG1441	Glucose-6-phosphate/phosphate_and_phosphoenolpyruvate/phosphate_antiporter
Glyma.02G292100	-1.97789	Not DE	-1.60372		35 list	L4	Down	Not DE	Down		Glyma.02G292100	108	UniRef100_K7KBG4 Uncharacterized protein n=1 Tax=Glycine max RepID=K7KBG4_SOYBN	1e-71	100	NA	NA	NA	NA	NA	NA	NA	NA	NA	NA	NA	NA	NA	NA	NA	NA	NA	NA
Glyma.02G294000	Not DE	Not DE	1.60368	605	2467 List	L1	Not DE	Not DE	Up		Glyma.02G294000	473	UniRef100_I1JJC7 Uncharacterized protein n=1 Tax=Glycine max RepID=I1JJC7_SOYBN	0	100	UniRef100_E7CQZ9 GLU n=1 Tax=Gossypium hirsutum RepID=E7CQZ9_GOSHI	0	99.36	AT5G55180.1|Symbols:|O-Glycosyl hydrolases family 17 protein|chr5:22388834-22390550 FORWARD LENGTH=460	0	97.17	GO:0005975	carbohydrate metabolic process	GO:0003824 GO:0004553 GO:0043169	catalytic activity; cation binding; hydrolase activity, hydrolyzing O-glycosyl compounds	GO:0005886	plasma membrane	PF00332 PF07983	Glycosyl hydrolases family 17; X8 domain	PTHR16631	FAMILY NOT NAMED	NA	NA
Glyma.02G296000	Not DE	Not DE	1.54468		2467 List	L1	Not DE	Not DE	Up		Glyma.02G296000	352	UniRef100_C6TIL0 Uncharacterized protein n=1 Tax=Glycine max RepID=C6TIL0_SOYBN	0	100	UniRef100_Q84XY7 Wax synthase isoform 3 n=1 Tax=Vitis vinifera RepID=Q84XY7_VITVI	2e-114	93.68	AT5G55340.1|Symbols:|MBOAT (membrane bound O-acyl transferase) family protein|chr5:22439985-22440986 REVERSE LENGTH=333	6e-90	101.5	GO:0008150	biological process	GO:0016746	transferase activity, transferring acyl groups	GO:0005575	cellular component	NA	NA	NA	NA	NA	NA
Glyma.02G296500	Not DE	Not DE	1.32599		2467 List	L1	Not DE	Not DE	Up		Glyma.02G296500	302	UniRef100_I1JJF8 Uncharacterized protein n=1 Tax=Glycine max RepID=I1JJF8_SOYBN	0	100	UniRef100_G7K4C1 Pirin-like protein n=1 Tax=Medicago truncatula RepID=G7K4C1_MEDTR	0	98.64	AT1G50590.1|Symbols:|RmlC-like cupins superfamily protein|chr1:18732378-18734053 REVERSE LENGTH=310	2e-146	96.45	GO:0008150	biological process	GO:0005516	calmodulin binding	GO:0005634	nucleus	PF02678 PF05726	Pirin; Pirin C-terminal cupin domain	PTHR13903	PIRIN-RELATED	NA	NA
Glyma.02G297700	Not DE	Not DE	2.08598	605	2467 List	L1	Not DE	Not DE	Up		Glyma.02G297700	546	UniRef100_I1JJH1 Uncharacterized protein n=1 Tax=Glycine max RepID=I1JJH1_SOYBN	0	100	UniRef100_G7K4E0 Scarecrow-like transcription factor PAT1 n=1 Tax=Medicago truncatula RepID=G7K4E0_MEDTR	0	102.44	AT1G50600.1|Symbols:SCL5|scarecrow-like 5|chr1:18737398-18739547 REVERSE LENGTH=597	0	91.29	GO:0006355	regulation of transcription, DNA-dependent	GO:0003700	sequence-specific DNA binding transcription factor activity	GO:0005634 GO:0005829	cytosol; nucleus	PF03514	GRAS domain family	NA	NA	NA	NA
Glyma.02G299100	1.38636	Not DE	1.36942		35 list	L3	Up	Not DE	Up		Glyma.02G299100	357	UniRef100_I1JJI6 Uncharacterized protein n=1 Tax=Glycine max RepID=I1JJI6_SOYBN	0	100	UniRef100_G7K4N0 Serine acetyltransferase n=1 Tax=Medicago truncatula RepID=G7K4N0_MEDTR	6e-168	82.49	AT3G13110.1|Symbols:ATSERAT2;2, SAT-1, SAT-A, SAT3, SAT-M, SERAT2;2|serine acetyltransferase 2;2|chr3:4214939-4216114 REVERSE LENGTH=391	1e-143	81.07	GO:0006535 GO:0006569 GO:0009684 GO:0019344 GO:0019761 GO:0046686	cysteine biosynthetic process; cysteine biosynthetic process from serine; glucosinolate biosynthetic process; indoleacetic acid biosynthetic process; response to cadmium ion; tryptophan catabolic process	GO:0005515 GO:0008270 GO:0009001 GO:0016740	protein binding; serine O-acetyltransferase activity; transferase activity; zinc ion binding	GO:0005737 GO:0005739 GO:0009507	chloroplast; cytoplasm; mitochondrion	PF06426	Serine acetyltransferase, N-terminal	PTHR23416	SIALIC ACID SYNTHASE-RELATED	KOG4750	Serine_O-acetyltransferase
Glyma.02G299500	Not DE	Not DE	6.18439		2467 List	L1	Not DE	Not DE	Up		Glyma.02G299500	258	UniRef100_I1JJJ0 Uncharacterized protein n=1 Tax=Glycine max RepID=I1JJJ0_SOYBN	0	100	NA	NA	NA	AT3G13130.1|Symbols:|unknown protein; FUNCTIONS IN: molecular_function unknown; INVOLVED IN: biological_process unknown; LOCATED IN: endomembrane system; EXPRESSED IN: male gametophyte; Has 140 Blast hits to 132 proteins in 41 species: Archae - 2; Bacteria - 4; Metazoa - 29; Fungi - 20; Plants - 51; Viruses - 0; Other Eukaryotes - 34 (source: NCBI BLink).|chr3:4223008-4223613 FORWARD LENGTH=201	9e-08	29.85	GO:0008150	biological process	GO:0003674	molecular function	GO:0009507	chloroplast	NA	NA	NA	NA	NA	NA
Glyma.02G299700	Not DE	Not DE	1.23447	605	2467 List	L1	Not DE	Not DE	Up		Glyma.02G299700	350	UniRef100_I1JJJ2 Uncharacterized protein n=1 Tax=Glycine max RepID=I1JJJ2_SOYBN	0	100	UniRef100_G7K4P7 Outward rectifying potassium channel n=1 Tax=Medicago truncatula RepID=G7K4P7_MEDTR	0	100	AT5G55630.2|Symbols:KCO1, TPK1|Outward rectifying potassium channel protein|chr5:22531718-22532893 FORWARD LENGTH=363	4e-148	81.54	GO:0000271 GO:0006816 GO:0007030 GO:0009651 GO:0010029 GO:0010119 GO:0030003 GO:0030007 GO:0051260 GO:0070838 GO:0071805	Golgi organization; calcium ion transport; cellular cation homeostasis; cellular potassium ion homeostasis; divalent metal ion transport; polysaccharide biosynthetic process; potassium ion transmembrane transport; protein homooligomerization; regulation of seed germination; regulation of stomatal movement; response to salt stress	GO:0005216 GO:0005267 GO:0015269 GO:0015271	calcium-activated potassium channel activity; ion channel activity; outward rectifier potassium channel activity; potassium channel activity	GO:0005774 GO:0016020	membrane; vacuolar membrane	PF07885	Ion channel	PTHR11003	POTASSIUM CHANNEL, SUBFAMILY K	NA	NA
Glyma.02G301800	Not DE	Not DE	2.74697		2467 List	L1	Not DE	Not DE	Up		Glyma.02G301800	749	UniRef100_K7KBN3 Uncharacterized protein n=1 Tax=Glycine max RepID=K7KBN3_SOYBN	0	100	UniRef100_G7KEI9 Oligopeptide transporter OPT family n=1 Tax=Medicago truncatula RepID=G7KEI9_MEDTR	0	99.2	AT5G55930.1|Symbols:ATOPT1, OPT1|oligopeptide transporter 1|chr5:22652988-22655827 FORWARD LENGTH=755	0	99.07	GO:0006612 GO:0006820 GO:0006857 GO:0006862 GO:0006865 GO:0006888 GO:0006944 GO:0010363 GO:0015696 GO:0015802 GO:0043069 GO:0043090 GO:0043269 GO:0055085	ER to Golgi vesicle-mediated transport; amino acid import; amino acid transport; ammonium transport; anion transport; basic amino acid transport; cellular membrane fusion; negative regulation of programmed cell death; nucleotide transport; oligopeptide transport; protein targeting to membrane; regulation of ion transport; regulation of plant-type hypersensitive response; transmembrane transport	GO:0015198	oligopeptide transporter activity	GO:0016020	membrane	PF03169	OPT oligopeptide transporter protein	PTHR22601	ISP4 LIKE PROTEIN	KOG2262	Sexual_differentiation_process_protein_ISP4
Glyma.02G303000	Not DE	Not DE	-1.19765		2467 List	L2	Not DE	Not DE	Down		Glyma.02G303000	358	UniRef100_I1JJM3 Fructose-bisphosphate aldolase n=1 Tax=Glycine max RepID=I1JJM3_SOYBN	0	100	UniRef100_I1JJM3 Fructose-bisphosphate aldolase n=1 Tax=Glycine max RepID=I1JJM3_SOYBN	0	100	AT4G26530.2|Symbols:|Aldolase superfamily protein|chr4:13391566-13392937 FORWARD LENGTH=358	0	99.72	GO:0000023 GO:0006096 GO:0006098 GO:0009718 GO:0019252	anthocyanin-containing compound biosynthetic process; glycolysis; maltose metabolic process; pentose-phosphate shunt; starch biosynthetic process	GO:0003824 GO:0004332	catalytic activity; fructose-bisphosphate aldolase activity	GO:0005737 GO:0009507	chloroplast; cytoplasm	PF00274	Fructose-bisphosphate aldolase class-I	PTHR11627	FRUCTOSE-BISPHOSPHATE ALDOLASE	KOG1557	Fructose-biphosphate_aldolase
Glyma.02G307500	Not DE	Not DE	4.63047		2467 List	L1	Not DE	Not DE	Up		Glyma.02G307500	179	UniRef100_I1JJS7 Uncharacterized protein n=1 Tax=Glycine max RepID=I1JJS7_SOYBN	2e-102	100	UniRef100_O22306 Nlj21 n=1 Tax=Lotus japonicus RepID=O22306_LOTJA	2e-16	77.08	NA	NA	NA	NA	NA	NA	NA	NA	NA	NA	NA	NA	NA	NA	NA
Glyma.02G308800	Not DE	Not DE	-1.66803		2467 List	L2	Not DE	Not DE	Down		Glyma.02G308800	287	UniRef100_I1JJU2 Uncharacterized protein n=2 Tax=Glycine max RepID=I1JJU2_SOYBN	0	100	UniRef100_G7K0M9 5'-AMP-activated protein kinase subunit beta n=2 Tax=Medicago truncatula RepID=G7K0M9_MEDTR	3e-101	93.46	AT4G16360.1|Symbols:|5'-AMP-activated protein kinase beta-2 subunit protein|chr4:9245662-9246833 FORWARD LENGTH=259	1e-60	86.1	GO:0006499	N-terminal protein myristoylation	GO:0004679 GO:0005515	AMP-activated protein kinase activity; protein binding	GO:0005737	cytoplasm	PF04739	5'-AMP-activated protein kinase beta subunit, interation domain	PTHR10343	5'-AMP-ACTIVATED PROTEIN KINASE , BETA SUBUNIT	KOG1616	Protein_involved_in_Snf1_protein_kinase_complex_assembly
Glyma.02G311700	Not DE	Not DE	2.09839		2467 List	L1	Not DE	Not DE	Up		Glyma.02G311700	712	UniRef100_I1JJW4 Uncharacterized protein n=1 Tax=Glycine max RepID=I1JJW4_SOYBN	0	100	UniRef100_G7J9B1 Monosaccharide-sensing protein n=1 Tax=Medicago truncatula RepID=G7J9B1_MEDTR	0	93.15	AT4G35300.4|Symbols:TMT2|tonoplast monosaccharide transporter2|chr4:16796432-16799071 REVERSE LENGTH=739	0	93.78	GO:0006810 GO:0055085	transmembrane transport; transport	GO:0005215 GO:0005337 GO:0005351 GO:0015144 GO:0022857 GO:0022891	carbohydrate transmembrane transporter activity; nucleoside transmembrane transporter activity; substrate-specific transmembrane transporter activity; sugar:hydrogen symporter activity; transmembrane transporter activity; transporter activity	GO:0005773 GO:0005774 GO:0005794 GO:0016020 GO:0016021	Golgi apparatus; integral to membrane; membrane; vacuolar membrane; vacuole	PF00083	Sugar (and other) transporter	PTHR24063	FAMILY NOT NAMED	KOG0569	Permease_of_the_major_facilitator_superfamily
Glyma.03G002900	Not DE	Not DE	1.42054		2467 List	L1	Not DE	Not DE	Up		Glyma.03G002900	815	UniRef100_K7KBW3 Uncharacterized protein n=1 Tax=Glycine max RepID=K7KBW3_SOYBN	0	100	UniRef100_G7J0P3 LRR receptor-like serine/threonine-protein kinase FEI n=1 Tax=Medicago truncatula RepID=G7J0P3_MEDTR	0	99.75	AT4G00340.1|Symbols:RLK4|receptor-like protein kinase 4|chr4:148958-151496 FORWARD LENGTH=818	3e-103	93.03	GO:0006468 GO:0048544	protein phosphorylation; recognition of pollen	GO:0004672 GO:0004674 GO:0004713 GO:0005524 GO:0016772 GO:0030246	ATP binding; carbohydrate binding; protein kinase activity; protein serine/threonine kinase activity; protein tyrosine kinase activity; transferase activity, transferring phosphorus-containing groups	GO:0005886 GO:0016020	membrane; plasma membrane	PF00069 PF00954 PF01453	Protein kinase domain; S-locus glycoprotein family; D-mannose binding lectin	PTHR24420	LEUCINE-RICH REPEAT RECEPTOR-LIKE PROTEIN KINASE	KOG1187	Serine/threonine_protein_kinase
Glyma.03G003400	Not DE	Not DE	2.02767		2467 List	L1	Not DE	Not DE	Up		Glyma.03G003400	317	UniRef100_I1JK14 Uncharacterized protein n=1 Tax=Glycine max RepID=I1JK14_SOYBN	0	100	UniRef100_Q2HUH2 ABSCISIC ACID-INSENSITIVE 5-like protein n=1 Tax=Medicago truncatula RepID=Q2HUH2_MEDTR	2e-141	98.75	AT3G56850.1|Symbols:AREB3, DPBF3|ABA-responsive element binding protein 3|chr3:21046554-21047894 REVERSE LENGTH=297	2e-103	106.4	GO:0006355 GO:0009737 GO:0009738 GO:0045893	abscisic acid mediated signaling pathway; positive regulation of transcription, DNA-dependent; regulation of transcription, DNA-dependent; response to abscisic acid stimulus	GO:0003677 GO:0003700 GO:0043565 GO:0046983	DNA binding; protein dimerization activity; sequence-specific DNA binding; sequence-specific DNA binding transcription factor activity	GO:0005634	nucleus	PF00170	bZIP transcription factor	PTHR22952	CAMP-RESPONSE ELEMENT BINDING PROTEIN-RELATED	NA	NA
Glyma.03G003500	Not DE	Not DE	-1.21796		2467 List	L2	Not DE	Not DE	Down		Glyma.03G003500	268	UniRef100_K7KBW4 Uncharacterized protein n=1 Tax=Glycine max RepID=K7KBW4_SOYBN	0	100	UniRef100_K9JGB9 MYB transcription factor n=1 Tax=Glycine max RepID=K9JGB9_SOYBN	2e-172	98.16	AT2G01060.1|Symbols:|myb-like HTH transcriptional regulator family protein|chr2:73456-74902 REVERSE LENGTH=286	1e-70	48.95	GO:0006355 GO:0006499 GO:0006635 GO:0006891 GO:0016558	N-terminal protein myristoylation; fatty acid beta-oxidation; intra-Golgi vesicle-mediated transport; protein import into peroxisome matrix; regulation of transcription, DNA-dependent	GO:0003700	sequence-specific DNA binding transcription factor activity	GO:0005634	nucleus	PF00249	Myb-like DNA-binding domain	NA	NA	NA	NA
Glyma.03G004300	Not DE	Not DE	1.72603		2467 List	L1	Not DE	Not DE	Up		Glyma.03G004300	269	UniRef100_I1JK28 Uncharacterized protein n=2 Tax=Glycine max RepID=I1JK28_SOYBN	0	100	UniRef100_G7L2Q8 Dihydrofolate reductase n=1 Tax=Medicago truncatula RepID=G7L2Q8_MEDTR	2e-155	104.28	AT4G24380.1|Symbols:|INVOLVED IN: 10-formyltetrahydrofolate biosynthetic process, folic acid and derivative biosynthetic process; EXPRESSED IN: 24 plant structures; EXPRESSED DURING: 15 growth stages; CONTAINS InterPro DOMAIN/s: Serine hydrolase (InterPro:IPR005645); BEST Arabidopsis thaliana protein match is: alpha/beta-Hydrolases superfamily protein (TAIR:AT5G65400.1); Has 30201 Blast hits to 1…	3e-67	99.57	GO:0009257 GO:0009396 GO:0009611 GO:0009620 GO:0009693 GO:0009695 GO:0009753 GO:0015824	10-formyltetrahydrofolate biosynthetic process; ethylene biosynthetic process; folic acid-containing compound biosynthetic process; jasmonic acid biosynthetic process; proline transport; response to fungus; response to jasmonic acid stimulus; response to wounding	NA	NA	GO:0009507	chloroplast	PF03959	Serine hydrolase (FSH1)	PTHR22778	OVARIAN CANCER GENE-2 PROTEIN-RELATED	KOG2551	Phospholipase/carboxyhydrolase
Glyma.03G008100	Not DE	Not DE	1.62712		2467 List	L1	Not DE	Not DE	Up		Glyma.03G008100	534	UniRef100_I1JK67 Uncharacterized protein n=1 Tax=Glycine max RepID=I1JK67_SOYBN	0	100	UniRef100_G7LBQ4 Cytochrome P450 fatty acid omega-hydroxylase n=1 Tax=Medicago truncatula RepID=G7LBQ4_MEDTR	0	97.41	AT2G45970.1|Symbols:CYP86A8, LCR|cytochrome P450, family 86, subfamily A, polypeptide 8|chr2:18912548-18914161 REVERSE LENGTH=537	0	98.32	GO:0006631 GO:0055114	fatty acid metabolic process; oxidation-reduction process	GO:0005506 GO:0009055 GO:0016705 GO:0018685 GO:0019825 GO:0020037	alkane 1-monooxygenase activity; electron carrier activity; heme binding; iron ion binding; oxidoreductase activity, acting on paired donors, with incorporation or reduction of molecular oxygen; oxygen binding	GO:0005576	extracellular region	PF00067	Cytochrome P450	PTHR24296	FAMILY NOT NAMED	KOG0157	Cytochrome_P450_CYP4/CYP19/CYP26_subfamilies
Glyma.03G015000	Not DE	Not DE	-1.02058		2467 List	L2	Not DE	Not DE	Down		Glyma.03G015000	207	UniRef100_K7KC69 Uncharacterized protein n=1 Tax=Glycine max RepID=K7KC69_SOYBN	9e-146	100	UniRef100_I7IIL3 NDH subunit NdhS n=1 Tax=Marchantia polymorpha RepID=I7IIL3_MARPO	7e-23	69.08	AT4G23890.1|Symbols:|unknown protein; FUNCTIONS IN: molecular_function unknown; INVOLVED IN: biological_process unknown; LOCATED IN: chloroplast thylakoid membrane, chloroplast; EXPRESSED IN: 22 plant structures; EXPRESSED DURING: 13 growth stages; CONTAINS InterPro DOMAIN/s: Protein of unknown function DUF3252 (InterPro:IPR021659); Has 287 Blast hits to 287 proteins in 81 species: Archae - 0; Ba…	4e-42	81.2	GO:0008150 GO:0009637 GO:0010155 GO:0030003 GO:0046777 GO:0070838	biological process; cellular cation homeostasis; divalent metal ion transport; protein autophosphorylation; regulation of proton transport; response to blue light	GO:0003674	molecular function	GO:0009507 GO:0009534 GO:0009535	chloroplast; chloroplast thylakoid; chloroplast thylakoid membrane	PF11623	Protein of unknown function (DUF3252)	NA	NA	NA	NA
Glyma.03G016900	Not DE	Not DE	1.96044	605	2467 List	L1	Not DE	Not DE	Up		Glyma.03G016900	342	UniRef100_K7KC80 Uncharacterized protein n=1 Tax=Glycine max RepID=K7KC80_SOYBN	0	100	NA	NA	NA	AT4G00752.1|Symbols:|UBX domain-containing protein|chr4:317771-320793 REVERSE LENGTH=469	4e-07	17.7	GO:0008150	biological process	GO:0003674	molecular function	GO:0005575	cellular component	PF00789	UBX domain	NA	NA	NA	NA
Glyma.03G017400	Not DE	Not DE	-1.90506		2467 List	L2	Not DE	Not DE	Down		Glyma.03G017400	201	UniRef100_K7KC90 Uncharacterized protein n=1 Tax=Glycine max RepID=K7KC90_SOYBN	2e-144	100	UniRef100_B6TNS1 Xyloglucan endotransglucosylase/hydrolase protein 5 n=1 Tax=Zea mays RepID=B6TNS1_MAIZE	2e-36	38	AT2G06850.1|Symbols:EXGT-A1, EXT, XTH4|xyloglucan endotransglucosylase/hydrolase 4|chr2:2763619-2765490 FORWARD LENGTH=296	5e-15	32.09	GO:0000271 GO:0005975 GO:0006073 GO:0007389 GO:0008361 GO:0009612 GO:0009645 GO:0009733 GO:0009825 GO:0009826 GO:0009926 GO:0009932 GO:0010015 GO:0010817 GO:0016126 GO:0040007 GO:0043481 GO:0048767 GO:0071555	anthocyanin accumulation in tissues in response to UV light; auxin polar transport; carbohydrate metabolic process; cell tip growth; cell wall organization; cellular glucan metabolic process; growth; multidimensional cell growth; pattern specification process; polysaccharide biosynthetic process; regulation of cell size; regulation of hormone levels; response to auxin stimulus; response to low li…	GO:0004553 GO:0016762 GO:0016798	hydrolase activity, acting on glycosyl bonds; hydrolase activity, hydrolyzing O-glycosyl compounds; xyloglucan:xyloglucosyl transferase activity	GO:0005576 GO:0005618 GO:0005737 GO:0009505 GO:0009506 GO:0009507 GO:0016020 GO:0048046	apoplast; cell wall; chloroplast; cytoplasm; extracellular region; membrane; plant-type cell wall; plasmodesma	PF00722	Glycosyl hydrolases family 16	PTHR10963	GLYCOSYL HYDROLASE-RELATED	NA	NA
Glyma.03G017500	Not DE	Not DE	-1.62265	605	2467 List	L2	Not DE	Not DE	Down		Glyma.03G017500	188	UniRef100_K7KC91 Uncharacterized protein n=1 Tax=Glycine max RepID=K7KC91_SOYBN	2e-135	100	UniRef100_A2Q3Q2 RING finger protein n=1 Tax=Medicago truncatula RepID=A2Q3Q2_MEDTR	1e-85	98.42	AT4G10160.1|Symbols:|RING/U-box superfamily protein|chr4:6336023-6337301 FORWARD LENGTH=225	4e-19	40.44	GO:0016567	protein ubiquitination	GO:0004842 GO:0008270	ubiquitin-protein ligase activity; zinc ion binding	GO:0005634	nucleus	PF00097	Zinc finger, C3HC4 type (RING finger)	PTHR14155	RING FINGER DOMAIN-CONTAINING	NA	NA
Glyma.03G025600	-2.92088	-1.86524	-2.35871		104 List	L8	Down	Down	Down		Glyma.03G025600	306	UniRef100_I1JKN1 Uncharacterized protein n=1 Tax=Glycine max RepID=I1JKN1_SOYBN	0	100	UniRef100_Q5VNV0 Glycine-rich protein-like n=2 Tax=Oryza sativa RepID=Q5VNV0_ORYSJ	1e-61	93.33	AT2G45380.1|Symbols:|FUNCTIONS IN: molecular_function unknown; INVOLVED IN: biological_process unknown; LOCATED IN: cellular_component unknown; EXPRESSED IN: inflorescence meristem, flower, cultured cell; EXPRESSED DURING: petal differentiation and expansion stage; BEST Arabidopsis thaliana protein match is: Calcium-binding EF-hand family protein (TAIR:AT4G34070.1); Has 171 Blast hits to 170 prot…	2e-63	55.26	GO:0008150	biological process	GO:0003674	molecular function	GO:0005634	nucleus	NA	NA	NA	NA	NA	NA
Glyma.03G029900	Not DE	Not DE	1.85498		2467 List	L1	Not DE	Not DE	Up		Glyma.03G029900	500	UniRef100_Q2LAL4 Cytochrome P450 monooxygenase CYP83E8 n=1 Tax=Glycine max RepID=Q2LAL4_SOYBN	0	100	UniRef100_Q2LAL4 Cytochrome P450 monooxygenase CYP83E8 n=1 Tax=Glycine max RepID=Q2LAL4_SOYBN	0	100	AT4G31500.1|Symbols:CYP83B1, SUR2, RNT1, RED1, ATR4|cytochrome P450, family 83, subfamily B, polypeptide 1|chr4:15273677-15275271 REVERSE LENGTH=499	8e-159	95.19	GO:0000096 GO:0000162 GO:0006520 GO:0006546 GO:0006569 GO:0006636 GO:0006733 GO:0006766 GO:0008652 GO:0009072 GO:0009106 GO:0009108 GO:0009117 GO:0009641 GO:0009682 GO:0009684 GO:0009695 GO:0009759 GO:0010114 GO:0019288 GO:0019748 GO:0019761 GO:0042742 GO:0044272 GO:0048830 GO:0052544 GO:0055114	adventitious root development; aromatic amino acid family metabolic process; cellular amino acid biosynthetic process; cellular amino acid metabolic process; coenzyme biosynthetic process; defense response by callose deposition in cell wall; defense response to bacterium; glucosinolate biosynthetic process; glycine catabolic process; indole glucosinolate biosynthetic process; indoleacetic acid bi…	GO:0005506 GO:0009055 GO:0016705 GO:0016709 GO:0019825 GO:0020037	electron carrier activity; heme binding; iron ion binding; oxidoreductase activity, acting on paired donors, with incorporation or reduction of molecular oxygen; oxidoreductase activity, acting on paired donors, with incorporation or reduction of molecular oxygen, NAD(P)H as one donor, and incorporation of one atom of oxygen; oxygen binding	GO:0005739 GO:0005783 GO:0005886 GO:0016020	endoplasmic reticulum; membrane; mitochondrion; plasma membrane	PF00067	Cytochrome P450	PTHR24298	FAMILY NOT NAMED	KOG0156	Cytochrome_P450_CYP2_subfamily
Glyma.03G031200	Not DE	Not DE	-1.1114		2467 List	L2	Not DE	Not DE	Down		Glyma.03G031200	250	UniRef100_I1JKT5 Uncharacterized protein (Fragment) n=2 Tax=Glycine max RepID=I1JKT5_SOYBN	6e-159	100	UniRef100_Q2LAL4 Cytochrome P450 monooxygenase CYP83E8 n=1 Tax=Glycine max RepID=Q2LAL4_SOYBN	4e-99	40.48	AT3G26330.1|Symbols:CYP71B37|cytochrome P450, family 71, subfamily B, polypeptide 37|chr3:9646873-9648536 REVERSE LENGTH=500	1e-76	39.6	GO:0055114	oxidation-reduction process	GO:0005506 GO:0009055 GO:0016705 GO:0019825 GO:0020037	electron carrier activity; heme binding; iron ion binding; oxidoreductase activity, acting on paired donors, with incorporation or reduction of molecular oxygen; oxygen binding	GO:0005576	extracellular region	PF00067	Cytochrome P450	PTHR24298	FAMILY NOT NAMED	NA	NA
Glyma.03G032700	Not DE	Not DE	1.75176		2467 List	L1	Not DE	Not DE	Up		Glyma.03G032700	491	UniRef100_C6THX3 Uncharacterized protein n=1 Tax=Glycine max RepID=C6THX3_SOYBN	0	100.62	UniRef100_B9HEN8 UTP-glucose glucosyltransferase family protein n=1 Tax=Populus trichocarpa RepID=B9HEN8_POPTR	2e-132	99.18	AT2G18570.1|Symbols:|UDP-Glycosyltransferase superfamily protein|chr2:8063429-8064841 FORWARD LENGTH=470	3e-118	101.28	GO:0008152	metabolic process	GO:0016757 GO:0016758	transferase activity, transferring glycosyl groups; transferase activity, transferring hexosyl groups	GO:0005737	cytoplasm	PF00201	UDP-glucoronosyl and UDP-glucosyl transferase	PTHR11926	GLUCOSYL/GLUCURONOSYL TRANSFERASES	KOG1192	UDP-glucuronosyl_and_UDP-glucosyl_transferase
Glyma.03G036600	Not DE	Not DE	-1.38935		2467 List	L2	Not DE	Not DE	Down		Glyma.03G036600	388	UniRef100_I1JKY5 Uncharacterized protein n=1 Tax=Glycine max RepID=I1JKY5_SOYBN	0	100	UniRef100_V5K8C1 Ovate family protein 1 n=1 Tax=Betula luminifera RepID=V5K8C1_9ROSI	8e-96	117.79	AT5G01840.1|Symbols:ATOFP1, OFP1|ovate family protein 1|chr5:324552-325364 FORWARD LENGTH=270	2e-37	142.96	GO:0006499 GO:0045892 GO:0048513 GO:0051510	N-terminal protein myristoylation; negative regulation of transcription, DNA-dependent; organ development; regulation of unidimensional cell growth	GO:0005515	protein binding	GO:0005634 GO:0005730 GO:0005856	cytoskeleton; nucleolus; nucleus	PF04844	Transcriptional repressor, ovate	NA	NA	NA	NA
Glyma.03G037600	Not DE	Not DE	2.38886		2467 List	L1	Not DE	Not DE	Up		Glyma.03G037600	179	UniRef100_I1JKZ4 Uncharacterized protein n=1 Tax=Glycine max RepID=I1JKZ4_SOYBN	4e-121	100	NA	NA	NA	NA	NA	NA	NA	NA	NA	NA	NA	NA	NA	NA	NA	NA	NA	NA
Glyma.03G040300	Not DE	Not DE	1.78014	605	2467 List	L1	Not DE	Not DE	Up		Glyma.03G040300	119	UniRef100_I1JL10 Non-specific lipid-transfer protein n=1 Tax=Glycine max RepID=I1JL10_SOYBN	1e-76	100	UniRef100_I1JL10 Non-specific lipid-transfer protein n=1 Tax=Glycine max RepID=I1JL10_SOYBN	1e-76	100	AT2G38540.1|Symbols:LP1, LTP1, ATLTP1|lipid transfer protein 1|chr2:16130418-16130893 FORWARD LENGTH=118	1e-31	88.14	GO:0006869	lipid transport	GO:0005516 GO:0008289	calmodulin binding; lipid binding	GO:0005576 GO:0005886 GO:0009505 GO:0009534 GO:0048046	apoplast; chloroplast thylakoid; extracellular region; plant-type cell wall; plasma membrane	PF00234	Protease inhibitor/seed storage/LTP family	NA	NA	NA	NA
Glyma.03G042600	Not DE	Not DE	-1.62811		2467 List	L2	Not DE	Not DE	Down		Glyma.03G042600	709	UniRef100_I1JL30 Uncharacterized protein n=1 Tax=Glycine max RepID=I1JL30_SOYBN	0	100	UniRef100_B9IGK7 F-box family protein n=1 Tax=Populus trichocarpa RepID=B9IGK7_POPTR	0	100	AT5G01720.1|Symbols:|RNI-like superfamily protein|chr5:267118-270391 REVERSE LENGTH=665	0	100.45	GO:0006511 GO:0009407	toxin catabolic process; ubiquitin-dependent protein catabolic process	GO:0004842	ubiquitin-protein ligase activity	GO:0005634	nucleus	PF00560	Leucine Rich Repeat	PTHR23125	F-BOX/LEUCINE RICH REPEAT PROTEIN	KOG2120	SCF_ubiquitin_ligase,_Skp2_component
Glyma.03G047700	Not DE	Not DE	3.83248	605	2467 List	L1	Not DE	Not DE	Up		Glyma.03G047700	830	UniRef100_K7KCW2 Uncharacterized protein n=1 Tax=Glycine max RepID=K7KCW2_SOYBN	0	93.15	UniRef100_G7JKN5 Tir-nbs-lrr resistance protein n=1 Tax=Medicago truncatula RepID=G7JKN5_MEDTR	0	73.97	AT5G17680.1|Symbols:|disease resistance protein (TIR-NBS-LRR class), putative|chr5:5822999-5827153 FORWARD LENGTH=1294	3e-135	55.72	GO:0006952 GO:0007165	defense response; signal transduction	GO:0043531	ADP binding	GO:0005622	intracellular	PF01582 PF07725 PF00931	TIR domain; Leucine Rich Repeat; NB-ARC domain	PTHR11017	LEUCINE-RICH REPEAT-CONTAINING PROTEIN	KOG4658	Apoptotic_ATPase
Glyma.03G048600	Not DE	Not DE	2.17631	605	2467 List	L1	Not DE	Not DE	Up		Glyma.03G048600	323	UniRef100_K7KCW2 Uncharacterized protein n=1 Tax=Glycine max RepID=K7KCW2_SOYBN	0	34.72	UniRef100_G7JKN5 Tir-nbs-lrr resistance protein n=1 Tax=Medicago truncatula RepID=G7JKN5_MEDTR	2e-52	26.13	AT5G51630.3|Symbols:|Disease resistance protein (TIR-NBS-LRR class) family|chr5:20970069-20974666 FORWARD LENGTH=1181	1e-25	16.68	GO:0006952 GO:0007165	defense response; signal transduction	GO:0000166 GO:0017111 GO:0043531	ADP binding; nucleoside-triphosphatase activity; nucleotide binding	GO:0005622 GO:0005737	cytoplasm; intracellular	PF07725	Leucine Rich Repeat	PTHR11017	LEUCINE-RICH REPEAT-CONTAINING PROTEIN	KOG0617	Ras_suppressor_protein_(contains_leucine-rich_repeats)
Glyma.03G048700	Not DE	Not DE	4.28723		2467 List	L1	Not DE	Not DE	Up		Glyma.03G048700	531	UniRef100_V7AR17 Uncharacterized protein n=1 Tax=Phaseolus vulgaris RepID=V7AR17_PHAVU	0	51.11	UniRef100_G7JKN6 Tir-nbs-lrr resistance protein n=1 Tax=Medicago truncatula RepID=G7JKN6_MEDTR	2e-139	48.35	AT3G04220.1|Symbols:|Disease resistance protein (TIR-NBS-LRR class) family|chr3:1109118-1112188 REVERSE LENGTH=867	9e-57	56.75	GO:0006952 GO:0007165	defense response; signal transduction	GO:0000166 GO:0017111 GO:0043531	ADP binding; nucleoside-triphosphatase activity; nucleotide binding	GO:0005622	intracellular	PF01582 PF00931	TIR domain; NB-ARC domain	PTHR11017	LEUCINE-RICH REPEAT-CONTAINING PROTEIN	NA	NA
Glyma.03G049300	Not DE	Not DE	1.62763		2467 List	L1	Not DE	Not DE	Up		Glyma.03G049300	712	UniRef100_I1JL75 Uncharacterized protein n=1 Tax=Glycine max RepID=I1JL75_SOYBN	0	100	UniRef100_G7KTA0 Receptor protein kinase-like protein n=1 Tax=Medicago truncatula RepID=G7KTA0_MEDTR	0	95.7	AT1G67510.1|Symbols:|Leucine-rich repeat protein kinase family protein|chr1:25297477-25300184 REVERSE LENGTH=719	0	96.24	GO:0006468 GO:0007169	protein phosphorylation; transmembrane receptor protein tyrosine kinase signaling pathway	GO:0004672 GO:0004674 GO:0005524 GO:0016301 GO:0016772	ATP binding; kinase activity; protein kinase activity; protein serine/threonine kinase activity; transferase activity, transferring phosphorus-containing groups	GO:0005886	plasma membrane	PF00069 PF00560 PF08263	Protein kinase domain; Leucine Rich Repeat; Leucine rich repeat N-terminal domain	PTHR24420	LEUCINE-RICH REPEAT RECEPTOR-LIKE PROTEIN KINASE	KOG1187	Serine/threonine_protein_kinase
Glyma.03G049600	Not DE	Not DE	1.29888	605	2467 List	L1	Not DE	Not DE	Up		Glyma.03G049600	448	UniRef100_K7KCY1 Uncharacterized protein n=1 Tax=Glycine max RepID=K7KCY1_SOYBN	0	100	UniRef100_Q8RXQ1 Protein trichome birefringence-like 35 n=1 Tax=Arabidopsis thaliana RepID=TBL35_ARATH	0	98.66	AT5G01620.2|Symbols:|TRICHOME BIREFRINGENCE-LIKE 35|chr5:232882-234821 FORWARD LENGTH=449	0	98.66	NA	NA	NA	NA	NA	NA	PF03005	PF03005	PTHR13533	FAMILY NOT NAMED	NA	NA
Glyma.03G050100	Not DE	Not DE	2.19961	605	2467 List	L1	Not DE	Not DE	Up		Glyma.03G050100	260	UniRef100_I1JL80 Ferritin n=1 Tax=Glycine max RepID=I1JL80_SOYBN	0	100	UniRef100_I1JL80 Ferritin n=1 Tax=Glycine max RepID=I1JL80_SOYBN	0	100	AT5G01600.1|Symbols:ATFER1, FER1|ferretin 1|chr5:228149-229594 REVERSE LENGTH=255	1e-113	88.63	GO:0000302 GO:0006826 GO:0006879 GO:0009409 GO:0009617 GO:0009908 GO:0010039 GO:0010043 GO:0015979 GO:0042542 GO:0048366 GO:0055072 GO:0055114	cellular iron ion homeostasis; flower development; iron ion homeostasis; iron ion transport; leaf development; oxidation-reduction process; photosynthesis; response to bacterium; response to cold; response to hydrogen peroxide; response to iron ion; response to reactive oxygen species; response to zinc ion	GO:0005506 GO:0008199 GO:0016491 GO:0046914	ferric iron binding; iron ion binding; oxidoreductase activity; transition metal ion binding	GO:0005739 GO:0009507 GO:0009535 GO:0009570 GO:0009579 GO:0016020	chloroplast; chloroplast stroma; chloroplast thylakoid membrane; membrane; mitochondrion; thylakoid	PF00210	Ferritin-like domain	PTHR11431	FERRITIN	KOG2332	Ferritin
Glyma.03G050500	Not DE	Not DE	1.66057	605	2467 List	L1	Not DE	Not DE	Up		Glyma.03G050500	263	UniRef100_I1JL84 Uncharacterized protein n=1 Tax=Glycine max RepID=I1JL84_SOYBN	0	100	UniRef100_G7JLT4 Gamma-interferon-inducible lysosomal thiol reductase n=1 Tax=Medicago truncatula RepID=G7JLT4_MEDTR	4e-130	71.51	AT5G01580.1|Symbols:OSH1|gamma interferon responsive lysosomal thiol (GILT) reductase family protein|chr5:222760-223852 REVERSE LENGTH=233	3e-84	88.84	GO:0008150	biological process	GO:0003824	catalytic activity	GO:0005576	extracellular region	PF03227	Gamma interferon inducible lysosomal thiol reductase (GILT)	PTHR13234	GAMMA-INTERFERON INDUCIBLE LYSOSOMAL THIOL REDUCTASE (GILT)	KOG3160	Gamma-interferon_inducible_lysosomal_thiol_reductase
Glyma.03G051100	Not DE	Not DE	2.31054		2467 List	L1	Not DE	Not DE	Up		Glyma.03G051100	678	UniRef100_I1JL89 Uncharacterized protein n=1 Tax=Glycine max RepID=I1JL89_SOYBN	0	100	UniRef100_G0Y6Q9 Lectin receptor-like kinase n=1 Tax=Gossypium hirsutum RepID=G0Y6Q9_GOSHI	0	100	AT5G01550.1|Symbols:LECRKA4.2|lectin receptor kinase a4.1|chr5:214517-216583 REVERSE LENGTH=688	0	94.62	GO:0006468 GO:0009738 GO:0009845 GO:0010200	abscisic acid mediated signaling pathway; protein phosphorylation; response to chitin; seed germination	GO:0004672 GO:0004674 GO:0005524 GO:0016301 GO:0016772	ATP binding; kinase activity; protein kinase activity; protein serine/threonine kinase activity; transferase activity, transferring phosphorus-containing groups	GO:0005886	plasma membrane	PF00069 PF00139	Protein kinase domain; Legume lectin domain	PTHR24420	LEUCINE-RICH REPEAT RECEPTOR-LIKE PROTEIN KINASE	KOG1187	Serine/threonine_protein_kinase
Glyma.03G051400	Not DE	Not DE	2.18026		2467 List	L1	Not DE	Not DE	Up		Glyma.03G051400	347	UniRef100_K7KCY9 Uncharacterized protein n=2 Tax=Glycine max RepID=K7KCY9_SOYBN	0	100	UniRef100_G7KSC8 Two-component response regulator ARR10 n=1 Tax=Medicago truncatula RepID=G7KSC8_MEDTR	2e-88	98.29	AT2G38300.1|Symbols:|myb-like HTH transcriptional regulator family protein|chr2:16044175-16045679 REVERSE LENGTH=340	7e-58	90	GO:0006355	regulation of transcription, DNA-dependent	GO:0003677 GO:0003700	DNA binding; sequence-specific DNA binding transcription factor activity	GO:0005634	nucleus	PF00249	Myb-like DNA-binding domain	NA	NA	NA	NA
Glyma.03G057100	Not DE	3.33489	3.73522		370 List	L5	Not DE	Up	Up		Glyma.03G057100	374	UniRef100_K7KD40 Uncharacterized protein n=1 Tax=Glycine max RepID=K7KD40_SOYBN	0	89.66	UniRef100_G8A2N5 Leucoanthocyanidin dioxygenase n=2 Tax=Medicago truncatula RepID=G8A2N5_MEDTR	0	78.27	AT5G05600.1|Symbols:|2-oxoglutarate (2OG) and Fe(II)-dependent oxygenase superfamily protein|chr5:1672266-1674602 FORWARD LENGTH=371	4e-173	99.73	GO:0009611 GO:0009620 GO:0009695 GO:0009753 GO:0009867 GO:0055114 GO:0080167	jasmonic acid biosynthetic process; jasmonic acid mediated signaling pathway; oxidation-reduction process; response to fungus; response to jasmonic acid stimulus; response to karrikin; response to wounding	GO:0005506 GO:0016491 GO:0016706	iron ion binding; oxidoreductase activity; oxidoreductase activity, acting on paired donors, with incorporation or reduction of molecular oxygen, 2-oxoglutarate as one donor, and incorporation of one atom each of oxygen into both donors	GO:0005737	cytoplasm	PF03171	2OG-Fe(II) oxygenase superfamily	PTHR10209	OXIDOREDUCTASE, 2OG-FE(II) OXYGENASE FAMILY PROTEIN	KOG0143	Iron/ascorbate_family_oxidoreductases
Glyma.03G058300	Not DE	Not DE	2.38109		2467 List	L1	Not DE	Not DE	Up		Glyma.03G058300	447	UniRef100_I1JLF2 Uncharacterized protein n=1 Tax=Glycine max RepID=I1JLF2_SOYBN	0	104.35	UniRef100_B9IG90 Ca2+/H+ exchanger family protein n=2 Tax=Populus trichocarpa RepID=B9IG90_POPTR	0	96.44	AT3G51860.1|Symbols:CAX3, ATHCX1, CAX1-LIKE, ATCAX3|cation exchanger 3|chr3:19239458-19242519 FORWARD LENGTH=459	0	93.03	GO:0006793 GO:0006812 GO:0006814 GO:0006816 GO:0006874 GO:0006882 GO:0009624 GO:0010351 GO:0030026 GO:0051592 GO:0055062 GO:0055085	calcium ion transport; cation transport; cellular calcium ion homeostasis; cellular manganese ion homeostasis; cellular zinc ion homeostasis; lithium ion transport; phosphate ion homeostasis; phosphorus metabolic process; response to calcium ion; response to nematode; sodium ion transport; transmembrane transport	GO:0005515 GO:0008324 GO:0015368 GO:0015369 GO:0015491	calcium:cation antiporter activity; calcium:hydrogen antiporter activity; cation:cation antiporter activity; cation transmembrane transporter activity; protein binding	GO:0005773 GO:0005774 GO:0009705 GO:0016021	integral to membrane; plant-type vacuole membrane; vacuolar membrane; vacuole	PF01699	Sodium/calcium exchanger protein	NA	NA	KOG1397	Ca2+/H+_antiporter_VCX1_and_related_proteins
Glyma.03G059300	Not DE	Not DE	2.51672		2467 List	L1	Not DE	Not DE	Up		Glyma.03G059300	94	UniRef100_I1JBX9 Uncharacterized protein n=1 Tax=Glycine max RepID=I1JBX9_SOYBN	3e-34	18.4	UniRef100_G7K481 Chaperone protein dnaJ n=2 Tax=Medicago truncatula RepID=G7K481_MEDTR	9e-30	18.36	AT1G24120.1|Symbols:ARL1|ARG1-like 1|chr1:8529283-8531946 REVERSE LENGTH=436	7e-27	17.43	GO:0006457 GO:0009737	protein folding; response to abscisic acid stimulus	GO:0031072 GO:0051082	heat shock protein binding; unfolded protein binding	GO:0005634	nucleus	NA	NA	NA	NA	NA	NA
Glyma.03G062500	Not DE	Not DE	-1.1504		2467 List	L2	Not DE	Not DE	Down		Glyma.03G062500	452	UniRef100_K7KD85 Uncharacterized protein n=1 Tax=Glycine max RepID=K7KD85_SOYBN	0	100	UniRef100_G7JN22 Alpha-amylase n=1 Tax=Medicago truncatula RepID=G7JN22_MEDTR	3e-139	83.08	AT5G01260.1|Symbols:|Carbohydrate-binding-like fold|chr5:105367-106488 FORWARD LENGTH=306	2e-37	45.1	GO:0005975 GO:0010264	carbohydrate metabolic process; myo-inositol hexakisphosphate biosynthetic process	GO:0003824 GO:0030246 GO:2001070	carbohydrate binding; catalytic activity; starch binding	GO:0005576	extracellular region	PF00686	Starch binding domain	PTHR10357	ALPHA-AMYLASE	NA	NA
Glyma.03G063000	Not DE	-1.00344	-1.13288		370 List	L6	Not DE	Down	Down		Glyma.03G063000	528	UniRef100_I1JLI0 Uncharacterized protein n=1 Tax=Glycine max RepID=I1JLI0_SOYBN	0	100	UniRef100_G7JN22 Alpha-amylase n=1 Tax=Medicago truncatula RepID=G7JN22_MEDTR	6e-135	99.62	AT5G01260.1|Symbols:|Carbohydrate-binding-like fold|chr5:105367-106488 FORWARD LENGTH=306	5e-36	45.1	GO:0005975 GO:0010264	carbohydrate metabolic process; myo-inositol hexakisphosphate biosynthetic process	GO:0003824 GO:0030246 GO:2001070	carbohydrate binding; catalytic activity; starch binding	GO:0005576	extracellular region	PF00686	Starch binding domain	PTHR10357	ALPHA-AMYLASE	NA	NA
Glyma.03G063900	Not DE	Not DE	3.76063		2467 List	L1	Not DE	Not DE	Up		Glyma.03G063900	507	UniRef100_I1JLI8 Uncharacterized protein n=1 Tax=Glycine max RepID=I1JLI8_SOYBN	0	100	UniRef100_Q8L884 Auxin transporter-like protein 4 n=2 Tax=Medicago RepID=LAX4_MEDTR	0	97.51	AT2G38120.1|Symbols:AUX1, WAV5, PIR1, MAP1|Transmembrane amino acid transporter family protein|chr2:15973493-15976792 FORWARD LENGTH=485	0	98.97	GO:0000271 GO:0001736 GO:0006865 GO:0006949 GO:0007155 GO:0007389 GO:0008361 GO:0009624 GO:0009723 GO:0009733 GO:0009825 GO:0009926 GO:0009932 GO:0009958 GO:0010015 GO:0010090 GO:0010218 GO:0010311 GO:0010817 GO:0040007 GO:0043481 GO:0045010 GO:0048765 GO:0048767 GO:0048829 GO:0071555	actin nucleation; amino acid transport; anthocyanin accumulation in tissues in response to UV light; auxin polar transport; cell adhesion; cell tip growth; cell wall organization; establishment of planar polarity; growth; lateral root formation; multidimensional cell growth; pattern specification process; polysaccharide biosynthetic process; positive gravitropism; regulation of cell size; regulat…	GO:0005215 GO:0010011 GO:0010328 GO:0015171	amino acid transmembrane transporter activity; auxin binding; auxin influx transmembrane transporter activity; transporter activity	GO:0005768 GO:0005794 GO:0005886 GO:0009986 GO:0016020	Golgi apparatus; cell surface; endosome; membrane; plasma membrane	PF01490	Transmembrane amino acid transporter protein	PTHR22950	AMINO ACID TRANSPORTER	KOG1303	Amino_acid_transporters
Glyma.03G065100	Not DE	Not DE	1.78799		2467 List	L1	Not DE	Not DE	Up		Glyma.03G065100	415	UniRef100_K7KDA7 Uncharacterized protein n=2 Tax=Glycine max RepID=K7KDA7_SOYBN	0	100	UniRef100_C6ZRU1 Protein kinase n=1 Tax=Glycine max RepID=C6ZRU1_SOYBN	0	100.73	AT2G28930.3|Symbols:APK1B, PK1B|protein kinase 1B|chr2:12424551-12426565 FORWARD LENGTH=415	0	99.76	GO:0006468 GO:0006499	N-terminal protein myristoylation; protein phosphorylation	GO:0004672 GO:0004674 GO:0004713 GO:0005524 GO:0016301 GO:0016772	ATP binding; kinase activity; protein kinase activity; protein serine/threonine kinase activity; protein tyrosine kinase activity; transferase activity, transferring phosphorus-containing groups	GO:0005886 GO:0009507	chloroplast; plasma membrane	PF00069	Protein kinase domain	PTHR24420	LEUCINE-RICH REPEAT RECEPTOR-LIKE PROTEIN KINASE	KOG1187	Serine/threonine_protein_kinase
Glyma.03G067400	Not DE	Not DE	2.36333		2467 List	L1	Not DE	Not DE	Up		Glyma.03G067400	92	UniRef100_I1MK49 Uncharacterized protein n=1 Tax=Glycine max RepID=I1MK49_SOYBN	4e-45	46.43	UniRef100_G7L8D0 Chaperone protein dnaJ n=1 Tax=Medicago truncatula RepID=G7L8D0_MEDTR	2e-35	46.43	AT3G14200.1|Symbols:|Chaperone DnaJ-domain superfamily protein|chr3:4712881-4714361 REVERSE LENGTH=230	4e-07	16.52	GO:0006457	protein folding	GO:0031072	heat shock protein binding	GO:0005575	cellular component	NA	NA	NA	NA	NA	NA
Glyma.03G068100	-1.82612	Not DE	-1.66956		35 list	L4	Down	Not DE	Down		Glyma.03G068100	475	UniRef100_D4N5G1 Rubisco activase n=1 Tax=Glycine max RepID=D4N5G1_SOYBN	0	100	UniRef100_D4N5G1 Rubisco activase n=1 Tax=Glycine max RepID=D4N5G1_SOYBN	0	100	AT2G39730.1|Symbols:RCA|rubisco activase|chr2:16570951-16573345 REVERSE LENGTH=474	0	100	GO:0000165 GO:0006612 GO:0009409 GO:0009416 GO:0009595 GO:0009637 GO:0009644 GO:0009697 GO:0009744 GO:0009753 GO:0009814 GO:0009862 GO:0009867 GO:0010114 GO:0010150 GO:0010155 GO:0010200 GO:0010218 GO:0010310 GO:0010363 GO:0019684 GO:0031348 GO:0042742 GO:0043900 GO:0050832	MAPK cascade; defense response, incompatible interaction; defense response to bacterium; defense response to fungus; detection of biotic stimulus; jasmonic acid mediated signaling pathway; leaf senescence; negative regulation of defense response; photosynthesis, light reaction; protein targeting to membrane; regulation of hydrogen peroxide metabolic process; regulation of multi-organism process; …	GO:0005524 GO:0030234 GO:0043531 GO:0046863	ADP binding; ATP binding; enzyme regulator activity; ribulose-1,5-bisphosphate carboxylase/oxygenase activator activity	GO:0005618 GO:0005634 GO:0009507 GO:0009535 GO:0009570 GO:0009579 GO:0009941 GO:0010287 GO:0010319 GO:0016020 GO:0048046	apoplast; cell wall; chloroplast; chloroplast envelope; chloroplast stroma; chloroplast thylakoid membrane; membrane; nucleus; plastoglobule; stromule; thylakoid	PF00004	ATPase family associated with various cellular activities (AAA)	PTHR11603	AAA FAMILY ATPASE	KOG0651	26S_proteasome_regulatory_complex,_ATPase_RPT4
Glyma.03G074900	Not DE	Not DE	2.13564		2467 List	L1	Not DE	Not DE	Up		Glyma.03G074900	491	UniRef100_K7KDI6 Uncharacterized protein n=2 Tax=Glycine max RepID=K7KDI6_SOYBN	0	100	UniRef100_G7JS84 DUF246 domain-containing protein n=1 Tax=Medicago truncatula RepID=G7JS84_MEDTR	0	83.33	AT2G37980.1|Symbols:|O-fucosyltransferase family protein|chr2:15894162-15897452 REVERSE LENGTH=638	0	75.24	GO:0008150	biological process	GO:0016757	transferase activity, transferring glycosyl groups	GO:0005794	Golgi apparatus	PF10250	GDP-fucose protein O-fucosyltransferase	NA	NA	NA	NA
Glyma.03G077900	Not DE	Not DE	1.35444	605	2467 List	L1	Not DE	Not DE	Up		Glyma.03G077900	558	UniRef100_I1JLR3 Uncharacterized protein n=1 Tax=Glycine max RepID=I1JLR3_SOYBN	0	100	UniRef100_G7JMZ0 Laccase 1a n=1 Tax=Medicago truncatula RepID=G7JMZ0_MEDTR	0	99.28	AT2G38080.1|Symbols:IRX12, LAC4, ATLMCO4, LMCO4|Laccase/Diphenol oxidase family protein|chr2:15934540-15937352 FORWARD LENGTH=558	0	99.82	GO:0009809 GO:0009834 GO:0010413 GO:0045492 GO:0046274 GO:0055114	glucuronoxylan metabolic process; lignin biosynthetic process; lignin catabolic process; oxidation-reduction process; secondary cell wall biogenesis; xylan biosynthetic process	GO:0005507 GO:0016491 GO:0052716	copper ion binding; hydroquinone:oxygen oxidoreductase activity; oxidoreductase activity	GO:0005576 GO:0048046	apoplast; extracellular region	PF07731 PF00394 PF07732	Multicopper oxidase; Multicopper oxidase; Multicopper oxidase	PTHR11709	MULTI-COPPER OXIDASE	KOG1263	Multicopper_oxidases
Glyma.03G078200	Not DE	Not DE	2.25798		2467 List	L1	Not DE	Not DE	Up		Glyma.03G078200	468	UniRef100_I1JLR1 Uncharacterized protein n=1 Tax=Glycine max RepID=I1JLR1_SOYBN	0	100	UniRef100_G7JMZ5 BAHD acyltransferase DCR n=1 Tax=Medicago truncatula RepID=G7JMZ5_MEDTR	0	95.31	AT5G01210.1|Symbols:|HXXXD-type acyl-transferase family protein|chr5:84554-85981 FORWARD LENGTH=475	0	98.11	NA	NA	GO:0016740 GO:0016747	transferase activity; transferase activity, transferring acyl groups other than amino-acyl groups	GO:0005737	cytoplasm	PF02458	Transferase family	NA	NA	NA	NA
Glyma.03G078300	Not DE	3.69708	2.23524		370 List	L5	Not DE	Up	Up		Glyma.03G078300	518	UniRef100_I1JLR0 Uncharacterized protein n=1 Tax=Glycine max RepID=I1JLR0_SOYBN	0	100	UniRef100_Q07A02 Sulfoquinovosyldiacylglycerol synthase type 2 n=1 Tax=Vigna unguiculata RepID=Q07A02_VIGUN	0	98.85	AT5G01220.1|Symbols:SQD2|sulfoquinovosyldiacylglycerol 2|chr5:86907-89885 REVERSE LENGTH=510	0	92.75	GO:0006636 GO:0009058 GO:0009247 GO:0015995 GO:0016036 GO:0016117 GO:0019288 GO:0019375 GO:0019761 GO:0046506	biosynthetic process; carotenoid biosynthetic process; cellular response to phosphate starvation; chlorophyll biosynthetic process; galactolipid biosynthetic process; glucosinolate biosynthetic process; glycolipid biosynthetic process; isopentenyl diphosphate biosynthetic process, mevalonate-independent pathway; sulfolipid biosynthetic process; unsaturated fatty acid biosynthetic process	GO:0008194 GO:0016757 GO:0046510	UDP-glycosyltransferase activity; UDP-sulfoquinovose:DAG sulfoquinovosyltransferase activity; transferase activity, transferring glycosyl groups	GO:0005886 GO:0009507 GO:0009536 GO:0009941	chloroplast; chloroplast envelope; plasma membrane; plastid	PF00534	Glycosyl transferases group 1	PTHR12526	GLYCOSYLTRANSFERASE	KOG1111	N-acetylglucosaminyltransferase_complex,_subunit_PIG-A/SPT14,_required_for_phosphatidylinositol_biosynthesis/Sulfolipid_synthase
Glyma.03G078600	Not DE	Not DE	2.23654		2467 List	L1	Not DE	Not DE	Up		Glyma.03G078600	499	UniRef100_I1J788 Uncharacterized protein n=1 Tax=Glycine max RepID=I1J788_SOYBN	0	100.41	UniRef100_B9HCK8 Phospholipid/glycerol acyltransferase family protein n=1 Tax=Populus trichocarpa RepID=B9HCK8_POPTR	0	100	AT2G38110.1|Symbols:ATGPAT6, GPAT6|glycerol-3-phosphate acyltransferase 6|chr2:15952816-15955364 REVERSE LENGTH=501	0	97.6	GO:0006655 GO:0008152 GO:0009908 GO:0010143	cutin biosynthetic process; flower development; metabolic process; phosphatidylglycerol biosynthetic process	GO:0016746 GO:0016791 GO:0090447	glycerol-3-phosphate 2-O-acyltransferase activity; phosphatase activity; transferase activity, transferring acyl groups	GO:0005739	mitochondrion	PF01553	Acyltransferase	PTHR15486	ANCIENT UBIQUITOUS PROTEIN	NA	NA
Glyma.03G078700	Not DE	Not DE	1.29325		2467 List	L1	Not DE	Not DE	Up		Glyma.03G078700	285	UniRef100_C6TAR6 Putative uncharacterized protein n=1 Tax=Glycine max RepID=C6TAR6_SOYBN	0	100	UniRef100_D8FSJ9 Aquaporin PIP1;6 n=1 Tax=Gossypium hirsutum RepID=D8FSJ9_GOSHI	0	98.95	AT4G00430.1|Symbols:TMP-C, PIP1;4, PIP1E|plasma membrane intrinsic protein 1;4|chr4:186143-187531 REVERSE LENGTH=287	0	98.95	GO:0006810 GO:0006826 GO:0006833 GO:0009414 GO:0010106	cellular response to iron ion starvation; iron ion transport; response to water deprivation; transport; water transport	GO:0005215 GO:0015250	transporter activity; water channel activity	GO:0005886 GO:0016020 GO:0016021	integral to membrane; membrane; plasma membrane	PF00230	Major intrinsic protein	PTHR19139	AQUAPORIN TRANSPORTER	KOG0223	Aquaporin_(major_intrinsic_protein_family)
Glyma.03G079200	Not DE	Not DE	-1.49048	605	2467 List	L2	Not DE	Not DE	Down		Glyma.03G079200	274	UniRef100_I1JLQ2 Uncharacterized protein n=1 Tax=Glycine max RepID=I1JLQ2_SOYBN	0	100	UniRef100_Q84U29 Zinc finger-like protein (Fragment) n=1 Tax=Phaseolus vulgaris RepID=Q84U29_PHAVU	2e-91	103.29	AT3G25030.2|Symbols:|RING/U-box superfamily protein|chr3:9122650-9123402 FORWARD LENGTH=250	2e-43	109.2	NA	NA	GO:0005516 GO:0008270	calmodulin binding; zinc ion binding	GO:0005634	nucleus	NA	NA	PTHR12183	UNCHARACTERIZED RING ZINC FINGER-CONTAINING PROTEIN	KOG0320	Predicted_E3_ubiquitin_ligase
Glyma.03G079500	Not DE	Not DE	3.16407		2467 List	L1	Not DE	Not DE	Up		Glyma.03G079500	821	UniRef100_K7KDF6 Serine/threonine-protein kinase n=2 Tax=Glycine max RepID=K7KDF6_SOYBN	0	100	UniRef100_K7KDF6 Serine/threonine-protein kinase n=2 Tax=Glycine max RepID=K7KDF6_SOYBN	0	100	AT1G11330.1|Symbols:|S-locus lectin protein kinase family protein|chr1:3810372-3813416 FORWARD LENGTH=840	0	94.4	GO:0006468 GO:0048544	protein phosphorylation; recognition of pollen	GO:0004672 GO:0004674 GO:0004713 GO:0005524 GO:0016301 GO:0016772 GO:0030246	ATP binding; carbohydrate binding; kinase activity; protein kinase activity; protein serine/threonine kinase activity; protein tyrosine kinase activity; transferase activity, transferring phosphorus-containing groups	GO:0005886	plasma membrane	PF08276 PF00954 PF07714 PF01453	PAN-like domain; S-locus glycoprotein family; Protein tyrosine kinase; D-mannose binding lectin	PTHR24420	LEUCINE-RICH REPEAT RECEPTOR-LIKE PROTEIN KINASE	KOG1187	Serine/threonine_protein_kinase
Glyma.03G086800	Not DE	Not DE	1.97012		2467 List	L1	Not DE	Not DE	Up		Glyma.03G086800	595	UniRef100_K7KDU9 Uncharacterized protein n=1 Tax=Glycine max RepID=K7KDU9_SOYBN	0	100	UniRef100_G7LF56 BHLH transcription factor n=1 Tax=Medicago truncatula RepID=G7LF56_MEDTR	0	107.43	AT3G07340.1|Symbols:|basic helix-loop-helix (bHLH) DNA-binding superfamily protein|chr3:2341188-2343288 REVERSE LENGTH=456	2e-108	130.26	GO:0006355	regulation of transcription, DNA-dependent	GO:0003677 GO:0003700	DNA binding; sequence-specific DNA binding transcription factor activity	GO:0005634	nucleus	PF00010	Helix-loop-helix DNA-binding domain	PTHR12565	STEROL REGULATORY ELEMENT-BINDING PROTEIN	KOG1318	Helix_loop_helix_transcription_factor_EB
Glyma.03G086900	Not DE	Not DE	3.19673		2467 List	L1	Not DE	Not DE	Up		Glyma.03G086900	148	UniRef100_K7KDV0 Uncharacterized protein n=1 Tax=Glycine max RepID=K7KDV0_SOYBN	3e-104	100	UniRef100_T2DNG4 GDSL esterase/lipase n=1 Tax=Phaseolus vulgaris RepID=T2DNG4_PHAVU	1e-33	21.92	AT1G29660.1|Symbols:|GDSL-like Lipase/Acylhydrolase superfamily protein|chr1:10371955-10373624 FORWARD LENGTH=364	2e-23	19.78	GO:0006629 GO:0006833 GO:0009651 GO:0009750	lipid metabolic process; response to fructose stimulus; response to salt stress; water transport	GO:0004091 GO:0016788	carboxylesterase activity; hydrolase activity, acting on ester bonds	GO:0005576 GO:0005634 GO:0048046	apoplast; extracellular region; nucleus	NA	NA	PTHR22835	ZINC FINGER FYVE DOMAIN CONTAINING PROTEIN	NA	NA
Glyma.03G093600	Not DE	Not DE	2.18828	605	2467 List	L1	Not DE	Not DE	Up		Glyma.03G093600	518	UniRef100_I1JMC1 MLO-like protein n=1 Tax=Glycine max RepID=I1JMC1_SOYBN	0	100	UniRef100_I1JMC1 MLO-like protein n=1 Tax=Glycine max RepID=I1JMC1_SOYBN	0	100	AT4G02600.2|Symbols:MLO1, ATMLO1|Seven transmembrane MLO family protein|chr4:1144141-1147156 FORWARD LENGTH=526	0	97.91	GO:0006952 GO:0008219	cell death; defense response	GO:0005516	calmodulin binding	GO:0005886 GO:0016021	integral to membrane; plasma membrane	PF03094	Mlo family	NA	NA	NA	NA
Glyma.03G094800	Not DE	Not DE	6.01339		2467 List	L1	Not DE	Not DE	Up		Glyma.03G094800	81	UniRef100_I1JMC8 Uncharacterized protein n=1 Tax=Glycine max RepID=I1JMC8_SOYBN	3e-54	100	NA	NA	NA	AT5G41761.1|Symbols:|unknown protein; FUNCTIONS IN: molecular_function unknown; INVOLVED IN: biological_process unknown; LOCATED IN: cellular_component unknown; BEST Arabidopsis thaliana protein match is: unknown protein (TAIR:AT3G55570.1); Has 30201 Blast hits to 17322 proteins in 780 species: Archae - 12; Bacteria - 1396; Metazoa - 17338; Fungi - 3422; Plants - 5037; Viruses - 0; Other Eukaryot…	8e-24	50.5	GO:0008150	biological process	GO:0003674	molecular function	GO:0005634	nucleus	NA	NA	NA	NA	NA	NA
Glyma.03G107600	Not DE	Not DE	1.97438		2467 List	L1	Not DE	Not DE	Up		Glyma.03G107600	354	UniRef100_K7KEB1 Uncharacterized protein n=1 Tax=Glycine max RepID=K7KEB1_SOYBN	0	100	UniRef100_Q9FXJ4 F1K23.9 n=2 Tax=Arabidopsis thaliana RepID=Q9FXJ4_ARATH	9e-122	99.12	AT1G28710.3|Symbols:|Nucleotide-diphospho-sugar transferase family protein|chr1:10086850-10088025 REVERSE LENGTH=340	1e-124	99.12	GO:0008150	biological process	GO:0003674	molecular function	GO:0005737	cytoplasm	PF03407	Nucleotide-diphospho-sugar transferase	PTHR24015	FAMILY NOT NAMED	NA	NA
Glyma.03G111300	Not DE	Not DE	1.72021		2467 List	L1	Not DE	Not DE	Up		Glyma.03G111300	800	UniRef100_I1JMQ8 Uncharacterized protein n=2 Tax=Glycine max RepID=I1JMQ8_SOYBN	0	100	UniRef100_D9ZIP8 BZIP domain class transcription factor n=1 Tax=Malus domestica RepID=D9ZIP8_MALDO	0	93.45	AT3G60320.1|Symbols:|Protein of unknown function (DUF630 and DUF632)|chr3:22292073-22295228 REVERSE LENGTH=796	0	100.38	GO:0007020 GO:0008150 GO:0009637 GO:0010155 GO:0046777	biological process; microtubule nucleation; protein autophosphorylation; regulation of proton transport; response to blue light	GO:0003677	DNA binding	GO:0005634	nucleus	PF04782 PF04783	Protein of unknown function (DUF632); Protein of unknown function (DUF630)	PTHR21450	UNCHARACTERIZED	NA	NA
Glyma.03G113200	Not DE	Not DE	2.7724		2467 List	L1	Not DE	Not DE	Up		Glyma.03G113200	270	UniRef100_C6TC47 Uncharacterized protein n=1 Tax=Glycine max RepID=C6TC47_SOYBN	0	100	UniRef100_P93697 CPRD12 protein n=1 Tax=Vigna unguiculata RepID=P93697_VIGUN	2e-148	97.38	AT3G51680.1|Symbols:|NAD(P)-binding Rossmann-fold superfamily protein|chr3:19173622-19174667 REVERSE LENGTH=303	2e-85	84.49	GO:0008152	metabolic process	GO:0000166 GO:0016491	nucleotide binding; oxidoreductase activity	GO:0005737	cytoplasm	PF00106	short chain dehydrogenase	PTHR24322	FAMILY NOT NAMED	KOG0725	Reductases_with_broad_range_of_substrate_specificities
Glyma.03G113500	Not DE	Not DE	1.07485		2467 List	L1	Not DE	Not DE	Up		Glyma.03G113500	434	UniRef100_I1JMS4 Uncharacterized protein n=2 Tax=Glycine max RepID=I1JMS4_SOYBN	0	100	UniRef100_D7KIG6 Protein prenyltransferase n=1 Tax=Arabidopsis lyrata subsp. lyrata RepID=D7KIG6_ARALL	2e-117	99.06	AT1G10095.1|Symbols:|Protein prenylyltransferase superfamily protein|chr1:3297478-3300353 REVERSE LENGTH=420	3e-128	103.1	GO:0018342	protein prenylation	GO:0008318	protein prenyltransferase activity	GO:0005634	nucleus	PF01239	Protein prenyltransferase alpha subunit repeat	PTHR11129	PROTEIN FARNESYLTRANSFERASE ALPHA SUBUNIT/RAB GERANYLGERANYL TRANSFERASE ALPHA SUBUNIT	NA	NA
Glyma.03G113600	Not DE	Not DE	8.25725		2467 List	L1	Not DE	Not DE	Up		Glyma.03G113600	425	UniRef100_I1JMS6 Uncharacterized protein n=1 Tax=Glycine max RepID=I1JMS6_SOYBN	0	100	UniRef100_G7K2M6 Auxin efflux carrier protein n=1 Tax=Medicago truncatula RepID=G7K2M6_MEDTR	9e-140	101.44	AT1G76520.2|Symbols:|Auxin efflux carrier family protein|chr1:28715384-28717289 FORWARD LENGTH=390	5e-139	107.44	GO:0009926 GO:0015824 GO:0019344 GO:0055085	auxin polar transport; cysteine biosynthetic process; proline transport; transmembrane transport	GO:0009672	auxin:hydrogen symporter activity	GO:0016021	integral to membrane	PF03547	Membrane transport protein	NA	NA	KOG2722	Predicted_membrane_protein
Glyma.03G119300	-1.26675	Not DE	-1.01647		35 list	L4	Down	Not DE	Down		Glyma.03G119300	231	UniRef100_I1JMX4 Uncharacterized protein n=1 Tax=Glycine max RepID=I1JMX4_SOYBN	9e-165	100	UniRef100_B9IHH4 Aquaporin SIP2.1 family protein n=1 Tax=Populus trichocarpa RepID=B9IHH4_POPTR	1e-117	95.38	AT3G56950.1|Symbols:SIP2;1, SIP2|small and basic intrinsic protein 2;1|chr3:21078586-21079644 REVERSE LENGTH=237	3e-97	96.62	GO:0006810 GO:0046685	response to arsenic-containing substance; transport	GO:0005215	transporter activity	GO:0005783 GO:0005886 GO:0016020	endoplasmic reticulum; membrane; plasma membrane	PF00230	Major intrinsic protein	PTHR19139	AQUAPORIN TRANSPORTER	KOG0223	Aquaporin_(major_intrinsic_protein_family)
Glyma.03G124300	Not DE	Not DE	1.07594		2467 List	L1	Not DE	Not DE	Up		Glyma.03G124300	491	UniRef100_I1JN25 Uncharacterized protein n=1 Tax=Glycine max RepID=I1JN25_SOYBN	0	100	UniRef100_B9H8S2 Proline-rich family protein n=1 Tax=Populus trichocarpa RepID=B9H8S2_POPTR	0	98.79	AT2G40820.1|Symbols:|FUNCTIONS IN: molecular_function unknown; INVOLVED IN: biological_process unknown; LOCATED IN: plasma membrane; EXPRESSED IN: 21 plant structures; EXPRESSED DURING: 13 growth stages; BEST Arabidopsis thaliana protein match is: myosin heavy chain-related (TAIR:AT3G56480.1); Has 203 Blast hits to 195 proteins in 64 species: Archae - 3; Bacteria - 13; Metazoa - 26; Fungi - 15; P…	0	99.19	GO:0008150	biological process	GO:0003674	molecular function	GO:0005634 GO:0005886	nucleus; plasma membrane	NA	NA	PTHR26369	No Available Panther Description	NA	NA
Glyma.03G126600	Not DE	Not DE	1.27412	605	2467 List	L1	Not DE	Not DE	Up		Glyma.03G126600	402	UniRef100_I1JN43 Uncharacterized protein n=1 Tax=Glycine max RepID=I1JN43_SOYBN	0	100	UniRef100_Q2HSY4 Cyclin-like F-box n=2 Tax=Medicago truncatula RepID=Q2HSY4_MEDTR	0	101.02	AT2G32560.1|Symbols:|F-box family protein|chr2:13824820-13826761 FORWARD LENGTH=371	1e-131	107.28	GO:0008150	biological process	GO:0003674	molecular function	GO:0005576	extracellular region	PF00646	F-box domain	NA	NA	NA	NA
Glyma.03G127200	Not DE	-3.78112	-3.60953		370 List	L6	Not DE	Down	Down		Glyma.03G127200	879	UniRef100_K7KEN9 Uncharacterized protein n=1 Tax=Glycine max RepID=K7KEN9_SOYBN	0	100	UniRef100_G7KQR9 Alpha-glucosidase yihQ n=1 Tax=Medicago truncatula RepID=G7KQR9_MEDTR	0	100.8	AT3G45940.1|Symbols:|Glycosyl hydrolases family 31 protein|chr3:16886226-16889171 REVERSE LENGTH=868	3e-22	64.06	GO:0005975	carbohydrate metabolic process	GO:0004553	hydrolase activity, hydrolyzing O-glycosyl compounds	GO:0005576 GO:0009506	extracellular region; plasmodesma	PF01055	Glycosyl hydrolases family 31	PTHR22762	ALPHA-GLUCOSIDASE	NA	NA
Glyma.03G128000	Not DE	Not DE	-1.62429		2467 List	L2	Not DE	Not DE	Down		Glyma.03G128000	160	UniRef100_K7KEP4 Uncharacterized protein n=1 Tax=Glycine max RepID=K7KEP4_SOYBN	2e-109	100	UniRef100_M7YD12 UDP-galactose:fucoside alpha-3-galactosyltransferase n=1 Tax=Triticum urartu RepID=M7YD12_TRIUA	2e-17	20.91	AT2G41200.1|Symbols:|unknown protein; Has 26 Blast hits to 26 proteins in 11 species: Archae - 0; Bacteria - 0; Metazoa - 0; Fungi - 0; Plants - 26; Viruses - 0; Other Eukaryotes - 0 (source: NCBI BLink).|chr2:17171657-17172929 FORWARD LENGTH=161	1e-24	81.37	GO:0008150	biological process	GO:0003674	molecular function	GO:0005575	cellular component	NA	NA	NA	NA	NA	NA
Glyma.03G128600	Not DE	Not DE	1.78209		2467 List	L1	Not DE	Not DE	Up		Glyma.03G128600	488	UniRef100_I1JN61 Uncharacterized protein n=1 Tax=Glycine max RepID=I1JN61_SOYBN	0	100	UniRef100_G8GTP2 BTB/POZ ankyrin repeat protein n=1 Tax=Glycine max RepID=G8GTP2_SOYBN	0	99.8	AT2G41370.1|Symbols:BOP2|Ankyrin repeat family protein / BTB/POZ domain-containing protein|chr2:17238019-17240203 REVERSE LENGTH=491	0	98.57	GO:0009864 GO:0009944 GO:0009954 GO:0010227 GO:0010254 GO:0010434 GO:0010582 GO:0048439	bract formation; floral meristem determinacy; floral organ abscission; flower morphogenesis; induced systemic resistance, jasmonic acid mediated signaling pathway; nectary development; polarity specification of adaxial/abaxial axis; proximal/distal pattern formation	GO:0005515	protein binding	GO:0005634 GO:0005737	cytoplasm; nucleus	PF00651 PF11900 PF00023	BTB/POZ domain; Domain of unknown function (DUF3420); Ankyrin repeat	NA	NA	NA	NA
Glyma.03G129700	Not DE	Not DE	-1.47616		2467 List	L2	Not DE	Not DE	Down		Glyma.03G129700	469	UniRef100_I1JN71 Uncharacterized protein n=2 Tax=Glycine max RepID=I1JN71_SOYBN	0	100	UniRef100_U5FQ77 Chloroplast cystathionine beta lyase family protein n=1 Tax=Populus trichocarpa RepID=U5FQ77_POPTR	0	100.65	AT3G57050.1|Symbols:CBL|cystathionine beta-lyase|chr3:21111939-21114521 REVERSE LENGTH=464	0	89.87	GO:0000394 GO:0006520 GO:0009086 GO:0019279 GO:0071266	'de novo' L-methionine biosynthetic process; L-methionine biosynthetic process from L-homoserine via cystathionine; RNA splicing, via endonucleolytic cleavage and ligation; cellular amino acid metabolic process; methionine biosynthetic process	GO:0003824 GO:0004121 GO:0030170	catalytic activity; cystathionine beta-lyase activity; pyridoxal phosphate binding	GO:0009507 GO:0009570	chloroplast; chloroplast stroma	PF01053	Cys/Met metabolism PLP-dependent enzyme	PTHR11808	TRANS-SULFURATION ENZYME FAMILY MEMBER	KOG0053	Cystathionine_beta-lyases/cystathionine_gamma-synthases
Glyma.03G131000	Not DE	2.25696	2.19055		370 List	L5	Not DE	Up	Up		Glyma.03G131000	1161	UniRef100_K7KER1 Uncharacterized protein n=1 Tax=Glycine max RepID=K7KER1_SOYBN	0	100	UniRef100_G7KRQ7 Pathogen-induced calmodulin-binding protein n=1 Tax=Medicago truncatula RepID=G7KRQ7_MEDTR	0	56.61	AT5G04020.1|Symbols:|calmodulin binding|chr5:1081980-1086546 REVERSE LENGTH=1495	2e-28	16.92	GO:0008150	biological process	GO:0005516	calmodulin binding	GO:0005634 GO:0005886	nucleus; plasma membrane	PF07839	Plant calmodulin-binding domain	NA	NA	NA	NA
Glyma.03G133300	Not DE	Not DE	3.36258		2467 List	L1	Not DE	Not DE	Up		Glyma.03G133300	546	UniRef100_H9D2G5 Cytokinin dehydrogenase 1 n=1 Tax=Glycine max RepID=H9D2G5_SOYBN	0	100	UniRef100_H9D2G5 Cytokinin dehydrogenase 1 n=1 Tax=Glycine max RepID=H9D2G5_SOYBN	0	100	AT2G41510.1|Symbols:ATCKX1, CKX1|cytokinin oxidase/dehydrogenase 1|chr2:17314626-17316861 FORWARD LENGTH=575	0	92.7	GO:0006499 GO:0009690 GO:0009823 GO:0010089 GO:0044036 GO:0048507 GO:0055114	N-terminal protein myristoylation; cell wall macromolecule metabolic process; cytokinin catabolic process; cytokinin metabolic process; meristem development; oxidation-reduction process; xylem development	GO:0003824 GO:0008762 GO:0016491 GO:0016614 GO:0019139 GO:0050660	UDP-N-acetylmuramate dehydrogenase activity; catalytic activity; cytokinin dehydrogenase activity; flavin adenine dinucleotide binding; oxidoreductase activity; oxidoreductase activity, acting on CH-OH group of donors	GO:0005576 GO:0005773	extracellular region; vacuole	PF01565 PF09265	FAD binding domain ; Cytokinin dehydrogenase 1, FAD and cytokinin binding	PTHR13878	GULONOLACTONE OXIDASE	KOG1231	Proteins_containing_the_FAD_binding_domain
Glyma.03G134100	Not DE	Not DE	1.55287		2467 List	L1	Not DE	Not DE	Up		Glyma.03G134100	349	UniRef100_I1JNA6 Uncharacterized protein n=1 Tax=Glycine max RepID=I1JNA6_SOYBN	0	100	UniRef100_A4UTS4 Chloroplast phosphoenolpyruvate/phosphate translocator n=1 Tax=Pisum sativum RepID=A4UTS4_PEA	0	96.66	AT5G04160.1|Symbols:|Nucleotide-sugar transporter family protein|chr5:1143033-1144777 REVERSE LENGTH=309	0	99.35	GO:0006863	purine nucleobase transport	GO:0008514	organic anion transmembrane transporter activity	NA	NA	PF03151	Triose-phosphate Transporter family	PTHR11132	SOLUTE CARRIER FAMILY 35	KOG1441	Glucose-6-phosphate/phosphate_and_phosphoenolpyruvate/phosphate_antiporter
Glyma.03G136300	Not DE	Not DE	1.72793		2467 List	L1	Not DE	Not DE	Up		Glyma.03G136300	452	UniRef100_I1JNC5 Uncharacterized protein n=1 Tax=Glycine max RepID=I1JNC5_SOYBN	0	100	UniRef100_Q9FYR8 Emb|CAB68146.1 n=1 Tax=Arabidopsis thaliana RepID=Q9FYR8_ARATH	6e-91	104.68	AT3G57400.1|Symbols:|unknown protein; FUNCTIONS IN: molecular_function unknown; INVOLVED IN: N-terminal protein myristoylation; LOCATED IN: cellular_component unknown; BEST Arabidopsis thaliana protein match is: unknown protein (TAIR:AT5G52500.1); Has 38 Blast hits to 38 proteins in 7 species: Archae - 0; Bacteria - 0; Metazoa - 0; Fungi - 0; Plants - 38; Viruses - 0; Other Eukaryotes - 0 (source…	5e-99	91.98	GO:0006499	N-terminal protein myristoylation	GO:0003674	molecular function	GO:0005634	nucleus	NA	NA	NA	NA	NA	NA
Glyma.03G136500	Not DE	Not DE	1.00467	605	2467 List	L1	Not DE	Not DE	Up		Glyma.03G136500	985	UniRef100_I1JNC7 Uncharacterized protein n=1 Tax=Glycine max RepID=I1JNC7_SOYBN	0	100	UniRef100_B9II82 Villin 2 family protein n=2 Tax=Populus trichocarpa RepID=B9II82_POPTR	0	100.92	AT2G41740.1|Symbols:VLN2, ATVLN2|villin 2|chr2:17410962-17416878 REVERSE LENGTH=976	0	100.51	GO:0006598 GO:0007010 GO:0009698 GO:0042398 GO:0048523 GO:0051017	actin filament bundle assembly; cellular modified amino acid biosynthetic process; cytoskeleton organization; negative regulation of cellular process; phenylpropanoid metabolic process; polyamine catabolic process	GO:0003779 GO:0005515	actin binding; protein binding	GO:0005737	cytoplasm	PF02209 PF00626	Villin headpiece domain; Gelsolin repeat	PTHR11977	VILLIN	KOG0443	Actin_regulatory_proteins_(gelsolin/villin_family)
Glyma.03G139900	Not DE	Not DE	2.6773		2467 List	L1	Not DE	Not DE	Up		Glyma.03G139900	68	UniRef100_I1JNF8 Uncharacterized protein n=1 Tax=Glycine max RepID=I1JNF8_SOYBN	3e-38	100	NA	NA	NA	NA	NA	NA	NA	NA	NA	NA	NA	NA	NA	NA	NA	NA	NA	NA
Glyma.03G140900	Not DE	Not DE	1.47272		2467 List	L1	Not DE	Not DE	Up		Glyma.03G140900	717	UniRef100_K7KEZ6 Uncharacterized protein n=2 Tax=Glycine max RepID=K7KEZ6_SOYBN	0	100	UniRef100_Q9SLC7 Nucleolar protein gar2-like protein n=3 Tax=Arabidopsis thaliana RepID=Q9SLC7_ARATH	0	86.4	AT2G42320.2|Symbols:|nucleolar protein gar2-related|chr2:17628102-17630657 FORWARD LENGTH=669	0	86.4	GO:0008150 GO:0019344	biological process; cysteine biosynthetic process	GO:0003674	molecular function	GO:0005634	nucleus	NA	NA	NA	NA	NA	NA
Glyma.03G148300	Not DE	-1.42676	-1.57074		370 List	L6	Not DE	Down	Down		Glyma.03G148300	347	UniRef100_I1JNP5 Uncharacterized protein n=1 Tax=Glycine max RepID=I1JNP5_SOYBN	0	100	UniRef100_G7I2T6 Gibberellic acid receptor-b n=1 Tax=Medicago truncatula RepID=G7I2T6_MEDTR	0	95.28	AT3G63010.1|Symbols:ATGID1B, GID1B|alpha/beta-Hydrolases superfamily protein|chr3:23289717-23290998 FORWARD LENGTH=358	0	96.37	GO:0000165 GO:0000303 GO:0006612 GO:0007154 GO:0007165 GO:0008152 GO:0008219 GO:0009409 GO:0009414 GO:0009723 GO:0009733 GO:0009737 GO:0009738 GO:0009739 GO:0009740 GO:0009753 GO:0009755 GO:0009845 GO:0009862 GO:0009863 GO:0009867 GO:0009873 GO:0009939 GO:0010162 GO:0010325 GO:0010363 GO:0010476 GO:0030968 GO:0031348 GO:0042538 GO:0043069 GO:0048444 GO:0050832	MAPK cascade; abscisic acid mediated signaling pathway; cell communication; cell death; defense response to fungus; endoplasmic reticulum unfolded protein response; ethylene mediated signaling pathway; floral organ morphogenesis; gibberellic acid mediated signaling pathway; gibberellin mediated signaling pathway; hormone-mediated signaling pathway; hyperosmotic salinity response; jasmonic acid me…	GO:0005515 GO:0016787	hydrolase activity; protein binding	GO:0005634	nucleus	PF07859	alpha/beta hydrolase fold	PTHR23024	MEMBER OF 'GDXG' FAMILY OF LIPOLYTIC ENZYMES	KOG1515	Arylacetamide_deacetylase
Glyma.03G148800	Not DE	Not DE	-1.19482	605	2467 List	L2	Not DE	Not DE	Down		Glyma.03G148800	406	UniRef100_K7KF48 Uncharacterized protein n=1 Tax=Glycine max RepID=K7KF48_SOYBN	0	100	UniRef100_C1L343 Rop-interacting receptor-like cytoplasmic kinase 2 n=1 Tax=Medicago truncatula RepID=C1L343_MEDTR	0	98.06	AT5G35960.1|Symbols:|Protein kinase family protein|chr5:14108524-14110536 REVERSE LENGTH=429	2e-174	93.01	GO:0006468	protein phosphorylation	GO:0004672 GO:0004674 GO:0005524 GO:0016301 GO:0016772	ATP binding; kinase activity; protein kinase activity; protein serine/threonine kinase activity; transferase activity, transferring phosphorus-containing groups	GO:0005576	extracellular region	PF07714	Protein tyrosine kinase	PTHR24420	LEUCINE-RICH REPEAT RECEPTOR-LIKE PROTEIN KINASE	KOG1187	Serine/threonine_protein_kinase
Glyma.03G149200	Not DE	Not DE	-1.20277		2467 List	L2	Not DE	Not DE	Down		Glyma.03G149200	472	UniRef100_I1JNQ2 Uncharacterized protein n=1 Tax=Glycine max RepID=I1JNQ2_SOYBN	0	100	UniRef100_B9GTB1 Sugar transporter family protein n=1 Tax=Populus trichocarpa RepID=B9GTB1_POPTR	0	97.31	AT2G48020.1|Symbols:|Major facilitator superfamily protein|chr2:19644441-19647007 FORWARD LENGTH=463	0	99.78	GO:0006810 GO:0055085	transmembrane transport; transport	GO:0005215 GO:0005351 GO:0015144 GO:0022857 GO:0022891	carbohydrate transmembrane transporter activity; substrate-specific transmembrane transporter activity; sugar:hydrogen symporter activity; transmembrane transporter activity; transporter activity	GO:0005773 GO:0005774 GO:0005886 GO:0009507 GO:0016020 GO:0016021	chloroplast; integral to membrane; membrane; plasma membrane; vacuolar membrane; vacuole	PF00083	Sugar (and other) transporter	PTHR24063	FAMILY NOT NAMED	KOG0254	Predicted_transporter_(major_facilitator_superfamily)
Glyma.03G154200	Not DE	Not DE	2.57585		2467 List	L1	Not DE	Not DE	Up		Glyma.03G154200	401	UniRef100_I1JNU7 Uncharacterized protein n=2 Tax=Glycine max RepID=I1JNU7_SOYBN	0	100	UniRef100_G7IEC3 Patatin-16 n=1 Tax=Medicago truncatula RepID=G7IEC3_MEDTR	0	97.11	AT3G63200.1|Symbols:PLP9, PLA IIIB|PATATIN-like protein 9|chr3:23346140-23347379 FORWARD LENGTH=384	0	96.09	GO:0006629 GO:0008152 GO:0010075	lipid metabolic process; metabolic process; regulation of meristem growth	GO:0045735	nutrient reservoir activity	GO:0005576	extracellular region	PF01734	Patatin-like phospholipase	PTHR10470	No Available Panther Description	KOG0513	Ca2+-independent_phospholipase_A2
Glyma.03G156700	Not DE	2.33595	3.11313		370 List	L5	Not DE	Up	Up		Glyma.03G156700	657	UniRef100_I1JNX0 Uncharacterized protein n=1 Tax=Glycine max RepID=I1JNX0_SOYBN	0	100	UniRef100_G7IDK9 Sulfate/bicarbonate/oxalate exchanger and transporter sat-1 n=1 Tax=Medicago truncatula RepID=G7IDK9_MEDTR	0	99.85	AT3G51895.1|Symbols:SULTR3;1, AST12|sulfate transporter 3;1|chr3:19251503-19255677 REVERSE LENGTH=658	0	99.54	GO:0008272	sulfate transport	GO:0015116	sulfate transmembrane transporter activity	GO:0009507	chloroplast	PF01740 PF00916	STAS domain; Sulfate transporter family	PTHR11814	SULFATE TRANSPORTER	KOG0236	Sulfate/bicarbonate/oxalate_exchanger_SAT-1_and_related_transporters_(SLC26_family)
Glyma.03G158700	Not DE	2.99062	4.67361		370 List	L5	Not DE	Up	Up		Glyma.03G158700	255	UniRef100_I1JNZ1 Auxin-induced protein n=1 Tax=Glycine max RepID=I1JNZ1_SOYBN	0	100	UniRef100_I1JNZ1 Auxin-induced protein n=1 Tax=Glycine max RepID=I1JNZ1_SOYBN	0	100	AT4G14550.1|Symbols:IAA14, SLR|indole-3-acetic acid inducible 14|chr4:8348521-8349923 REVERSE LENGTH=228	1e-95	107.02	GO:0006355 GO:0009733 GO:0009741 GO:0010102 GO:0010583 GO:0045892 GO:0048527	lateral root development; lateral root morphogenesis; negative regulation of transcription, DNA-dependent; regulation of transcription, DNA-dependent; response to auxin stimulus; response to brassinosteroid stimulus; response to cyclopentenone	GO:0003700 GO:0005515	protein binding; sequence-specific DNA binding transcription factor activity	GO:0005634	nucleus	PF02309	AUX/IAA family	NA	NA	NA	NA
Glyma.03G163200	Not DE	-1.6982	-1.44216		370 List	L6	Not DE	Down	Down		Glyma.03G163200	180	UniRef100_I1JP38 Uncharacterized protein n=1 Tax=Glycine max RepID=I1JP38_SOYBN	1e-126	100	NA	NA	NA	AT2G20500.1|Symbols:|unknown protein; FUNCTIONS IN: molecular_function unknown; INVOLVED IN: biological_process unknown; LOCATED IN: mitochondrion; EXPRESSED IN: 21 plant structures; EXPRESSED DURING: 13 growth stages; Has 13 Blast hits to 13 proteins in 5 species: Archae - 0; Bacteria - 0; Metazoa - 0; Fungi - 0; Plants - 13; Viruses - 0; Other Eukaryotes - 0 (source: NCBI BLink).|chr2:8835300-8…	1e-11	118.38	GO:0008150	biological process	GO:0003674	molecular function	GO:0005739	mitochondrion	NA	NA	NA	NA	NA	NA
Glyma.03G166900	Not DE	Not DE	1.42278		2467 List	L1	Not DE	Not DE	Up		Glyma.03G166900	293	UniRef100_I1JP70 Uncharacterized protein n=1 Tax=Glycine max RepID=I1JP70_SOYBN	0	100	UniRef100_G7KXF5 Cysteine-rich repeat secretory protein n=1 Tax=Medicago truncatula RepID=G7KXF5_MEDTR	1e-127	100.7	AT5G43980.1|Symbols:PDLP1, PDLP1A|plasmodesmata-located protein 1|chr5:17694817-17696458 REVERSE LENGTH=303	3e-86	85.81	GO:0010497 GO:0046739	plasmodesmata-mediated intercellular transport; spread of virus in multicellular host	NA	NA	GO:0005576 GO:0009505 GO:0009506	extracellular region; plant-type cell wall; plasmodesma	PF01657	Salt stress response/antifungal	PTHR11795	UNCHARACTERIZED	NA	NA
Glyma.03G168200	Not DE	Not DE	2.60242		2467 List	L1	Not DE	Not DE	Up		Glyma.03G168200	1443	UniRef100_K7KFK1 Uncharacterized protein n=2 Tax=Glycine max RepID=K7KFK1_SOYBN	0	99.93	UniRef100_Q1M2R7 PDR-like ABC-transporter n=1 Tax=Glycine max RepID=Q1M2R7_SOYBN	0	99.52	AT1G15520.1|Symbols:PDR12, ATPDR12, ABCG40, ATABCG40|pleiotropic drug resistance 12|chr1:5331993-5338175 REVERSE LENGTH=1423	0	101.12	GO:0000165 GO:0006612 GO:0006855 GO:0007165 GO:0009414 GO:0009595 GO:0009697 GO:0009723 GO:0009733 GO:0009737 GO:0009738 GO:0009751 GO:0009753 GO:0009862 GO:0009867 GO:0010193 GO:0010200 GO:0010310 GO:0010363 GO:0015692 GO:0031348 GO:0042538 GO:0042742 GO:0043069 GO:0043900 GO:0046865 GO:0050832 GO:0080168	MAPK cascade; abscisic acid mediated signaling pathway; abscisic acid transport; defense response to bacterium; defense response to fungus; detection of biotic stimulus; drug transmembrane transport; hyperosmotic salinity response; jasmonic acid mediated signaling pathway; lead ion transport; negative regulation of defense response; negative regulation of programmed cell death; protein targeting …	GO:0000166 GO:0005524 GO:0016887 GO:0017111 GO:0042626	ATP binding; ATPase activity; ATPase activity, coupled to transmembrane movement of substances; nucleoside-triphosphatase activity; nucleotide binding	GO:0005886	plasma membrane	PF08370 PF00005 PF01061	Plant PDR ABC transporter associated; ABC transporter; ABC-2 type transporter	PTHR19241	ATP-BINDING CASSETTE TRANSPORTER	KOG0065	Pleiotropic_drug_resistance_proteins_(PDR1-15),_ABC_superfamily
Glyma.03G173700	Not DE	-2.3586	-2.553		370 List	L6	Not DE	Down	Down		Glyma.03G173700	94	UniRef100_I1JPE9 Uncharacterized protein n=1 Tax=Glycine max RepID=I1JPE9_SOYBN	7e-59	100	UniRef100_G7KVN5 Plant-specific domain TIGR01589 family protein n=1 Tax=Medicago truncatula RepID=G7KVN5_MEDTR	5e-34	78.43	AT5G02580.1|Symbols:|Plant protein 1589 of unknown function|chr5:579965-580454 FORWARD LENGTH=91	4e-38	96.7	GO:0006635 GO:0008150 GO:0009062	biological process; fatty acid beta-oxidation; fatty acid catabolic process	GO:0003674	molecular function	GO:0005575	cellular component	PF09713	Plant protein 1589 of unknown function (A thal 3526)	NA	NA	NA	NA
Glyma.03G174100	Not DE	Not DE	-1.13447	605	2467 List	L2	Not DE	Not DE	Down		Glyma.03G174100	291	UniRef100_I1JPF2 Uncharacterized protein n=1 Tax=Glycine max RepID=I1JPF2_SOYBN	0	100	UniRef100_G7L1N2 Metal ion binding protein n=1 Tax=Medicago truncatula RepID=G7L1N2_MEDTR	4e-110	101.4	AT2G37390.2|Symbols:NAKR2|Chloroplast-targeted copper chaperone protein|chr2:15694300-15695461 FORWARD LENGTH=258	2e-55	104.65	GO:0030001	metal ion transport	GO:0046872	metal ion binding	GO:0005575	cellular component	PF00403	Heavy-metal-associated domain	PTHR22814	COPPER TRANSPORT PROTEIN ATOX1-RELATED	KOG1603	Copper_chaperone
Glyma.03G177500	Not DE	Not DE	1.63972	605	2467 List	L1	Not DE	Not DE	Up		Glyma.03G177500	460	UniRef100_I1JPI9 Uncharacterized protein n=1 Tax=Glycine max RepID=I1JPI9_SOYBN	0	100	UniRef100_G7L1P7 Transcription factor n=1 Tax=Medicago truncatula RepID=G7L1P7_MEDTR	0	97.45	AT2G28550.3|Symbols:RAP2.7|related to AP2.7|chr2:12226168-12228251 REVERSE LENGTH=464	2e-109	85.78	GO:0006355 GO:0009651 GO:0009737 GO:0009887 GO:0010228	organ morphogenesis; regulation of transcription, DNA-dependent; response to abscisic acid stimulus; response to salt stress; vegetative to reproductive phase transition of meristem	GO:0003677 GO:0003700	DNA binding; sequence-specific DNA binding transcription factor activity	GO:0005634	nucleus	PF00847	AP2 domain	PTHR11795	UNCHARACTERIZED	NA	NA
Glyma.03G179200	Not DE	1.85291	1.63371		370 List	L5	Not DE	Up	Up		Glyma.03G179200	497	UniRef100_K7KFS2 MLO-like protein n=1 Tax=Glycine max RepID=K7KFS2_SOYBN	0	100	UniRef100_K7KFS2 MLO-like protein n=1 Tax=Glycine max RepID=K7KFS2_SOYBN	0	100	AT3G45290.1|Symbols:MLO3, ATMLO3|Seven transmembrane MLO family protein|chr3:16617586-16621352 FORWARD LENGTH=508	5e-169	82.68	GO:0006952 GO:0008219	cell death; defense response	GO:0005516	calmodulin binding	GO:0005634 GO:0005886 GO:0016021	integral to membrane; nucleus; plasma membrane	PF03094	Mlo family	NA	NA	NA	NA
Glyma.03G179900	Not DE	Not DE	2.01078		2467 List	L1	Not DE	Not DE	Up		Glyma.03G179900	249	UniRef100_UPI000189D41A PREDICTED: fasciclin-like arabinogalactan protein 11-like n=1 Tax=Glycine max RepID=UPI000189D41A	2e-177	100	UniRef100_G7L2R9 Fasciclin-like arabinogalactan protein n=1 Tax=Medicago truncatula RepID=G7L2R9_MEDTR	2e-102	87.98	AT5G03170.1|Symbols:FLA11, ATFLA11|FASCICLIN-like arabinogalactan-protein 11|chr5:752898-753638 REVERSE LENGTH=246	6e-80	76.83	GO:0009834	secondary cell wall biogenesis	NA	NA	GO:0005886 GO:0031225	anchored to membrane; plasma membrane	PF02469	Fasciclin domain	PTHR10900	PERIOSTIN-RELATED	NA	NA
Glyma.03G181600	Not DE	Not DE	1.44055		2467 List	L1	Not DE	Not DE	Up		Glyma.03G181600	717	UniRef100_UPI000189D365 PREDICTED: phenylalanine ammonia-lyase 1-like n=1 Tax=Glycine max RepID=UPI000189D365	0	100	UniRef100_I1JPN0 Phenylalanine ammonia-lyase n=1 Tax=Glycine max RepID=I1JPN0_SOYBN	0	100.42	AT2G37040.1|Symbols:PAL1, ATPAL1|PHE ammonia lyase 1|chr2:15557602-15560237 REVERSE LENGTH=725	0	95.59	GO:0006559 GO:0006598 GO:0006952 GO:0006979 GO:0009058 GO:0009555 GO:0009611 GO:0009698 GO:0009699 GO:0009805 GO:0009819 GO:0009963 GO:0010224 GO:0042398 GO:0046244 GO:0046274 GO:0080167	L-phenylalanine catabolic process; biosynthetic process; cellular modified amino acid biosynthetic process; coumarin biosynthetic process; defense response; drought recovery; lignin catabolic process; phenylpropanoid biosynthetic process; phenylpropanoid metabolic process; pollen development; polyamine catabolic process; positive regulation of flavonoid biosynthetic process; response to UV-B; res…	GO:0003824 GO:0016841 GO:0045548	ammonia-lyase activity; catalytic activity; phenylalanine ammonia-lyase activity	GO:0005737	cytoplasm	PF00221	Aromatic amino acid lyase	PTHR10362	HISTIDINE AMMONIA-LYASE	KOG0222	Phenylalanine_and_histidine_ammonia-lyase
Glyma.03G183100	Not DE	Not DE	2.52886	605	2467 List	L1	Not DE	Not DE	Up		Glyma.03G183100	126	UniRef100_K7KFT8 Uncharacterized protein n=1 Tax=Glycine max RepID=K7KFT8_SOYBN	6e-86	100	UniRef100_Q9SF89 F8A24.8 protein n=1 Tax=Arabidopsis thaliana RepID=Q9SF89_ARATH	2e-27	80.53	AT3G09870.1|Symbols:|SAUR-like auxin-responsive protein family|chr3:3027555-3027896 REVERSE LENGTH=113	3e-30	80.53	GO:0009733	response to auxin stimulus	GO:0003674	molecular function	NA	NA	PF02519	Auxin responsive protein	NA	NA	NA	NA
Glyma.03G183300	Not DE	Not DE	2.86538		2467 List	L1	Not DE	Not DE	Up		Glyma.03G183300	330	UniRef100_I1JPP7 Uncharacterized protein n=1 Tax=Glycine max RepID=I1JPP7_SOYBN	0	100	UniRef100_B9IFR1 Heavy-metal-associated domain-containing family protein n=1 Tax=Populus trichocarpa RepID=B9IFR1_POPTR	6e-79	99.7	AT5G03380.1|Symbols:|Heavy metal transport/detoxification superfamily protein|chr5:832400-834301 REVERSE LENGTH=392	1e-69	83.93	GO:0010200 GO:0030001	metal ion transport; response to chitin	GO:0046872	metal ion binding	GO:0005886	plasma membrane	PF00403	Heavy-metal-associated domain	PTHR22814	COPPER TRANSPORT PROTEIN ATOX1-RELATED	KOG1603	Copper_chaperone
Glyma.03G184100	Not DE	Not DE	2.11049	605	2467 List	L1	Not DE	Not DE	Up		Glyma.03G184100	103	UniRef100_K7KFU2 Uncharacterized protein n=1 Tax=Glycine max RepID=K7KFU2_SOYBN	1e-71	100	UniRef100_I0BZU9 Thioredoxin-like protein 1 n=1 Tax=Populus tremula x Populus tremuloides RepID=I0BZU9_9ROSI	6e-47	78.91	AT3G53220.1|Symbols:|Thioredoxin superfamily protein|chr3:19722032-19722615 FORWARD LENGTH=126	1e-44	65.08	GO:0006662 GO:0045454	cell redox homeostasis; glycerol ether metabolic process	GO:0009055 GO:0015035	electron carrier activity; protein disulfide oxidoreductase activity	GO:0005737	cytoplasm	PF00085	Thioredoxin	PTHR10438	THIOREDOXIN	NA	NA
Glyma.03G191500	Not DE	Not DE	1.97386		2467 List	L1	Not DE	Not DE	Up		Glyma.03G191500	359	UniRef100_I1JPX8 Fructose-bisphosphate aldolase n=1 Tax=Glycine max RepID=I1JPX8_SOYBN	0	100	UniRef100_I1JPX8 Fructose-bisphosphate aldolase n=1 Tax=Glycine max RepID=I1JPX8_SOYBN	0	100	AT2G36460.1|Symbols:|Aldolase superfamily protein|chr2:15296929-15298387 REVERSE LENGTH=358	0	100	GO:0006096 GO:0006098 GO:0009651 GO:0046686	glycolysis; pentose-phosphate shunt; response to cadmium ion; response to salt stress	GO:0003824 GO:0004332 GO:0005507	catalytic activity; copper ion binding; fructose-bisphosphate aldolase activity	GO:0005737 GO:0005739 GO:0005829 GO:0005886 GO:0009506 GO:0016020	cytoplasm; cytosol; membrane; mitochondrion; plasma membrane; plasmodesma	PF00274	Fructose-bisphosphate aldolase class-I	PTHR11627	FRUCTOSE-BISPHOSPHATE ALDOLASE	KOG1557	Fructose-biphosphate_aldolase
Glyma.03G193200	Not DE	Not DE	1.21858	605	2467 List	L1	Not DE	Not DE	Up		Glyma.03G193200	357	UniRef100_K7KFZ6 Uncharacterized protein n=1 Tax=Glycine max RepID=K7KFZ6_SOYBN	0	84.76	NA	NA	NA	AT3G52870.1|Symbols:|IQ calmodulin-binding motif family protein|chr3:19593365-19595686 REVERSE LENGTH=456	1e-80	65.13	GO:0008150	biological process	GO:0005516	calmodulin binding	GO:0009507	chloroplast	NA	NA	NA	NA	NA	NA
Glyma.03G199100	Not DE	Not DE	1.49546		2467 List	L1	Not DE	Not DE	Up		Glyma.03G199100	510	UniRef100_I1JQ57 Uncharacterized protein n=1 Tax=Glycine max RepID=I1JQ57_SOYBN	0	100	UniRef100_N1QUJ6 Lysosomal Pro-X carboxypeptidase n=1 Tax=Aegilops tauschii RepID=N1QUJ6_AEGTA	0	96.73	AT2G24280.1|Symbols:|alpha/beta-Hydrolases superfamily protein|chr2:10334622-10336927 FORWARD LENGTH=494	0	95.34	GO:0006508 GO:0019761	glucosinolate biosynthetic process; proteolysis	GO:0004185 GO:0008236	serine-type carboxypeptidase activity; serine-type peptidase activity	GO:0005764 GO:0009507	chloroplast; lysosome	PF05577	Serine carboxypeptidase S28	PTHR11010	PROTEASE S28 PRO-X CARBOXYPEPTIDASE-RELATED	KOG2183	Prolylcarboxypeptidase_(angiotensinase_C)
Glyma.03G199800	Not DE	Not DE	1.68355		2467 List	L1	Not DE	Not DE	Up		Glyma.03G199800	110	UniRef100_I1JQ64 Uncharacterized protein n=2 Tax=Glycine max RepID=I1JQ64_SOYBN	3e-70	100	UniRef100_Q9FNI1 Gb|AAF02129.1 n=1 Tax=Arabidopsis thaliana RepID=Q9FNI1_ARATH	3e-31	81.97	AT3G11600.1|Symbols:|unknown protein; FUNCTIONS IN: molecular_function unknown; INVOLVED IN: response to karrikin; EXPRESSED IN: 21 plant structures; EXPRESSED DURING: 12 growth stages; BEST Arabidopsis thaliana protein match is: unknown protein (TAIR:AT5G06270.1); Has 171 Blast hits to 171 proteins in 15 species: Archae - 0; Bacteria - 0; Metazoa - 0; Fungi - 0; Plants - 171; Viruses - 0; Other …	1e-37	85.47	GO:0080167	response to karrikin	GO:0003674	molecular function	GO:0005634	nucleus	NA	NA	NA	NA	NA	NA
Glyma.03G202300	Not DE	Not DE	-1.2275		2467 List	L2	Not DE	Not DE	Down		Glyma.03G202300	680	UniRef100_I1JQ89 Uncharacterized protein n=1 Tax=Glycine max RepID=I1JQ89_SOYBN	0	100	UniRef100_Q2PF41 BEL1-like homeodomain transcription factor n=1 Tax=Trifolium pratense RepID=Q2PF41_TRIPR	0	104.15	AT2G35940.3|Symbols:BLH1|BEL1-like homeodomain 1|chr2:15089171-15091699 REVERSE LENGTH=680	8e-172	99.71	GO:0000303 GO:0006355 GO:0006612 GO:0009610 GO:0009651 GO:0009733 GO:0009737 GO:0009743 GO:0009862 GO:0009873 GO:0009963 GO:0010197 GO:0010201 GO:0010363 GO:0019344 GO:0048513	cysteine biosynthetic process; ethylene mediated signaling pathway; organ development; polar nucleus fusion; positive regulation of flavonoid biosynthetic process; protein targeting to membrane; regulation of plant-type hypersensitive response; regulation of transcription, DNA-dependent; response to abscisic acid stimulus; response to auxin stimulus; response to carbohydrate stimulus; response to…	GO:0003677 GO:0003700 GO:0042803 GO:0043565 GO:0046982	DNA binding; protein heterodimerization activity; protein homodimerization activity; sequence-specific DNA binding; sequence-specific DNA binding transcription factor activity	GO:0005634 GO:0005737	cytoplasm; nucleus	PF07526 PF00046	Associated with HOX; Homeobox domain	PTHR11850	HOMEOBOX PROTEIN TRANSCRIPTION FACTORS	KOG0773	Transcription_factor_MEIS1_and_related_HOX_domain_proteins
Glyma.03G204800	Not DE	Not DE	1.88771		2467 List	L1	Not DE	Not DE	Up		Glyma.03G204800	741	UniRef100_I1JQC2 Uncharacterized protein n=1 Tax=Glycine max RepID=I1JQC2_SOYBN	0	100	UniRef100_B9IIG9 ABC transporter family protein n=1 Tax=Populus trichocarpa RepID=B9IIG9_POPTR	0	99.19	AT5G06530.1|Symbols:|ABC-2 type transporter family protein|chr5:1990060-1994605 REVERSE LENGTH=751	0	98.14	GO:0009414 GO:0010148	response to water deprivation; transpiration	GO:0000166 GO:0005524 GO:0016887 GO:0017111 GO:0042626	ATP binding; ATPase activity; ATPase activity, coupled to transmembrane movement of substances; nucleoside-triphosphatase activity; nucleotide binding	GO:0005739 GO:0005886 GO:0016020	membrane; mitochondrion; plasma membrane	PF01061 PF00005	ABC-2 type transporter; ABC transporter	PTHR19241	ATP-BINDING CASSETTE TRANSPORTER	KOG0061	Transporter,_ABC_superfamily_(Breast_cancer_resistance_protein)
Glyma.03G206500	Not DE	Not DE	1.6884	605	2467 List	L1	Not DE	Not DE	Up		Glyma.03G206500	530	UniRef100_K7KG72 Uncharacterized protein n=1 Tax=Glycine max RepID=K7KG72_SOYBN	0	100	UniRef100_Q9SF04 F26K24.24 protein n=1 Tax=Arabidopsis thaliana RepID=Q9SF04_ARATH	8e-162	59.44	AT3G11950.2|Symbols:|TRAF-like superfamily protein|chr3:3783273-3785098 REVERSE LENGTH=572	9e-165	59.44	GO:0016117	carotenoid biosynthetic process	GO:0004659 GO:0008270	prenyltransferase activity; zinc ion binding	GO:0005737 GO:0009507 GO:0009941	chloroplast; chloroplast envelope; cytoplasm	PF02176	TRAF-type zinc finger	PTHR10131	TNF RECEPTOR ASSOCIATED FACTOR	NA	NA
Glyma.03G208900	Not DE	Not DE	1.93845		2467 List	L1	Not DE	Not DE	Up		Glyma.03G208900	385	UniRef100_I1JQG5 Uncharacterized protein n=1 Tax=Glycine max RepID=I1JQG5_SOYBN	0	100	UniRef100_I6PBW1 YUC10 n=1 Tax=Fragaria vesca RepID=I6PBW1_FRAVE	0	97.38	AT1G48910.1|Symbols:YUC10|Flavin-containing monooxygenase family protein|chr1:18091681-18093774 FORWARD LENGTH=383	5e-136	97.13	GO:0022603 GO:0042744 GO:0055114	hydrogen peroxide catabolic process; oxidation-reduction process; regulation of anatomical structure morphogenesis	GO:0004497 GO:0004499 GO:0016491 GO:0050660 GO:0050661	N,N-dimethylaniline monooxygenase activity; NADP binding; flavin adenine dinucleotide binding; monooxygenase activity; oxidoreductase activity	GO:0005575	cellular component	PF00743	Flavin-binding monooxygenase-like	PTHR23023	DIMETHYLANILINE MONOOXYGENASE	KOG1399	Flavin-containing_monooxygenase
Glyma.03G210400	3.96256	5.35842	4.93656		104 List	L7	Up	Up	Up		Glyma.03G210400	103	UniRef100_I1JQI3 Uncharacterized protein n=1 Tax=Glycine max RepID=I1JQI3_SOYBN	2e-68	100	UniRef100_E9NZU1 Glutaredoxin n=1 Tax=Phaseolus vulgaris RepID=E9NZU1_PHAVU	4e-65	100	AT3G62930.1|Symbols:|Thioredoxin superfamily protein|chr3:23261538-23261846 REVERSE LENGTH=102	7e-46	100	GO:0045454 GO:0048653	anther development; cell redox homeostasis	GO:0008794 GO:0009055 GO:0015035	arsenate reductase (glutaredoxin) activity; electron carrier activity; protein disulfide oxidoreductase activity	GO:0005575	cellular component	PF00462	Glutaredoxin	PTHR10168	GLUTAREDOXIN	KOG1752	Glutaredoxin_and_related_proteins
Glyma.03G210700	Not DE	Not DE	2.6561	605	2467 List	L1	Not DE	Not DE	Up		Glyma.03G210700	630	UniRef100_K7KG90 Uncharacterized protein n=2 Tax=Glycine max RepID=K7KG90_SOYBN	0	100	UniRef100_E9NZU3 NPH3 family protein n=2 Tax=Phaseolus vulgaris RepID=E9NZU3_PHAVU	0	86.05	AT1G03010.1|Symbols:|Phototropic-responsive NPH3 family protein|chr1:693480-696188 FORWARD LENGTH=634	0	99.21	GO:0009416 GO:0009860	pollen tube growth; response to light stimulus	GO:0004871	signal transducer activity	GO:0005886	plasma membrane	PF00651 PF03000	BTB/POZ domain; NPH3 family	PTHR13690	FAMILY NOT NAMED	NA	NA
Glyma.03G214600	Not DE	Not DE	2.95625		2467 List	L1	Not DE	Not DE	Up		Glyma.03G214600	198	UniRef100_I1JQM3 Uncharacterized protein n=1 Tax=Glycine max RepID=I1JQM3_SOYBN	5e-141	100	UniRef100_G7LBZ5 Pectinesterase/pectinesterase inhibitor n=1 Tax=Medicago truncatula RepID=G7LBZ5_MEDTR	3e-89	87.82	AT3G62820.1|Symbols:|Plant invertase/pectin methylesterase inhibitor superfamily protein|chr3:23229782-23230366 FORWARD LENGTH=194	2e-52	95.36	NA	NA	GO:0004857 GO:0030599 GO:0046910	enzyme inhibitor activity; pectinesterase activity; pectinesterase inhibitor activity	NA	NA	PF04043	Plant invertase/pectin methylesterase inhibitor	NA	NA	NA	NA
Glyma.03G218600	Not DE	Not DE	1.33117	605	2467 List	L1	Not DE	Not DE	Up		Glyma.03G218600	571	UniRef100_I1JQQ9 Uncharacterized protein n=1 Tax=Glycine max RepID=I1JQQ9_SOYBN	0	100	UniRef100_B9GSH4 DNAJ heat shock N-terminal domain-containing family protein n=1 Tax=Populus trichocarpa RepID=B9GSH4_POPTR	0	100.71	AT4G02100.1|Symbols:|Heat shock protein DnaJ with tetratricopeptide repeat|chr4:930228-932049 FORWARD LENGTH=546	0	102.38	GO:0006457	protein folding	GO:0031072	heat shock protein binding	GO:0005634	nucleus	PF00226	DnaJ domain	PTHR22904	TPR REPEAT CONTAINING PROTEIN	NA	NA
Glyma.03G219000	Not DE	-1.27162	-1.31282		370 List	L6	Not DE	Down	Down		Glyma.03G219000	221	UniRef100_I1JQR3 Uncharacterized protein n=1 Tax=Glycine max RepID=I1JQR3_SOYBN	2e-160	100	UniRef100_G7KST0 E3 ubiquitin-protein ligase MARCH3 n=2 Tax=Medicago truncatula RepID=G7KST0_MEDTR	6e-112	96.8	AT1G02610.1|Symbols:|RING/FYVE/PHD zinc finger superfamily protein|chr1:553181-555854 REVERSE LENGTH=221	3e-64	93.21	NA	NA	GO:0008270	zinc ion binding	GO:0005737	cytoplasm	PF12428 PF00097	Protein of unknown function (DUF3675) ; Zinc finger, C3HC4 type (RING finger)	PTHR23012	MEMBRANE ASSOCIATED RING FINGER	NA	NA
Glyma.03G224100	Not DE	Not DE	1.17506		2467 List	L1	Not DE	Not DE	Up		Glyma.03G224100	1284	UniRef100_I1JQW9 Uncharacterized protein n=1 Tax=Glycine max RepID=I1JQW9_SOYBN	0	100	UniRef100_G7IBR0 ABC transporter B family member n=1 Tax=Medicago truncatula RepID=G7IBR0_MEDTR	0	98.76	AT1G02520.1|Symbols:PGP11|P-glycoprotein 11|chr1:524134-528745 FORWARD LENGTH=1278	0	99.92	GO:0006810 GO:0055085	transmembrane transport; transport	GO:0000166 GO:0005524 GO:0016887 GO:0017111 GO:0042626	ATP binding; ATPase activity; ATPase activity, coupled to transmembrane movement of substances; nucleoside-triphosphatase activity; nucleotide binding	GO:0005634 GO:0005886 GO:0009506 GO:0016021	integral to membrane; nucleus; plasma membrane; plasmodesma	PF00664 PF00005	ABC transporter transmembrane region; ABC transporter	PTHR24222	FAMILY NOT NAMED	KOG0055	Multidrug/pheromone_exporter,_ABC_superfamily
Glyma.03G225300	Not DE	Not DE	1.48514		2467 List	L1	Not DE	Not DE	Up		Glyma.03G225300	241	UniRef100_C6SXN5 Uncharacterized protein n=1 Tax=Glycine max RepID=C6SXN5_SOYBN	1e-174	100	UniRef100_Q9AQY8 OSJNBa0004B13.24 protein n=1 Tax=Oryza sativa subsp. japonica RepID=Q9AQY8_ORYSJ	6e-22	28.62	AT3G62070.1|Symbols:|unknown protein; BEST Arabidopsis thaliana protein match is: unknown protein (TAIR:AT2G46940.1); Has 137 Blast hits to 135 proteins in 12 species: Archae - 0; Bacteria - 0; Metazoa - 0; Fungi - 0; Plants - 137; Viruses - 0; Other Eukaryotes - 0 (source: NCBI BLink).|chr3:22983710-22984482 REVERSE LENGTH=228	1e-43	92.98	GO:0008150	biological process	GO:0003674	molecular function	GO:0005575	cellular component	NA	NA	NA	NA	NA	NA
Glyma.03G227400	Not DE	Not DE	1.26337		2467 List	L1	Not DE	Not DE	Up		Glyma.03G227400	219	UniRef100_C7S8D5 Germin-like protein 1 n=1 Tax=Glycine max RepID=C7S8D5_SOYBN	2e-153	100	UniRef100_C7S8D5 Germin-like protein 1 n=1 Tax=Glycine max RepID=C7S8D5_SOYBN	2e-153	100	AT1G09560.1|Symbols:GLP5|germin-like protein 5|chr1:3093896-3094639 FORWARD LENGTH=219	7e-108	90.87	GO:0006499 GO:0006865 GO:0006888 GO:0009409 GO:0009627 GO:0010167 GO:0010497 GO:0015706 GO:0034976 GO:0043090 GO:2000280	ER to Golgi vesicle-mediated transport; N-terminal protein myristoylation; amino acid import; amino acid transport; nitrate transport; plasmodesmata-mediated intercellular transport; regulation of root development; response to cold; response to endoplasmic reticulum stress; response to nitrate; systemic acquired resistance	GO:0030145 GO:0045735	manganese ion binding; nutrient reservoir activity	GO:0005576 GO:0005618 GO:0005634 GO:0009506	cell wall; extracellular region; nucleus; plasmodesma	PF00190	Cupin	NA	NA	NA	NA
Glyma.03G227500	Not DE	2.39284	2.64854		370 List	L5	Not DE	Up	Up		Glyma.03G227500	583	UniRef100_I1JR08 Uncharacterized protein n=1 Tax=Glycine max RepID=I1JR08_SOYBN	0	100	UniRef100_Q2HRU3 Peptide transporter PTR1 n=1 Tax=Medicago truncatula RepID=Q2HRU3_MEDTR	0	97.95	AT1G69850.1|Symbols:ATNRT1:2, NTL1, NRT1:2|nitrate transporter 1:2|chr1:26296945-26300407 REVERSE LENGTH=585	2e-145	90.6	GO:0009624 GO:0010119 GO:0080168	abscisic acid transport; regulation of stomatal movement; response to nematode	GO:0005215 GO:0005509 GO:0090440	abscisic acid transporter activity; calcium ion binding; transporter activity	GO:0005886 GO:0016020	membrane; plasma membrane	PF00854	POT family	PTHR11654	OLIGOPEPTIDE TRANSPORTER-RELATED	KOG1237	H+/oligopeptide_symporter
Glyma.03G230600	Not DE	Not DE	1.75208		2467 List	L1	Not DE	Not DE	Up		Glyma.03G230600	166	UniRef100_I1JR44 Uncharacterized protein n=1 Tax=Glycine max RepID=I1JR44_SOYBN	3e-116	100	NA	NA	NA	AT1G09310.1|Symbols:|Protein of unknown function, DUF538|chr1:3009109-3009648 FORWARD LENGTH=179	7e-63	84.92	GO:0008150 GO:0019344	biological process; cysteine biosynthetic process	NA	NA	GO:0005634 GO:0048046	apoplast; nucleus	PF04398	Protein of unknown function, DUF538	NA	NA	NA	NA
Glyma.03G231200	Not DE	3.30818	3.07193		370 List	L5	Not DE	Up	Up		Glyma.03G231200	322	UniRef100_I1JR50 Uncharacterized protein n=1 Tax=Glycine max RepID=I1JR50_SOYBN	0	100	UniRef100_B9A9Z1 Nicotianamine synthase n=1 Tax=Lotus japonicus RepID=B9A9Z1_LOTJA	4e-177	100.94	AT1G09240.1|Symbols:NAS3, ATNAS3|nicotianamine synthase 3|chr1:2984950-2985912 FORWARD LENGTH=320	2e-135	100.31	GO:0009555 GO:0009860 GO:0010233 GO:0030418	nicotianamine biosynthetic process; phloem transport; pollen development; pollen tube growth	GO:0030410	nicotianamine synthase activity	NA	NA	PF03059	Nicotianamine synthase protein	PTHR11208	RNA-BINDING PROTEIN RELATED	NA	NA
Glyma.03G232600	Not DE	Not DE	-1.17168		2467 List	L2	Not DE	Not DE	Down		Glyma.03G232600	438	UniRef100_UPI0003DEB368 PREDICTED: uncharacterized protein LOC102664843 n=1 Tax=Glycine max RepID=UPI0003DEB368	0	90.4	UniRef100_B9N4N9 Calmodulin-binding protein 60-C n=1 Tax=Populus trichocarpa RepID=B9N4N9_POPTR	5e-52	56.7	AT5G57580.1|Symbols:|Calmodulin-binding protein|chr5:23314994-23317683 REVERSE LENGTH=647	3e-41	41.11	GO:0006487 GO:0008150	biological process; protein N-linked glycosylation	GO:0005516	calmodulin binding	GO:0005634	nucleus	PF07887	Calmodulin binding protein-like	NA	NA	NA	NA
Glyma.03G236000	Not DE	Not DE	1.4616		2467 List	L1	Not DE	Not DE	Up		Glyma.03G236000	175	UniRef100_I1JRA8 Uncharacterized protein n=1 Tax=Glycine max RepID=I1JRA8_SOYBN	3e-125	100	UniRef100_A2Q327 Rapid ALkalinization Factor n=1 Tax=Medicago truncatula RepID=A2Q327_MEDTR	6e-42	83.46	AT4G15800.1|Symbols:RALFL33|ralf-like 33|chr4:8984915-8985265 FORWARD LENGTH=116	2e-36	54.31	GO:0007267	cell-cell signaling	GO:0004871	signal transducer activity	GO:0005576 GO:0009505 GO:0009506 GO:0048046	apoplast; extracellular region; plant-type cell wall; plasmodesma	PF05498	Rapid ALkalinization Factor (RALF)	NA	NA	NA	NA
Glyma.03G236300	Not DE	Not DE	2.15846		2467 List	L1	Not DE	Not DE	Up		Glyma.03G236300	886	UniRef100_I1JRB1 Uncharacterized protein n=1 Tax=Glycine max RepID=I1JRB1_SOYBN	0	100	UniRef100_H2E690 NADPH oxidase (Fragment) n=1 Tax=Phaseolus vulgaris RepID=H2E690_PHAVU	0	100.45	AT1G09090.2|Symbols:ATRBOHB, RBOHB|respiratory burst oxidase homolog B|chr1:2932743-2936495 FORWARD LENGTH=843	0	100.24	GO:0006826 GO:0006952 GO:0009408 GO:0009845 GO:0010106 GO:0010167 GO:0015706 GO:0055114	cellular response to iron ion starvation; defense response; iron ion transport; nitrate transport; oxidation-reduction process; response to heat; response to nitrate; seed germination	GO:0004601 GO:0005506 GO:0005509 GO:0009055 GO:0016174 GO:0016491 GO:0050660 GO:0050664	NAD(P)H oxidase activity; calcium ion binding; electron carrier activity; flavin adenine dinucleotide binding; iron ion binding; oxidoreductase activity; oxidoreductase activity, acting on NAD(P)H, oxygen as acceptor; peroxidase activity	GO:0005886 GO:0016020 GO:0016021	integral to membrane; membrane; plasma membrane	PF08030 PF01794 PF08022 PF08414	Ferric reductase NAD binding domain; Ferric reductase like transmembrane component; FAD-binding domain; Respiratory burst NADPH oxidase	PTHR11972	NADPH OXIDASE	KOG0039	Ferric_reductase,_NADH/NADPH_oxidase_and_related_proteins
Glyma.03G239000	Not DE	Not DE	1.79214		2467 List	L1	Not DE	Not DE	Up		Glyma.03G239000	388	UniRef100_I1JRE0 Uncharacterized protein n=1 Tax=Glycine max RepID=I1JRE0_SOYBN	0	100	UniRef100_Q2HTL9 Mevalonate and galactokinase n=1 Tax=Medicago truncatula RepID=Q2HTL9_MEDTR	0	99.74	AT5G27450.3|Symbols:MK|mevalonate kinase|chr5:9691051-9692975 FORWARD LENGTH=378	0	101.32	GO:0000280 GO:0006012 GO:0007000 GO:0008152 GO:0008299 GO:0046835	carbohydrate phosphorylation; galactose metabolic process; isoprenoid biosynthetic process; metabolic process; nuclear division; nucleolus organization	GO:0004335 GO:0004496 GO:0005524 GO:0016301 GO:0016773	ATP binding; galactokinase activity; kinase activity; mevalonate kinase activity; phosphotransferase activity, alcohol group as acceptor	GO:0005737 GO:0005829	cytoplasm; cytosol	PF08544 PF00288	GHMP kinases C terminal ; GHMP kinases N terminal domain	PTHR10457	MEVALONATE KINASE/GALACTOKINASE	KOG1511	Mevalonate_kinase_MVK/ERG12
Glyma.03G239800	Not DE	Not DE	2.16625		2467 List	L1	Not DE	Not DE	Up		Glyma.03G239800	469	UniRef100_UPI00023C22EF PREDICTED: uncharacterized protein LOC100783289 isoform X2 n=1 Tax=Glycine max RepID=UPI00023C22EF	0	100	UniRef100_F4J9P5 Heavy-metal-associated domain-containing protein n=1 Tax=Arabidopsis thaliana RepID=F4J9P5_ARATH	2e-25	28.94	AT3G06130.2|Symbols:|Heavy metal transport/detoxification superfamily protein|chr3:1853193-1854673 REVERSE LENGTH=349	3e-28	28.94	GO:0030001	metal ion transport	GO:0046872	metal ion binding	GO:0005618 GO:0005737	cell wall; cytoplasm	PF00403	Heavy-metal-associated domain	PTHR22814	COPPER TRANSPORT PROTEIN ATOX1-RELATED	KOG1603	Copper_chaperone
Glyma.03G239900	Not DE	Not DE	1.88173	605	2467 List	L1	Not DE	Not DE	Up		Glyma.03G239900	367	UniRef100_I1JRE8 Uncharacterized protein n=1 Tax=Glycine max RepID=I1JRE8_SOYBN	0	100	UniRef100_Q2HTN3 RING finger protein n=2 Tax=Medicago truncatula RepID=Q2HTN3_MEDTR	4e-158	94.74	AT3G05200.1|Symbols:ATL6|RING/U-box superfamily protein|chr3:1477377-1478573 FORWARD LENGTH=398	9e-80	86.68	GO:0002679 GO:0009814 GO:0009816 GO:0010200 GO:0016567 GO:0035556	defense response, incompatible interaction; defense response to bacterium, incompatible interaction; intracellular signal transduction; protein ubiquitination; respiratory burst involved in defense response; response to chitin	GO:0004842 GO:0008270	ubiquitin-protein ligase activity; zinc ion binding	GO:0005576 GO:0005886	extracellular region; plasma membrane	PF00097	Zinc finger, C3HC4 type (RING finger)	PTHR22765	RING FINGER AND PROTEASE ASSOCIATED DOMAIN-CONTAINING	NA	NA
Glyma.03G240700	Not DE	Not DE	-1.05122		2467 List	L2	Not DE	Not DE	Down		Glyma.03G240700	178	UniRef100_I1JRF9 Uncharacterized protein n=1 Tax=Glycine max RepID=I1JRF9_SOYBN	3e-127	100	NA	NA	NA	AT2G32580.1|Symbols:|Protein of unknown function (DUF1068)|chr2:13827849-13829135 FORWARD LENGTH=183	6e-36	87.43	GO:0008150	biological process	GO:0003674	molecular function	GO:0005634 GO:0005794	Golgi apparatus; nucleus	PF06364	Protein of unknown function (DUF1068)	PTHR17695	UNCHARACTERIZED	NA	NA
Glyma.03G241000	Not DE	Not DE	-1.29655		2467 List	L2	Not DE	Not DE	Down		Glyma.03G241000	488	UniRef100_I1JRG3 Uncharacterized protein n=1 Tax=Glycine max RepID=I1JRG3_SOYBN	0	100.21	UniRef100_A2Q5Z1 General substrate transporter; Sugar transporter superfamily n=1 Tax=Medicago truncatula RepID=A2Q5Z1_MEDTR	0	92.93	AT1G54730.2|Symbols:|Major facilitator superfamily protein|chr1:20424471-20429978 FORWARD LENGTH=470	0	91.28	GO:0006810 GO:0055085	transmembrane transport; transport	GO:0005215 GO:0005351 GO:0015144 GO:0022857 GO:0022891	carbohydrate transmembrane transporter activity; substrate-specific transmembrane transporter activity; sugar:hydrogen symporter activity; transmembrane transporter activity; transporter activity	GO:0005886 GO:0016020 GO:0016021	integral to membrane; membrane; plasma membrane	PF00083	Sugar (and other) transporter	PTHR24063	FAMILY NOT NAMED	KOG0254	Predicted_transporter_(major_facilitator_superfamily)
Glyma.03G244300	Not DE	Not DE	3.01084	605	2467 List	L1	Not DE	Not DE	Up		Glyma.03G244300	465	UniRef100_I1JRK1 Uncharacterized protein n=1 Tax=Glycine max RepID=I1JRK1_SOYBN	0	100	UniRef100_Q8GT20 Benzyl alcohol O-benzoyltransferase n=1 Tax=Nicotiana tabacum RepID=BEBT_TOBAC	0	97.17	AT5G17540.1|Symbols:|HXXXD-type acyl-transferase family protein|chr5:5782061-5783682 REVERSE LENGTH=461	7e-155	95.44	NA	NA	GO:0016747	transferase activity, transferring acyl groups other than amino-acyl groups	GO:0005737	cytoplasm	PF02458	Transferase family	NA	NA	NA	NA
Glyma.03G244400	Not DE	Not DE	3.3368		2467 List	L1	Not DE	Not DE	Up		Glyma.03G244400	476	UniRef100_I1JRK2 Uncharacterized protein n=1 Tax=Glycine max RepID=I1JRK2_SOYBN	0	100	UniRef100_G7L0T6 Benzoyl coenzyme A benzyl alcohol benzoyl transferase n=1 Tax=Medicago truncatula RepID=G7L0T6_MEDTR	0	81.07	AT5G17540.1|Symbols:|HXXXD-type acyl-transferase family protein|chr5:5782061-5783682 REVERSE LENGTH=461	3e-159	95.66	NA	NA	GO:0016747	transferase activity, transferring acyl groups other than amino-acyl groups	GO:0005737	cytoplasm	PF02458	Transferase family	NA	NA	NA	NA
Glyma.03G246600	Not DE	Not DE	3.04655		2467 List	L1	Not DE	Not DE	Up		Glyma.03G246600	446	UniRef100_I1JRM4 Uncharacterized protein n=1 Tax=Glycine max RepID=I1JRM4_SOYBN	0	100	UniRef100_G7L1V1 Omega-hydroxypalmitate O-feruloyl transferase n=1 Tax=Medicago truncatula RepID=G7L1V1_MEDTR	2e-178	94.12	AT4G29250.1|Symbols:|HXXXD-type acyl-transferase family protein|chr4:14420713-14422177 FORWARD LENGTH=460	5e-58	95	NA	NA	GO:0016740 GO:0016747	transferase activity; transferase activity, transferring acyl groups other than amino-acyl groups	GO:0005737	cytoplasm	PF02458	Transferase family	NA	NA	NA	NA
Glyma.03G246700	Not DE	Not DE	1.56908		2467 List	L1	Not DE	Not DE	Up		Glyma.03G246700	340	UniRef100_I1JRM5 Uncharacterized protein n=1 Tax=Glycine max RepID=I1JRM5_SOYBN	0	100	UniRef100_G7L1V2 Auxin-induced protein PCNT115 n=3 Tax=Medicago truncatula RepID=G7L1V2_MEDTR	0	97.96	AT1G60710.1|Symbols:ATB2|NAD(P)-linked oxidoreductase superfamily protein|chr1:22355073-22356627 REVERSE LENGTH=345	4e-139	96.81	GO:0006094 GO:0006096 GO:0009611 GO:0009651 GO:0009805 GO:0009963 GO:0046686 GO:0055114	coumarin biosynthetic process; gluconeogenesis; glycolysis; oxidation-reduction process; positive regulation of flavonoid biosynthetic process; response to cadmium ion; response to salt stress; response to wounding	GO:0016491	oxidoreductase activity	GO:0005737 GO:0005829	cytoplasm; cytosol	PF00248	Aldo/keto reductase family	PTHR11732	ALDO/KETO REDUCTASE	KOG1575	Voltage-gated_shaker-like_K+_channel,_subunit_beta/KCNAB
Glyma.03G247500	Not DE	Not DE	1.38369		2467 List	L1	Not DE	Not DE	Up		Glyma.03G247500	143	UniRef100_C6T2R0 Uncharacterized protein n=1 Tax=Glycine max RepID=C6T2R0_SOYBN	1e-100	100	UniRef100_O81228 PR-4 type protein n=2 Tax=Vitis RepID=O81228_VITVI	4e-68	94.41	AT3G04720.1|Symbols:PR4, HEL, PR-4|pathogenesis-related 4|chr3:1285691-1286531 REVERSE LENGTH=212	7e-67	58.02	GO:0009615 GO:0009627 GO:0009651 GO:0009723 GO:0009817 GO:0010167 GO:0015706 GO:0016998 GO:0042742 GO:0050832 GO:0080027	cell wall macromolecule catabolic process; defense response to bacterium; defense response to fungus; defense response to fungus, incompatible interaction; nitrate transport; response to ethylene stimulus; response to herbivore; response to nitrate; response to salt stress; response to virus; systemic acquired resistance	GO:0004540 GO:0008061	chitin binding; ribonuclease activity	GO:0005576	extracellular region	PF00967	Barwin family	PTHR22595	CHITINASE-RELATED	NA	NA
Glyma.03G250300	Not DE	Not DE	-1.23367	605	2467 List	L2	Not DE	Not DE	Down		Glyma.03G250300	515	UniRef100_K7KGY9 Uncharacterized protein n=2 Tax=Glycine max RepID=K7KGY9_SOYBN	0	100	UniRef100_Q6K992 Coatomer n=1 Tax=Oryza sativa subsp. japonica RepID=Q6K992_ORYSJ	0	81.16	AT5G28910.2|Symbols:|unknown protein; FUNCTIONS IN: molecular_function unknown; INVOLVED IN: biological_process unknown; BEST Arabidopsis thaliana protein match is: unknown protein (TAIR:AT5G28960.1); Has 82 Blast hits to 80 proteins in 14 species: Archae - 0; Bacteria - 0; Metazoa - 1; Fungi - 0; Plants - 78; Viruses - 0; Other Eukaryotes - 3 (source: NCBI BLink).|chr5:10930633-10932575 REVERSE …	0	89.72	GO:0008150	biological process	GO:0003674	molecular function	GO:0005739	mitochondrion	NA	NA	NA	NA	NA	NA
Glyma.03G252200	Not DE	Not DE	1.16381		2467 List	L1	Not DE	Not DE	Up		Glyma.03G252200	434	UniRef100_I1JRU1 Uncharacterized protein n=1 Tax=Glycine max RepID=I1JRU1_SOYBN	0	100	UniRef100_B6SL47 Carboxyl-terminal proteinase n=1 Tax=Zea mays RepID=B6SL47_MAIZE	5e-175	73.38	AT5G18460.1|Symbols:|Protein of Unknown Function (DUF239)|chr5:6123205-6126505 FORWARD LENGTH=430	0	91.86	GO:0008150	biological process	NA	NA	GO:0005576	extracellular region	PF03080	Domain of unknown function (DUF239)	NA	NA	NA	NA
Glyma.03G252500	Not DE	Not DE	1.98332		2467 List	L1	Not DE	Not DE	Up		Glyma.03G252500	377	UniRef100_I1JRU3 Uncharacterized protein n=1 Tax=Glycine max RepID=I1JRU3_SOYBN	0	100	UniRef100_G7L2Y6 GDSL esterase/lipase n=1 Tax=Medicago truncatula RepID=G7L2Y6_MEDTR	0	101.9	AT3G04290.1|Symbols:ATLTL1, LTL1|Li-tolerant lipase 1|chr3:1133620-1136223 REVERSE LENGTH=366	0	95.08	GO:0006629 GO:0009751 GO:0010103 GO:0010226 GO:0042538	hyperosmotic salinity response; lipid metabolic process; response to lithium ion; response to salicylic acid stimulus; stomatal complex morphogenesis	GO:0004091 GO:0016788	carboxylesterase activity; hydrolase activity, acting on ester bonds	GO:0005576	extracellular region	PF00657	GDSL-like Lipase/Acylhydrolase	PTHR22835	ZINC FINGER FYVE DOMAIN CONTAINING PROTEIN	NA	NA
Glyma.03G252700	Not DE	Not DE	3.6025		2467 List	L1	Not DE	Not DE	Up		Glyma.03G252700	366	UniRef100_I1JRU5 Uncharacterized protein n=1 Tax=Glycine max RepID=I1JRU5_SOYBN	0	100	UniRef100_G7L2Y9 GDSL esterase/lipase n=1 Tax=Medicago truncatula RepID=G7L2Y9_MEDTR	0	98.11	AT5G33370.1|Symbols:|GDSL-like Lipase/Acylhydrolase superfamily protein|chr5:12602773-12604670 REVERSE LENGTH=366	0	91.8	GO:0006629	lipid metabolic process	GO:0004091 GO:0016788	carboxylesterase activity; hydrolase activity, acting on ester bonds	GO:0005576	extracellular region	PF00657	GDSL-like Lipase/Acylhydrolase	PTHR22835	ZINC FINGER FYVE DOMAIN CONTAINING PROTEIN	NA	NA
Glyma.03G256900	Not DE	Not DE	2.04031	605	2467 List	L1	Not DE	Not DE	Up		Glyma.03G256900	698	UniRef100_K7KH33 Uncharacterized protein n=1 Tax=Glycine max RepID=K7KH33_SOYBN	0	100	UniRef100_F1AM70 Triacylglycerol lipase 1 n=1 Tax=Arachis hypogaea RepID=F1AM70_ARAHY	0	100.43	AT3G61680.1|Symbols:|alpha/beta-Hydrolases superfamily protein|chr3:22824630-22826926 FORWARD LENGTH=649	0	103.39	GO:0006629	lipid metabolic process	GO:0004806	triglyceride lipase activity	NA	NA	PF01764	Lipase (class 3)	NA	NA	NA	NA
Glyma.03G257000	Not DE	Not DE	2.47274		2467 List	L1	Not DE	Not DE	Up		Glyma.03G257000	729	UniRef100_I1JRZ5 Uncharacterized protein n=1 Tax=Glycine max RepID=I1JRZ5_SOYBN	0	100	UniRef100_G7L436 Cyclic nucleotide-gated channel C n=1 Tax=Medicago truncatula RepID=G7L436_MEDTR	0	101.39	AT5G53130.1|Symbols:CNGC1, ATCNGC1|cyclic nucleotide gated channel 1|chr5:21537830-21540490 REVERSE LENGTH=716	0	101.26	GO:0006811 GO:0006813 GO:0006816 GO:0055085	calcium ion transport; ion transport; potassium ion transport; transmembrane transport	GO:0005216 GO:0005221 GO:0005242 GO:0005261 GO:0005516 GO:0030551	calmodulin binding; cation channel activity; cyclic nucleotide binding; intracellular cyclic nucleotide activated cation channel activity; inward rectifier potassium channel activity; ion channel activity	GO:0005886 GO:0016020	membrane; plasma membrane	PF00520 PF00027	Ion transport protein; Cyclic nucleotide-binding domain	PTHR10217	VOLTAGE AND LIGAND GATED POTASSIUM CHANNEL	KOG0498	K+-channel_ERG_and_related_proteins,_contain_PAS/PAC_sensor_domain
Glyma.03G257500	Not DE	Not DE	2.06241		2467 List	L1	Not DE	Not DE	Up		Glyma.03G257500	408	UniRef100_I1JRZ9 Uncharacterized protein n=1 Tax=Glycine max RepID=I1JRZ9_SOYBN	0	100	UniRef100_B4F9N6 Dopamine beta-monooxygenase n=1 Tax=Zea mays RepID=B4F9N6_MAIZE	3e-107	86.45	AT3G61750.1|Symbols:|Cytochrome b561/ferric reductase transmembrane with DOMON related domain|chr3:22857897-22859254 REVERSE LENGTH=398	1e-125	91.21	NA	NA	NA	NA	GO:0005576 GO:0016020 GO:0016021	extracellular region; integral to membrane; membrane	PF03188 PF03351	Eukaryotic cytochrome b561; DOMON domain	PTHR23130	FAMILY NOT NAMED	KOG4293	Predicted_membrane_protein,_contains_DoH_and_Cytochrome_b-561/ferric_reductase_transmembrane_domains
Glyma.03G257900	Not DE	Not DE	1.80524		2467 List	L1	Not DE	Not DE	Up		Glyma.03G257900	462	UniRef100_I1JS04 Uncharacterized protein n=1 Tax=Glycine max RepID=I1JS04_SOYBN	0	100	UniRef100_T2DNN2 Aspartic proteinase nepenthesin-1 n=1 Tax=Phaseolus vulgaris RepID=T2DNN2_PHAVU	0	94.55	AT1G01300.1|Symbols:|Eukaryotic aspartyl protease family protein|chr1:117065-118522 FORWARD LENGTH=485	0	83.71	GO:0006508 GO:0009664 GO:0042545 GO:0080167	cell wall modification; plant-type cell wall organization; proteolysis; response to karrikin	GO:0004190	aspartic-type endopeptidase activity	GO:0005576 GO:0009505 GO:0016020	extracellular region; membrane; plant-type cell wall	PF00026	Eukaryotic aspartyl protease	PTHR13683	ASPARTYL PROTEASES	KOG1339	Aspartyl_protease
Glyma.03G259100	Not DE	Not DE	2.06434		2467 List	L1	Not DE	Not DE	Up		Glyma.03G259100	127	UniRef100_I1JS16 Uncharacterized protein n=1 Tax=Glycine max RepID=I1JS16_SOYBN	1e-83	100	UniRef100_G7LAU8 Centrin-2 n=1 Tax=Medicago truncatula RepID=G7LAU8_MEDTR	2e-60	96.8	AT2G46600.1|Symbols:|Calcium-binding EF-hand family protein|chr2:19136070-19136477 FORWARD LENGTH=135	1e-53	81.48	GO:0010091 GO:0042744	hydrogen peroxide catabolic process; trichome branching	GO:0005509 GO:0005515	calcium ion binding; protein binding	GO:0005634	nucleus	NA	NA	PTHR10891	EF-HAND CALCIUM-BINDING DOMAIN CONTAINING PROTEIN	KOG0028	Ca2+-binding_protein_(centrin/caltractin),_EF-Hand_superfamily_protein
Glyma.03G259200	Not DE	Not DE	2.51857		2467 List	L1	Not DE	Not DE	Up		Glyma.03G259200	237	UniRef100_C6TEC8 Uncharacterized protein n=1 Tax=Glycine max RepID=C6TEC8_SOYBN	8e-171	100	UniRef100_Q40192 RAB11B n=1 Tax=Lotus japonicus RepID=Q40192_LOTJA	5e-141	97.52	AT1G01200.1|Symbols:ATRABA3, ATRAB-A3, RABA3|RAB GTPase homolog A3|chr1:86715-88145 REVERSE LENGTH=237	9e-112	99.58	GO:0007264 GO:0015031	protein transport; small GTPase mediated signal transduction	GO:0005525	GTP binding	GO:0005634 GO:0005768 GO:0009504	cell plate; endosome; nucleus	PF00071	Ras family	PTHR24073	FAMILY NOT NAMED	KOG0087	GTPase_Rab11/YPT3,_small_G_protein_superfamily
Glyma.03G259600	Not DE	Not DE	1.56847		2467 List	L1	Not DE	Not DE	Up		Glyma.03G259600	142	UniRef100_C6TFJ7 Uncharacterized protein n=1 Tax=Glycine max RepID=C6TFJ7_SOYBN	5e-99	100	UniRef100_B7FGY0 Cytochrome b5 n=2 Tax=Medicago truncatula RepID=B7FGY0_MEDTR	4e-60	99.3	AT5G53560.1|Symbols:ATB5-A, B5 #2, ATCB5-E, CB5-E|cytochrome B5 isoform E|chr5:21759628-21760353 FORWARD LENGTH=134	1e-57	100.75	GO:0016126 GO:0019745	pentacyclic triterpenoid biosynthetic process; sterol biosynthetic process	GO:0020037	heme binding	GO:0005773 GO:0005774 GO:0005783 GO:0005789 GO:0005886 GO:0009535	chloroplast thylakoid membrane; endoplasmic reticulum; endoplasmic reticulum membrane; plasma membrane; vacuolar membrane; vacuole	PF00173	Cytochrome b5-like Heme/Steroid binding domain	PTHR19359	CYTOCHROME B5	KOG0537	Cytochrome_b5
Glyma.03G261800	Not DE	Not DE	-1.10419		2467 List	L2	Not DE	Not DE	Down		Glyma.03G261800	749	UniRef100_C0SNP2 Late elongated hypocotyl and circadian clock associated-1-like protein 2 n=1 Tax=Glycine max RepID=C0SNP2_SOYBN	0	100	UniRef100_C0SNP2 Late elongated hypocotyl and circadian clock associated-1-like protein 2 n=1 Tax=Glycine max RepID=C0SNP2_SOYBN	0	100	AT1G01060.3|Symbols:LHY, LHY1|Homeodomain-like superfamily protein|chr1:33992-37061 REVERSE LENGTH=645	2e-129	115.97	GO:0006355 GO:0007623 GO:0009409 GO:0009639 GO:0009651 GO:0009723 GO:0009733 GO:0009737 GO:0009739 GO:0009751 GO:0009753 GO:0042752 GO:0042754 GO:0043433 GO:0046686 GO:0048574	circadian rhythm; long-day photoperiodism, flowering; negative regulation of circadian rhythm; negative regulation of sequence-specific DNA binding transcription factor activity; regulation of circadian rhythm; regulation of transcription, DNA-dependent; response to abscisic acid stimulus; response to auxin stimulus; response to cadmium ion; response to cold; response to ethylene stimulus; respon…	GO:0003677 GO:0003700 GO:0044212	DNA binding; sequence-specific DNA binding transcription factor activity; transcription regulatory region DNA binding	GO:0005634	nucleus	PF00249	Myb-like DNA-binding domain	PTHR12802	SWI/SNF COMPLEX-RELATED	NA	NA
Glyma.03G263600	Not DE	Not DE	1.75406		2467 List	L1	Not DE	Not DE	Up		Glyma.03G263600	771	UniRef100_K7KH84 Uncharacterized protein n=1 Tax=Glycine max RepID=K7KH84_SOYBN	0	100	UniRef100_B9N7H6 Subtilase family protein n=1 Tax=Populus trichocarpa RepID=B9N7H6_POPTR	0	96.38	AT3G14240.1|Symbols:|Subtilase family protein|chr3:4741637-4743964 REVERSE LENGTH=775	0	95.61	GO:0006508 GO:0008152 GO:0043086	metabolic process; negative regulation of catalytic activity; proteolysis	GO:0004252 GO:0042802	identical protein binding; serine-type endopeptidase activity	GO:0005618	cell wall	PF02225 PF05922 PF00082	PA domain; Peptidase inhibitor I9; Subtilase family	PTHR10795	PROPROTEIN CONVERTASE SUBTILISIN/KEXIN	NA	NA
Glyma.03G264300	Not DE	Not DE	1.66641		2467 List	L1	Not DE	Not DE	Up		Glyma.03G264300	902	UniRef100_K7KH90 Lipoxygenase n=1 Tax=Glycine max RepID=K7KH90_SOYBN	0	100	UniRef100_K7KH90 Lipoxygenase n=1 Tax=Glycine max RepID=K7KH90_SOYBN	0	100	AT1G72520.1|Symbols:LOX4|PLAT/LH2 domain-containing lipoxygenase family protein|chr1:27308611-27312589 FORWARD LENGTH=926	0	97.19	GO:0006952 GO:0009555 GO:0009611 GO:0009617 GO:0009620 GO:0009695 GO:0009753 GO:0009873 GO:0009901 GO:0010193 GO:0010200 GO:0034440 GO:0040007 GO:0048653 GO:0052542 GO:0080086	anther dehiscence; anther development; defense response; defense response by callose deposition; ethylene mediated signaling pathway; growth; jasmonic acid biosynthetic process; lipid oxidation; pollen development; response to bacterium; response to chitin; response to fungus; response to jasmonic acid stimulus; response to ozone; response to wounding; stamen filament development	GO:0016165	lipoxygenase activity	GO:0009507	chloroplast	PF00305 PF01477	Lipoxygenase; PLAT/LH2 domain	PTHR11771	LIPOXYGENASE	NA	NA
Glyma.04G005100	Not DE	Not DE	1.91739		2467 List	L1	Not DE	Not DE	Up		Glyma.04G005100	333	UniRef100_I1JSF5 Uncharacterized protein n=1 Tax=Glycine max RepID=I1JSF5_SOYBN	0	100	UniRef100_B9H158 Proline-rich family protein n=1 Tax=Populus trichocarpa RepID=B9H158_POPTR	4e-136	104.4	AT2G16630.1|Symbols:|Pollen Ole e 1 allergen and extensin family protein|chr2:7209286-7210872 FORWARD LENGTH=359	3e-101	90.81	NA	NA	NA	NA	GO:0005576	extracellular region	PF01190	Pollen proteins Ole e I like	NA	NA	NA	NA
Glyma.04G005600	Not DE	Not DE	1.29839	605	2467 List	L1	Not DE	Not DE	Up		Glyma.04G005600	100	UniRef100_K7KHF2 Uncharacterized protein n=1 Tax=Glycine max RepID=K7KHF2_SOYBN	1e-64	100	NA	NA	NA	NA	NA	NA	NA	NA	NA	NA	NA	NA	NA	NA	NA	NA	NA	NA
Glyma.04G006200	Not DE	Not DE	1.8993		2467 List	L1	Not DE	Not DE	Up		Glyma.04G006200	439	UniRef100_K7KHF8 Uncharacterized protein n=1 Tax=Glycine max RepID=K7KHF8_SOYBN	0	100	UniRef100_G7J7U7 SnRK2 calcium sensor n=1 Tax=Medicago truncatula RepID=G7J7U7_MEDTR	0	100	AT4G38810.2|Symbols:|Calcium-binding EF-hand family protein|chr4:18115607-18118860 REVERSE LENGTH=375	2e-162	94.4	NA	NA	GO:0005509	calcium ion binding	GO:0005634	nucleus	NA	NA	NA	NA	NA	NA
Glyma.04G006500	Not DE	Not DE	2.98083		2467 List	L1	Not DE	Not DE	Up		Glyma.04G006500	83	UniRef100_K7KHG0 Uncharacterized protein n=1 Tax=Glycine max RepID=K7KHG0_SOYBN	1e-51	100	UniRef100_G7J7U4 Auxin-induced protein 6B n=1 Tax=Medicago truncatula RepID=G7J7U4_MEDTR	3e-31	65.38	AT5G18060.1|Symbols:|SAUR-like auxin-responsive protein family|chr5:5976030-5976302 FORWARD LENGTH=90	2e-32	73.33	GO:0009733	response to auxin stimulus	GO:0003674	molecular function	NA	NA	PF02519	Auxin responsive protein	NA	NA	NA	NA
Glyma.04G006800	Not DE	3.02276	5.09401		370 List	L5	Not DE	Up	Up		Glyma.04G006800	107	UniRef100_I1JSH7 Uncharacterized protein n=1 Tax=Glycine max RepID=I1JSH7_SOYBN	1e-71	100	NA	NA	NA	AT4G38840.1|Symbols:|SAUR-like auxin-responsive protein family|chr4:18125174-18125473 REVERSE LENGTH=99	1e-35	95.96	GO:0009409 GO:0009733 GO:0042742	defense response to bacterium; response to auxin stimulus; response to cold	GO:0003674	molecular function	GO:0005886 GO:0009507	chloroplast; plasma membrane	PF02519	Auxin responsive protein	NA	NA	NA	NA
Glyma.04G006900	Not DE	3.25265	4.97782		370 List	L5	Not DE	Up	Up		Glyma.04G006900	96	UniRef100_UPI000189D16A PREDICTED: indole-3-acetic acid-induced protein ARG7 n=1 Tax=Glycine max RepID=UPI000189D16A	6e-63	100	UniRef100_B9HRD2 Auxin-responsive family protein n=1 Tax=Populus trichocarpa RepID=B9HRD2_POPTR	3e-37	100	AT5G18060.1|Symbols:|SAUR-like auxin-responsive protein family|chr5:5976030-5976302 FORWARD LENGTH=90	8e-35	96.67	GO:0009733	response to auxin stimulus	GO:0003674	molecular function	NA	NA	PF02519	Auxin responsive protein	NA	NA	NA	NA
Glyma.04G007100	Not DE	Not DE	1.28801		2467 List	L1	Not DE	Not DE	Up		Glyma.04G007100	107	UniRef100_I1K720 Uncharacterized protein n=1 Tax=Glycine max RepID=I1K720_SOYBN	6e-73	100	UniRef100_B9H0Z6 Auxin-responsive family protein n=2 Tax=Populus RepID=B9H0Z6_POPTR	5e-62	100.96	AT4G34760.1|Symbols:|SAUR-like auxin-responsive protein family|chr4:16582471-16582794 REVERSE LENGTH=107	7e-58	98.13	GO:0009733	response to auxin stimulus	GO:0003674	molecular function	GO:0005739	mitochondrion	PF02519	Auxin responsive protein	NA	NA	NA	NA
Glyma.04G010300	Not DE	Not DE	1.50712		2467 List	L1	Not DE	Not DE	Up		Glyma.04G010300	156	UniRef100_Q0GPF7 BZIP transcription factor bZIP125 n=1 Tax=Glycine max RepID=Q0GPF7_SOYBN	2e-110	100	UniRef100_Q0GPF7 BZIP transcription factor bZIP125 n=1 Tax=Glycine max RepID=Q0GPF7_SOYBN	2e-110	100	AT4G34590.1|Symbols:ATB2, GBF6, AtbZIP11, BZIP11|G-box binding factor 6|chr4:16522449-16522928 FORWARD LENGTH=159	3e-45	81.13	GO:0006355 GO:0009410 GO:0009744 GO:0017148 GO:0030968 GO:0080149	endoplasmic reticulum unfolded protein response; negative regulation of translation; regulation of transcription, DNA-dependent; response to sucrose stimulus; response to xenobiotic stimulus; sucrose induced translational repression	GO:0003677 GO:0003700 GO:0043565 GO:0046982 GO:0046983	DNA binding; protein dimerization activity; protein heterodimerization activity; sequence-specific DNA binding; sequence-specific DNA binding transcription factor activity	GO:0005634	nucleus	PF00170	bZIP transcription factor	PTHR22952	CAMP-RESPONSE ELEMENT BINDING PROTEIN-RELATED	NA	NA
Glyma.04G012300	Not DE	-1.86595	-1.20471		370 List	L6	Not DE	Down	Down		Glyma.04G012300	311	UniRef100_Q9SDZ0 Isoflavone reductase homolog 2 n=1 Tax=Glycine max RepID=Q9SDZ0_SOYBN	0	100	UniRef100_Q9SDZ0 Isoflavone reductase homolog 2 n=1 Tax=Glycine max RepID=Q9SDZ0_SOYBN	0	100	AT4G39230.1|Symbols:|NmrA-like negative transcriptional regulator family protein|chr4:18266024-18267604 REVERSE LENGTH=308	2e-180	99.35	GO:0046686	response to cadmium ion	GO:0000166 GO:0032442	nucleotide binding; phenylcoumaran benzylic ether reductase activity	GO:0005737	cytoplasm	PF05368	NmrA-like family	PTHR10366	NAD DEPENDENT EPIMERASE/DEHYDRATASE	NA	NA
Glyma.04G013400	Not DE	Not DE	3.63157		2467 List	L1	Not DE	Not DE	Up		Glyma.04G013400	98	UniRef100_I1JSP8 Uncharacterized protein n=1 Tax=Glycine max RepID=I1JSP8_SOYBN	9e-65	100	UniRef100_Q9FUP6 Suspensor-specific protein n=1 Tax=Phaseolus coccineus RepID=Q9FUP6_PHACN	3e-40	97.78	AT1G49310.1|Symbols:|unknown protein; FUNCTIONS IN: molecular_function unknown; INVOLVED IN: biological_process unknown; LOCATED IN: endomembrane system; EXPRESSED IN: 9 plant structures; EXPRESSED DURING: LP.04 four leaves visible, petal differentiation and expansion stage; Has 11 Blast hits to 11 proteins in 6 species: Archae - 0; Bacteria - 0; Metazoa - 0; Fungi - 0; Plants - 11; Viruses - 0; …	4e-11	86.59	GO:0000041 GO:0008150	biological process; transition metal ion transport	GO:0003674	molecular function	NA	NA	PF10950	Protein of unknown function (DUF2775)	NA	NA	NA	NA
Glyma.04G013500	Not DE	Not DE	1.79423	605	2467 List	L1	Not DE	Not DE	Up		Glyma.04G013500	283	UniRef100_K7KHK2 Uncharacterized protein n=1 Tax=Glycine max RepID=K7KHK2_SOYBN	0	100	UniRef100_G7J6J1 BURP domain-containing protein n=1 Tax=Medicago truncatula RepID=G7J6J1_MEDTR	1e-77	91.86	AT1G49320.1|Symbols:ATUSPL1, USPL1|unknown seed protein like 1|chr1:18246441-18247817 FORWARD LENGTH=280	3e-20	26.07	GO:0048316	seed development	GO:0003674	molecular function	GO:0000326 GO:0005576	extracellular region; protein storage vacuole	PF03181	BURP domain	NA	NA	NA	NA
Glyma.04G014700	Not DE	Not DE	2.58123		2467 List	L1	Not DE	Not DE	Up		Glyma.04G014700	350	UniRef100_I1JSR6 Uncharacterized protein n=1 Tax=Glycine max RepID=I1JSR6_SOYBN	0	100	UniRef100_Q6Y1E9 Cysteine protease 14 n=1 Tax=Trifolium repens RepID=Q6Y1E9_TRIRP	0	99.43	AT1G20850.1|Symbols:XCP2|xylem cysteine peptidase 2|chr1:7252208-7253537 FORWARD LENGTH=356	0	91.01	GO:0006508 GO:0010075 GO:0010623	developmental programmed cell death; proteolysis; regulation of meristem growth	GO:0008233 GO:0008234	cysteine-type peptidase activity; peptidase activity	GO:0005618 GO:0009507	cell wall; chloroplast	PF00112 PF08246	Papain family cysteine protease; Cathepsin propeptide inhibitor domain (I29)	PTHR12411	CYSTEINE PROTEASE FAMILY C1-RELATED	KOG1542	Cysteine_proteinase_Cathepsin_F
Glyma.04G014800	Not DE	Not DE	1.87841		2467 List	L1	Not DE	Not DE	Up		Glyma.04G014800	350	UniRef100_UPI000189D9E0 PREDICTED: xylem cysteine proteinase 2 n=1 Tax=Glycine max RepID=UPI000189D9E0	0	100	UniRef100_Q6Y1E9 Cysteine protease 14 n=1 Tax=Trifolium repens RepID=Q6Y1E9_TRIRP	0	99.43	AT1G20850.1|Symbols:XCP2|xylem cysteine peptidase 2|chr1:7252208-7253537 FORWARD LENGTH=356	0	91.29	GO:0006508 GO:0010075 GO:0010623	developmental programmed cell death; proteolysis; regulation of meristem growth	GO:0008233 GO:0008234	cysteine-type peptidase activity; peptidase activity	GO:0005618 GO:0009507	cell wall; chloroplast	PF00112 PF08246	Papain family cysteine protease; Cathepsin propeptide inhibitor domain (I29)	PTHR12411	CYSTEINE PROTEASE FAMILY C1-RELATED	KOG1543	Cysteine_proteinase_Cathepsin_L
Glyma.04G017300	Not DE	Not DE	1.0067	605	2467 List	L1	Not DE	Not DE	Up		Glyma.04G017300	1292	UniRef100_K7KHM4 Uncharacterized protein n=1 Tax=Glycine max RepID=K7KHM4_SOYBN	0	100	UniRef100_B9H5I2 Patched family protein n=1 Tax=Populus trichocarpa RepID=B9H5I2_POPTR	0	98.54	AT4G38350.1|Symbols:|Patched family protein|chr4:17958324-17966846 REVERSE LENGTH=1273	0	99.29	NA	NA	GO:0008158	hedgehog receptor activity	GO:0005773 GO:0005774 GO:0009507 GO:0016020 GO:0016021	chloroplast; integral to membrane; membrane; vacuolar membrane; vacuole	PF02460 PF12349	Patched family; Sterol-sensing domain of SREBP cleavage-activation	PTHR10796	PATCHED-RELATED	KOG1933	Cholesterol_transport_protein_(Niemann-Pick_C_disease_protein)
Glyma.04G022300	Not DE	2.48654	1.52925		370 List	L5	Not DE	Up	Up		Glyma.04G022300	771	UniRef100_I1JT08 Uncharacterized protein n=1 Tax=Glycine max RepID=I1JT08_SOYBN	0	100	UniRef100_Q93WQ0 Subtilisin-type protease n=1 Tax=Glycine max RepID=Q93WQ0_SOYBN	0	96.87	AT1G20160.1|Symbols:ATSBT5.2|Subtilisin-like serine endopeptidase family protein|chr1:6990852-6993854 REVERSE LENGTH=769	0	99.22	GO:0006508 GO:0008152 GO:0043086	metabolic process; negative regulation of catalytic activity; proteolysis	GO:0004252 GO:0042802	identical protein binding; serine-type endopeptidase activity	GO:0005576 GO:0005618 GO:0048046	apoplast; cell wall; extracellular region	PF05922 PF00082 PF02225	Peptidase inhibitor I9; Subtilase family; PA domain	PTHR10795	PROPROTEIN CONVERTASE SUBTILISIN/KEXIN	NA	NA
Glyma.04G022900	Not DE	Not DE	2.1902	605	2467 List	L1	Not DE	Not DE	Up		Glyma.04G022900	365	UniRef100_I1JT14 Uncharacterized protein n=1 Tax=Glycine max RepID=I1JT14_SOYBN	0	100	UniRef100_G7I7T3 GDSL esterase/lipase n=1 Tax=Medicago truncatula RepID=G7I7T3_MEDTR	0	97.51	AT1G75900.1|Symbols:|GDSL-like Lipase/Acylhydrolase superfamily protein|chr1:28499179-28500943 FORWARD LENGTH=364	1e-154	94.51	GO:0006629 GO:0019761 GO:0019953	glucosinolate biosynthetic process; lipid metabolic process; sexual reproduction	GO:0004091 GO:0016298 GO:0016746 GO:0016788	carboxylesterase activity; hydrolase activity, acting on ester bonds; lipase activity; transferase activity, transferring acyl groups	GO:0005576	extracellular region	PF00657	GDSL-like Lipase/Acylhydrolase	PTHR22835	ZINC FINGER FYVE DOMAIN CONTAINING PROTEIN	NA	NA
Glyma.04G025300	Not DE	Not DE	1.87019		2467 List	L1	Not DE	Not DE	Up		Glyma.04G025300	101	UniRef100_C6SW97 Uncharacterized protein n=1 Tax=Glycine max RepID=C6SW97_SOYBN	2e-66	100	UniRef100_B9H0Z6 Auxin-responsive family protein n=2 Tax=Populus RepID=B9H0Z6_POPTR	2e-51	96.15	AT1G75580.1|Symbols:|SAUR-like auxin-responsive protein family|chr1:28377530-28377856 FORWARD LENGTH=108	9e-52	92.59	GO:0009733	response to auxin stimulus	GO:0005516	calmodulin binding	GO:0005575	cellular component	PF02519	Auxin responsive protein	NA	NA	NA	NA
Glyma.04G027800	Not DE	Not DE	1.54411		2467 List	L1	Not DE	Not DE	Up		Glyma.04G027800	389	UniRef100_I1JT68 Uncharacterized protein n=1 Tax=Glycine max RepID=I1JT68_SOYBN	0	100	UniRef100_E6NU65 JHL18I08.9 protein n=1 Tax=Jatropha curcas RepID=E6NU65_JATCU	0	101.04	AT1G75500.2|Symbols:WAT1|Walls Are Thin 1|chr1:28338282-28340091 REVERSE LENGTH=389	0	99.74	GO:0000271 GO:0006833 GO:0007389 GO:0008361 GO:0009651 GO:0009750 GO:0009825 GO:0009826 GO:0009834 GO:0009926 GO:0009932 GO:0010015 GO:0010075 GO:0010817 GO:0040007 GO:0043481 GO:0048767 GO:0071555 GO:0090355 GO:0090358	anthocyanin accumulation in tissues in response to UV light; auxin polar transport; cell tip growth; cell wall organization; growth; multidimensional cell growth; pattern specification process; polysaccharide biosynthetic process; positive regulation of auxin metabolic process; positive regulation of tryptophan metabolic process; regulation of cell size; regulation of hormone levels; regulation o…	NA	NA	GO:0005774 GO:0005886 GO:0009705 GO:0016020	membrane; plant-type vacuole membrane; plasma membrane; vacuolar membrane	PF00892	EamA-like transporter family	NA	NA	NA	NA
Glyma.04G032000	Not DE	Not DE	-1.05853	605	2467 List	L2	Not DE	Not DE	Down		Glyma.04G032000	348	UniRef100_I1JTB4 Uncharacterized protein n=1 Tax=Glycine max RepID=I1JTB4_SOYBN	0	100	UniRef100_V5NAW4 S-adenosyl-L-methionine-dependent methyltransferase n=1 Tax=Phaseolus vulgaris RepID=V5NAW4_PHAVU	0	100.58	AT5G42760.1|Symbols:|Leucine carboxyl methyltransferase|chr5:17148953-17150105 FORWARD LENGTH=348	2e-163	91.95	NA	NA	GO:0008168	methyltransferase activity	GO:0005634	nucleus	PF04072	Leucine carboxyl methyltransferase	NA	NA	NA	NA
Glyma.04G033400	Not DE	Not DE	-1.42346	605	2467 List	L2	Not DE	Not DE	Down		Glyma.04G033400	134	UniRef100_K7KHV9 Uncharacterized protein n=1 Tax=Glycine max RepID=K7KHV9_SOYBN	6e-93	100	NA	NA	NA	NA	NA	NA	NA	NA	NA	NA	NA	NA	NA	NA	NA	NA	NA	NA
Glyma.04G034800	1.31514	1.14883	1.19154		104 List	L7	Up	Up	Up		Glyma.04G034800	294	UniRef100_I1JTE5 Uncharacterized protein n=1 Tax=Glycine max RepID=I1JTE5_SOYBN	0	100	UniRef100_Q948J9 Plastidial lipoyltransferase 2 n=1 Tax=Arabidopsis thaliana RepID=LIP2P_ARATH	1e-115	88.13	AT4G31050.1|Symbols:|Biotin/lipoate A/B protein ligase family|chr4:15114345-15115443 FORWARD LENGTH=278	1e-118	88.13	GO:0006464 GO:0009107 GO:0019243	cellular protein modification process; lipoate biosynthetic process; methylglyoxal catabolic process to D-lactate	GO:0003824 GO:0016415 GO:0017118	catalytic activity; lipoyltransferase activity; octanoyltransferase activity	GO:0005737 GO:0009507	chloroplast; cytoplasm	PF03099	Biotin/lipoate A/B protein ligase family	PTHR10993	OCTANOYLTRANSFERASE	KOG0325	Lipoyltransferase
Glyma.04G036800	Not DE	Not DE	1.55298		2467 List	L1	Not DE	Not DE	Up		Glyma.04G036800	233	UniRef100_C6T9U8 Uncharacterized protein n=1 Tax=Glycine max RepID=C6T9U8_SOYBN	1e-170	100	UniRef100_B6U390 Plant-specific domain TIGR01570 family protein n=1 Tax=Zea mays RepID=B6U390_MAIZE	5e-83	88.66	AT5G42680.2|Symbols:|Protein of unknown function, DUF617|chr5:17114640-17115356 FORWARD LENGTH=238	9e-102	97.48	GO:0008150	biological process	GO:0003674	molecular function	GO:0009507	chloroplast	PF04759	Protein of unknown function, DUF617	NA	NA	NA	NA
Glyma.04G038700	Not DE	Not DE	-1.03835		2467 List	L2	Not DE	Not DE	Down		Glyma.04G038700	220	UniRef100_K7KSZ4 Uncharacterized protein n=1 Tax=Glycine max RepID=K7KSZ4_SOYBN	1e-103	69.8	UniRef100_G7J6D2 Chlorophyll a-b binding protein n=1 Tax=Medicago truncatula RepID=G7J6D2_MEDTR	2e-73	62.92	AT1G45474.2|Symbols:LHCA5|photosystem I light harvesting complex gene 5|chr1:17179353-17180439 FORWARD LENGTH=256	2e-63	46.09	GO:0006364 GO:0009657 GO:0009765 GO:0009768 GO:0010027 GO:0010207 GO:0015979	photosynthesis; photosynthesis, light harvesting; photosynthesis, light harvesting in photosystem I; photosystem II assembly; plastid organization; rRNA processing; thylakoid membrane organization	GO:0031409	pigment binding	GO:0009507 GO:0009535 GO:0009782 GO:0016020 GO:0030076	chloroplast; chloroplast thylakoid membrane; light-harvesting complex; membrane; photosystem I antenna complex	PF00504	Chlorophyll A-B binding protein	PTHR21649	CHLOROPHYLL A/B BINDING PROTEIN	NA	NA
Glyma.04G040600	Not DE	Not DE	1.15644		2467 List	L1	Not DE	Not DE	Up		Glyma.04G040600	475	UniRef100_K7KHZ9 Uncharacterized protein n=1 Tax=Glycine max RepID=K7KHZ9_SOYBN	0	100	UniRef100_Q00M73 Membrane protein-like protein n=1 Tax=Glycine max RepID=Q00M73_SOYBN	0	96.54	AT2G25737.1|Symbols:|Sulfite exporter TauE/SafE family protein|chr2:10977174-10979677 FORWARD LENGTH=476	0	99.16	NA	NA	NA	NA	GO:0009507 GO:0016021	chloroplast; integral to membrane	PF01925	Sulfite exporter TauE/SafE	PTHR14255	ATP-DEPENDENT PROTEASE (CEREBLON)	NA	NA
Glyma.04G040900	Not DE	1.55439	1.70817		370 List	L5	Not DE	Up	Up		Glyma.04G040900	225	UniRef100_I1JTL5 Uncharacterized protein n=2 Tax=Glycine max RepID=I1JTL5_SOYBN	2e-164	100	UniRef100_B9MVU1 Homeobox-leucine zipper transcription factor family protein n=2 Tax=Populus RepID=B9MVU1_POPTR	8e-107	105.16	AT1G46480.1|Symbols:WOX4|WUSCHEL related homeobox 4|chr1:17236903-17237953 REVERSE LENGTH=251	1e-71	88.05	GO:0006355 GO:0007165 GO:0010067	procambium histogenesis; regulation of transcription, DNA-dependent; signal transduction	GO:0003700 GO:0043565	sequence-specific DNA binding; sequence-specific DNA binding transcription factor activity	GO:0005634	nucleus	PF00046	Homeobox domain	NA	NA	NA	NA
Glyma.04G042000	Not DE	Not DE	1.16816		2467 List	L1	Not DE	Not DE	Up		Glyma.04G042000	350	UniRef100_I1JTM5 Uncharacterized protein n=1 Tax=Glycine max RepID=I1JTM5_SOYBN	0	100	UniRef100_G7J6Z8 Cyclin D3-1 n=2 Tax=Medicago truncatula RepID=G7J6Z8_MEDTR	2e-147	100	AT4G34160.1|Symbols:CYCD3;1, CYCD3|CYCLIN D3;1|chr4:16357903-16359304 FORWARD LENGTH=376	2e-86	75.53	GO:0000082 GO:0000280 GO:0000911 GO:0006275 GO:0009735 GO:0009741 GO:0009744 GO:0010075 GO:0010103 GO:0010389 GO:0010583 GO:0042023 GO:0042127 GO:0048316 GO:0051225 GO:0051726	DNA endoreduplication; G1/S transition of mitotic cell cycle; cytokinesis by cell plate formation; nuclear division; regulation of DNA replication; regulation of G2/M transition of mitotic cell cycle; regulation of cell cycle; regulation of cell proliferation; regulation of meristem growth; response to brassinosteroid stimulus; response to cyclopentenone; response to cytokinin stimulus; response …	GO:0005515 GO:0016538	cyclin-dependent protein serine/threonine kinase regulator activity; protein binding	GO:0005634	nucleus	PF00134 PF02984	Cyclin, N-terminal domain; Cyclin, C-terminal domain	PTHR10177	CYCLINE	KOG0656	G1/S-specific_cyclin_D
Glyma.04G044500	Not DE	Not DE	1.02095		2467 List	L1	Not DE	Not DE	Up		Glyma.04G044500	372	UniRef100_I1JTQ0 Uncharacterized protein n=1 Tax=Glycine max RepID=I1JTQ0_SOYBN	0	100	UniRef100_G8A2A3 Arginine N-methyltransferase n=2 Tax=Medicago truncatula RepID=G8A2A3_MEDTR	0	100.61	AT5G65860.2|Symbols:|ankyrin repeat family protein|chr5:26347706-26348686 REVERSE LENGTH=326	0	98.77	GO:0008152 GO:0009165	metabolic process; nucleotide biosynthetic process	GO:0008168	methyltransferase activity	GO:0005737	cytoplasm	PF00023	Ankyrin repeat	PTHR15047	No Available Panther Description	KOG1709	Guanidinoacetate_methyltransferase_and_related_proteins
Glyma.04G044600	Not DE	Not DE	2.21566		2467 List	L1	Not DE	Not DE	Up		Glyma.04G044600	771	UniRef100_UPI000189D7D8 PREDICTED: subtilisin-like protease-like n=1 Tax=Glycine max RepID=UPI000189D7D8	0	100	UniRef100_D3YBD3 Proteinase inhibitor n=1 Tax=Trifolium repens RepID=D3YBD3_TRIRP	0	99.87	AT5G67360.1|Symbols:ARA12|Subtilase family protein|chr5:26872192-26874465 REVERSE LENGTH=757	0	96.83	GO:0006508 GO:0010214 GO:0043086 GO:0048359 GO:0080001	mucilage extrusion from seed coat; mucilage metabolic process involved seed coat development; negative regulation of catalytic activity; proteolysis; seed coat development	GO:0004252 GO:0042802	identical protein binding; serine-type endopeptidase activity	GO:0005576 GO:0005618 GO:0009505 GO:0048046	apoplast; cell wall; extracellular region; plant-type cell wall	PF02225 PF05922 PF00082	PA domain; Peptidase inhibitor I9; Subtilase family	PTHR10795	PROPROTEIN CONVERTASE SUBTILISIN/KEXIN	NA	NA
Glyma.04G047400	Not DE	Not DE	1.97519	605	2467 List	L1	Not DE	Not DE	Up		Glyma.04G047400	123	UniRef100_I1JTS7 Uncharacterized protein n=1 Tax=Glycine max RepID=I1JTS7_SOYBN	6e-82	100	NA	NA	NA	AT4G10810.1|Symbols:|unknown protein; FUNCTIONS IN: molecular_function unknown; INVOLVED IN: biological_process unknown; LOCATED IN: chloroplast; EXPRESSED IN: 23 plant structures; EXPRESSED DURING: 15 growth stages; BEST Arabidopsis thaliana protein match is: unknown protein (TAIR:AT4G24026.1); Has 1807 Blast hits to 1807 proteins in 277 species: Archae - 0; Bacteria - 0; Metazoa - 736; Fungi - …	4e-08	62.96	GO:0008150	biological process	GO:0003674	molecular function	GO:0005634	nucleus	NA	NA	NA	NA	NA	NA
Glyma.04G049700	Not DE	Not DE	1.72033	605	2467 List	L1	Not DE	Not DE	Up		Glyma.04G049700	742	UniRef100_K7KI56 Uncharacterized protein n=1 Tax=Glycine max RepID=K7KI56_SOYBN	0	100	UniRef100_Q9SM08 F19C14.2 protein n=1 Tax=Arabidopsis thaliana RepID=Q9SM08_ARATH	0	78.63	AT1G58370.1|Symbols:RXF12, ATXYN1|glycosyl hydrolase family 10 protein / carbohydrate-binding domain-containing protein|chr1:21684751-21688209 FORWARD LENGTH=917	0	78.63	GO:0005975 GO:0010413 GO:0045492	carbohydrate metabolic process; glucuronoxylan metabolic process; xylan biosynthetic process	GO:0003824 GO:0004553 GO:0016798 GO:0031176 GO:0043169	catalytic activity; cation binding; endo-1,4-beta-xylanase activity; hydrolase activity, acting on glycosyl bonds; hydrolase activity, hydrolyzing O-glycosyl compounds	GO:0005576 GO:0005618	cell wall; extracellular region	PF02018 PF00331	Carbohydrate binding domain; Glycosyl hydrolase family 10	NA	NA	NA	NA
Glyma.04G052000	Not DE	-1.91854	-1.74636		370 List	L6	Not DE	Down	Down		Glyma.04G052000	373	UniRef100_I1JTX5 Heat shock transcription factor HSFA2 n=1 Tax=Glycine max RepID=I1JTX5_SOYBN	0	100	UniRef100_I1JTX5 Heat shock transcription factor HSFA2 n=1 Tax=Glycine max RepID=I1JTX5_SOYBN	0	100	AT2G26150.1|Symbols:ATHSFA2, HSFA2|heat shock transcription factor A2|chr2:11135856-11137217 FORWARD LENGTH=345	1e-118	99.42	GO:0001666 GO:0006355 GO:0006457 GO:0009407 GO:0009408 GO:0009644 GO:0010200 GO:0010286 GO:0034605 GO:0034620 GO:0034976 GO:0042542 GO:0045893 GO:0071456	cellular response to heat; cellular response to hypoxia; cellular response to unfolded protein; heat acclimation; positive regulation of transcription, DNA-dependent; protein folding; regulation of transcription, DNA-dependent; response to chitin; response to endoplasmic reticulum stress; response to heat; response to high light intensity; response to hydrogen peroxide; response to hypoxia; toxin…	GO:0003677 GO:0003700 GO:0005515 GO:0043565	DNA binding; protein binding; sequence-specific DNA binding; sequence-specific DNA binding transcription factor activity	GO:0005634 GO:0009507	chloroplast; nucleus	PF00447	HSF-type DNA-binding	PTHR10015	HEAT SHOCK TRANSCRIPTION FACTOR	KOG0627	Heat_shock_transcription_factor
Glyma.04G052800	Not DE	Not DE	1.24857		2467 List	L1	Not DE	Not DE	Up		Glyma.04G052800	116	UniRef100_I1JTY4 Uncharacterized protein n=1 Tax=Glycine max RepID=I1JTY4_SOYBN	6e-77	100	NA	NA	NA	AT5G11970.1|Symbols:|Protein of unknown function (DUF3511)|chr5:3863289-3863606 REVERSE LENGTH=105	2e-31	109.52	GO:0008150	biological process	GO:0003674	molecular function	GO:0005886	plasma membrane	PF12023	Domain of unknown function (DUF3511)	NA	NA	NA	NA
Glyma.04G056800	Not DE	Not DE	1.94004		2467 List	L1	Not DE	Not DE	Up		Glyma.04G056800	303	UniRef100_I1JU24 Uncharacterized protein n=1 Tax=Glycine max RepID=I1JU24_SOYBN	0	100	UniRef100_G7J939 Epoxide hydrolase n=1 Tax=Medicago truncatula RepID=G7J939_MEDTR	1e-159	99.34	AT5G21950.1|Symbols:|alpha/beta-Hydrolases superfamily protein|chr5:7254067-7255866 REVERSE LENGTH=308	1e-115	96.75	GO:0008150	biological process	GO:0016787	hydrolase activity	GO:0009507	chloroplast	PF00561	alpha/beta hydrolase fold	PTHR10992	ALPHA/BETA HYDROLASE FOLD-CONTAINING PROTEIN	KOG1454	Predicted_hydrolase/acyltransferase_(alpha/beta_hydrolase_superfamily)
Glyma.04G057800	Not DE	Not DE	2.23883		2467 List	L1	Not DE	Not DE	Up		Glyma.04G057800	537	UniRef100_I1JU36 3-ketoacyl-CoA synthase n=1 Tax=Glycine max RepID=I1JU36_SOYBN	0	100	UniRef100_I1JU36 3-ketoacyl-CoA synthase n=1 Tax=Glycine max RepID=I1JU36_SOYBN	0	100	AT2G26250.1|Symbols:FDH, KCS10|3-ketoacyl-CoA synthase 10|chr2:11170799-11173059 REVERSE LENGTH=550	0	96.73	GO:0000038 GO:0006633 GO:0008152 GO:0008610 GO:0009409 GO:0009416 GO:0009913 GO:0042335 GO:0080167	cuticle development; epidermal cell differentiation; fatty acid biosynthetic process; lipid biosynthetic process; metabolic process; response to cold; response to karrikin; response to light stimulus; very long-chain fatty acid metabolic process	GO:0003824 GO:0016746 GO:0016747	catalytic activity; transferase activity, transferring acyl groups; transferase activity, transferring acyl groups other than amino-acyl groups	GO:0005634 GO:0005783 GO:0016020	endoplasmic reticulum; membrane; nucleus	PF08392 PF08541	FAE1/Type III polyketide synthase-like protein; 3-Oxoacyl-[acyl-carrier-protein (ACP)] synthase III C terminal	NA	NA	NA	NA
Glyma.04G063100	Not DE	Not DE	2.2722		2467 List	L1	Not DE	Not DE	Up		Glyma.04G063100	419	UniRef100_K7KIG2 Uncharacterized protein n=1 Tax=Glycine max RepID=K7KIG2_SOYBN	0	100	UniRef100_G7JLW0 Wall-associated receptor kinase-like protein n=1 Tax=Medicago truncatula RepID=G7JLW0_MEDTR	0	91.05	AT2G25220.1|Symbols:|Protein kinase superfamily protein|chr2:10742918-10745540 REVERSE LENGTH=414	2e-174	93.72	GO:0006468	protein phosphorylation	GO:0004672 GO:0004674 GO:0004713 GO:0005524 GO:0016301 GO:0016772	ATP binding; kinase activity; protein kinase activity; protein serine/threonine kinase activity; protein tyrosine kinase activity; transferase activity, transferring phosphorus-containing groups	GO:0005886	plasma membrane	PF00069	Protein kinase domain	PTHR24420	LEUCINE-RICH REPEAT RECEPTOR-LIKE PROTEIN KINASE	KOG1187	Serine/threonine_protein_kinase
Glyma.04G063800	Not DE	Not DE	2.60028		2467 List	L1	Not DE	Not DE	Up		Glyma.04G063800	977	UniRef100_I1JU97 Uncharacterized protein n=1 Tax=Glycine max RepID=I1JU97_SOYBN	0	100	UniRef100_I1T412 Cellulose synthase n=1 Tax=Gossypium mustelinum RepID=I1T412_GOSMU	0	100.21	AT4G18780.1|Symbols:CESA8, IRX1, ATCESA8, LEW2|cellulose synthase family protein|chr4:10312846-10316719 REVERSE LENGTH=985	0	99.09	GO:0006970 GO:0009414 GO:0009832 GO:0009834 GO:0010116 GO:0010413 GO:0030244 GO:0042742 GO:0045492 GO:0050832	cellulose biosynthetic process; defense response to bacterium; defense response to fungus; glucuronoxylan metabolic process; plant-type cell wall biogenesis; positive regulation of abscisic acid biosynthetic process; response to osmotic stress; response to water deprivation; secondary cell wall biogenesis; xylan biosynthetic process	GO:0016757 GO:0016759 GO:0016760	cellulose synthase (UDP-forming) activity; cellulose synthase activity; transferase activity, transferring glycosyl groups	GO:0005618 GO:0005886 GO:0016020	cell wall; membrane; plasma membrane	PF03552	Cellulose synthase	PTHR13301	X-BOX TRANSCRIPTION FACTOR-RELATED	NA	NA
Glyma.04G064800	Not DE	Not DE	-2.16394		2467 List	L2	Not DE	Not DE	Down		Glyma.04G064800	329	UniRef100_K7KIG8 Uncharacterized protein n=1 Tax=Glycine max RepID=K7KIG8_SOYBN	0	100	UniRef100_Q9SZ45 EF-hand, calcium binding motif-containing protein n=1 Tax=Arabidopsis thaliana RepID=Q9SZ45_ARATH	5e-153	65.06	AT4G32060.1|Symbols:|calcium-binding EF hand family protein|chr4:15501134-15503321 FORWARD LENGTH=498	6e-156	65.06	NA	NA	GO:0005509	calcium ion binding	GO:0005739	mitochondrion	PF00036	EF hand	PTHR12294	EF HAND DOMAIN FAMILY A1,A2-RELATED	NA	NA
Glyma.04G065900	Not DE	Not DE	-1.02909		2467 List	L2	Not DE	Not DE	Down		Glyma.04G065900	623	UniRef100_I1JUB7 Uncharacterized protein n=1 Tax=Glycine max RepID=I1JUB7_SOYBN	0	100	UniRef100_G7I717 G protein-coupled receptor kinase n=1 Tax=Medicago truncatula RepID=G7I717_MEDTR	0	96.49	AT4G32250.3|Symbols:|Protein kinase superfamily protein|chr4:15570285-15572528 REVERSE LENGTH=611	0	96.73	GO:0006468 GO:0010260	organ senescence; protein phosphorylation	GO:0004672 GO:0005524 GO:0016301 GO:0016772	ATP binding; kinase activity; protein kinase activity; transferase activity, transferring phosphorus-containing groups	GO:0005737 GO:0009507 GO:0009536	chloroplast; cytoplasm; plastid	PF07714	Protein tyrosine kinase	PTHR22967	SERINE/THREONINE PROTEIN KINASE	KOG0198	MEKK_and_related_serine/threonine_protein_kinases
Glyma.04G066500	-1.22512	-1.16802	-1.5168		104 List	L8	Down	Down	Down		Glyma.04G066500	276	UniRef100_I1JUC3 Uncharacterized protein n=1 Tax=Glycine max RepID=I1JUC3_SOYBN	0	100	NA	NA	NA	AT4G32295.1|Symbols:|unknown protein; BEST Arabidopsis thaliana protein match is: unknown protein (TAIR:AT3G24150.1); Has 39 Blast hits to 39 proteins in 10 species: Archae - 0; Bacteria - 0; Metazoa - 0; Fungi - 0; Plants - 39; Viruses - 0; Other Eukaryotes - 0 (source: NCBI BLink).|chr4:15592960-15594080 FORWARD LENGTH=238	1e-74	115.13	GO:0008150	biological process	GO:0003674	molecular function	GO:0005739	mitochondrion	NA	NA	NA	NA	NA	NA
Glyma.04G067200	Not DE	Not DE	1.37992	605	2467 List	L1	Not DE	Not DE	Up		Glyma.04G067200	193	UniRef100_I1JUD1 Uncharacterized protein n=1 Tax=Glycine max RepID=I1JUD1_SOYBN	4e-139	100	UniRef100_G7JB31 Ethylene-responsive transcription factor SHINE n=1 Tax=Medicago truncatula RepID=G7JB31_MEDTR	3e-81	91.35	AT5G25390.2|Symbols:SHN2|Integrase-type DNA-binding superfamily protein|chr5:8820637-8821741 FORWARD LENGTH=189	7e-78	101.06	GO:0006355	regulation of transcription, DNA-dependent	GO:0003677 GO:0003700	DNA binding; sequence-specific DNA binding transcription factor activity	GO:0005634	nucleus	PF00847	AP2 domain	NA	NA	NA	NA
Glyma.04G069500	Not DE	Not DE	3.82302		2467 List	L1	Not DE	Not DE	Up		Glyma.04G069500	663	UniRef100_K7KIL3 Uncharacterized protein n=1 Tax=Glycine max RepID=K7KIL3_SOYBN	0	100	UniRef100_G7JBM4 Anion exchanger family protein n=1 Tax=Medicago truncatula RepID=G7JBM4_MEDTR	0	94.11	AT1G15460.1|Symbols:ATBOR4, BOR4|HCO3- transporter family|chr1:5310196-5313376 REVERSE LENGTH=683	0	96.34	GO:0006820 GO:0046713 GO:0080029	anion transport; borate transport; cellular response to boron-containing substance levels	GO:0005452 GO:0015301 GO:0080139	anion:anion antiporter activity; borate efflux transmembrane transporter activity; inorganic anion exchanger activity	GO:0005886 GO:0016020 GO:0016021	integral to membrane; membrane; plasma membrane	PF00955	HCO3- transporter family	PTHR11453	ANION EXCHANGE PROTEIN	NA	NA
Glyma.04G069600	Not DE	Not DE	3.0202		2467 List	L1	Not DE	Not DE	Up		Glyma.04G069600	722	UniRef100_K7KIL5 Uncharacterized protein n=1 Tax=Glycine max RepID=K7KIL5_SOYBN	0	100	UniRef100_K4JBT7 1-deoxy-D-xylulose-5-phosphate synthase 3 n=1 Tax=Aquilaria sinensis RepID=K4JBT7_9ROSI	0	100.7	AT5G11380.1|Symbols:DXPS3|1-deoxy-D-xylulose 5-phosphate synthase 3|chr5:3630172-3633250 FORWARD LENGTH=700	0	101.86	GO:0008152 GO:0016114	metabolic process; terpenoid biosynthetic process	GO:0003824 GO:0008661	1-deoxy-D-xylulose-5-phosphate synthase activity; catalytic activity	GO:0005739	mitochondrion	PF02779 PF02780	Transketolase, pyrimidine binding domain; Transketolase, C-terminal domain	PTHR11624	DEHYDROGENASE RELATED	KOG0523	Transketolase
Glyma.04G076900	Not DE	Not DE	1.62962		2467 List	L1	Not DE	Not DE	Up		Glyma.04G076900	390	UniRef100_I1JUN8 Uncharacterized protein n=2 Tax=Glycine max RepID=I1JUN8_SOYBN	0	100	UniRef100_G7J2U5 Nucleoredoxin n=2 Tax=Medicago truncatula RepID=G7J2U5_MEDTR	0	99.23	AT4G31240.2|Symbols:|protein kinase C-like zinc finger protein|chr4:15176637-15177986 REVERSE LENGTH=392	3e-168	97.19	GO:0016036 GO:0019375 GO:0045892 GO:0055114	cellular response to phosphate starvation; galactolipid biosynthetic process; negative regulation of transcription, DNA-dependent; oxidation-reduction process	GO:0016209 GO:0016491 GO:0047134	antioxidant activity; oxidoreductase activity; protein-disulfide reductase activity	GO:0005634	nucleus	PF07649 PF00578	C1-like domain; AhpC/TSA family	PTHR13871	THIOREDOXIN	KOG2501	Thioredoxin,_nucleoredoxin_and_related_proteins
Glyma.04G077300	Not DE	-1.99766	-1.26719		370 List	L6	Not DE	Down	Down		Glyma.04G077300	225	UniRef100_I1JUP2 Uncharacterized protein n=2 Tax=Glycine max RepID=I1JUP2_SOYBN	1e-164	100	UniRef100_G7J2V4 Cation transport regulator-like protein n=1 Tax=Medicago truncatula RepID=G7J2V4_MEDTR	6e-138	97.39	AT4G31290.1|Symbols:|ChaC-like family protein|chr4:15186851-15188278 FORWARD LENGTH=227	2e-115	97.36	GO:0008150	biological process	GO:0003674	molecular function	GO:0005737	cytoplasm	PF04752	ChaC-like protein	PTHR12192	CATION TRANSPORT PROTEIN CHAC-RELATED	KOG3182	Predicted_cation_transporter
Glyma.04G079600	Not DE	Not DE	2.58676	605	2467 List	L1	Not DE	Not DE	Up		Glyma.04G079600	342	UniRef100_I1JUR2 Uncharacterized protein n=1 Tax=Glycine max RepID=I1JUR2_SOYBN	0	100	UniRef100_B9VSG5 BURP domain protein n=1 Tax=Glycine max RepID=B9VSG5_SOYBN	0	99.42	AT5G25610.1|Symbols:RD22, ATRD22|BURP domain-containing protein|chr5:8914498-8916684 REVERSE LENGTH=392	1e-124	86.22	GO:0009269 GO:0009409 GO:0009651 GO:0009737	response to abscisic acid stimulus; response to cold; response to desiccation; response to salt stress	GO:0045735	nutrient reservoir activity	GO:0005576 GO:0005768 GO:0005794 GO:0005802	Golgi apparatus; endosome; extracellular region; trans-Golgi network	PF03181	BURP domain	NA	NA	NA	NA
Glyma.04G080300	Not DE	Not DE	1.87758	605	2467 List	L1	Not DE	Not DE	Up		Glyma.04G080300	473	UniRef100_K7KIU3 Uncharacterized protein n=1 Tax=Glycine max RepID=K7KIU3_SOYBN	0	100	UniRef100_Q6EQH5 Membrane protein-like n=1 Tax=Oryza sativa subsp. japonica RepID=Q6EQH5_ORYSJ	0	87.73	AT2G25737.1|Symbols:|Sulfite exporter TauE/SafE family protein|chr2:10977174-10979677 FORWARD LENGTH=476	0	97.48	NA	NA	NA	NA	GO:0009507 GO:0016021	chloroplast; integral to membrane	PF01925	Sulfite exporter TauE/SafE	PTHR14255	ATP-DEPENDENT PROTEASE (CEREBLON)	NA	NA
Glyma.04G081400	Not DE	Not DE	1.52899		2467 List	L1	Not DE	Not DE	Up		Glyma.04G081400	363	UniRef100_I1JUT3 Uncharacterized protein n=1 Tax=Glycine max RepID=I1JUT3_SOYBN	0	100	UniRef100_A8MQE3 Alpha/beta-Hydrolases superfamily protein n=2 Tax=Arabidopsis thaliana RepID=A8MQE3_ARATH	9e-167	82.66	AT5G25770.1|Symbols:|alpha/beta-Hydrolases superfamily protein|chr5:8969308-8971389 REVERSE LENGTH=360	2e-170	96.67	GO:0008150 GO:0010260 GO:0046482	biological process; organ senescence; para-aminobenzoic acid metabolic process	NA	NA	GO:0009507	chloroplast	PF00326	Prolyl oligopeptidase family	PTHR17630	DIENELACTONE HYDROLASE	NA	NA
Glyma.04G082900	Not DE	Not DE	1.5749	605	2467 List	L1	Not DE	Not DE	Up		Glyma.04G082900	428	UniRef100_I1JUU5 Uncharacterized protein n=1 Tax=Glycine max RepID=I1JUU5_SOYBN	0	100	UniRef100_G7ZWI6 Casein kinase I isoform delta-like protein n=1 Tax=Medicago truncatula RepID=G7ZWI6_MEDTR	0	93.35	AT4G28860.1|Symbols:ckl4|casein kinase I-like 4|chr4:14246359-14249197 FORWARD LENGTH=414	0	100.48	GO:0006468 GO:0046777	protein autophosphorylation; protein phosphorylation	GO:0004672 GO:0004674 GO:0005524 GO:0016301 GO:0016772	ATP binding; kinase activity; protein kinase activity; protein serine/threonine kinase activity; transferase activity, transferring phosphorus-containing groups	GO:0005634 GO:0005737	cytoplasm; nucleus	PF00069	Protein kinase domain	PTHR11909	CASEIN KINASE-RELATED	KOG1163	Casein_kinase_(serine/threonine/tyrosine_protein_kinase)
Glyma.04G083200	Not DE	Not DE	3.30124		2467 List	L1	Not DE	Not DE	Up		Glyma.04G083200	247	UniRef100_UPI00018C6C49 PREDICTED: aquaporin TIP4-1 n=1 Tax=Glycine max RepID=UPI00018C6C49	1e-172	100	UniRef100_Q9XG70 Aquaglyceroporin (Tonoplast intrinsic protein (Tipa)) n=1 Tax=Nicotiana tabacum RepID=Q9XG70_TOBAC	3e-127	99.19	AT2G25810.1|Symbols:TIP4;1|tonoplast intrinsic protein 4;1|chr2:11012658-11013906 FORWARD LENGTH=249	3e-126	98.39	GO:0006810 GO:0006833 GO:0009736 GO:0055085	cytokinin mediated signaling pathway; transmembrane transport; transport; water transport	GO:0005215 GO:0015250	transporter activity; water channel activity	GO:0005737 GO:0009705 GO:0016020 GO:0016021 GO:0042807	central vacuole; cytoplasm; integral to membrane; membrane; plant-type vacuole membrane	PF00230	Major intrinsic protein	PTHR19139	AQUAPORIN TRANSPORTER	KOG0223	Aquaporin_(major_intrinsic_protein_family)
Glyma.04G087400	Not DE	Not DE	1.65905		2467 List	L1	Not DE	Not DE	Up		Glyma.04G087400	415	UniRef100_K7KIZ3 Uncharacterized protein n=1 Tax=Glycine max RepID=K7KIZ3_SOYBN	0	100	UniRef100_Q08A69 Alpha/beta-hydrolases superfamily protein n=1 Tax=Arabidopsis thaliana RepID=Q08A69_ARATH	4e-160	89.08	AT1G10040.1|Symbols:|alpha/beta-Hydrolases superfamily protein|chr1:3276108-3278464 REVERSE LENGTH=412	4e-163	89.08	NA	NA	NA	NA	GO:0005634	nucleus	PF05057	Putative serine esterase (DUF676)	PTHR12482	UNCHARACTERIZED	KOG4372	Predicted_alpha/beta_hydrolase
Glyma.04G087800	Not DE	Not DE	1.38018	605	2467 List	L1	Not DE	Not DE	Up		Glyma.04G087800	458	UniRef100_I1JUZ5 Uncharacterized protein n=1 Tax=Glycine max RepID=I1JUZ5_SOYBN	0	100	NA	NA	NA	AT1G10020.1|Symbols:|Protein of unknown function (DUF1005)|chr1:3269939-3271732 REVERSE LENGTH=461	0	98.05	GO:0008150	biological process	GO:0003674	molecular function	GO:0005634	nucleus	PF06219	Protein of unknown function (DUF1005)	NA	NA	NA	NA
Glyma.04G089700	Not DE	Not DE	1.57465		2467 List	L1	Not DE	Not DE	Up		Glyma.04G089700	673	UniRef100_I1JV14 Uncharacterized protein n=1 Tax=Glycine max RepID=I1JV14_SOYBN	0	100	UniRef100_G7J435 Phosphoenolpyruvate carboxykinase n=1 Tax=Medicago truncatula RepID=G7J435_MEDTR	0	94.37	AT4G37870.1|Symbols:PCK1, PEPCK|phosphoenolpyruvate carboxykinase 1|chr4:17802974-17806332 REVERSE LENGTH=671	0	99.25	GO:0006094 GO:0009817 GO:0016036 GO:0046686	cellular response to phosphate starvation; defense response to fungus, incompatible interaction; gluconeogenesis; response to cadmium ion	GO:0004611 GO:0004612 GO:0005524 GO:0017076	ATP binding; phosphoenolpyruvate carboxykinase (ATP) activity; phosphoenolpyruvate carboxykinase activity; purine nucleotide binding	GO:0005634 GO:0005730 GO:0005737 GO:0005829 GO:0016020	cytoplasm; cytosol; membrane; nucleolus; nucleus	PF01293	Phosphoenolpyruvate carboxykinase	PTHR11699	ALDEHYDE DEHYDROGENASE-RELATED	NA	NA
Glyma.04G092900	Not DE	Not DE	1.42731	605	2467 List	L1	Not DE	Not DE	Up		Glyma.04G092900	366	UniRef100_K7KJ30 Uncharacterized protein n=1 Tax=Glycine max RepID=K7KJ30_SOYBN	0	100	UniRef100_G7KBG8 Transcription factor bHLH143 n=1 Tax=Medicago truncatula RepID=G7KBG8_MEDTR	2e-118	80.05	AT5G09460.1|Symbols:|sequence-specific DNA binding transcription factors;transcription regulators|chr5:2944437-2945417 REVERSE LENGTH=326	2e-23	102.15	GO:0006355	regulation of transcription, DNA-dependent	GO:0003700	sequence-specific DNA binding transcription factor activity	GO:0005634	nucleus	NA	NA	NA	NA	NA	NA
Glyma.04G093200	Not DE	Not DE	1.16858		2467 List	L1	Not DE	Not DE	Up		Glyma.04G093200	497	UniRef100_I1JV49 Uncharacterized protein n=1 Tax=Glycine max RepID=I1JV49_SOYBN	0	100	UniRef100_G7J573 Wall-associated receptor kinase-like protein n=1 Tax=Medicago truncatula RepID=G7J573_MEDTR	0	89.2	AT1G28390.1|Symbols:|Protein kinase superfamily protein|chr1:9966814-9968226 REVERSE LENGTH=470	1e-129	82.13	GO:0006468 GO:0006857	oligopeptide transport; protein phosphorylation	GO:0004672 GO:0004674 GO:0004713 GO:0005524 GO:0016301 GO:0016772	ATP binding; kinase activity; protein kinase activity; protein serine/threonine kinase activity; protein tyrosine kinase activity; transferase activity, transferring phosphorus-containing groups	GO:0005886	plasma membrane	PF07714	Protein tyrosine kinase	PTHR24420	LEUCINE-RICH REPEAT RECEPTOR-LIKE PROTEIN KINASE	KOG1187	Serine/threonine_protein_kinase
Glyma.04G094200	Not DE	-1.11204	-1.09455		370 List	L6	Not DE	Down	Down		Glyma.04G094200	388	UniRef100_I1K9Q2 Uncharacterized protein n=1 Tax=Glycine max RepID=I1K9Q2_SOYBN	0	58.18	UniRef100_G7J539 MscS-Like mechanosensitive ion channel MSCL8 n=1 Tax=Medicago truncatula RepID=G7J539_MEDTR	0	62.14	AT1G58200.2|Symbols:MSL3|MSCS-like 3|chr1:21548370-21552488 REVERSE LENGTH=678	3e-150	54.87	GO:0006970 GO:0009657 GO:0009694 GO:0009753 GO:0010020 GO:0055085	chloroplast fission; jasmonic acid metabolic process; plastid organization; response to jasmonic acid stimulus; response to osmotic stress; transmembrane transport	GO:0005216	ion channel activity	GO:0005886 GO:0009526 GO:0016020	membrane; plasma membrane; plastid envelope	PF00924	Mechanosensitive ion channel	NA	NA	NA	NA
Glyma.04G094800	Not DE	Not DE	4.97151	605	2467 List	L1	Not DE	Not DE	Up		Glyma.04G094800	194	UniRef100_K7KJ48 Uncharacterized protein n=1 Tax=Glycine max RepID=K7KJ48_SOYBN	4e-141	100	UniRef100_G7K086 Axial regulator YABBY n=1 Tax=Medicago truncatula RepID=G7K086_MEDTR	4e-110	88.02	AT1G23420.1|Symbols:INO|Plant-specific transcription factor YABBY family protein|chr1:8317423-8319104 FORWARD LENGTH=231	2e-64	74.46	GO:0006333 GO:0009944 GO:0048481	chromatin assembly or disassembly; ovule development; polarity specification of adaxial/abaxial axis	GO:0003700 GO:0005515	protein binding; sequence-specific DNA binding transcription factor activity	GO:0005634	nucleus	PF04690	YABBY protein	NA	NA	NA	NA
Glyma.04G097500	Not DE	Not DE	-1.21157		2467 List	L2	Not DE	Not DE	Down		Glyma.04G097500	358	UniRef100_I1JV99 Uncharacterized protein n=1 Tax=Glycine max RepID=I1JV99_SOYBN	0	100	UniRef100_G7J4H5 Purine permease n=1 Tax=Medicago truncatula RepID=G7J4H5_MEDTR	0	80.45	AT1G28230.1|Symbols:PUP1, ATPUP1|purine permease 1|chr1:9862200-9864554 REVERSE LENGTH=356	8e-143	95.51	GO:0006863 GO:0010184 GO:0015931	cytokinin transport; nucleobase-containing compound transport; purine nucleobase transport	GO:0005345 GO:0015211	purine nucleobase transmembrane transporter activity; purine nucleoside transmembrane transporter activity	GO:0005887 GO:0009507 GO:0016020	chloroplast; integral to plasma membrane; membrane	PF03151 PF00892	Triose-phosphate Transporter family; EamA-like transporter family	NA	NA	NA	NA
Glyma.04G100400	Not DE	Not DE	2.34017		2467 List	L1	Not DE	Not DE	Up		Glyma.04G100400	379	UniRef100_K7KJ93 Uncharacterized protein n=1 Tax=Glycine max RepID=K7KJ93_SOYBN	0	100	UniRef100_B9GUX9 Phosphate-responsive family protein n=1 Tax=Populus trichocarpa RepID=B9GUX9_POPTR	7e-177	96.87	AT4G08950.1|Symbols:EXO|Phosphate-responsive 1 family protein|chr4:5740378-5741322 FORWARD LENGTH=314	9e-156	94.27	GO:0009741 GO:0016126	response to brassinosteroid stimulus; sterol biosynthetic process	GO:0003674	molecular function	GO:0005576 GO:0005618 GO:0005794 GO:0009505	Golgi apparatus; cell wall; extracellular region; plant-type cell wall	PF04674	Phosphate-induced protein 1 conserved region	NA	NA	NA	NA
Glyma.04G100600	Not DE	Not DE	3.70923		2467 List	L1	Not DE	Not DE	Up		Glyma.04G100600	288	UniRef100_I1JVD0 Uncharacterized protein n=1 Tax=Glycine max RepID=I1JVD0_SOYBN	0	100	UniRef100_G7KBA8 RNA-binding protein n=1 Tax=Medicago truncatula RepID=G7KBA8_MEDTR	1e-98	92.93	AT1G22330.1|Symbols:|RNA-binding (RRM/RBD/RNP motifs) family protein|chr1:7886693-7889241 FORWARD LENGTH=291	3e-61	83.51	GO:0008150	biological process	GO:0000166 GO:0003676 GO:0003723	RNA binding; nucleic acid binding; nucleotide binding	GO:0005634	nucleus	PF00076	RNA recognition motif. (a.k.a. RRM, RBD, or RNP domain)	PTHR24011	FAMILY NOT NAMED	KOG0149	Predicted_RNA-binding_protein_SEB4_(RRM_superfamily)
Glyma.04G100700	Not DE	Not DE	1.10448	605	2467 List	L1	Not DE	Not DE	Up		Glyma.04G100700	691	UniRef100_I1JVD1 Uncharacterized protein n=1 Tax=Glycine max RepID=I1JVD1_SOYBN	0	100	UniRef100_Q9C9Q8 Probable pectin methyltransferase QUA2 n=1 Tax=Arabidopsis thaliana RepID=PMTT_ARATH	0	100.73	AT1G78240.2|Symbols:TSD2, QUA2|S-adenosyl-L-methionine-dependent methyltransferases superfamily protein|chr1:29433173-29435815 REVERSE LENGTH=684	0	100.73	GO:0009735 GO:0010289 GO:0048364 GO:0048367	homogalacturonan biosynthetic process; response to cytokinin stimulus; root development; shoot system development	GO:0008168	methyltransferase activity	GO:0005768 GO:0005794 GO:0005802	Golgi apparatus; endosome; trans-Golgi network	PF03141	Putative S-adenosyl-L-methionine-dependent methyltransferase	PTHR10108	METHYLTRANSFERASE	NA	NA
Glyma.04G101000	Not DE	1.13664	1.29375		370 List	L5	Not DE	Up	Up		Glyma.04G101000	753	UniRef100_UPI0003DEBB4B PREDICTED: uncharacterized protein LOC100813969 isoform X1 n=1 Tax=Glycine max RepID=UPI0003DEBB4B	0	100	UniRef100_G7KBA0 Leucine-rich repeat-containing protein n=1 Tax=Medicago truncatula RepID=G7KBA0_MEDTR	0	59.42	AT1G78230.1|Symbols:|Outer arm dynein light chain 1 protein|chr1:29430226-29432516 FORWARD LENGTH=681	3e-169	87.67	GO:0008150	biological process	NA	NA	GO:0005576 GO:0005773	extracellular region; vacuole	PF00560	Leucine Rich Repeat	PTHR10588	LEUCINE-RICH REPEAT-CONTAINING PROTEIN	NA	NA
Glyma.04G102200	Not DE	Not DE	1.6117		2467 List	L1	Not DE	Not DE	Up		Glyma.04G102200	112	UniRef100_C6SVQ4 Uncharacterized protein n=1 Tax=Glycine max RepID=C6SVQ4_SOYBN	4e-75	100	NA	NA	NA	AT1G34640.1|Symbols:|peptidases|chr1:12687706-12688427 REVERSE LENGTH=110	5e-31	100.91	GO:0006465 GO:0006499	N-terminal protein myristoylation; signal peptide processing	GO:0008233	peptidase activity	GO:0005739 GO:0005787 GO:0016021	integral to membrane; mitochondrion; signal peptidase complex	PF06645	Microsomal signal peptidase 12 kDa subunit (SPC12)	NA	NA	NA	NA
Glyma.04G104300	Not DE	1.76231	1.92434		370 List	L5	Not DE	Up	Up		Glyma.04G104300	275	UniRef100_I1JVG8 Uncharacterized protein n=2 Tax=Glycine max RepID=I1JVG8_SOYBN	0	100	UniRef100_G7KA58 Clavesin n=1 Tax=Medicago truncatula RepID=G7KA58_MEDTR	5e-134	81.02	AT4G08690.1|Symbols:|Sec14p-like phosphatidylinositol transfer family protein|chr4:5551521-5552713 REVERSE LENGTH=301	5e-104	85.38	GO:0006810 GO:0042546	cell wall biogenesis; transport	GO:0005215	transporter activity	GO:0005634	nucleus	PF03765 PF00650	CRAL/TRIO, N-terminal domain; CRAL/TRIO domain	PTHR10174	RETINALDEHYDE BINDING PROTEIN-RELATED	KOG1470	Phosphatidylinositol_transfer_protein_PDR16_and_related_proteins
Glyma.04G104400	Not DE	Not DE	1.63375		2467 List	L1	Not DE	Not DE	Up		Glyma.04G104400	344	UniRef100_I1JVG9 Uncharacterized protein n=1 Tax=Glycine max RepID=I1JVG9_SOYBN	0	100	UniRef100_G7KA58 Clavesin n=1 Tax=Medicago truncatula RepID=G7KA58_MEDTR	2e-148	90.06	AT1G22180.2|Symbols:|Sec14p-like phosphatidylinositol transfer family protein|chr1:7828434-7829745 REVERSE LENGTH=314	2e-112	86.94	GO:0008150 GO:0031348	biological process; negative regulation of defense response	GO:0003674	molecular function	GO:0005794	Golgi apparatus	PF00650 PF03765	CRAL/TRIO domain; CRAL/TRIO, N-terminal domain	PTHR10174	RETINALDEHYDE BINDING PROTEIN-RELATED	KOG1470	Phosphatidylinositol_transfer_protein_PDR16_and_related_proteins
Glyma.04G105200	Not DE	Not DE	-3.66299		2467 List	L2	Not DE	Not DE	Down		Glyma.04G105200	623	UniRef100_I1KA20 Uncharacterized protein n=1 Tax=Glycine max RepID=I1KA20_SOYBN	0	94.1	UniRef100_G7KA24 Sulfate transporter n=1 Tax=Medicago truncatula RepID=G7KA24_MEDTR	0	94.5	AT1G22150.1|Symbols:SULTR1;3|sulfate transporter 1;3|chr1:7818361-7821344 FORWARD LENGTH=656	0	94.66	GO:0006810 GO:0008272 GO:0055085	sulfate transport; transmembrane transport; transport	GO:0005215 GO:0008271 GO:0015116	secondary active sulfate transmembrane transporter activity; sulfate transmembrane transporter activity; transporter activity	GO:0016020 GO:0016021	integral to membrane; membrane	PF01740 PF00916	STAS domain; Sulfate transporter family	PTHR11814	SULFATE TRANSPORTER	KOG0236	Sulfate/bicarbonate/oxalate_exchanger_SAT-1_and_related_transporters_(SLC26_family)
Glyma.04G105900	Not DE	Not DE	2.03994		2467 List	L1	Not DE	Not DE	Up		Glyma.04G105900	228	UniRef100_I1JVI6 Uncharacterized protein n=1 Tax=Glycine max RepID=I1JVI6_SOYBN	3e-150	99.09	UniRef100_B3TDK8 Lipoxygenase n=1 Tax=Glycine max RepID=B3TDK8_SOYBN	1e-140	26.22	AT1G55020.1|Symbols:LOX1, ATLOX1|lipoxygenase 1|chr1:20525798-20530143 FORWARD LENGTH=859	6e-85	24.33	GO:0006952 GO:0009611 GO:0009695 GO:0009737 GO:0009753 GO:0009816 GO:0010311 GO:0030397 GO:0034440 GO:0040007 GO:0048364	defense response; defense response to bacterium, incompatible interaction; growth; jasmonic acid biosynthetic process; lateral root formation; lipid oxidation; membrane disassembly; response to abscisic acid stimulus; response to jasmonic acid stimulus; response to wounding; root development	GO:0016165	lipoxygenase activity	GO:0005737 GO:0009536	cytoplasm; plastid	PF00305	Lipoxygenase	PTHR11771	LIPOXYGENASE	NA	NA
Glyma.04G107600	Not DE	Not DE	1.68568		2467 List	L1	Not DE	Not DE	Up		Glyma.04G107600	227	UniRef100_K7KDM7 Uncharacterized protein n=1 Tax=Glycine max RepID=K7KDM7_SOYBN	2e-164	100	UniRef100_Q9FQF1 Glutathione S-transferase GST 7 n=1 Tax=Glycine max RepID=Q9FQF1_SOYBN	2e-97	100.44	AT3G09270.1|Symbols:ATGSTU8, GSTU8|glutathione S-transferase TAU 8|chr3:2848407-2849226 REVERSE LENGTH=224	3e-79	96.43	GO:0006635 GO:0009407 GO:0010583 GO:0043161 GO:0046686 GO:0051788 GO:0080129	fatty acid beta-oxidation; proteasomal ubiquitin-dependent protein catabolic process; proteasome core complex assembly; response to cadmium ion; response to cyclopentenone; response to misfolded protein; toxin catabolic process	GO:0004364	glutathione transferase activity	GO:0005737	cytoplasm	PF02798 PF00043	Glutathione S-transferase, N-terminal domain; Glutathione S-transferase, C-terminal domain	PTHR11260	GLUTATHIONE S-TRANSFERASE, GST, SUPERFAMILY, GST DOMAIN CONTAINING	KOG0406	Glutathione_S-transferase
Glyma.04G108800	Not DE	Not DE	-2.16261		2467 List	L2	Not DE	Not DE	Down		Glyma.04G108800	262	UniRef100_I1JLY0 Uncharacterized protein n=1 Tax=Glycine max RepID=I1JLY0_SOYBN	0	100	UniRef100_G7KYA2 Jasmonate O-methyltransferase n=2 Tax=Medicago truncatula RepID=G7KYA2_MEDTR	1e-107	70.41	AT5G66430.1|Symbols:|S-adenosyl-L-methionine-dependent methyltransferases superfamily protein|chr5:26525410-26526799 REVERSE LENGTH=354	7e-59	71.75	GO:0016114	terpenoid biosynthetic process	GO:0008168	methyltransferase activity	GO:0005634	nucleus	PF03492	SAM dependent carboxyl methyltransferase	NA	NA	NA	NA
Glyma.04G112500	Not DE	Not DE	1.63471		2467 List	L1	Not DE	Not DE	Up		Glyma.04G112500	171	UniRef100_I1JVM6 Uncharacterized protein n=1 Tax=Glycine max RepID=I1JVM6_SOYBN	5e-120	100	UniRef100_Q9ZWN0 GPI-anchored protein n=1 Tax=Vigna radiata RepID=Q9ZWN0_VIGRA	4e-89	92.31	AT5G56170.1|Symbols:LLG1|LORELEI-LIKE-GPI-ANCHORED PROTEIN 1|chr5:22736072-22737108 FORWARD LENGTH=168	9e-58	81.55	GO:0008150	biological process	GO:0003674	molecular function	GO:0005886 GO:0031225 GO:0090406	anchored to membrane; plasma membrane; pollen tube	NA	NA	NA	NA	NA	NA
Glyma.04G119700	Not DE	Not DE	2.35251		2467 List	L1	Not DE	Not DE	Up		Glyma.04G119700	383	UniRef100_UPI0001706D0D PREDICTED: trehalose-phosphate phosphatase A isoform X3 n=1 Tax=Glycine max RepID=UPI0001706D0D	0	100	UniRef100_G7IYG6 Trehalose-phosphate phosphatase n=2 Tax=Medicago truncatula RepID=G7IYG6_MEDTR	0	97.42	AT5G51460.2|Symbols:ATTPPA|Haloacid dehalogenase-like hydrolase (HAD) superfamily protein|chr5:20902266-20904292 FORWARD LENGTH=384	1e-171	98.7	GO:0005992 GO:0008152	metabolic process; trehalose biosynthetic process	GO:0003824 GO:0004805	catalytic activity; trehalose-phosphatase activity	GO:0005634	nucleus	PF02358	Trehalose-phosphatase	PTHR10788	TREHALOSE-6-PHOSPHATE SYNTHASE	NA	NA
Glyma.04G121000	Not DE	2.27745	-2.19082		370 List	L9	Not DE	Up	Down		Glyma.04G121000	282	UniRef100_I1JVS9 Uncharacterized protein n=1 Tax=Glycine max RepID=I1JVS9_SOYBN	0	100	UniRef100_G7L7D6 Derlin-1 n=1 Tax=Medicago truncatula RepID=G7L7D6_MEDTR	1e-108	97.96	AT4G29330.1|Symbols:DER1|DERLIN-1|chr4:14444937-14446952 FORWARD LENGTH=266	4e-99	105.26	GO:0006457 GO:0006508 GO:0009408 GO:0009644 GO:0034976 GO:0042542	protein folding; proteolysis; response to endoplasmic reticulum stress; response to heat; response to high light intensity; response to hydrogen peroxide	GO:0003674	molecular function	GO:0009507	chloroplast	PF04511	Der1-like family	PTHR11009	DER1-LIKE PROTEIN, DERLIN	KOG0858	Predicted_membrane_protein
Glyma.04G123700	Not DE	Not DE	-1.53597		2467 List	L2	Not DE	Not DE	Down		Glyma.04G123700	715	UniRef100_I1JVV4 Uncharacterized protein n=1 Tax=Glycine max RepID=I1JVV4_SOYBN	0	100	UniRef100_G7K6S1 Urea active transporter-like protein n=1 Tax=Medicago truncatula RepID=G7K6S1_MEDTR	0	100.28	AT5G45380.1|Symbols:ATDUR3, DUR3|solute:sodium symporters;urea transmembrane transporters|chr5:18391337-18395696 FORWARD LENGTH=704	0	99.57	GO:0006810 GO:0006995 GO:0035725 GO:0055085	cellular response to nitrogen starvation; sodium ion transmembrane transport; transmembrane transport; transport	GO:0005215 GO:0015204 GO:0015370	solute:sodium symporter activity; transporter activity; urea transmembrane transporter activity	GO:0005886 GO:0016020	membrane; plasma membrane	PF00474	Sodium:solute symporter family	PTHR11819	SODIUM/SOLUTE SYMPORTER	KOG2348	Urea_transporter
Glyma.04G129900	Not DE	Not DE	-1.4545	605	2467 List	L2	Not DE	Not DE	Down		Glyma.04G129900	151	UniRef100_I1JW02 Uncharacterized protein n=1 Tax=Glycine max RepID=I1JW02_SOYBN	3e-105	100	UniRef100_B9HKJ4 Heat shock family protein n=1 Tax=Populus trichocarpa RepID=B9HKJ4_POPTR	1e-12	19.74	AT5G04890.1|Symbols:RTM2|HSP20-like chaperones superfamily protein|chr5:1427217-1428390 FORWARD LENGTH=366	1e-12	24.04	GO:0009408 GO:0009615 GO:0009644 GO:0042542	response to heat; response to high light intensity; response to hydrogen peroxide; response to virus	GO:0003674	molecular function	NA	NA	NA	NA	NA	NA	NA	NA
Glyma.04G130100	Not DE	Not DE	-1.94656		2467 List	L2	Not DE	Not DE	Down		Glyma.04G130100	373	UniRef100_I1JW03 Uncharacterized protein n=1 Tax=Glycine max RepID=I1JW03_SOYBN	0	100	UniRef100_G7IVB3 17.6 kDa class I heat shock protein n=1 Tax=Medicago truncatula RepID=G7IVB3_MEDTR	3e-84	89.9	AT5G04890.1|Symbols:RTM2|HSP20-like chaperones superfamily protein|chr5:1427217-1428390 FORWARD LENGTH=366	4e-22	27.05	GO:0009408 GO:0009615 GO:0009644 GO:0042542	response to heat; response to high light intensity; response to hydrogen peroxide; response to virus	GO:0003674	molecular function	NA	NA	PF00011	Hsp20/alpha crystallin family	PTHR11527	SMALL HEAT-SHOCK PROTEIN (HSP20) FAMILY	NA	NA
Glyma.04G133400	Not DE	Not DE	-1.0398	605	2467 List	L2	Not DE	Not DE	Down		Glyma.04G133400	373	UniRef100_K7KJY1 Uncharacterized protein n=2 Tax=Glycine max RepID=K7KJY1_SOYBN	0	100	UniRef100_E4MVG7 mRNA, clone: RTFL01-01-A04 n=2 Tax=Eutrema RepID=E4MVG7_THEHA	2e-16	103.15	AT3G12320.1|Symbols:|unknown protein; BEST Arabidopsis thaliana protein match is: unknown protein (TAIR:AT5G06980.4); Has 102 Blast hits to 102 proteins in 16 species: Archae - 0; Bacteria - 0; Metazoa - 0; Fungi - 0; Plants - 98; Viruses - 0; Other Eukaryotes - 4 (source: NCBI BLink).|chr3:3924034-3925262 FORWARD LENGTH=269	5e-16	101.86	GO:0007623 GO:0009651 GO:0009737 GO:0010264	circadian rhythm; myo-inositol hexakisphosphate biosynthetic process; response to abscisic acid stimulus; response to salt stress	GO:0003674	molecular function	GO:0005634	nucleus	NA	NA	NA	NA	NA	NA
Glyma.04G136200	Not DE	Not DE	-2.22886		2467 List	L2	Not DE	Not DE	Down		Glyma.04G136200	142	UniRef100_I1JW46 Uncharacterized protein n=1 Tax=Glycine max RepID=I1JW46_SOYBN	4e-94	100	UniRef100_G7J5J1 Calmodulin-like protein n=2 Tax=Medicago truncatula RepID=G7J5J1_MEDTR	5e-58	100.71	AT3G50770.1|Symbols:CML41|calmodulin-like 41|chr3:18873987-18874604 FORWARD LENGTH=205	6e-32	65.85	GO:0008150 GO:0043090	amino acid import; biological process	GO:0005509	calcium ion binding	NA	NA	PF00036	EF hand	PTHR10891	EF-HAND CALCIUM-BINDING DOMAIN CONTAINING PROTEIN	KOG0027	Calmodulin_and_related_proteins_(EF-Hand_superfamily)
Glyma.04G137100	Not DE	Not DE	-3.98946		2467 List	L2	Not DE	Not DE	Down		Glyma.04G137100	59	UniRef100_I1JWJ6 Uncharacterized protein n=1 Tax=Glycine max RepID=I1JWJ6_SOYBN	4e-33	100	NA	NA	NA	NA	NA	NA	NA	NA	NA	NA	NA	NA	NA	NA	NA	NA	NA	NA
Glyma.04G137200	Not DE	Not DE	-2.38812		2467 List	L2	Not DE	Not DE	Down		Glyma.04G137200	61	UniRef100_K7KKC1 Uncharacterized protein n=1 Tax=Glycine max RepID=K7KKC1_SOYBN	6e-35	100	NA	NA	NA	NA	NA	NA	NA	NA	NA	NA	NA	NA	NA	NA	NA	NA	NA	NA
Glyma.04G138600	Not DE	Not DE	1.54369		2467 List	L1	Not DE	Not DE	Up		Glyma.04G138600	167	UniRef100_I1JWI5 Uncharacterized protein n=1 Tax=Glycine max RepID=I1JWI5_SOYBN	1e-117	100	UniRef100_B7FH52 Polyadenylate-binding protein-interacting protein n=1 Tax=Medicago truncatula RepID=B7FH52_MEDTR	8e-68	98.22	AT2G41430.5|Symbols:ERD15|dehydration-induced protein (ERD15)|chr2:17269736-17270314 FORWARD LENGTH=163	9e-28	101.84	GO:0006096 GO:0006833 GO:0006972 GO:0007030 GO:0009266 GO:0009414 GO:0009617 GO:0009644 GO:0009646 GO:0009651 GO:0032880 GO:0042744 GO:0046686	Golgi organization; glycolysis; hydrogen peroxide catabolic process; hyperosmotic response; regulation of protein localization; response to absence of light; response to bacterium; response to cadmium ion; response to high light intensity; response to salt stress; response to temperature stimulus; response to water deprivation; water transport	GO:0005515	protein binding	GO:0005737	cytoplasm	PF07145	Ataxin-2 C-terminal region	NA	NA	NA	NA
Glyma.04G142000	Not DE	Not DE	-1.04102		2467 List	L2	Not DE	Not DE	Down		Glyma.04G142000	125	UniRef100_K7KK90 Uncharacterized protein n=1 Tax=Glycine max RepID=K7KK90_SOYBN	2e-85	100	NA	NA	NA	AT4G31560.1|Symbols:HCF153|high chlorophyll fluorescence 153|chr4:15295219-15296028 FORWARD LENGTH=137	1e-09	62.77	GO:0006661 GO:0010190	cytochrome b6f complex assembly; phosphatidylinositol biosynthetic process	GO:0003674	molecular function	GO:0009507 GO:0042651	chloroplast; thylakoid membrane	NA	NA	NA	NA	NA	NA
Glyma.04G144900	Not DE	Not DE	1.79567		2467 List	L1	Not DE	Not DE	Up		Glyma.04G144900	1190	UniRef100_I1N1N9 Uncharacterized protein n=1 Tax=Glycine max RepID=I1N1N9_SOYBN	0	100	UniRef100_G7JT17 Phospholipid-transporting ATPase n=1 Tax=Medicago truncatula RepID=G7JT17_MEDTR	0	98.35	AT1G68710.1|Symbols:|ATPase E1-E2 type family protein / haloacid dehalogenase-like hydrolase family protein|chr1:25793498-25797975 REVERSE LENGTH=1200	0	97.67	GO:0006812 GO:0008152 GO:0015914	cation transport; metabolic process; phospholipid transport	GO:0000166 GO:0000287 GO:0003824 GO:0004012 GO:0005524 GO:0015662 GO:0016820 GO:0046872	ATP binding; ATPase activity, coupled to transmembrane movement of ions, phosphorylative mechanism; catalytic activity; hydrolase activity, acting on acid anhydrides, catalyzing transmembrane movement of substances; magnesium ion binding; metal ion binding; nucleotide binding; phospholipid-translocating ATPase activity	GO:0016020 GO:0016021	integral to membrane; membrane	PF00122 PF00702	E1-E2 ATPase; haloacid dehalogenase-like hydrolase	PTHR24092	FAMILY NOT NAMED	KOG0206	P-type_ATPase
Glyma.04G147600	Not DE	2.6592	1.47422		370 List	L5	Not DE	Up	Up		Glyma.04G147600	287	UniRef100_I1JW68 Uncharacterized protein n=1 Tax=Glycine max RepID=I1JW68_SOYBN	0	100	UniRef100_A2TEC3 IDS4-like protein n=1 Tax=Phaseolus vulgaris RepID=A2TEC3_PHAVU	1e-161	101.78	AT5G20150.1|Symbols:ATSPX1, SPX1|SPX domain gene 1|chr5:6802429-6803367 FORWARD LENGTH=256	2e-116	111.72	GO:0006817 GO:0016036 GO:0019375 GO:0045892 GO:0080040	cellular response to phosphate starvation; galactolipid biosynthetic process; negative regulation of transcription, DNA-dependent; phosphate ion transport; positive regulation of cellular response to phosphate starvation	GO:0003674	molecular function	GO:0005634	nucleus	PF03105	SPX domain	PTHR10783	XENOTROPIC AND POLYTROPIC RETROVIRUS RECEPTOR 1-RELATED	KOG1161	Protein_involved_in_vacuolar_polyphosphate_accumulation,_contains_SPX_domain
Glyma.04G153700	Not DE	Not DE	2.25108		2467 List	L1	Not DE	Not DE	Up		Glyma.04G153700	1040	UniRef100_K7KK55 Uncharacterized protein n=1 Tax=Glycine max RepID=K7KK55_SOYBN	0	100	UniRef100_G7JFJ6 Cellulose synthase catalytic subunit n=1 Tax=Medicago truncatula RepID=G7JFJ6_MEDTR	0	100.1	AT5G17420.1|Symbols:IRX3, CESA7, ATCESA7, MUR10|Cellulose synthase family protein|chr5:5736859-5741407 REVERSE LENGTH=1026	0	101.27	GO:0009832 GO:0009834 GO:0010089 GO:0010228 GO:0010400 GO:0010413 GO:0016926 GO:0030244 GO:0042546 GO:0044036 GO:0045492 GO:0050665	cell wall biogenesis; cell wall macromolecule metabolic process; cellulose biosynthetic process; glucuronoxylan metabolic process; hydrogen peroxide biosynthetic process; plant-type cell wall biogenesis; protein desumoylation; rhamnogalacturonan I side chain metabolic process; secondary cell wall biogenesis; vegetative to reproductive phase transition of meristem; xylan biosynthetic process; xyle…	GO:0008270 GO:0016759 GO:0016760	cellulose synthase (UDP-forming) activity; cellulose synthase activity; zinc ion binding	GO:0005886 GO:0009507 GO:0016020	chloroplast; membrane; plasma membrane	PF03552	Cellulose synthase	PTHR13301	X-BOX TRANSCRIPTION FACTOR-RELATED	NA	NA
Glyma.04G160100	Not DE	Not DE	1.81577		2467 List	L1	Not DE	Not DE	Up		Glyma.04G160100	457	UniRef100_I1JWM6 Uncharacterized protein n=1 Tax=Glycine max RepID=I1JWM6_SOYBN	0	100	UniRef100_A9P983 Phytochelatin synthetase family protein n=1 Tax=Populus trichocarpa RepID=A9P983_POPTR	0	96.94	AT5G60920.1|Symbols:COB|COBRA-like extracellular glycosyl-phosphatidyl inositol-anchored protein family|chr5:24511466-24513932 REVERSE LENGTH=456	0	94.3	GO:0000271 GO:0000272 GO:0005982 GO:0006096 GO:0006816 GO:0006833 GO:0006972 GO:0007030 GO:0007389 GO:0008361 GO:0009266 GO:0009651 GO:0009664 GO:0009750 GO:0009825 GO:0009832 GO:0009926 GO:0009932 GO:0010015 GO:0010215 GO:0010817 GO:0016049 GO:0030243 GO:0040007 GO:0043481 GO:0046686 GO:0048767 GO:0071555	Golgi organization; anthocyanin accumulation in tissues in response to UV light; auxin polar transport; calcium ion transport; cell growth; cell tip growth; cell wall organization; cellulose metabolic process; cellulose microfibril organization; glycolysis; growth; hyperosmotic response; multidimensional cell growth; pattern specification process; plant-type cell wall biogenesis; plant-type cell …	GO:0003674	molecular function	GO:0005886 GO:0009505 GO:0009897 GO:0009930 GO:0031225 GO:0046658	anchored to membrane; anchored to plasma membrane; external side of plasma membrane; longitudinal side of cell surface; plant-type cell wall; plasma membrane	PF04833	COBRA-like protein	NA	NA	NA	NA
Glyma.04G167800	Not DE	Not DE	1.29318		2467 List	L1	Not DE	Not DE	Up		Glyma.04G167800	249	UniRef100_I1JWT8 Uncharacterized protein n=1 Tax=Glycine max RepID=I1JWT8_SOYBN	0	100	UniRef100_Q84UT0 Expansin n=2 Tax=Vitis RepID=Q84UT0_9ROSI	2e-150	100.41	AT2G03090.1|Symbols:ATEXPA15, EXP15, ATEXP15, ATHEXP ALPHA 1.3, EXPA15|expansin A15|chr2:917361-918554 REVERSE LENGTH=253	8e-147	97.63	GO:0006949 GO:0009664 GO:0009826 GO:0009828 GO:0009831 GO:0010089 GO:0044036	cell wall macromolecule metabolic process; plant-type cell wall loosening; plant-type cell wall modification involved in multidimensional cell growth; plant-type cell wall organization; syncytium formation; unidimensional cell growth; xylem development	NA	NA	GO:0005576	extracellular region	PF01357 PF03330	Pollen allergen; Rare lipoprotein A (RlpA)-like double-psi beta-barrel	NA	NA	NA	NA
Glyma.04G168300	Not DE	Not DE	-1.50186		2467 List	L2	Not DE	Not DE	Down		Glyma.04G168300	471	UniRef100_K7KKN2 Uncharacterized protein n=1 Tax=Glycine max RepID=K7KKN2_SOYBN	0	100	UniRef100_D8UXL3 Dof1 protein n=1 Tax=Jatropha curcas RepID=D8UXL3_JATCU	1e-177	99.79	AT3G47500.1|Symbols:CDF3|cycling DOF factor 3|chr3:17504276-17505964 REVERSE LENGTH=448	4e-122	104.46	GO:0006355	regulation of transcription, DNA-dependent	GO:0003677 GO:0003700 GO:0005515 GO:0008270	DNA binding; protein binding; sequence-specific DNA binding transcription factor activity; zinc ion binding	GO:0005634	nucleus	PF02701	Dof domain, zinc finger	NA	NA	NA	NA
Glyma.04G173100	Not DE	Not DE	1.16016		2467 List	L1	Not DE	Not DE	Up		Glyma.04G173100	584	UniRef100_I1JWY1 Uncharacterized protein n=1 Tax=Glycine max RepID=I1JWY1_SOYBN	0	100	UniRef100_B7FLN4 IQ domain-containing protein n=4 Tax=Medicago truncatula RepID=B7FLN4_MEDTR	0	99.83	AT1G74690.1|Symbols:IQD31|IQ-domain 31|chr1:28061498-28063924 REVERSE LENGTH=587	1e-117	99.32	GO:0006084 GO:0007020 GO:0008150 GO:0010075	acetyl-CoA metabolic process; biological process; microtubule nucleation; regulation of meristem growth	GO:0005516	calmodulin binding	GO:0005634 GO:0005829 GO:0005886	cytosol; nucleus; plasma membrane	PF00612	IQ calmodulin-binding motif	PTHR13140	MYOSIN	NA	NA
Glyma.04G175800	Not DE	Not DE	1.0972		2467 List	L1	Not DE	Not DE	Up		Glyma.04G175800	78	UniRef100_K7KKT0 Uncharacterized protein (Fragment) n=1 Tax=Glycine max RepID=K7KKT0_SOYBN	2e-49	100	UniRef100_B2ZGQ8 NAC domain protein n=1 Tax=Glycine max RepID=B2ZGQ8_SOYBN	7e-48	34.38	AT5G13180.1|Symbols:ANAC083, VNI2, NAC083|NAC domain containing protein 83|chr5:4196643-4197577 FORWARD LENGTH=252	3e-41	30.56	GO:0006355 GO:0006612 GO:0007275 GO:0009651 GO:0009737 GO:0009741 GO:0009963 GO:0010089 GO:0010150 GO:0010363 GO:0045892	leaf senescence; multicellular organismal development; negative regulation of transcription, DNA-dependent; positive regulation of flavonoid biosynthetic process; protein targeting to membrane; regulation of plant-type hypersensitive response; regulation of transcription, DNA-dependent; response to abscisic acid stimulus; response to brassinosteroid stimulus; response to salt stress; xylem develo…	GO:0003677 GO:0003700 GO:0005515	DNA binding; protein binding; sequence-specific DNA binding transcription factor activity	GO:0005634	nucleus	PF02365	No apical meristem (NAM) protein	NA	NA	NA	NA
Glyma.04G176400	Not DE	Not DE	1.07246	605	2467 List	L1	Not DE	Not DE	Up		Glyma.04G176400	675	UniRef100_I1JX03 Uncharacterized protein n=1 Tax=Glycine max RepID=I1JX03_SOYBN	0	97.26	UniRef100_G7KR74 Hedgehog-interacting protein n=1 Tax=Medicago truncatula RepID=G7KR74_MEDTR	0	90.1	AT1G74790.1|Symbols:|catalytics|chr1:28098912-28101673 FORWARD LENGTH=695	0	88.78	GO:0005975	carbohydrate metabolic process	GO:0003824 GO:0016901 GO:0048038	catalytic activity; oxidoreductase activity, acting on the CH-OH group of donors, quinone or similar compound as acceptor; quinone binding	GO:0005886 GO:0031225 GO:0046658	anchored to membrane; anchored to plasma membrane; plasma membrane	PF07995	Glucose / Sorbosone dehydrogenase	PTHR19328	PQQ OXIDOREDUCTASE-RELATED	NA	NA
[truncated: 2,451 more rows]
