# Supplementary material for: Gene Expression Responses to Sequential Nutrient Deficiency Stresses in Soybean
Source: Int J Mol Sci. 2021 Jan 27;22(3):1252. doi: 10.3390/ijms22031252 (PMC7866191; doi:10.3390/ijms22031252)
Supplement: Supplementary file 1 [file ijms-22-01252-s001.zip › O'Rourke_V2_Supplementary File 1/TableS10.xlsx]

## Sheet: Table S10 OverRep GO 605
Supplementary File 1: Table S10: GO terms over-represented from thte 605 DEGs unique to -Fe-Pi leaves
GO ID	Genome GO count	Expressed GO	Expected expression	Status	Corrected Pvalue	GO Description
GO:0016126	363	17	5.45817	Overrepresented	0.0224674	sterol biosynthetic process
GO:0010411	29	5	0.436052	Overrepresented	0.0359991	xyloglucan metabolic process
GO:0009620	310	15	4.66124	Overrepresented	0.0435135	response to fungus
GO:0044237	148	10	2.22537	Overrepresented	0.0459573	cellular metabolic process
