# Supplementary material for: Gene Expression Responses to Sequential Nutrient Deficiency Stresses in Soybean
Source: Int J Mol Sci. 2021 Jan 27;22(3):1252. doi: 10.3390/ijms22031252 (PMC7866191; doi:10.3390/ijms22031252)
Supplement: Supplementary file 1 [file ijms-22-01252-s001.zip › O'Rourke_V2_Supplementary File 1/TableS3.xlsx]

## Sheet: Table S3 GO Stats Fig 2
Supplementary File 1 Table S3: Over-represented GO terms associated with Figure 2 (12 expression profiles identified)
Tissue	Figure 3 List		GO id	Genome GO count	Expressed GO	Expected expression	Status	Corrected P	GO desc
Leaf	1908	L1	GO:0009733	1020	96	47.9453	Overrepresented	1.69e-08	response to auxin stimulus
			GO:0043481	310	42	14.5716	Overrepresented	2.25e-07	anthocyanin accumulation in tissues in response to UV light
			GO:0010817	212	29	9.9651	Overrepresented	9.91e-05	regulation of hormone levels
			GO:0009611	1031	85	48.4623	Overrepresented	0.00012591	response to wounding
			GO:0055114	2341	158	110.039	Overrepresented	0.00053965	oxidation-reduction process
			GO:0009926	251	30	11.7983	Overrepresented	0.00114126	auxin polar transport
			GO:0080167	356	37	16.7338	Overrepresented	0.00345116	response to karrikin
			GO:0010315	47	11	2.20924	Overrepresented	0.00516129	auxin efflux
			GO:0009813	218	26	10.2471	Overrepresented	0.00583153	flavonoid biosynthetic process
			GO:0009963	300	32	14.1016	Overrepresented	0.00687565	positive regulation of flavonoid biosynthetic process
			GO:0009624	221	25	10.3881	Overrepresented	0.0215636	response to nematode
			GO:0010311	139	32	6.53372	Overrepresented	1.65e-11	lateral root formation
			GO:0010143	34	16	1.59818	Overrepresented	2.45e-10	cutin biosynthetic process
			GO:0006949	63	20	2.96133	Overrepresented	2.02e-09	syncytium formation
			GO:0016126	363	50	17.0629	Overrepresented	2.58e-09	sterol biosynthetic process
			GO:0040007	201	35	9.44804	Overrepresented	6.13e-09	growth
			GO:0009834	135	25	6.3457	Overrepresented	1.54e-06	secondary cell wall biogenesis
			GO:0008361	144	24	6.76875	Overrepresented	2.75e-05	regulation of cell size
			GO:0009809	147	24	6.90976	Overrepresented	4.14e-05	lignin biosynthetic process
			GO:0048767	504	50	23.6906	Overrepresented	0.00020721	root hair elongation
			GO:0010025	59	14	2.77331	Overrepresented	0.00023527	wax biosynthetic process
			GO:0009932	248	31	11.6573	Overrepresented	0.00028759	cell tip growth
			GO:0044036	222	28	10.4352	Overrepresented	0.00086795	cell wall macromolecule metabolic process
			GO:0010089	225	27	10.5762	Overrepresented	0.00349046	xylem development
			GO:0010015	138	20	6.48672	Overrepresented	0.00356154	root morphogenesis
			GO:0009825	265	29	12.4564	Overrepresented	0.0142191	multidimensional cell growth
			GO:0009805	186	22	8.74296	Overrepresented	0.0327016	coumarin biosynthetic process
			GO:0006633	237	35	11.1402	Overrepresented	6.62e-07	fatty acid biosynthetic process
			GO:0000271	274	38	12.8794	Overrepresented	7.98e-07	polysaccharide biosynthetic process
			GO:0006631	86	17	4.04245	Overrepresented	0.00022093	fatty acid metabolic process
			GO:0042398	130	21	6.11067	Overrepresented	0.00033477	cellular modified amino acid biosynthetic process
			GO:0019745	69	13	3.24336	Overrepresented	0.00971941	pentacyclic triterpenoid biosynthetic process
			GO:0006598	126	18	5.92265	Overrepresented	0.0129631	polyamine catabolic process
			GO:0006629	534	70	25.1008	Overrepresented	1.77e-12	lipid metabolic process
			GO:0034440	54	14	2.53828	Overrepresented	7.1e-05	lipid oxidation
			GO:0030397	31	10	1.45716	Overrepresented	0.00055118	membrane disassembly
			GO:0009698	163	23	7.66184	Overrepresented	0.00112512	phenylpropanoid metabolic process
			GO:0009958	68	14	3.19635	Overrepresented	0.00149024	positive gravitropism
			GO:0048497	14	6	0.658073	Overrepresented	0.0161052	maintenance of floral organ identity
			GO:0042335	131	18	6.15768	Overrepresented	0.0222082	cuticle development
			GO:0008610	57	11	2.6793	Overrepresented	0.0361434	lipid biosynthetic process
			GO:0006833	451	40	21.1993	Overrepresented	0.0471621	water transport
Leaf	558	L2	GO:0042754	6	3	0.0724719	Overrepresented	0.0167499	negative regulation of circadian rhythm
Leaf	15	L3	No Stat Sig GO terms
Leaf	20	L4	No Stat Sig GO terms
Leaf	227	L5	GO:0016036	330	13	2.43869	Overrepresented	0.000406227	cellular response to phosphate starvation
			GO:0019375	234	11	1.72925	Overrepresented	0.000483375	galactolipid biosynthetic process
			GO:0030643	7	3	0.0517298	Overrepresented	0.00405371	cellular phosphate ion homeostasis
Leaf	122	L6	GO:0000103	32	5	0.136093	Overrepresented	3.93e-05	sulfate assimilation
			GO:0006792	4	2	0.0170117	Overrepresented	0.0172845	regulation of sulfur utilization
			GO:0010438	5	2	0.0212646	Overrepresented	0.0287267	cellular response to sulfur starvation
			GO:0019419	5	2	0.0212646	Overrepresented	0.0287267	sulfate reduction
Leaf	52 (up)	L7	GO:0000160	103	5	0.323952	Overrepresented	0.00243525	phosphorelay signal transduction system
			GO:2000121	3	2	0.00943549	Overrepresented	0.00363072	regulation of removal of superoxide radicals
			GO:0034052	5	2	0.0157258	Overrepresented	0.0120524	positive regulation of plant-type hypersensitive response
Leaf	52 (down)	L8	GO:0009408	659	18	2.32063	Overrepresented	2.57771e-09	response to heat
			GO:0042542	511	10	1.79946	Overrepresented	0.00137375	response to hydrogen peroxide
			GO:0009644	582	10	2.04948	Overrepresented	0.0041191	response to high light intensity
			GO:0006110	6	2	0.0211287	Overrepresented	0.0165688	regulation of glycolysis
			GO:0006979	632	9	2.22555	Overrepresented	0.0393467	response to oxidative stress
			GO:0006457	779	10	2.74321	Overrepresented	0.0429066	protein folding
Leaf	21	L9	No Stat Sig GO terms
Root	813	R1	GO:0009834	135	25	2.49124	Overrepresented	2.95567e-15	secondary cell wall biogenesis
			GO:0010413	495	33	9.13455	Overrepresented	1.97427e-07	glucuronoxylan metabolic process
			GO:0045492	497	33	9.17145	Overrepresented	2.18779e-07	xylan biosynthetic process
			GO:0044036	222	20	4.09671	Overrepresented	4.32644e-06	cell wall macromolecule metabolic process
			GO:0046274	64	10	1.18103	Overrepresented	0.000166811	lignin catabolic process
			GO:0010623	7	4	0.129175	Overrepresented	0.00257328	developmental programmed cell death
			GO:0010075	450	24	8.30413	Overrepresented	0.00264314	regulation of meristem growth
			GO:0006275	255	17	4.70567	Overrepresented	0.00383567	regulation of DNA replication
			GO:0051726	345	20	6.3665	Overrepresented	0.00491748	regulation of cell cycle
Root	450	R2	GO:0009863	458	20	6.08413	Overrepresented	0.00213478	salicylic acid mediated signaling pathway
			GO:0002679	420	19	5.57933	Overrepresented	0.002228	respiratory burst involved in defense response
Root	0		No Stat Sig GO terms
Root	1	R3	No Stat Sig GO terms
Root	0		No Stat Sig GO terms
Root	0		No Stat Sig GO terms
Root	487	R4	No Stat Sig GO terms
Root	361	R5	GO:0009715	21	6	0.247837	Overrepresented	5.30039e-05	chalcone biosynthetic process
			GO:0009629	23	6	0.271441	Overrepresented	9.6655e-05	response to gravity
			GO:0010224	278	15	3.2809	Overrepresented	0.000590867	response to UV-B
			GO:0006979	632	21	7.45873	Overrepresented	0.0112749	response to oxidative stress
			GO:0031540	53	6	0.625494	Overrepresented	0.0163126	regulation of anthocyanin biosynthetic process
			GO:0009611	1031	28	12.1676	Overrepresented	0.0238567	response to wounding
			GO:0009693	270	12	3.18648	Overrepresented	0.0433254	ethylene biosynthetic process
Root	1305	R6	GO:0009832	313	42	10.2378	Overrepresented	4.31867e-12	plant-type cell wall biogenesis
			GO:0007018	184	29	6.01839	Overrepresented	1.1336e-09	microtubule-based movement
			GO:0030243	107	22	3.49982	Overrepresented	2.38881e-09	cellulose metabolic process
			GO:0016126	363	39	11.8732	Overrepresented	4.25686e-08	sterol biosynthetic process
			GO:0010075	450	43	14.7189	Overrepresented	1.95437e-07	regulation of meristem growth
			GO:0048767	504	43	16.4851	Overrepresented	6.03451e-06	root hair elongation
			GO:0006306	421	38	13.7703	Overrepresented	9.82656e-06	DNA methylation
			GO:0007020	180	23	5.88755	Overrepresented	1.42899e-05	microtubule nucleation
			GO:0007169	348	33	11.3826	Overrepresented	2.68763e-05	transmembrane receptor protein tyrosine kinase signaling pathway
			GO:0000271	274	28	8.96216	Overrepresented	6.0089e-05	polysaccharide biosynthetic process
			GO:0009932	248	26	8.11174	Overrepresented	0.000104065	cell tip growth
			GO:0006270	159	20	5.20067	Overrepresented	0.000154053	DNA replication initiation
			GO:0010817	212	23	6.93423	Overrepresented	0.000293379	regulation of hormone levels
			GO:0009825	265	26	8.66778	Overrepresented	0.000380327	multidimensional cell growth
			GO:0006084	178	20	5.82213	Overrepresented	0.000953804	acetyl-CoA metabolic process
			GO:0008283	388	32	12.6909	Overrepresented	0.000974349	cell proliferation
			GO:0000272	106	15	3.46711	Overrepresented	0.00113168	polysaccharide catabolic process
			GO:0071555	448	35	14.6535	Overrepresented	0.00155178	cell wall organization
			GO:0010413	495	37	16.1908	Overrepresented	0.00169203	glucuronoxylan metabolic process
			GO:0006260	270	25	8.83133	Overrepresented	0.00180101	DNA replication
			GO:0045492	497	37	16.2562	Overrepresented	0.00184213	xylan biosynthetic process
			GO:0016132	271	25	8.86404	Overrepresented	0.00192472	brassinosteroid biosynthetic process
			GO:0051567	443	34	14.4899	Overrepresented	0.00281362	histone H3-K9 methylation
			GO:0005975	911	56	29.7976	Overrepresented	0.00326418	carbohydrate metabolic process
			GO:0016049	360	29	11.7751	Overrepresented	0.00473475	cell growth
			GO:0043481	310	25	10.1397	Overrepresented	0.0197258	anthocyanin accumulation in tissues in response to UV light
			GO:0009826	274	23	8.96216	Overrepresented	0.0219224	unidimensional cell growth
			GO:0005982	135	15	4.41566	Overrepresented	0.0227393	starch metabolic process
			GO:0009834	135	15	4.41566	Overrepresented	0.0227393	secondary cell wall biogenesis
			GO:0008153	7	4	0.22896	Overrepresented	0.0271415	para-aminobenzoic acid biosynthetic process
			GO:0030244	285	23	9.32196	Overrepresented	0.0404068	cellulose biosynthetic process
			GO:0009664	337	26	11.0228	Overrepresented	0.0452181	plant-type cell wall organization
			GO:0008361	144	15	4.71004	Overrepresented	0.0483628	regulation of cell size
Root	583	R7	No Stat Sig GO terms
Root	4044	R8	GO:0000911	471	153	49.7826	Overrepresented	6.25283e-40	cytokinesis by cell plate formation
			GO:0008283	388	126	41.0098	Overrepresented	1.28225e-32	cell proliferation
			GO:0010075	450	137	47.563	Overrepresented	3.39787e-32	regulation of meristem growth
			GO:0006275	255	95	26.9523	Overrepresented	1.40286e-29	regulation of DNA replication
			GO:0010389	155	69	16.3828	Overrepresented	1.27608e-26	regulation of G2/M transition of mitotic cell cycle
			GO:0019684	320	103	33.8225	Overrepresented	4.79016e-26	photosynthesis, light reaction
			GO:0000226	379	113	40.0586	Overrepresented	2.00424e-25	microtubule cytoskeleton organization
			GO:0051567	443	123	46.8231	Overrepresented	1.25362e-24	histone H3-K9 methylation
			GO:0015979	452	122	47.7744	Overrepresented	3.28793e-23	photosynthesis
			GO:0009657	201	74	21.2448	Overrepresented	2.41441e-22	plastid organization
			GO:0019344	459	116	48.5142	Overrepresented	2.04639e-19	cysteine biosynthetic process
			GO:0000271	274	83	28.9606	Overrepresented	8.84027e-19	polysaccharide biosynthetic process
			GO:0010207	372	99	39.3187	Overrepresented	4.42911e-18	photosystem II assembly
			GO:0006306	421	107	44.4978	Overrepresented	5.36258e-18	DNA methylation
			GO:0051726	345	94	36.4649	Overrepresented	7.38017e-18	regulation of cell cycle
			GO:0016572	159	59	16.8056	Overrepresented	1.04531e-17	histone phosphorylation
			GO:0016458	156	58	16.4885	Overrepresented	1.98108e-17	gene silencing
			GO:0009637	269	79	28.4321	Overrepresented	6.77538e-17	response to blue light
			GO:0009773	121	49	12.7892	Overrepresented	2.56487e-16	photosynthetic electron transport in photosystem I
			GO:0010817	212	67	22.4074	Overrepresented	5.93811e-16	regulation of hormone levels
			GO:0051225	98	43	10.3582	Overrepresented	1.03097e-15	spindle assembly
			GO:0009932	248	73	26.2125	Overrepresented	1.46402e-15	cell tip growth
			GO:0006270	159	54	16.8056	Overrepresented	4.27874e-14	DNA replication initiation
			GO:0010218	251	70	26.5296	Overrepresented	1.70936e-13	response to far red light
			GO:0007018	184	57	19.448	Overrepresented	6.57407e-13	microtubule-based movement
			GO:0010014	342	84	36.1478	Overrepresented	7.16059e-13	meristem initiation
			GO:0009765	44	26	4.6506	Overrepresented	7.25052e-13	photosynthesis, light harvesting
			GO:0006260	270	72	28.5378	Overrepresented	8.54131e-13	DNA replication
			GO:0006364	532	113	56.23	Overrepresented	1.14864e-12	rRNA processing
			GO:0009855	326	81	34.4567	Overrepresented	1.15905e-12	determination of bilateral symmetry
			GO:0007389	179	55	18.9195	Overrepresented	3.12819e-12	pattern specification process
			GO:0048451	144	48	15.2201	Overrepresented	5.36378e-12	petal formation
			GO:0048453	144	48	15.2201	Overrepresented	5.36378e-12	sepal formation
			GO:0009825	265	69	28.0093	Overrepresented	1.22856e-11	multidimensional cell growth
			GO:0042127	108	40	11.4151	Overrepresented	1.80129e-11	regulation of cell proliferation
			GO:0043481	310	76	32.7656	Overrepresented	1.85789e-11	anthocyanin accumulation in tissues in response to UV light
			GO:0008361	144	47	15.2201	Overrepresented	2.53547e-11	regulation of cell size
			GO:0010114	252	66	26.6353	Overrepresented	3.39292e-11	response to red light
			GO:0007043	15	14	1.58543	Overrepresented	9.44482e-11	cell-cell junction assembly
			GO:0007169	348	80	36.782	Overrepresented	1.92328e-10	transmembrane receptor protein tyrosine kinase signaling pathway
			GO:0015995	294	71	31.0745	Overrepresented	4.79237e-10	chlorophyll biosynthetic process
			GO:0040007	201	55	21.2448	Overrepresented	6.62168e-10	growth
			GO:0010015	138	43	14.586	Overrepresented	1.88738e-09	root morphogenesis
			GO:0006342	372	81	39.3187	Overrepresented	3.17369e-09	chromatin silencing
			GO:0034968	258	63	27.2694	Overrepresented	3.72302e-09	histone lysine methylation
			GO:0010073	198	53	20.9277	Overrepresented	4.40298e-09	meristem maintenance
			GO:0006949	63	27	6.65881	Overrepresented	5.80956e-09	syncytium formation
			GO:0071555	448	91	47.3516	Overrepresented	1.08862e-08	cell wall organization
			GO:0009944	203	53	21.4562	Overrepresented	1.24874e-08	polarity specification of adaxial/abaxial axis
			GO:0000280	93	33	9.82968	Overrepresented	1.37625e-08	nuclear division
			GO:0006346	306	69	32.3428	Overrepresented	2.05004e-08	methylation-dependent chromatin silencing
			GO:0009902	230	57	24.31	Overrepresented	2.0734e-08	chloroplast relocation
			GO:0070838	237	58	25.0498	Overrepresented	2.39403e-08	divalent metal ion transport
			GO:0019288	581	108	61.4091	Overrepresented	3.24021e-08	isopentenyl diphosphate biosynthetic process, mevalonate-independent pathway
			GO:0009926	251	59	26.5296	Overrepresented	1.06527e-07	auxin polar transport
			GO:0009664	337	71	35.6194	Overrepresented	2.69672e-07	plant-type cell wall organization
			GO:0035304	337	71	35.6194	Overrepresented	2.69672e-07	regulation of protein dephosphorylation
			GO:0010155	191	48	20.1878	Overrepresented	4.70812e-07	regulation of proton transport
			GO:0030003	274	61	28.9606	Overrepresented	5.04863e-07	cellular cation homeostasis
			GO:0048767	504	94	53.2705	Overrepresented	5.49415e-07	root hair elongation
			GO:0043085	232	53	24.5213	Overrepresented	2.51397e-06	positive regulation of catalytic activity
			GO:0006098	421	80	44.4978	Overrepresented	4.38104e-06	pentose-phosphate shunt
			GO:0031047	256	56	27.058	Overrepresented	4.87646e-06	gene silencing by RNA
			GO:0010051	193	46	20.3992	Overrepresented	6.65364e-06	xylem and phloem pattern formation
			GO:0009832	313	63	33.0827	Overrepresented	2.64107e-05	plant-type cell wall biogenesis
			GO:0019252	372	71	39.3187	Overrepresented	3.22943e-05	starch biosynthetic process
			GO:0016117	259	54	27.3751	Overrepresented	7.30716e-05	carotenoid biosynthetic process
			GO:0010027	469	83	49.5712	Overrepresented	7.78963e-05	thylakoid membrane organization
			GO:0044036	222	48	23.4644	Overrepresented	9.06006e-05	cell wall macromolecule metabolic process
			GO:0042549	15	10	1.58543	Overrepresented	0.000158238	photosystem II stabilization
			GO:0048519	139	34	14.6917	Overrepresented	0.000320184	negative regulation of biological process
			GO:0010089	225	47	23.7815	Overrepresented	0.000396202	xylem development
			GO:0006334	128	32	13.529	Overrepresented	0.000419174	nucleosome assembly
			GO:0048653	173	39	18.2853	Overrepresented	0.000477506	anther development
			GO:0043086	138	33	14.586	Overrepresented	0.000830645	negative regulation of catalytic activity
			GO:0006084	178	39	18.8138	Overrepresented	0.00138986	acetyl-CoA metabolic process
			GO:0007020	180	39	19.0252	Overrepresented	0.00164393	microtubule nucleation
			GO:0000023	304	56	32.1314	Overrepresented	0.00254643	maltose metabolic process
			GO:0048829	50	17	5.28477	Overrepresented	0.00266747	root cap development
			GO:0031048	261	50	27.5865	Overrepresented	0.00298248	chromatin silencing by small RNA
			GO:0010196	19	10	2.00821	Overrepresented	0.00339115	nonphotochemical quenching
			GO:0010103	362	63	38.2618	Overrepresented	0.00494494	stomatal complex morphogenesis
			GO:0000079	63	19	6.65881	Overrepresented	0.00526943	regulation of cyclin-dependent protein serine/threonine kinase activity
			GO:0009744	531	84	56.1243	Overrepresented	0.0071736	response to sucrose stimulus
			GO:0005975	911	130	96.2886	Overrepresented	0.00736538	carbohydrate metabolic process
			GO:0009768	10	7	1.05695	Overrepresented	0.00877948	photosynthesis, light harvesting in photosystem I
			GO:0030418	5	5	0.528477	Overrepresented	0.0104046	nicotianamine biosynthetic process
			GO:0009828	84	22	8.87842	Overrepresented	0.0123374	plant-type cell wall loosening
			GO:0000160	103	25	10.8866	Overrepresented	0.0135774	phosphorelay signal transduction system
			GO:0006261	234	44	24.7327	Overrepresented	0.0215409	DNA-dependent DNA replication
			GO:0048437	27	11	2.85378	Overrepresented	0.0240346	floral organ development
			GO:0009831	58	17	6.13034	Overrepresented	0.0253809	plant-type cell wall modification involved in multidimensional cell growth
			GO:0010583	454	72	47.9857	Overrepresented	0.0266667	response to cyclopentenone
			GO:0007000	59	17	6.23603	Overrepresented	0.0324863	nucleolus organization
			GO:0034660	187	37	19.7651	Overrepresented	0.0346942	ncRNA metabolic process
			GO:0009957	33	12	3.48795	Overrepresented	0.0391429	epidermal cell fate specification
			GO:0048439	191	37	20.1878	Overrepresented	0.0442689	flower morphogenesis
			GO:0019761	349	58	36.8877	Overrepresented	0.045347	glucosinolate biosynthetic process
			GO:0048826	12	7	1.26835	Overrepresented	0.0487052	cotyledon morphogenesis
Root	2563	R9	GO:0006606	243	66	13.6959	Overrepresented	2.01752e-25	protein import into nucleus
			GO:0006626	235	56	13.245	Overrepresented	2.32083e-18	protein targeting to mitochondrion
			GO:0001510	418	77	23.5592	Overrepresented	2.46426e-18	RNA methylation
			GO:0034976	483	78	27.2228	Overrepresented	4.34528e-15	response to endoplasmic reticulum stress
			GO:0009220	315	56	17.754	Overrepresented	3.00588e-12	pyrimidine ribonucleotide biosynthetic process
			GO:0009873	311	48	17.5285	Overrepresented	5.09316e-08	ethylene mediated signaling pathway
			GO:0009407	535	68	30.1536	Overrepresented	6.05365e-08	toxin catabolic process
			GO:0010583	454	59	25.5883	Overrepresented	4.31465e-07	response to cyclopentenone
			GO:0051604	118	26	6.65069	Overrepresented	6.36323e-07	protein maturation
			GO:0006406	136	28	7.66521	Overrepresented	7.45739e-07	mRNA export from nucleus
			GO:0000741	72	19	4.05805	Overrepresented	5.29567e-06	karyogamy
			GO:0045039	19	10	1.07087	Overrepresented	1.19017e-05	protein import into mitochondrial inner membrane
			GO:0009738	634	70	35.7334	Overrepresented	1.48958e-05	abscisic acid mediated signaling pathway
			GO:0009408	659	72	37.1424	Overrepresented	1.64677e-05	response to heat
			GO:0042542	511	60	28.8009	Overrepresented	1.73291e-05	response to hydrogen peroxide
			GO:0010200	1135	107	63.9707	Overrepresented	2.14662e-05	response to chitin
			GO:0009414	888	89	50.0493	Overrepresented	2.21224e-05	response to water deprivation
			GO:0010105	44	14	2.47992	Overrepresented	4.06526e-05	negative regulation of ethylene mediated signaling pathway
			GO:0042538	461	53	25.9828	Overrepresented	0.000224035	hyperosmotic salinity response
			GO:0009553	147	25	8.28519	Overrepresented	0.000305833	embryo sac development
			GO:0007275	236	33	13.3014	Overrepresented	0.000514092	multicellular organismal development
			GO:0006984	39	12	2.19811	Overrepresented	0.000576307	ER-nucleus signaling pathway
			GO:0009165	201	29	11.3287	Overrepresented	0.00128793	nucleotide biosynthetic process
			GO:0006979	632	64	35.6207	Overrepresented	0.00135814	response to oxidative stress
			GO:0009867	800	75	45.0894	Overrepresented	0.0041848	jasmonic acid mediated signaling pathway
			GO:0043067	32	10	1.80358	Overrepresented	0.00437672	regulation of programmed cell death
			GO:0042991	71	15	4.00169	Overrepresented	0.00457492	transcription factor import into nucleus
			GO:0009737	1254	105	70.6777	Overrepresented	0.00757888	response to abscisic acid stimulus
			GO:0009723	726	68	40.9187	Overrepresented	0.0103397	response to ethylene stimulus
			GO:0009862	688	65	38.7769	Overrepresented	0.0128694	systemic acquired resistance, salicylic acid mediated signaling pathway
			GO:0009644	582	57	32.8026	Overrepresented	0.0183433	response to high light intensity
			GO:0010286	184	25	10.3706	Overrepresented	0.0194718	heat acclimation
			GO:0009611	1031	88	58.109	Overrepresented	0.0217956	response to wounding
			GO:0006457	779	70	43.9059	Overrepresented	0.0306212	protein folding
			GO:0009627	751	68	42.3277	Overrepresented	0.0311363	systemic acquired resistance
Root	1	R10	No Stat Sig GO terms
Root	3	R11	No Stat Sig GO terms
Root	1	R12	No Stat Sig GO terms
