# Supplementary material for: Gene Expression Responses to Sequential Nutrient Deficiency Stresses in Soybean
Source: Int J Mol Sci. 2021 Jan 27;22(3):1252. doi: 10.3390/ijms22031252 (PMC7866191; doi:10.3390/ijms22031252)
Supplement: Supplementary file 1 [file ijms-22-01252-s001.zip › O'Rourke_V2_Supplementary File 1/TableS2.xlsx]

## Sheet: Table S2 AllRootDEGs
Supplementary File 1 Table S2: All 10,612 DEGs identified from roots of -Fe-Pi stressed plants
GlymaID	Root -Fe-Fe logFC	Root -Pi-Pi logFC	Root -Fe-Pi logFC	-Fe-Pi unique with stringent parameters	Figure 4 Gene List ID	Figure 2 cluster designation	Root -Fe-Fe	Root -Pi-Pi	Root -Fe-Pi		GlymaID	Protein Length (AA)	Top Uniref100 BLASTP Hit	E-value (E<10-6)	% Coverage	Top Descriptive Uniref100 BLASTP Hit	E-value (E<10-6)	% Coverage	Top Arabidopsis (TAIR10) BLASTP Hit	E-value (E<10-6)	Coverage	Gene Ontology Biological Process IDs	Gene Ontology Biological Process Descriptions	Gene Ontology Molecular Function IDs	Gene Ontology Molecular Function Descriptions	Gene Ontology Cellular Component IDs	Gene Ontology Cellular Component Descriptions	PFAM IDs	PFAM Descriptions	Panther IDs	Panther Descriptions	KOG IDs	KOG Desctiptions
Glyma.01G001200	1.10367	1.50564	1.77514		6608 List	R8	Up	Up	Up		Glyma.01G001200	806	UniRef100_I1J4A1 Uncharacterized protein n=1 Tax=Glycine max RepID=I1J4A1_SOYBN	0	100	UniRef100_F4IK92 ARM repeat superfamily protein n=1 Tax=Arabidopsis thaliana RepID=F4IK92_ARATH	0	96.59	AT2G07170.1|Symbols:|ARM repeat superfamily protein|chr2:2975565-2978692 FORWARD LENGTH=820	0	96.59	GO:0000910 GO:0006270 GO:0006275 GO:0006346 GO:0006886 GO:0007017 GO:0008283 GO:0009909 GO:0016192 GO:0016458 GO:0031048 GO:0034968 GO:0051567 GO:0051726	DNA replication initiation; cell proliferation; chromatin silencing by small RNA; cytokinesis; gene silencing; histone H3-K9 methylation; histone lysine methylation; intracellular protein transport; methylation-dependent chromatin silencing; microtubule-based process; regulation of DNA replication; regulation of cell cycle; regulation of flower development; vesicle-mediated transport	NA	NA	GO:0005737 GO:0030117	cytoplasm; membrane coat	NA	NA	NA	NA	NA	NA
Glyma.01G001500	4.06485	4.76228	3.96084		6608 List	R8	Up	Up	Up		Glyma.01G001500	768	UniRef100_I1J4A4 Uncharacterized protein n=1 Tax=Glycine max RepID=I1J4A4_SOYBN	0	100	UniRef100_Q1ERD4 Oxidosqualene cyclase n=1 Tax=Lotus japonicus RepID=Q1ERD4_LOTJA	0	100	AT2G07050.1|Symbols:CAS1|cycloartenol synthase 1|chr2:2924629-2930295 FORWARD LENGTH=759	0	99.74	GO:0006636 GO:0006655 GO:0009555 GO:0010027 GO:0015995 GO:0016117 GO:0016126 GO:0019288 GO:0019745	carotenoid biosynthetic process; chlorophyll biosynthetic process; isopentenyl diphosphate biosynthetic process, mevalonate-independent pathway; pentacyclic triterpenoid biosynthetic process; phosphatidylglycerol biosynthetic process; pollen development; sterol biosynthetic process; thylakoid membrane organization; unsaturated fatty acid biosynthetic process	GO:0003824 GO:0016866 GO:0016871	catalytic activity; cycloartenol synthase activity; intramolecular transferase activity	GO:0005773	vacuole	PF00432	Prenyltransferase and squalene oxidase repeat	PTHR11764	LANOSTEROL SYNTHASE	KOG0497	Oxidosqualene-lanosterol_cyclase_and_related_proteins
Glyma.01G002400	2.11387	3.05908	3.06431		6608 List	R8	Up	Up	Up		Glyma.01G002400	158	UniRef100_K7K119 Uncharacterized protein n=2 Tax=Glycine max RepID=K7K119_SOYBN	5e-112	69.47	UniRef100_B9SCE0 Phospholipase A21 n=1 Tax=Ricinus communis RepID=B9SCE0_RICCO	4e-71	83.75	AT2G06925.1|Symbols:ATSPLA2-ALPHA, PLA2-ALPHA|Phospholipase A2 family protein|chr2:2842475-2843212 REVERSE LENGTH=148	1e-73	104.05	NA	NA	GO:0004623	phospholipase A2 activity	GO:0005576 GO:0005773 GO:0005794	Golgi apparatus; extracellular region; vacuole	NA	NA	NA	NA	NA	NA
Glyma.01G002900	2.36584	1.34899	2.03403		6608 List	R8	Up	Up	Up		Glyma.01G002900	259	UniRef100_K7K123 Uncharacterized protein n=1 Tax=Glycine max RepID=K7K123_SOYBN	2e-175	93.48	UniRef100_Q9SU88 Methyltransferase n=2 Tax=Arabidopsis thaliana RepID=Q9SU88_ARATH	1e-113	61.51	AT4G29590.1|Symbols:|S-adenosyl-L-methionine-dependent methyltransferases superfamily protein|chr4:14512736-14514404 REVERSE LENGTH=317	2e-116	61.51	GO:0008152	metabolic process	GO:0008168	methyltransferase activity	GO:0009507	chloroplast	PF08241	Methyltransferase domain	PTHR10108	METHYLTRANSFERASE	NA	NA
Glyma.01G003600	-2.17032	-1.75273	-1.61091		6608 List	R9	Down	Down	Down		Glyma.01G003600	518	UniRef100_I1J4C7 Uncharacterized protein n=1 Tax=Glycine max RepID=I1J4C7_SOYBN	0	100	UniRef100_G7KJA6 Mitochondrial substrate carrier family protein R n=1 Tax=Medicago truncatula RepID=G7KJA6_MEDTR	5e-101	64.72	AT5G11780.1|Symbols:|unknown protein; Has 37 Blast hits to 37 proteins in 12 species: Archae - 0; Bacteria - 0; Metazoa - 0; Fungi - 3; Plants - 34; Viruses - 0; Other Eukaryotes - 0 (source: NCBI BLink).|chr5:3793928-3795983 FORWARD LENGTH=504	3e-36	99.01	GO:0008150 GO:0009909 GO:0016570 GO:0048449	biological process; floral organ formation; histone modification; regulation of flower development	GO:0003674	molecular function	GO:0005575	cellular component	NA	NA	NA	NA	NA	NA
Glyma.01G003700	-1.77829	-1.26158	-1.08247		6608 List	R9	Down	Down	Down		Glyma.01G003700	304	UniRef100_I1J4C8 Uncharacterized protein n=1 Tax=Glycine max RepID=I1J4C8_SOYBN	0	100	NA	NA	NA	AT4G29520.1|Symbols:|LOCATED IN: endoplasmic reticulum, plasma membrane; EXPRESSED IN: 23 plant structures; EXPRESSED DURING: 14 growth stages; CONTAINS InterPro DOMAIN/s: Saposin B (InterPro:IPR008139); Has 137 Blast hits to 137 proteins in 50 species: Archae - 2; Bacteria - 0; Metazoa - 41; Fungi - 10; Plants - 36; Viruses - 0; Other Eukaryotes - 48 (source: NCBI BLink).|chr4:14494056-14495657 …	1e-117	87.91	GO:0006457 GO:0009408 GO:0009627 GO:0009644 GO:0034976 GO:0042542	protein folding; response to endoplasmic reticulum stress; response to heat; response to high light intensity; response to hydrogen peroxide; systemic acquired resistance	NA	NA	GO:0005783 GO:0005886	endoplasmic reticulum; plasma membrane	NA	NA	NA	NA	NA	NA
Glyma.01G004100	-1.2399	Not DE	-1.31121		852 list	R5	Down	Not DE	Down		Glyma.01G004100	1065	UniRef100_K7K129 Uncharacterized protein n=1 Tax=Glycine max RepID=K7K129_SOYBN	0	100	UniRef100_G7KJ72 IST1-like protein n=1 Tax=Medicago truncatula RepID=G7KJ72_MEDTR	0	97.97	AT2G19710.1|Symbols:|Regulator of Vps4 activity in the MVB pathway protein|chr2:8506339-8509817 FORWARD LENGTH=937	4e-97	37.78	GO:0008150	biological process	NA	NA	NA	NA	PF03398	Regulator of Vps4 activity in the MVB pathway	PTHR12161	UNCHARACTERIZED DUF292	KOG2027	Spindle_pole_body_protein
Glyma.01G004200	-2.40025	-1.74978	-2.99334		6608 List	R9	Down	Down	Down		Glyma.01G004200	239	UniRef100_I1J4D5 Uncharacterized protein n=1 Tax=Glycine max RepID=I1J4D5_SOYBN	2e-172	100	UniRef100_G7KJ71 Caffeoyl-CoA O-methyltransferase n=1 Tax=Medicago truncatula RepID=G7KJ71_MEDTR	4e-139	100	AT4G26220.1|Symbols:|S-adenosyl-L-methionine-dependent methyltransferases superfamily protein|chr4:13284179-13285146 FORWARD LENGTH=232	2e-102	96.12	NA	NA	GO:0042409	caffeoyl-CoA O-methyltransferase activity	GO:0005829	cytosol	PF01596	O-methyltransferase	PTHR10509	O-METHYLTRANSFERASE-RELATED	KOG1663	O-methyltransferase
Glyma.01G004600	1.29402	1.86574	2.33237		6608 List	R8	Up	Up	Up		Glyma.01G004600	66	UniRef100_C6SXX1 Putative uncharacterized protein n=2 Tax=Glycine max RepID=C6SXX1_SOYBN	2e-35	100	UniRef100_Q9M373 Arabinogalactan peptide 20 n=1 Tax=Arabidopsis thaliana RepID=AGP20_ARATH	5e-13	82.43	AT3G61640.1|Symbols:AGP20, AtAGP20|arabinogalactan protein 20|chr3:22810283-22810629 REVERSE LENGTH=74	5e-16	82.43	GO:0008150 GO:0009612	biological process; response to mechanical stimulus	NA	NA	GO:0005886 GO:0031225	anchored to membrane; plasma membrane	PF06376	Protein of unknown function (DUF1070)	NA	NA	NA	NA
Glyma.01G004800	Not DE	-1.29875	-1.79712		1889 list	R7	Not DE	Down	Down		Glyma.01G004800	902	UniRef100_K7K137 Uncharacterized protein n=1 Tax=Glycine max RepID=K7K137_SOYBN	0	100	UniRef100_F4JMW3 Protein root hair specific 16 n=1 Tax=Arabidopsis thaliana RepID=F4JMW3_ARATH	0	96.6	AT4G29180.2|Symbols:RHS16|root hair specific 16|chr4:14385631-14389524 FORWARD LENGTH=913	0	96.39	GO:0006468 GO:0048765	protein phosphorylation; root hair cell differentiation	GO:0004672 GO:0004674 GO:0004713 GO:0005524 GO:0016301 GO:0016772	ATP binding; kinase activity; protein kinase activity; protein serine/threonine kinase activity; protein tyrosine kinase activity; transferase activity, transferring phosphorus-containing groups	GO:0005886	plasma membrane	PF07714	Protein tyrosine kinase	PTHR24420	LEUCINE-RICH REPEAT RECEPTOR-LIKE PROTEIN KINASE	KOG1187	Serine/threonine_protein_kinase
Glyma.01G005200	-1.46718	-2.17667	-2.36423		6608 List	R9	Down	Down	Down		Glyma.01G005200	627	UniRef100_I1J4F4 Uncharacterized protein n=1 Tax=Glycine max RepID=I1J4F4_SOYBN	0	100	UniRef100_G7KHZ7 Gamma-glutamyltranspeptidase n=1 Tax=Medicago truncatula RepID=G7KHZ7_MEDTR	0	99.2	AT4G29210.1|Symbols:GGT3, GGT4|gamma-glutamyl transpeptidase 4|chr4:14400990-14403319 FORWARD LENGTH=637	0	87.76	GO:0006751 GO:0006805	glutathione catabolic process; xenobiotic metabolic process	GO:0003840 GO:0016756	gamma-glutamyltransferase activity; glutathione gamma-glutamylcysteinyltransferase activity	GO:0005773	vacuole	PF01019	Gamma-glutamyltranspeptidase	PTHR11686	GAMMA GLUTAMYL TRANSPEPTIDASES	KOG2410	Gamma-glutamyltransferase
Glyma.01G005600	1.86274	1.70447	1.81835		6608 List	R8	Up	Up	Up		Glyma.01G005600	485	UniRef100_C6ZS06 Leucine-rich repeat family protein / extensin family protein n=1 Tax=Glycine max RepID=C6ZS06_SOYBN	0	100	UniRef100_C6ZS06 Leucine-rich repeat family protein / extensin family protein n=1 Tax=Glycine max RepID=C6ZS06_SOYBN	0	100	AT4G29240.1|Symbols:|Leucine-rich repeat (LRR) family protein|chr4:14418826-14420073 FORWARD LENGTH=415	9e-160	87.23	GO:0008150	biological process	NA	NA	GO:0005576	extracellular region	PF00560 PF08263	Leucine Rich Repeat; Leucine rich repeat N-terminal domain	PTHR26393	No Available Panther Description	NA	NA
Glyma.01G005800	1.00669	1.26555	2.21691		6608 List	R8	Up	Up	Up		Glyma.01G005800	429	UniRef100_I1J4G3 Uncharacterized protein n=1 Tax=Glycine max RepID=I1J4G3_SOYBN	0	100	NA	NA	NA	AT4G29310.1|Symbols:|Protein of unknown function (DUF1005)|chr4:14437892-14439609 REVERSE LENGTH=424	0	99.76	GO:0008150	biological process	GO:0003674	molecular function	GO:0005634 GO:0009505	nucleus; plant-type cell wall	PF06219	Protein of unknown function (DUF1005)	NA	NA	NA	NA
Glyma.01G006700	1.622	1.63261	1.4645		6608 List	R8	Up	Up	Up		Glyma.01G006700	709	UniRef100_I1J4H3 Uncharacterized protein n=1 Tax=Glycine max RepID=I1J4H3_SOYBN	0	100	UniRef100_D7LZB3 Peptidase M28 family protein n=1 Tax=Arabidopsis lyrata subsp. lyrata RepID=D7LZB3_ARALL	0	99.71	AT5G19740.1|Symbols:|Peptidase M28 family protein|chr5:6673986-6676767 FORWARD LENGTH=681	0	99.85	GO:0006508	proteolysis	GO:0008233 GO:0016805	dipeptidase activity; peptidase activity	GO:0005773 GO:0005886	plasma membrane; vacuole	PF04253 PF04389 PF02225	Transferrin receptor-like dimerisation domain; Peptidase family M28; PA domain	PTHR10404	N-ACETYLATED-ALPHA-LINKED ACIDIC DIPEPTIDASE	KOG2195	Transferrin_receptor_and_related_proteins_containing_the_protease-associated_(PA)_domain
Glyma.01G007300	-1.73974	-1.24177	-1.71393		6608 List	R9	Down	Down	Down		Glyma.01G007300	497	UniRef100_I1J4I4 Uncharacterized protein n=1 Tax=Glycine max RepID=I1J4I4_SOYBN	0	100	UniRef100_Q9FVD3 Hexokinase n=2 Tax=Citrus RepID=Q9FVD3_CITSI	0	95.18	AT2G19860.1|Symbols:ATHXK2, HXK2|hexokinase 2|chr2:8570818-8573762 FORWARD LENGTH=502	0	97.81	GO:0005975 GO:0006096 GO:0009747 GO:0010182 GO:0012501	carbohydrate metabolic process; glycolysis; hexokinase-dependent signaling; programmed cell death; sugar mediated signaling pathway	GO:0004340 GO:0004396 GO:0005524 GO:0008865 GO:0016773	ATP binding; fructokinase activity; glucokinase activity; hexokinase activity; phosphotransferase activity, alcohol group as acceptor	GO:0005739 GO:0009507 GO:0009536 GO:0031307	chloroplast; integral to mitochondrial outer membrane; mitochondrion; plastid	PF03727 PF00349	Hexokinase; Hexokinase	PTHR19443	HEXOKINASE	KOG1369	Hexokinase
Glyma.01G007500	-1.41124	Not DE	-1.45369		852 list	R5	Down	Not DE	Down		Glyma.01G007500	1011	UniRef100_I1J4I6 Uncharacterized protein n=1 Tax=Glycine max RepID=I1J4I6_SOYBN	0	100	UniRef100_G7KPN7 Receptor-like protein kinase n=1 Tax=Medicago truncatula RepID=G7KPN7_MEDTR	0	94.42	AT5G25930.1|Symbols:|Protein kinase family protein with leucine-rich repeat domain|chr5:9050880-9053978 FORWARD LENGTH=1005	0	93.83	GO:0002679 GO:0006468 GO:0006612 GO:0006944 GO:0009723 GO:0009738 GO:0010200 GO:0010363 GO:0035556 GO:0043069 GO:0052542	abscisic acid mediated signaling pathway; cellular membrane fusion; defense response by callose deposition; intracellular signal transduction; negative regulation of programmed cell death; protein phosphorylation; protein targeting to membrane; regulation of plant-type hypersensitive response; respiratory burst involved in defense response; response to chitin; response to ethylene stimulus	GO:0004672 GO:0004674 GO:0005524 GO:0016301 GO:0016772	ATP binding; kinase activity; protein kinase activity; protein serine/threonine kinase activity; transferase activity, transferring phosphorus-containing groups	GO:0005886 GO:0016020	membrane; plasma membrane	PF00069 PF00560 PF08263	Protein kinase domain; Leucine Rich Repeat; Leucine rich repeat N-terminal domain	PTHR24420	LEUCINE-RICH REPEAT RECEPTOR-LIKE PROTEIN KINASE	KOG1187	Serine/threonine_protein_kinase
Glyma.01G007700	-2.28191	-1.88508	-2.1606		6608 List	R9	Down	Down	Down		Glyma.01G007700	201	UniRef100_I1J4I7 Uncharacterized protein n=1 Tax=Glycine max RepID=I1J4I7_SOYBN	6e-142	100	UniRef100_T2DPJ0 Mitochondrial import inner membrane translocase subunit tim17 n=1 Tax=Phaseolus vulgaris RepID=T2DPJ0_PHAVU	3e-126	100	AT2G37410.2|Symbols:ATTIM17-2, TIM17, TIM17-2|translocase inner membrane subunit 17-2|chr2:15698119-15698850 REVERSE LENGTH=243	9e-95	82.3	GO:0007067 GO:0015031 GO:0045039 GO:0048573 GO:0051604	mitosis; photoperiodism, flowering; protein import into mitochondrial inner membrane; protein maturation; protein transport	GO:0015450	P-P-bond-hydrolysis-driven protein transmembrane transporter activity	GO:0005739 GO:0005741 GO:0005743 GO:0005744	mitochondrial inner membrane; mitochondrial inner membrane presequence translocase complex; mitochondrial outer membrane; mitochondrion	PF02466	Tim17/Tim22/Tim23/Pmp24 family	PTHR10485	MITOCHONDRIAL IMPORT INNER MEMBRANE TRANSLOCASE SUBUNIT TIM-17	KOG1652	Mitochondrial_import_inner_membrane_translocase,_subunit_TIM17
Glyma.01G007800	1.75349	2.42863	2.55625		6608 List	R8	Up	Up	Up		Glyma.01G007800	876	UniRef100_K7K149 Cytosine-specific methyltransferase n=1 Tax=Glycine max RepID=K7K149_SOYBN	0	100	UniRef100_K7K149 Cytosine-specific methyltransferase n=1 Tax=Glycine max RepID=K7K149_SOYBN	0	100	AT1G69770.1|Symbols:CMT3|chromomethylase 3|chr1:26248496-26253519 REVERSE LENGTH=839	0	95.71	GO:0006260 GO:0006261 GO:0006270 GO:0006275 GO:0006306 GO:0006342 GO:0006346 GO:0008283 GO:0009909 GO:0010069 GO:0010425 GO:0016458 GO:0016572 GO:0031047 GO:0031048 GO:0034968 GO:0045814 GO:0051567 GO:0051726	DNA-dependent DNA replication; DNA methylation; DNA methylation on cytosine within a CNG sequence; DNA replication; DNA replication initiation; cell proliferation; chromatin silencing; chromatin silencing by small RNA; gene silencing; gene silencing by RNA; histone H3-K9 methylation; histone lysine methylation; histone phosphorylation; methylation-dependent chromatin silencing; negative regulatio…	GO:0003677 GO:0003886	DNA (cytosine-5-)-methyltransferase activity; DNA binding	GO:0005634	nucleus	PF00145 PF00385	C-5 cytosine-specific DNA methylase; Chromo (CHRromatin Organisation MOdifier) domain	PTHR10629	CYTOSINE-SPECIFIC METHYLTRANSFERASE	NA	NA
Glyma.01G008500	1.51397	1.45455	1.40615		6608 List	R8	Up	Up	Up		Glyma.01G008500	592	UniRef100_I1J4J6 Malic enzyme n=1 Tax=Glycine max RepID=I1J4J6_SOYBN	0	100	UniRef100_I1J4J6 Malic enzyme n=1 Tax=Glycine max RepID=I1J4J6_SOYBN	0	100	AT1G79750.1|Symbols:ATNADP-ME4, NADP-ME4|NADP-malic enzyme 4|chr1:30007655-30011179 REVERSE LENGTH=646	0	89.63	GO:0006094 GO:0006108 GO:0006633 GO:0007010 GO:0009793 GO:0009845 GO:0010498 GO:0051289 GO:0055114	cytoskeleton organization; embryo development ending in seed dormancy; fatty acid biosynthetic process; gluconeogenesis; malate metabolic process; oxidation-reduction process; proteasomal protein catabolic process; protein homotetramerization; seed germination	GO:0000166 GO:0004470 GO:0004473 GO:0008270 GO:0016491 GO:0016616 GO:0016619 GO:0016652 GO:0042803 GO:0046872 GO:0050897 GO:0051287	NAD binding; cobalt ion binding; malate dehydrogenase (oxaloacetate-decarboxylating) (NADP+) activity; malate dehydrogenase (oxaloacetate-decarboxylating) activity; malic enzyme activity; metal ion binding; nucleotide binding; oxidoreductase activity; oxidoreductase activity, acting on NAD(P)H, NAD(P) as acceptor; oxidoreductase activity, acting on the CH-OH group of donors, NAD or NADP as accept…	GO:0009507	chloroplast	PF00390 PF03949	Malic enzyme, N-terminal domain; Malic enzyme, NAD binding domain	PTHR23406	MALIC ENZYME-RELATED	KOG1257	NADP+-dependent_malic_enzyme
Glyma.01G009200	2.4758	3.39431	2.72812		6608 List	R8	Up	Up	Up		Glyma.01G009200	174	UniRef100_I1J4K5 Uncharacterized protein n=1 Tax=Glycine max RepID=I1J4K5_SOYBN	1e-123	100	UniRef100_G7J3I2 Lachrymatory-factor synthase n=1 Tax=Medicago truncatula RepID=G7J3I2_MEDTR	9e-43	85.55	AT2G25770.2|Symbols:|Polyketide cyclase/dehydrase and lipid transport superfamily protein|chr2:10992987-10993490 FORWARD LENGTH=167	7e-47	99.4	GO:0008150	biological process	GO:0003674	molecular function	GO:0005634	nucleus	PF10604	Polyketide cyclase / dehydrase and lipid transport	NA	NA	NA	NA
Glyma.01G009700	1.397	1.62954	1.77835		6608 List	R8	Up	Up	Up		Glyma.01G009700	538	UniRef100_I1J4L0 Uncharacterized protein n=1 Tax=Glycine max RepID=I1J4L0_SOYBN	0	100	NA	NA	NA	NA	NA	NA	NA	NA	NA	NA	NA	NA	NA	NA	NA	NA	NA	NA
Glyma.01G010000	1.2388	1.61425	1.56699		6608 List	R8	Up	Up	Up		Glyma.01G010000	554	UniRef100_I1J4L4 Uncharacterized protein n=1 Tax=Glycine max RepID=I1J4L4_SOYBN	0	100	UniRef100_G7K877 4-coumarate-CoA ligase n=1 Tax=Medicago truncatula RepID=G7K877_MEDTR	0	99.64	AT4G19010.1|Symbols:|AMP-dependent synthetase and ligase family protein|chr4:10411715-10414221 REVERSE LENGTH=566	0	97.17	GO:0006914 GO:0008152 GO:0009610	autophagy; metabolic process; response to symbiotic fungus	GO:0003824 GO:0016207	4-coumarate-CoA ligase activity; catalytic activity	GO:0009507	chloroplast	PF00501	AMP-binding enzyme	PTHR24096	FAMILY NOT NAMED	KOG1176	Acyl-CoA_synthetase
Glyma.01G010100	1.4557	1.63349	1.84695		6608 List	R8	Up	Up	Up		Glyma.01G010100	804	UniRef100_I1J4L5 Uncharacterized protein n=1 Tax=Glycine max RepID=I1J4L5_SOYBN	0	100.75	UniRef100_B9MUA6 Early-responsive to dehydration family protein n=1 Tax=Populus trichocarpa RepID=B9MUA6_POPTR	0	100.88	AT1G32090.1|Symbols:|early-responsive to dehydration stress protein (ERD4)|chr1:11540244-11544041 REVERSE LENGTH=806	0	99.63	GO:0008150	biological process	GO:0003674	molecular function	GO:0005794 GO:0005886 GO:0009506 GO:0009507 GO:0016020	Golgi apparatus; chloroplast; membrane; plasma membrane; plasmodesma	PF02714	Domain of unknown function DUF221	PTHR13018	PROBABLE MEMBRANE PROTEIN DUF221-RELATED	KOG1134	Uncharacterized_conserved_protein
Glyma.01G010200	4.10374	3.53689	3.00678		6608 List	R8	Up	Up	Up		Glyma.01G010200	408	UniRef100_I1J4L6 Phosphoribulokinase n=1 Tax=Glycine max RepID=I1J4L6_SOYBN	0	100	UniRef100_I1J4L6 Phosphoribulokinase n=1 Tax=Glycine max RepID=I1J4L6_SOYBN	0	100	AT1G32060.1|Symbols:PRK|phosphoribulokinase|chr1:11532668-11534406 FORWARD LENGTH=395	0	103.04	GO:0000165 GO:0005975 GO:0006098 GO:0006364 GO:0006612 GO:0008152 GO:0009058 GO:0009409 GO:0009595 GO:0009637 GO:0009657 GO:0009697 GO:0009773 GO:0009814 GO:0009862 GO:0009867 GO:0009902 GO:0010103 GO:0010114 GO:0010200 GO:0010207 GO:0010218 GO:0010310 GO:0010363 GO:0015979 GO:0018119 GO:0019344 GO:0019684 GO:0031348 GO:0035304 GO:0042742 GO:0043900 GO:0050832	MAPK cascade; biosynthetic process; carbohydrate metabolic process; chloroplast relocation; cysteine biosynthetic process; defense response, incompatible interaction; defense response to bacterium; defense response to fungus; detection of biotic stimulus; jasmonic acid mediated signaling pathway; metabolic process; negative regulation of defense response; pentose-phosphate shunt; peptidyl-cystein…	GO:0005515 GO:0005524 GO:0008974 GO:0016301	ATP binding; kinase activity; phosphoribulokinase activity; protein binding	GO:0009507 GO:0009535 GO:0009570 GO:0009579 GO:0009941 GO:0010319 GO:0016020 GO:0048046	apoplast; chloroplast; chloroplast envelope; chloroplast stroma; chloroplast thylakoid membrane; membrane; stromule; thylakoid	PF00485	Phosphoribulokinase / Uridine kinase family	PTHR10285	URIDINE KINASE	KOG4203	Armadillo/beta-Catenin/plakoglobin
Glyma.01G010400	-1.1219	-1.29951	-1.16585		6608 List	R9	Down	Down	Down		Glyma.01G010400	538	UniRef100_I1J4L9 Uncharacterized protein n=1 Tax=Glycine max RepID=I1J4L9_SOYBN	0	100	UniRef100_C6G238 DEAD-box RNA helicase n=1 Tax=Glycine max RepID=C6G238_SOYBN	0	100	AT1G31970.1|Symbols:STRS1|DEA(D/H)-box RNA helicase family protein|chr1:11479921-11482707 FORWARD LENGTH=537	0	81.01	GO:0001510	RNA methylation	GO:0003676 GO:0004386 GO:0005524 GO:0008026	ATP-dependent helicase activity; ATP binding; helicase activity; nucleic acid binding	GO:0005634 GO:0005829	cytosol; nucleus	PF00270 PF00271	DEAD/DEAH box helicase; Helicase conserved C-terminal domain	PTHR24031	FAMILY NOT NAMED	KOG0331	ATP-dependent_RNA_helicase
Glyma.01G010700	Not DE	-1.35267	-1.66224		1889 list	R7	Not DE	Down	Down		Glyma.01G010700	947	UniRef100_I1J4M2 Uncharacterized protein n=1 Tax=Glycine max RepID=I1J4M2_SOYBN	0	100	UniRef100_G7K9J5 Nbs-lrr resistance protein n=1 Tax=Medicago truncatula RepID=G7K9J5_MEDTR	0	99.16	AT3G07040.1|Symbols:RPM1, RPS3|NB-ARC domain-containing disease resistance protein|chr3:2226244-2229024 REVERSE LENGTH=926	4e-144	99.57	GO:0006952 GO:0009626	defense response; plant-type hypersensitive response	GO:0000166 GO:0005515 GO:0043531	ADP binding; nucleotide binding; protein binding	GO:0005886	plasma membrane	PF00931	NB-ARC domain	PTHR23155	LEUCINE-RICH REPEAT-CONTAINING PROTEIN	KOG4658	Apoptotic_ATPase
Glyma.01G011000	1.78087	1.80412	1.8047		6608 List	R8	Up	Up	Up		Glyma.01G011000	85	UniRef100_I1J4M6 Uncharacterized protein n=1 Tax=Glycine max RepID=I1J4M6_SOYBN	2e-53	100	NA	NA	NA	NA	NA	NA	NA	NA	NA	NA	NA	NA	NA	NA	NA	NA	NA	NA
Glyma.01G011300	3.08784	2.08349	2.00529		6608 List	R8	Up	Up	Up		Glyma.01G011300	606	UniRef100_I1J4M9 Uncharacterized protein n=1 Tax=Glycine max RepID=I1J4M9_SOYBN	0	100	UniRef100_G7K9K3 Pentatricopeptide repeat-containing protein n=1 Tax=Medicago truncatula RepID=G7K9K3_MEDTR	0	98.25	AT1G31920.1|Symbols:|Tetratricopeptide repeat (TPR)-like superfamily protein|chr1:11461864-11463684 REVERSE LENGTH=606	0	96.7	GO:0008150 GO:0010075 GO:0016556	biological process; mRNA modification; regulation of meristem growth	NA	NA	GO:0005739	mitochondrion	PF01535	PPR repeat	PTHR24015	FAMILY NOT NAMED	NA	NA
Glyma.01G011500	Not DE	1.7946	3.51962		1889 list	R6	Not DE	Up	Up		Glyma.01G011500	522	UniRef100_UPI0003DEC882 PREDICTED: uncharacterized protein LOC100806409 n=1 Tax=Glycine max RepID=UPI0003DEC882	0	100	UniRef100_U5G3G7 Lipase class 3 family protein n=1 Tax=Populus trichocarpa RepID=U5G3G7_POPTR	3e-98	79.84	AT4G16070.1|Symbols:|Mono-/di-acylglycerol lipase, N-terminal;Lipase, class 3|chr4:9096808-9100596 REVERSE LENGTH=654	2e-87	42.35	GO:0006629 GO:0016042	lipid catabolic process; lipid metabolic process	GO:0004091 GO:0004806	carboxylesterase activity; triglyceride lipase activity	GO:0005886	plasma membrane	PF01764	Lipase (class 3)	PTHR21493	CGI-141-RELATED/LIPASE CONTAINING PROTEIN	KOG2088	Predicted_lipase/calmodulin-binding_heat-shock_protein
Glyma.01G011700	2.12992	1.55502	1.25216		6608 List	R8	Up	Up	Up		Glyma.01G011700	606	UniRef100_K7K163 Uncharacterized protein n=1 Tax=Glycine max RepID=K7K163_SOYBN	0	100	UniRef100_G7K9K3 Pentatricopeptide repeat-containing protein n=1 Tax=Medicago truncatula RepID=G7K9K3_MEDTR	0	98.25	AT1G31920.1|Symbols:|Tetratricopeptide repeat (TPR)-like superfamily protein|chr1:11461864-11463684 REVERSE LENGTH=606	0	94.88	GO:0008150 GO:0010075 GO:0016556	biological process; mRNA modification; regulation of meristem growth	NA	NA	GO:0005739	mitochondrion	PF01535	PPR repeat	PTHR24015	FAMILY NOT NAMED	NA	NA
Glyma.01G011800	Not DE	Not DE	3.7469		1263 list	R1	Not DE	Not DE	Up		Glyma.01G011800	301	UniRef100_K7K165 Uncharacterized protein n=1 Tax=Glycine max RepID=K7K165_SOYBN	0	100	NA	NA	NA	NA	NA	NA	NA	NA	NA	NA	NA	NA	NA	NA	PTHR21493	CGI-141-RELATED/LIPASE CONTAINING PROTEIN	NA	NA
Glyma.01G011900	2.1858	1.99727	1.86112		6608 List	R8	Up	Up	Up		Glyma.01G011900	753	UniRef100_I1J4N4 Uncharacterized protein n=2 Tax=Glycine max RepID=I1J4N4_SOYBN	0	100	UniRef100_G7K9M3 Ankyrin repeat-containing protein n=1 Tax=Medicago truncatula RepID=G7K9M3_MEDTR	9e-180	98.18	AT3G18670.1|Symbols:|Ankyrin repeat family protein|chr3:6424135-6426471 REVERSE LENGTH=598	7e-90	93.98	NA	NA	NA	NA	NA	NA	NA	NA	NA	NA	KOG4412	26S_proteasome_regulatory_complex,_subunit_PSMD10
Glyma.01G012200	4.28583	3.40628	3.0535		6608 List	R8	Up	Up	Up		Glyma.01G012200	488	UniRef100_K7K167 Uncharacterized protein n=1 Tax=Glycine max RepID=K7K167_SOYBN	0	96.63	UniRef100_U5G3G7 Lipase class 3 family protein n=1 Tax=Populus trichocarpa RepID=U5G3G7_POPTR	4e-95	76.98	AT4G16070.1|Symbols:|Mono-/di-acylglycerol lipase, N-terminal;Lipase, class 3|chr4:9096808-9100596 REVERSE LENGTH=654	4e-78	74.46	GO:0006629 GO:0016042	lipid catabolic process; lipid metabolic process	GO:0004091 GO:0004806	carboxylesterase activity; triglyceride lipase activity	GO:0005886	plasma membrane	PF01764	Lipase (class 3)	PTHR21493	CGI-141-RELATED/LIPASE CONTAINING PROTEIN	NA	NA
Glyma.01G013000	2.2037	1.79413	1.7125		6608 List	R8	Up	Up	Up		Glyma.01G013000	165	UniRef100_UPI0003DE91BA PREDICTED: ankyrin repeat-containing protein At3g12360-like, partial n=1 Tax=Glycine max RepID=UPI0003DE91BA	4e-112	81.19	UniRef100_G7K9M3 Ankyrin repeat-containing protein n=1 Tax=Medicago truncatula RepID=G7K9M3_MEDTR	7e-84	48.02	AT3G18670.1|Symbols:|Ankyrin repeat family protein|chr3:6424135-6426471 REVERSE LENGTH=598	3e-42	26.25	NA	NA	NA	NA	NA	NA	NA	NA	NA	NA	NA	NA
Glyma.01G013100	2.30616	2.46655	3.08268		6608 List	R8	Up	Up	Up		Glyma.01G013100	1083	UniRef100_K7K174 Uncharacterized protein n=1 Tax=Glycine max RepID=K7K174_SOYBN	0	100	UniRef100_G7KAW6 Cc-nbs-lrr resistance protein n=1 Tax=Medicago truncatula RepID=G7KAW6_MEDTR	0	97.89	AT3G14470.1|Symbols:|NB-ARC domain-containing disease resistance protein|chr3:4857940-4861104 FORWARD LENGTH=1054	3e-69	91.27	GO:0006952 GO:0009627 GO:0009697	defense response; salicylic acid biosynthetic process; systemic acquired resistance	GO:0005515 GO:0043531	ADP binding; protein binding	GO:0005576	extracellular region	PF00560 PF00931	Leucine Rich Repeat; NB-ARC domain	PTHR23155	LEUCINE-RICH REPEAT-CONTAINING PROTEIN	KOG4658	Apoptotic_ATPase
Glyma.01G013200	1.5899	1.32446	1.67986		6608 List	R8	Up	Up	Up		Glyma.01G013200	444	UniRef100_K7K175 Uncharacterized protein n=1 Tax=Glycine max RepID=K7K175_SOYBN	0	100	UniRef100_R7W5V8 Sn1-specific diacylglycerol lipase alpha n=2 Tax=Triticeae RepID=R7W5V8_AEGTA	1e-23	16.9	AT3G49050.1|Symbols:|alpha/beta-Hydrolases superfamily protein|chr3:18181498-18183613 FORWARD LENGTH=477	2e-09	22.43	GO:0006629 GO:0016042	lipid catabolic process; lipid metabolic process	GO:0004091 GO:0004806 GO:0005516	calmodulin binding; carboxylesterase activity; triglyceride lipase activity	GO:0005576	extracellular region	PF01764	Lipase (class 3)	PTHR21493	CGI-141-RELATED/LIPASE CONTAINING PROTEIN	NA	NA
Glyma.01G013300	1.34406	1.23009	2.0895		6608 List	R8	Up	Up	Up		Glyma.01G013300	752	UniRef100_K7K176 Uncharacterized protein n=1 Tax=Glycine max RepID=K7K176_SOYBN	0	100	UniRef100_G7K9M3 Ankyrin repeat-containing protein n=1 Tax=Medicago truncatula RepID=G7K9M3_MEDTR	5e-175	98.18	AT3G18670.1|Symbols:|Ankyrin repeat family protein|chr3:6424135-6426471 REVERSE LENGTH=598	2e-85	55.35	NA	NA	NA	NA	NA	NA	NA	NA	NA	NA	NA	NA
Glyma.01G014100	2.29576	2.20298	2.6384		6608 List	R8	Up	Up	Up		Glyma.01G014100	408	UniRef100_K7K181 Uncharacterized protein n=1 Tax=Glycine max RepID=K7K181_SOYBN	0	100	UniRef100_G7KCB2 Abhydrolase domain-containing protein FAM108C1 n=1 Tax=Medicago truncatula RepID=G7KCB2_MEDTR	0	100.75	AT1G32190.1|Symbols:|alpha/beta-Hydrolases superfamily protein|chr1:11593059-11595731 REVERSE LENGTH=422	2e-167	83.65	GO:0006499 GO:0009855 GO:0009944 GO:0010014 GO:0010075	N-terminal protein myristoylation; determination of bilateral symmetry; meristem initiation; polarity specification of adaxial/abaxial axis; regulation of meristem growth	GO:0016787	hydrolase activity	GO:0005576 GO:0005886	extracellular region; plasma membrane	PF02230	Phospholipase/Carboxylesterase	PTHR12277	UNCHARACTERIZED	KOG1552	Predicted_alpha/beta_hydrolase
Glyma.01G016600	-1.68485	Not DE	-1.10987		852 list	R5	Down	Not DE	Down		Glyma.01G016600	351	UniRef100_K7K1A1 Uncharacterized protein n=2 Tax=Glycine max RepID=K7K1A1_SOYBN	0	100	UniRef100_G7KDP9 Myb-like transcription factor n=1 Tax=Medicago truncatula RepID=G7KDP9_MEDTR	7e-156	101.5	AT5G16770.2|Symbols:AtMYB9, MYB9|myb domain protein 9|chr5:5515209-5516734 FORWARD LENGTH=336	3e-88	103.57	GO:0006355 GO:0009737	regulation of transcription, DNA-dependent; response to abscisic acid stimulus	GO:0003677 GO:0003700	DNA binding; sequence-specific DNA binding transcription factor activity	GO:0005634	nucleus	PF00249	Myb-like DNA-binding domain	PTHR10641	MYB-LIKE DNA-BINDING PROTEIN MYB	KOG0048	Transcription_factor,_Myb_superfamily
Glyma.01G017100	-1.31171	Not DE	-1.45477		852 list	R5	Down	Not DE	Down		Glyma.01G017100	300	UniRef100_I1J4U4 Uncharacterized protein n=1 Tax=Glycine max RepID=I1J4U4_SOYBN	0	100	UniRef100_G7KDR3 Dihydroflavonol-4-reductase n=2 Tax=Medicago truncatula RepID=G7KDR3_MEDTR	0	100.34	AT2G23910.1|Symbols:|NAD(P)-binding Rossmann-fold superfamily protein|chr2:10177902-10179789 FORWARD LENGTH=304	2e-87	95.07	GO:0009744 GO:0009809 GO:0009813 GO:0010224 GO:0044237 GO:0080167	cellular metabolic process; flavonoid biosynthetic process; lignin biosynthetic process; response to UV-B; response to karrikin; response to sucrose stimulus	GO:0000166 GO:0003824 GO:0016621 GO:0050662	catalytic activity; cinnamoyl-CoA reductase activity; coenzyme binding; nucleotide binding	GO:0005575	cellular component	PF01370	NAD dependent epimerase/dehydratase family	PTHR10366	NAD DEPENDENT EPIMERASE/DEHYDRATASE	KOG1502	Flavonol_reductase/cinnamoyl-CoA_reductase
Glyma.01G017700	Not DE	-1.17542	-1.1742		1889 list	R7	Not DE	Down	Down		Glyma.01G017700	237	UniRef100_I1J4V0 Uncharacterized protein n=1 Tax=Glycine max RepID=I1J4V0_SOYBN	5e-176	100	UniRef100_B9MU31 Zinc-binding family protein n=1 Tax=Populus trichocarpa RepID=B9MU31_POPTR	3e-128	96.97	AT4G17900.1|Symbols:|PLATZ transcription factor family protein|chr4:9946046-9947697 FORWARD LENGTH=227	1e-123	100.88	GO:0008150	biological process	NA	NA	GO:0005739	mitochondrion	PF04640	PLATZ transcription factor	NA	NA	NA	NA
Glyma.01G017800	1.88112	2.22548	1.86044		6608 List	R8	Up	Up	Up		Glyma.01G017800	232	UniRef100_I1J4V1 Uncharacterized protein n=1 Tax=Glycine max RepID=I1J4V1_SOYBN	3e-164	100	UniRef100_Q5VSW6 OSJNBa0009P12.10 protein n=5 Tax=Oryza RepID=Q5VSW6_ORYSJ	1e-11	89.13	AT1G32690.1|Symbols:|unknown protein; FUNCTIONS IN: molecular_function unknown; INVOLVED IN: biological_process unknown; LOCATED IN: plasma membrane; EXPRESSED IN: 21 plant structures; EXPRESSED DURING: 11 growth stages; BEST Arabidopsis thaliana protein match is: unknown protein (TAIR:AT2G35200.1); Has 45 Blast hits to 45 proteins in 8 species: Archae - 0; Bacteria - 0; Metazoa - 0; Fungi - 0; P…	3e-29	112	GO:0008150	biological process	GO:0003674	molecular function	GO:0005634 GO:0005886	nucleus; plasma membrane	NA	NA	NA	NA	NA	NA
Glyma.01G018400	-1.016	Not DE	-1.0512		852 list	R5	Down	Not DE	Down		Glyma.01G018400	643	UniRef100_K7K1B2 Uncharacterized protein n=1 Tax=Glycine max RepID=K7K1B2_SOYBN	0	100	UniRef100_Q41102 Phaseolin G-box binding protein PG2 (Fragment) n=1 Tax=Phaseolus vulgaris RepID=Q41102_PHAVU	0	98.21	AT1G32640.1|Symbols:ATMYC2, RD22BP1, JAI1, JIN1, MYC2, ZBF1|Basic helix-loop-helix (bHLH) DNA-binding family protein|chr1:11799042-11800913 REVERSE LENGTH=623	0	102.57	GO:0006568 GO:0006612 GO:0009269 GO:0009611 GO:0009620 GO:0009694 GO:0009695 GO:0009737 GO:0009738 GO:0009753 GO:0009759 GO:0009863 GO:0009867 GO:0009963 GO:0010200 GO:0010363 GO:0043069 GO:0043619 GO:0045893 GO:0048364 GO:0051090 GO:2000068	abscisic acid mediated signaling pathway; indole glucosinolate biosynthetic process; jasmonic acid biosynthetic process; jasmonic acid mediated signaling pathway; jasmonic acid metabolic process; negative regulation of programmed cell death; positive regulation of flavonoid biosynthetic process; positive regulation of transcription, DNA-dependent; protein targeting to membrane; regulation of defe…	GO:0003677 GO:0003700 GO:0005515	DNA binding; protein binding; sequence-specific DNA binding transcription factor activity	GO:0005634	nucleus	PF00010	Helix-loop-helix DNA-binding domain	PTHR11514	MYC	KOG4029	Transcription_factor_HAND2/Transcription_factor_TAL1/TAL2/LYL1
Glyma.01G018800	1.46963	1.35624	1.27117		6608 List	R8	Up	Up	Up		Glyma.01G018800	222	UniRef100_I1J4W0 Uncharacterized protein n=1 Tax=Glycine max RepID=I1J4W0_SOYBN	2e-161	100	UniRef100_G7KF38 Abscisic acid receptor PYR1 n=1 Tax=Medicago truncatula RepID=G7KF38_MEDTR	1e-110	66.67	AT5G46790.1|Symbols:PYL1, RCAR12|PYR1-like 1|chr5:18984063-18984728 REVERSE LENGTH=221	8e-91	93.21	GO:0006569 GO:0009684 GO:0009738 GO:0019761 GO:0080163	abscisic acid mediated signaling pathway; glucosinolate biosynthetic process; indoleacetic acid biosynthetic process; regulation of protein serine/threonine phosphatase activity; tryptophan catabolic process	GO:0004872 GO:0005515 GO:0010427 GO:0042803	abscisic acid binding; protein binding; protein homodimerization activity; receptor activity	GO:0005634	nucleus	PF10604	Polyketide cyclase / dehydrase and lipid transport	NA	NA	NA	NA
Glyma.01G019000	Not DE	1.11787	1.00582		1889 list	R6	Not DE	Up	Up		Glyma.01G019000	298	UniRef100_I1J4W1 Uncharacterized protein n=1 Tax=Glycine max RepID=I1J4W1_SOYBN	0	100	UniRef100_G7KF41 Mitochondrial carnitine/acylcarnitine carrier-like protein n=1 Tax=Medicago truncatula RepID=G7KF41_MEDTR	0	100	AT5G46800.1|Symbols:BOU|Mitochondrial substrate carrier family protein|chr5:18988779-18989810 REVERSE LENGTH=300	9e-176	99	GO:0006810 GO:0006839 GO:0015822 GO:0055085	mitochondrial transport; ornithine transport; transmembrane transport; transport	GO:0005215	transporter activity	GO:0005739 GO:0005743 GO:0009507 GO:0009536	chloroplast; mitochondrial inner membrane; mitochondrion; plastid	PF00153	Mitochondrial carrier protein	PTHR24089	FAMILY NOT NAMED	KOG0758	Mitochondrial_carnitine-acylcarnitine_carrier_protein
Glyma.01G019300	1.06251	1.52871	1.68921		6608 List	R8	Up	Up	Up		Glyma.01G019300	681	UniRef100_I1J4W4 Uncharacterized protein n=1 Tax=Glycine max RepID=I1J4W4_SOYBN	0	100	UniRef100_A9YWQ9 Zinc finger protein n=1 Tax=Medicago truncatula RepID=A9YWQ9_MEDTR	0	98.41	AT2G22680.1|Symbols:|Zinc finger (C3HC4-type RING finger) family protein|chr2:9645433-9647484 FORWARD LENGTH=683	0	99.56	GO:0009062 GO:0009690 GO:0016132	brassinosteroid biosynthetic process; cytokinin metabolic process; fatty acid catabolic process	GO:0004842 GO:0008270	ubiquitin-protein ligase activity; zinc ion binding	GO:0005576	extracellular region	PF00092	von Willebrand factor type A domain	PTHR11210	RING BOX	NA	NA
Glyma.01G019500	1.4407	2.29545	1.66252		6608 List	R8	Up	Up	Up		Glyma.01G019500	127	UniRef100_I1J4W8 Uncharacterized protein n=1 Tax=Glycine max RepID=I1J4W8_SOYBN	9e-85	100	UniRef100_G7KF59 Hydroxyproline-rich glycoprotein n=2 Tax=Medicago truncatula RepID=G7KF59_MEDTR	5e-45	92.25	AT5G65660.1|Symbols:|hydroxyproline-rich glycoprotein family protein|chr5:26245444-26246245 REVERSE LENGTH=136	2e-47	88.24	GO:0008150	biological process	GO:0003674	molecular function	GO:0005634 GO:0005886	nucleus; plasma membrane	NA	NA	NA	NA	NA	NA
Glyma.01G019800	1.78455	2.20856	1.69913		6608 List	R8	Up	Up	Up		Glyma.01G019800	853	UniRef100_I1J4X2 Uncharacterized protein n=1 Tax=Glycine max RepID=I1J4X2_SOYBN	0	100	UniRef100_A9YWR4 Glycine-rich protein n=1 Tax=Medicago truncatula RepID=A9YWR4_MEDTR	0	77.59	AT2G22660.2|Symbols:|Protein of unknown function (duplicated DUF1399)|chr2:9627737-9630840 FORWARD LENGTH=819	0	96.83	GO:0008150	biological process	GO:0003674	molecular function	GO:0005634 GO:0005737 GO:0005886	cytoplasm; nucleus; plasma membrane	PF07173	Protein of unknown function (DUF1399)	NA	NA	KOG4726	Ultrahigh_sulfur_keratin-associated_protein
Glyma.01G020800	Not DE	Not DE	9.06344		1263 list	R1	Not DE	Not DE	Up		Glyma.01G020800	673	UniRef100_I1J4Y6 Uncharacterized protein n=1 Tax=Glycine max RepID=I1J4Y6_SOYBN	0	100	UniRef100_G7LII5 Rhamnogalacturonate lyase n=1 Tax=Medicago truncatula RepID=G7LII5_MEDTR	0	97.08	AT2G22620.1|Symbols:|Rhamnogalacturonate lyase family protein|chr2:9604902-9610156 REVERSE LENGTH=677	0	92.32	GO:0005975	carbohydrate metabolic process	GO:0003824 GO:0016829 GO:0030246	carbohydrate binding; catalytic activity; lyase activity	GO:0005576	extracellular region	PF06045	Rhamnogalacturonate lyase family	NA	NA	NA	NA
Glyma.01G020900	1.48671	Not DE	1.35231		852 list	R4	Up	Not DE	Up		Glyma.01G020900	363	UniRef100_C6THI3 Uncharacterized protein n=1 Tax=Glycine max RepID=C6THI3_SOYBN	0	100	UniRef100_B9IIG5 Cinnamyl-alcohol dehydrogenase family protein n=1 Tax=Populus trichocarpa RepID=B9IIG5_POPTR	0	99.45	AT4G37980.1|Symbols:ELI3-1, ELI3, ATCAD7, CAD7|elicitor-activated gene 3-1|chr4:17852670-17854302 FORWARD LENGTH=357	5e-177	98.04	GO:0009617 GO:0009626 GO:0009809 GO:0055114	lignin biosynthetic process; oxidation-reduction process; plant-type hypersensitive response; response to bacterium	GO:0000166 GO:0008270 GO:0016491 GO:0016747 GO:0045551	cinnamyl-alcohol dehydrogenase activity; nucleotide binding; oxidoreductase activity; transferase activity, transferring acyl groups other than amino-acyl groups; zinc ion binding	GO:0005737	cytoplasm	PF08240 PF00107	Alcohol dehydrogenase GroES-like domain; Zinc-binding dehydrogenase	PTHR11695	ALCOHOL DEHYDROGENASE RELATED	KOG0023	Alcohol_dehydrogenase,_class_V
Glyma.01G021000	-10.3706	-10.201	-9.45489		6608 List	R9	Down	Down	Down		Glyma.01G021000	360	UniRef100_UPI000151E3E2 PREDICTED: probable mannitol dehydrogenase n=1 Tax=Glycine max RepID=UPI000151E3E2	0	100	UniRef100_G7KGI0 Cinnamyl alcohol dehydrogenase n=1 Tax=Medicago truncatula RepID=G7KGI0_MEDTR	0	99.17	AT4G37990.1|Symbols:ELI3-2, ELI3, ATCAD8, CAD-B2|elicitor-activated gene 3-2|chr4:17855964-17857388 FORWARD LENGTH=359	2e-175	96.94	GO:0006865 GO:0009407 GO:0009617 GO:0009626 GO:0009809 GO:0010583 GO:0055114	amino acid transport; lignin biosynthetic process; oxidation-reduction process; plant-type hypersensitive response; response to bacterium; response to cyclopentenone; toxin catabolic process	GO:0000166 GO:0008270 GO:0016491 GO:0045551 GO:0047681	aryl-alcohol dehydrogenase (NADP+) activity; cinnamyl-alcohol dehydrogenase activity; nucleotide binding; oxidoreductase activity; zinc ion binding	GO:0005737	cytoplasm	PF08240 PF00107	Alcohol dehydrogenase GroES-like domain; Zinc-binding dehydrogenase	PTHR11695	ALCOHOL DEHYDROGENASE RELATED	KOG0023	Alcohol_dehydrogenase,_class_V
Glyma.01G021200	2.09286	2.70805	2.71018		6608 List	R8	Up	Up	Up		Glyma.01G021200	1063	UniRef100_I1J4Y9 Uncharacterized protein n=1 Tax=Glycine max RepID=I1J4Y9_SOYBN	0	100	UniRef100_G7KGK0 Kinesin-4 n=1 Tax=Medicago truncatula RepID=G7KGK0_MEDTR	0	100.76	AT2G22610.2|Symbols:|Di-glucose binding protein with Kinesin motor domain|chr2:9599550-9604626 FORWARD LENGTH=1062	0	98.02	GO:0000226 GO:0000278 GO:0000911 GO:0006306 GO:0006342 GO:0009909 GO:0016458 GO:0016570 GO:0016572 GO:0031047 GO:0034968 GO:0048449 GO:0048451 GO:0048453 GO:0051567	DNA methylation; chromatin silencing; cytokinesis by cell plate formation; floral organ formation; gene silencing; gene silencing by RNA; histone H3-K9 methylation; histone lysine methylation; histone modification; histone phosphorylation; microtubule cytoskeleton organization; mitotic cell cycle; petal formation; regulation of flower development; sepal formation	GO:0003777 GO:0005524	ATP binding; microtubule motor activity	GO:0005737	cytoplasm	PF00225 PF11721	Kinesin motor domain; Di-glucose binding within endoplasmic reticulum	PTHR24115	FAMILY NOT NAMED	KOG0239	Kinesin_(KAR3_subfamily)
Glyma.01G022800	-1.76902	-1.61944	-1.467		6608 List	R9	Down	Down	Down		Glyma.01G022800	539	UniRef100_K7K1D1 Uncharacterized protein n=2 Tax=Glycine max RepID=K7K1D1_SOYBN	0	100	UniRef100_G7JWE1 SGT1-like protein n=1 Tax=Medicago truncatula RepID=G7JWE1_MEDTR	0	80.12	AT5G65490.1|Symbols:|FUNCTIONS IN: molecular_function unknown; INVOLVED IN: biological_process unknown; LOCATED IN: chloroplast; EXPRESSED IN: 22 plant structures; EXPRESSED DURING: 13 growth stages; CONTAINS InterPro DOMAIN/s: SGT1 (InterPro:IPR010770); Has 1807 Blast hits to 1807 proteins in 277 species: Archae - 0; Bacteria - 0; Metazoa - 736; Fungi - 347; Plants - 385; Viruses - 0; Other Euka…	0	80.72	GO:0008150	biological process	GO:0003674	molecular function	GO:0009507	chloroplast	PF07093	SGT1 protein	PTHR13060	SGT1 PROTEIN (HSGT1) (SUPPRESSOR OF GCR2)	KOG2406	MADS_box_transcription_factor
Glyma.01G023200	-1.1571	-1.466	-1.41009		6608 List	R9	Down	Down	Down		Glyma.01G023200	720	UniRef100_I1J510 Uncharacterized protein n=3 Tax=Glycine max RepID=I1J510_SOYBN	0	100	UniRef100_G7JWE5 MscS-Like mechanosensitive ion channel MSCL8 n=1 Tax=Medicago truncatula RepID=G7JWE5_MEDTR	0	97.82	AT5G10490.1|Symbols:MSL2|MSCS-like 2|chr5:3300376-3304005 REVERSE LENGTH=673	0	106.84	GO:0009657 GO:0010020 GO:0055085	chloroplast fission; plastid organization; transmembrane transport	GO:0005216	ion channel activity	GO:0005886 GO:0009507 GO:0009526 GO:0016020	chloroplast; membrane; plasma membrane; plastid envelope	PF00924	Mechanosensitive ion channel	NA	NA	NA	NA
Glyma.01G024000	1.56113	2.0833	1.10089		6608 List	R8	Up	Up	Up		Glyma.01G024000	318	UniRef100_I1J520 Uncharacterized protein n=1 Tax=Glycine max RepID=I1J520_SOYBN	0	100	UniRef100_G7JXQ1 Mitochondrial 2-oxoglutarate/malate carrier protein n=1 Tax=Medicago truncatula RepID=G7JXQ1_MEDTR	0	98.45	AT2G22500.1|Symbols:UCP5, ATPUMP5, DIC1|uncoupling protein 5|chr2:9563531-9564472 REVERSE LENGTH=313	6e-168	101.28	GO:0006810 GO:0006839 GO:0010200 GO:0015992	mitochondrial transport; proton transport; response to chitin; transport	GO:0005310 GO:0017077	dicarboxylic acid transmembrane transporter activity; oxidative phosphorylation uncoupler activity	GO:0005739 GO:0005743 GO:0031966	mitochondrial inner membrane; mitochondrial membrane; mitochondrion	PF00153	Mitochondrial carrier protein	PTHR24089	FAMILY NOT NAMED	KOG0759	Mitochondrial_oxoglutarate/malate_carrier_proteins
Glyma.01G024500	-4.7379	-3.77218	-4.74752		6608 List	R9	Down	Down	Down		Glyma.01G024500	249	UniRef100_K7K1E6 Uncharacterized protein n=1 Tax=Glycine max RepID=K7K1E6_SOYBN	0	100	UniRef100_G7IXC7 WRKY transcription factor n=1 Tax=Medicago truncatula RepID=G7IXC7_MEDTR	8e-38	65.75	NA	NA	NA	NA	NA	NA	NA	NA	NA	NA	NA	NA	NA	NA	NA
Glyma.01G024600	-1.2689	-1.39147	-1.28771		6608 List	R9	Down	Down	Down		Glyma.01G024600	198	UniRef100_I1J523 Uncharacterized protein n=1 Tax=Glycine max RepID=I1J523_SOYBN	1e-139	94.71	UniRef100_G7JXQ3 Glutamyl-tRNA synthetase n=1 Tax=Medicago truncatula RepID=G7JXQ3_MEDTR	5e-60	104.4	AT4G38100.1|Symbols:|unknown protein; LOCATED IN: chloroplast thylakoid membrane; EXPRESSED IN: 23 plant structures; EXPRESSED DURING: 13 growth stages; BEST Arabidopsis thaliana protein match is: unknown protein (TAIR:AT4G01150.1); Has 30201 Blast hits to 17322 proteins in 780 species: Archae - 12; Bacteria - 1396; Metazoa - 17338; Fungi - 3422; Plants - 5037; Viruses - 0; Other Eukaryotes - 299…	2e-42	100.52	NA	NA	NA	NA	GO:0009507 GO:0009535	chloroplast; chloroplast thylakoid membrane	NA	NA	NA	NA	NA	NA
Glyma.01G025100	Not DE	1.38292	1.59807		1889 list	R6	Not DE	Up	Up		Glyma.01G025100	160	UniRef100_I1J528 Uncharacterized protein n=1 Tax=Glycine max RepID=I1J528_SOYBN	2e-83	100	NA	NA	NA	NA	NA	NA	NA	NA	NA	NA	NA	NA	NA	NA	NA	NA	NA	NA
Glyma.01G025500	-1.03577	Not DE	-1.09995		852 list	R5	Down	Not DE	Down		Glyma.01G025500	351	UniRef100_C6F121 Uncharacterized protein n=1 Tax=Glycine max RepID=C6F121_SOYBN	0	100	UniRef100_G7JXT3 1-aminocyclopropane-1-carboxylate oxidase n=1 Tax=Medicago truncatula RepID=G7JXT3_MEDTR	0	100.86	AT4G10500.1|Symbols:|2-oxoglutarate (2OG) and Fe(II)-dependent oxygenase superfamily protein|chr4:6491089-6492342 FORWARD LENGTH=349	1e-85	98.57	GO:0009627 GO:0009697 GO:0019748 GO:0055114	oxidation-reduction process; salicylic acid biosynthetic process; secondary metabolic process; systemic acquired resistance	GO:0016491 GO:0016706	oxidoreductase activity; oxidoreductase activity, acting on paired donors, with incorporation or reduction of molecular oxygen, 2-oxoglutarate as one donor, and incorporation of one atom each of oxygen into both donors	NA	NA	PF03171	2OG-Fe(II) oxygenase superfamily	PTHR10209	OXIDOREDUCTASE, 2OG-FE(II) OXYGENASE FAMILY PROTEIN	KOG0143	Iron/ascorbate_family_oxidoreductases
Glyma.01G025800	Not DE	Not DE	-1.08728		1263 list	R2	Not DE	Not DE	Down		Glyma.01G025800	232	UniRef100_I1J535 Uncharacterized protein n=1 Tax=Glycine max RepID=I1J535_SOYBN	1e-165	100	UniRef100_B9HLQ7 Octicosapeptide/Phox/Bem1p domain-containing family protein n=1 Tax=Populus trichocarpa RepID=B9HLQ7_POPTR	3e-47	110.99	AT3G26510.4|Symbols:|Octicosapeptide/Phox/Bem1p family protein|chr3:9711886-9712588 REVERSE LENGTH=196	2e-47	55.1	GO:0008150	biological process	GO:0005515	protein binding	GO:0005634	nucleus	PF00564	PB1 domain	NA	NA	NA	NA
Glyma.01G026200	-2.35078	-1.79609	-1.80085		6608 List	R9	Down	Down	Down		Glyma.01G026200	519	UniRef100_K7K1F1 MATE efflux family protein n=1 Tax=Glycine max RepID=K7K1F1_SOYBN	0	100	UniRef100_K7K1F1 MATE efflux family protein n=1 Tax=Glycine max RepID=K7K1F1_SOYBN	0	100	AT3G26590.1|Symbols:|MATE efflux family protein|chr3:9761927-9765259 REVERSE LENGTH=500	0	99	GO:0006855 GO:0055085	drug transmembrane transport; transmembrane transport	GO:0005215 GO:0015238 GO:0015297	antiporter activity; drug transmembrane transporter activity; transporter activity	GO:0005773 GO:0005774 GO:0005886 GO:0016020	membrane; plasma membrane; vacuolar membrane; vacuole	PF01554	MatE	PTHR11206	MULTIDRUG RESISTANCE PROTEIN	KOG1347	Uncharacterized_membrane_protein,_predicted_efflux_pump
Glyma.01G026700	1.25966	Not DE	1.09849		852 list	R4	Up	Not DE	Up		Glyma.01G026700	482	UniRef100_I1J547 Uncharacterized protein n=1 Tax=Glycine max RepID=I1J547_SOYBN	0	100	UniRef100_A8IKE9 Alanine aminotransferase 3 n=1 Tax=Glycine max RepID=A8IKE9_SOYBN	0	100.21	AT1G70580.4|Symbols:AOAT2, GGT2|alanine-2-oxoglutarate aminotransferase 2|chr1:26613222-26615845 FORWARD LENGTH=481	0	100	GO:0009058 GO:0009853 GO:0010264 GO:0042218	1-aminocyclopropane-1-carboxylate biosynthetic process; biosynthetic process; myo-inositol hexakisphosphate biosynthetic process; photorespiration	GO:0003824 GO:0004021 GO:0008453 GO:0016740 GO:0016847 GO:0030170 GO:0047958	1-aminocyclopropane-1-carboxylate synthase activity; L-alanine:2-oxoglutarate aminotransferase activity; alanine-glyoxylate transaminase activity; catalytic activity; glycine:2-oxoglutarate aminotransferase activity; pyridoxal phosphate binding; transferase activity	GO:0005737 GO:0005777 GO:0009507 GO:0009570	chloroplast; chloroplast stroma; cytoplasm; peroxisome	PF00155	Aminotransferase class I and II	PTHR11751	SUBGROUP I AMINOTRANSFERASE RELATED	KOG0258	Alanine_aminotransferase
Glyma.01G028300	2.17735	1.83149	2.0875		6608 List	R8	Up	Up	Up		Glyma.01G028300	310	UniRef100_I1J568 Uncharacterized protein n=1 Tax=Glycine max RepID=I1J568_SOYBN	0	100	UniRef100_R9R650 Knotted-1 homeobox protein n=1 Tax=Caragana korshinskii RepID=R9R650_9FABA	4e-179	99.68	AT1G23380.1|Symbols:KNAT6, KNAT6L, KNAT6S|KNOTTED1-like homeobox gene 6|chr1:8297499-8302492 REVERSE LENGTH=327	1e-140	94.5	GO:0006355 GO:0009062 GO:0009855 GO:0010014 GO:0010073 GO:0048513	determination of bilateral symmetry; fatty acid catabolic process; meristem initiation; meristem maintenance; organ development; regulation of transcription, DNA-dependent	GO:0003677 GO:0003700 GO:0043565	DNA binding; sequence-specific DNA binding; sequence-specific DNA binding transcription factor activity	GO:0005634	nucleus	PF03789 PF03790 PF00046 PF03791	ELK domain ; KNOX1 domain ; Homeobox domain; KNOX2 domain	PTHR11850	HOMEOBOX PROTEIN TRANSCRIPTION FACTORS	KOG0773	Transcription_factor_MEIS1_and_related_HOX_domain_proteins
Glyma.01G028900	-1.89265	-1.47216	-1.36297		6608 List	R9	Down	Down	Down		Glyma.01G028900	424	UniRef100_I1J574 Uncharacterized protein n=1 Tax=Glycine max RepID=I1J574_SOYBN	0	100	UniRef100_Q93YH3 ATP citrate lyase b-subunit n=1 Tax=Lupinus albus RepID=Q93YH3_LUPAL	0	100	AT1G10670.4|Symbols:ACLA-1|ATP-citrate lyase A-1|chr1:3535787-3538098 FORWARD LENGTH=423	0	100	GO:0000271 GO:0006084 GO:0006085 GO:0006633 GO:0007568 GO:0009825 GO:0009911 GO:0009932 GO:0010025 GO:0010817 GO:0015995 GO:0016117 GO:0019252 GO:0019344 GO:0030244 GO:0043481 GO:0045793 GO:0045995 GO:0048193 GO:0048366 GO:0048767 GO:0071555	Golgi vesicle transport; acetyl-CoA biosynthetic process; acetyl-CoA metabolic process; aging; anthocyanin accumulation in tissues in response to UV light; carotenoid biosynthetic process; cell tip growth; cell wall organization; cellulose biosynthetic process; chlorophyll biosynthetic process; cysteine biosynthetic process; fatty acid biosynthetic process; leaf development; multidimensional cell…	GO:0003878 GO:0005524 GO:0016874	ATP binding; ATP citrate synthase activity; ligase activity	GO:0005737 GO:0005829 GO:0009346	citrate lyase complex; cytoplasm; cytosol	PF08442	ATP-grasp domain	PTHR23118	ATP-CITRATE SYNTHASE	KOG1254	ATP-citrate_lyase
Glyma.01G030400	2.17216	1.30929	1.11083		6608 List	R8	Up	Up	Up		Glyma.01G030400	292	UniRef100_UPI000189D607 PREDICTED: AMSH-like ubiquitin thiolesterase 2-like isoform X1 n=1 Tax=Glycine max RepID=UPI000189D607	0	100	UniRef100_G7K1D2 STAM-binding protein n=1 Tax=Medicago truncatula RepID=G7K1D2_MEDTR	8e-141	95.32	AT1G10600.1|Symbols:AMSH2|associated molecule with the SH3 domain of STAM 2|chr1:3503765-3505190 FORWARD LENGTH=223	6e-106	88.34	GO:0006511	ubiquitin-dependent protein catabolic process	GO:0003674	molecular function	GO:0005634 GO:0005739	mitochondrion; nucleus	PF01398	JAB1/Mov34/MPN/PAD-1 ubiquitin protease	PTHR12947	AMSH	NA	NA
Glyma.01G030900	Not DE	1.46074	1.20051		1889 list	R6	Not DE	Up	Up		Glyma.01G030900	630	UniRef100_K7K1H7 Uncharacterized protein n=1 Tax=Glycine max RepID=K7K1H7_SOYBN	0	100	UniRef100_G7K1D9 Polygalacturonase-1 non-catalytic subunit beta n=1 Tax=Medicago truncatula RepID=G7K1D9_MEDTR	0	99.52	AT1G70370.2|Symbols:PG2|polygalacturonase 2|chr1:26513003-26514998 REVERSE LENGTH=626	0	100.16	GO:0000271 GO:0000272 GO:0005982 GO:0007389 GO:0008150 GO:0008361 GO:0009664 GO:0009825 GO:0009832 GO:0009926 GO:0009932 GO:0010015 GO:0010075 GO:0010817 GO:0040007 GO:0043481 GO:0048653 GO:0048767 GO:0071555	anther development; anthocyanin accumulation in tissues in response to UV light; auxin polar transport; biological process; cell tip growth; cell wall organization; growth; multidimensional cell growth; pattern specification process; plant-type cell wall biogenesis; plant-type cell wall organization; polysaccharide biosynthetic process; polysaccharide catabolic process; regulation of cell size; r…	GO:0004650	polygalacturonase activity	GO:0005576	extracellular region	PF03181	BURP domain	NA	NA	NA	NA
Glyma.01G031300	2.59136	3.69087	3.54543		6608 List	R8	Up	Up	Up		Glyma.01G031300	589	UniRef100_I1J5A3 Uncharacterized protein n=1 Tax=Glycine max RepID=I1J5A3_SOYBN	0	100	NA	NA	NA	AT1G23790.1|Symbols:|Plant protein of unknown function (DUF936)|chr1:8410099-8411917 FORWARD LENGTH=518	0	113.51	GO:0000226 GO:0000911 GO:0008150 GO:0008283 GO:0048451 GO:0048453	biological process; cell proliferation; cytokinesis by cell plate formation; microtubule cytoskeleton organization; petal formation; sepal formation	GO:0003674	molecular function	GO:0005634	nucleus	PF06075	Plant protein of unknown function (DUF936)	NA	NA	NA	NA
Glyma.01G031800	-1.25824	-1.34498	-1.51158		6608 List	R9	Down	Down	Down		Glyma.01G031800	789	UniRef100_I1J5A7 Potassium transporter n=2 Tax=Glycine max RepID=I1J5A7_SOYBN	0	100	UniRef100_I1J5A7 Potassium transporter n=2 Tax=Glycine max RepID=I1J5A7_SOYBN	0	100	AT1G70300.1|Symbols:KUP6|K+ uptake permease 6|chr1:26477993-26481233 REVERSE LENGTH=782	0	99.74	GO:0006813 GO:0071805	potassium ion transmembrane transport; potassium ion transport	GO:0015079	potassium ion transmembrane transporter activity	GO:0005886 GO:0016020	membrane; plasma membrane	PF02705	K+ potassium transporter	NA	NA	NA	NA
Glyma.01G032000	2.02896	2.64475	2.68418		6608 List	R8	Up	Up	Up		Glyma.01G032000	508	UniRef100_I1J5A9 Uncharacterized protein n=1 Tax=Glycine max RepID=I1J5A9_SOYBN	0	100	UniRef100_B9HJT0 NHL repeat-containing family protein n=1 Tax=Populus trichocarpa RepID=B9HJT0_POPTR	0	102.63	AT1G70280.2|Symbols:|NHL domain-containing protein|chr1:26466086-26468471 REVERSE LENGTH=509	0	90.77	GO:0000394 GO:0008150 GO:0009086	RNA splicing, via endonucleolytic cleavage and ligation; biological process; methionine biosynthetic process	GO:0003674	molecular function	GO:0005576 GO:0005634	extracellular region; nucleus	PF01436	NHL repeat	PTHR13833	FAMILY NOT NAMED	NA	NA
Glyma.01G032300	-1.74251	-1.18082	-1.44944		6608 List	R9	Down	Down	Down		Glyma.01G032300	274	UniRef100_I1J5B2 Uncharacterized protein n=1 Tax=Glycine max RepID=I1J5B2_SOYBN	0	100	UniRef100_G7J2A2 NBS/LRR resistance protein-like protein n=1 Tax=Medicago truncatula RepID=G7J2A2_MEDTR	1e-17	10.04	NA	NA	NA	NA	NA	NA	NA	NA	NA	NA	NA	NA	NA	NA	NA
Glyma.01G032600	-4.60865	-5.10051	-4.30531		6608 List	R9	Down	Down	Down		Glyma.01G032600	377	UniRef100_I1J5B5 Uncharacterized protein n=1 Tax=Glycine max RepID=I1J5B5_SOYBN	0	100	NA	NA	NA	AT1G60060.1|Symbols:|Serine/threonine-protein kinase WNK (With No Lysine)-related|chr1:22139282-22141585 FORWARD LENGTH=386	1e-155	75.91	GO:0008150	biological process	GO:0003674	molecular function	GO:0005576	extracellular region	NA	NA	PTHR13902	SERINE/THREONINE-PROTEIN KINASE WNK (WITH NO LYSINE)-RELATED	NA	NA
Glyma.01G033400	Not DE	-1.07735	-1.35527		1889 list	R7	Not DE	Down	Down		Glyma.01G033400	32	NA	NA	NA	NA	NA	NA	NA	NA	NA	NA	NA	NA	NA	NA	NA	NA	NA	NA	NA	NA	NA
Glyma.01G033700	2.02182	2.26567	1.98502		6608 List	R8	Up	Up	Up		Glyma.01G033700	353	UniRef100_K7K1J6 Uncharacterized protein n=1 Tax=Glycine max RepID=K7K1J6_SOYBN	0	100	UniRef100_G7K2R8 Auxin-induced protein 5NG4 n=1 Tax=Medicago truncatula RepID=G7K2R8_MEDTR	3e-124	94.19	AT5G40210.1|Symbols:|nodulin MtN21 /EamA-like transporter family protein|chr5:16073725-16076088 REVERSE LENGTH=339	1e-74	101.77	GO:0006863	purine nucleobase transport	NA	NA	GO:0016020	membrane	PF00892	EamA-like transporter family	NA	NA	NA	NA
Glyma.01G033800	2.12561	2.39897	2.03531		6608 List	R8	Up	Up	Up		Glyma.01G033800	271	UniRef100_K7K1J7 Uncharacterized protein n=1 Tax=Glycine max RepID=K7K1J7_SOYBN	0	100	UniRef100_G7K2S7 Auxin-induced protein 5NG4 n=1 Tax=Medicago truncatula RepID=G7K2S7_MEDTR	4e-102	38.8	AT5G40240.1|Symbols:|nodulin MtN21 /EamA-like transporter family protein|chr5:16082325-16084466 REVERSE LENGTH=368	3e-46	60.05	NA	NA	GO:0003674	molecular function	GO:0016020	membrane	PF00892	EamA-like transporter family	NA	NA	NA	NA
Glyma.01G034100	Not DE	Not DE	2.03665		1263 list	R1	Not DE	Not DE	Up		Glyma.01G034100	364	UniRef100_K7K1J9 Uncharacterized protein n=1 Tax=Glycine max RepID=K7K1J9_SOYBN	0	100	UniRef100_G7K2T1 Protein kinase family protein n=1 Tax=Medicago truncatula RepID=G7K2T1_MEDTR	0	100.55	AT1G24030.2|Symbols:|Protein kinase superfamily protein|chr1:8503394-8505195 FORWARD LENGTH=361	0	100	GO:0006468 GO:0010228 GO:0010413 GO:0016926 GO:0042546 GO:0044036 GO:0045492 GO:0050665	cell wall biogenesis; cell wall macromolecule metabolic process; glucuronoxylan metabolic process; hydrogen peroxide biosynthetic process; protein desumoylation; protein phosphorylation; vegetative to reproductive phase transition of meristem; xylan biosynthetic process	GO:0004672 GO:0004674 GO:0004713 GO:0005524 GO:0016301 GO:0016772	ATP binding; kinase activity; protein kinase activity; protein serine/threonine kinase activity; protein tyrosine kinase activity; transferase activity, transferring phosphorus-containing groups	GO:0005886	plasma membrane	PF00069	Protein kinase domain	PTHR24420	LEUCINE-RICH REPEAT RECEPTOR-LIKE PROTEIN KINASE	KOG1187	Serine/threonine_protein_kinase
Glyma.01G034900	2.47417	1.80395	2.8805		6608 List	R8	Up	Up	Up		Glyma.01G034900	438	UniRef100_K7K1K6 Uncharacterized protein n=1 Tax=Glycine max RepID=K7K1K6_SOYBN	0	100	UniRef100_O04523 Protein ALTERED XYLOGLUCAN 4 n=1 Tax=Arabidopsis thaliana RepID=TBL27_ARATH	1e-147	84.62	AT1G70230.1|Symbols:TBL27|TRICHOME BIREFRINGENCE-LIKE 27|chr1:26450389-26451724 FORWARD LENGTH=416	1e-150	84.62	GO:0010167 GO:0010411 GO:0015706	nitrate transport; response to nitrate; xyloglucan metabolic process	NA	NA	GO:0005634 GO:0005794	Golgi apparatus; nucleus	PF03005	PF03005	PTHR13533	FAMILY NOT NAMED	NA	NA
Glyma.01G035100	Not DE	Not DE	1.04022		1263 list	R1	Not DE	Not DE	Up		Glyma.01G035100	272	UniRef100_C6TIA6 Uncharacterized protein n=2 Tax=Glycine max RepID=C6TIA6_SOYBN	0	100	UniRef100_G7K2U6 Sterol 4-alpha-methyl-oxidase n=1 Tax=Medicago truncatula RepID=G7K2U6_MEDTR	0	100	AT1G07420.1|Symbols:ATSMO2, SMO2-1|sterol 4-alpha-methyl-oxidase 2-1|chr1:2277910-2280033 FORWARD LENGTH=266	2e-168	98.12	GO:0006333 GO:0006633 GO:0016126 GO:0046520 GO:0055114	chromatin assembly or disassembly; fatty acid biosynthetic process; oxidation-reduction process; sphingoid biosynthetic process; sterol biosynthetic process	GO:0000254 GO:0005506 GO:0016491 GO:0080065	4-alpha-methyl-delta7-sterol-4alpha-methyl oxidase activity; C-4 methylsterol oxidase activity; iron ion binding; oxidoreductase activity	GO:0009941	chloroplast envelope	PF04116	Fatty acid hydroxylase superfamily	PTHR11863	STEROL DESATURASE	KOG0873	C-4_sterol_methyl_oxidase
Glyma.01G035300	2.01819	1.50378	1.60378		6608 List	R8	Up	Up	Up		Glyma.01G035300	173	UniRef100_I1J5D8 Uncharacterized protein n=1 Tax=Glycine max RepID=I1J5D8_SOYBN	1e-122	100	UniRef100_Q9XIJ9 T10O24.15 n=2 Tax=Arabidopsis thaliana RepID=Q9XIJ9_ARATH	1e-45	83.5	AT1G60010.1|Symbols:|unknown protein; FUNCTIONS IN: molecular_function unknown; INVOLVED IN: N-terminal protein myristoylation; LOCATED IN: cellular_component unknown; EXPRESSED IN: 22 plant structures; EXPRESSED DURING: 13 growth stages; BEST Arabidopsis thaliana protein match is: unknown protein (TAIR:AT1G10530.1); Has 185 Blast hits to 185 proteins in 18 species: Archae - 0; Bacteria - 0; Meta…	8e-58	99.42	GO:0006499 GO:0006833 GO:0009651 GO:0009750	N-terminal protein myristoylation; response to fructose stimulus; response to salt stress; water transport	GO:0003674	molecular function	GO:0005634	nucleus	NA	NA	NA	NA	NA	NA
Glyma.01G036600	-2.34944	-2.09702	-2.82049		6608 List	R9	Down	Down	Down		Glyma.01G036600	242	UniRef100_I1J5E7 Uncharacterized protein n=1 Tax=Glycine max RepID=I1J5E7_SOYBN	3e-178	100	UniRef100_G7K484 Zinc finger protein n=1 Tax=Medicago truncatula RepID=G7K484_MEDTR	7e-77	99.55	AT1G68360.1|Symbols:|C2H2 and C2HC zinc fingers superfamily protein|chr1:25621678-25622412 REVERSE LENGTH=244	3e-16	50	GO:0006355	regulation of transcription, DNA-dependent	GO:0003700 GO:0008270	sequence-specific DNA binding transcription factor activity; zinc ion binding	GO:0005622 GO:0005634	intracellular; nucleus	NA	NA	PTHR10032	ZINC FINGER PROTEIN WITH KRAB AND SCAN DOMAINS	NA	NA
Glyma.01G037200	-1.81902	Not DE	-1.3954		852 list	R5	Down	Not DE	Down		Glyma.01G037200	380	UniRef100_I1J5F2 Uncharacterized protein n=1 Tax=Glycine max RepID=I1J5F2_SOYBN	0	100	UniRef100_G7K5L1 Matrix metalloproteinase-9 n=1 Tax=Medicago truncatula RepID=G7K5L1_MEDTR	1e-177	91.09	AT1G24140.1|Symbols:|Matrixin family protein|chr1:8536131-8537285 REVERSE LENGTH=384	2e-128	95.57	GO:0006508 GO:0008152 GO:0009693 GO:0010200 GO:0030968	endoplasmic reticulum unfolded protein response; ethylene biosynthetic process; metabolic process; proteolysis; response to chitin	GO:0004222 GO:0008237 GO:0008270	metalloendopeptidase activity; metallopeptidase activity; zinc ion binding	GO:0005576 GO:0031012 GO:0031225	anchored to membrane; extracellular matrix; extracellular region	PF00413 PF01471	Matrixin; Putative peptidoglycan binding domain	PTHR10201	MATRIX METALLOPROTEINASE	NA	NA
Glyma.01G037500	1.2204	1.18938	1.29044		6608 List	R8	Up	Up	Up		Glyma.01G037500	245	UniRef100_K7K1M2 Uncharacterized protein n=1 Tax=Glycine max RepID=K7K1M2_SOYBN	1e-172	100	UniRef100_B0YGG5 Type A response regulator RR1 n=1 Tax=Phaseolus vulgaris RepID=B0YGG5_PHAVU	2e-110	107.49	AT1G59940.1|Symbols:ARR3|response regulator 3|chr1:22065894-22066895 REVERSE LENGTH=231	1e-69	96.54	GO:0000160 GO:0006355 GO:0007623 GO:0009735 GO:0009736 GO:0010114 GO:0010161 GO:0042752	circadian rhythm; cytokinin mediated signaling pathway; phosphorelay signal transduction system; red light signaling pathway; regulation of circadian rhythm; regulation of transcription, DNA-dependent; response to cytokinin stimulus; response to red light	GO:0000156	phosphorelay response regulator activity	GO:0005634 GO:0005737	cytoplasm; nucleus	PF00072	Response regulator receiver domain	PTHR26402	RESPONSE REGULATOR OF TWO-COMPONENT SYSTEM	NA	NA
Glyma.01G037800	Not DE	1.44855	2.18029		1889 list	R6	Not DE	Up	Up		Glyma.01G037800	221	UniRef100_C7S8B9 Germin-like protein 5 n=1 Tax=Glycine max RepID=C7S8B9_SOYBN	2e-156	100	UniRef100_C7S8B9 Germin-like protein 5 n=1 Tax=Glycine max RepID=C7S8B9_SOYBN	2e-156	100	AT1G10460.1|Symbols:GLP7|germin-like protein 7|chr1:3439578-3440231 REVERSE LENGTH=217	2e-82	92.63	GO:0008150	biological process	GO:0030145 GO:0045735	manganese ion binding; nutrient reservoir activity	GO:0005576 GO:0048046	apoplast; extracellular region	PF00190	Cupin	NA	NA	NA	NA
Glyma.01G038400	Not DE	Not DE	1.24517		1263 list	R1	Not DE	Not DE	Up		Glyma.01G038400	668	UniRef100_I1J5G7 Uncharacterized protein n=1 Tax=Glycine max RepID=I1J5G7_SOYBN	0	100	UniRef100_G7K6Y7 Microtubule-associated protein TORTIFOLIA1 n=1 Tax=Medicago truncatula RepID=G7K6Y7_MEDTR	0	88.67	AT1G27210.1|Symbols:|ARM repeat superfamily protein|chr1:9455669-9457917 REVERSE LENGTH=625	3e-175	88.16	NA	NA	NA	NA	GO:0009507	chloroplast	PF02985	HEAT repeat	NA	NA	NA	NA
Glyma.01G039000	3.33023	2.5765	2.80642		6608 List	R8	Up	Up	Up		Glyma.01G039000	1380	UniRef100_I1J5H4 Uncharacterized protein n=2 Tax=Glycine max RepID=I1J5H4_SOYBN	0	100	UniRef100_V5UP77 TIR-NBS-LRR disease resistance protein n=1 Tax=Cicer arietinum RepID=V5UP77_CICAR	0	97.63	AT1G27170.1|Symbols:|transmembrane receptors;ATP binding|chr1:9434718-9439219 FORWARD LENGTH=1384	0	98.55	GO:0006952 GO:0007165	defense response; signal transduction	GO:0043531	ADP binding	GO:0005622 GO:0005737 GO:0009506 GO:0009507	chloroplast; cytoplasm; intracellular; plasmodesma	PF01582 PF00560 PF00931	TIR domain; Leucine Rich Repeat; NB-ARC domain	PTHR23155	LEUCINE-RICH REPEAT-CONTAINING PROTEIN	KOG4658	Apoptotic_ATPase
Glyma.01G039200	1.05211	1.24419	1.60539		6608 List	R8	Up	Up	Up		Glyma.01G039200	265	UniRef100_I1J5H6 Uncharacterized protein n=1 Tax=Glycine max RepID=I1J5H6_SOYBN	0	100	UniRef100_G7LEL6 Transcription factor bHLH79 n=1 Tax=Medicago truncatula RepID=G7LEL6_MEDTR	1e-101	94.96	AT1G59640.1|Symbols:ZCW32, BPE, BPEub|BIG PETAL P|chr1:21909464-21911030 REVERSE LENGTH=264	1e-89	100	GO:0006355 GO:0009062 GO:0009694 GO:0009753 GO:0009827 GO:0009860 GO:0010162 GO:0048441 GO:0048443 GO:0048446 GO:0048481	fatty acid catabolic process; jasmonic acid metabolic process; ovule development; petal development; petal morphogenesis; plant-type cell wall modification; pollen tube growth; regulation of transcription, DNA-dependent; response to jasmonic acid stimulus; seed dormancy process; stamen development	GO:0003677 GO:0003700	DNA binding; sequence-specific DNA binding transcription factor activity	GO:0005634	nucleus	PF00010	Helix-loop-helix DNA-binding domain	PTHR12565	STEROL REGULATORY ELEMENT-BINDING PROTEIN	NA	NA
Glyma.01G039300	1.82503	1.90097	2.29116		6608 List	R8	Up	Up	Up		Glyma.01G039300	162	UniRef100_K7K1N9 Auxin-induced protein n=1 Tax=Glycine max RepID=K7K1N9_SOYBN	1e-116	80.5	UniRef100_K7K1N9 Auxin-induced protein n=1 Tax=Glycine max RepID=K7K1N9_SOYBN	1e-116	80.5	AT4G29080.1|Symbols:PAP2, IAA27|phytochrome-associated protein 2|chr4:14323665-14325213 REVERSE LENGTH=305	1e-58	45.57	GO:0006355 GO:0006417 GO:0007389 GO:0009733 GO:0048438 GO:0048439	floral whorl development; flower morphogenesis; pattern specification process; regulation of transcription, DNA-dependent; regulation of translation; response to auxin stimulus	GO:0003700 GO:0046983	protein dimerization activity; sequence-specific DNA binding transcription factor activity	GO:0005622 GO:0005634	intracellular; nucleus	PF02309	AUX/IAA family	NA	NA	NA	NA
Glyma.01G039600	2.37305	2.84382	3.16182		6608 List	R8	Up	Up	Up		Glyma.01G039600	639	UniRef100_C6ZS05 Receptor-kinase like protein n=2 Tax=Glycine max RepID=C6ZS05_SOYBN	0	100	UniRef100_C6ZS05 Receptor-kinase like protein n=2 Tax=Glycine max RepID=C6ZS05_SOYBN	0	100	AT5G23400.1|Symbols:|Leucine-rich repeat (LRR) family protein|chr5:7880603-7882372 FORWARD LENGTH=589	6e-94	103.74	GO:0006952 GO:0007165	defense response; signal transduction	NA	NA	GO:0005618 GO:0005886 GO:0009506	cell wall; plasma membrane; plasmodesma	PF08263 PF00560	Leucine rich repeat N-terminal domain; Leucine Rich Repeat	PTHR24420	LEUCINE-RICH REPEAT RECEPTOR-LIKE PROTEIN KINASE	KOG0472	Leucine-rich_repeat_protein
Glyma.01G039900	1.70481	1.48803	1.47287		6608 List	R8	Up	Up	Up		Glyma.01G039900	295	UniRef100_I1J5I2 Uncharacterized protein n=1 Tax=Glycine max RepID=I1J5I2_SOYBN	0	100	UniRef100_G7K8A0 Wall-associated receptor kinase-like protein n=1 Tax=Medicago truncatula RepID=G7K8A0_MEDTR	1e-176	99.32	AT1G10380.1|Symbols:|Putative membrane lipoprotein|chr1:3400706-3402110 FORWARD LENGTH=305	4e-102	88.85	GO:0008150	biological process	GO:0003674	molecular function	GO:0005576	extracellular region	NA	NA	NA	NA	NA	NA
Glyma.01G040500	1.1426	1.53407	1.49072		6608 List	R8	Up	Up	Up		Glyma.01G040500	322	UniRef100_C6T8D0 Uncharacterized protein n=1 Tax=Glycine max RepID=C6T8D0_SOYBN	0	100	UniRef100_G7K8C6 Small multi-drug export protein n=1 Tax=Medicago truncatula RepID=G7K8C6_MEDTR	2e-116	86.25	AT2G02590.1|Symbols:|FUNCTIONS IN: molecular_function unknown; INVOLVED IN: biological_process unknown; LOCATED IN: chloroplast; EXPRESSED IN: 21 plant structures; EXPRESSED DURING: 13 growth stages; CONTAINS InterPro DOMAIN/s: Putative small multi-drug export (InterPro:IPR009577); Has 405 Blast hits to 405 proteins in 185 species: Archae - 65; Bacteria - 295; Metazoa - 0; Fungi - 0; Plants - 23;…	1e-104	70.37	GO:0008150	biological process	GO:0003674	molecular function	GO:0009507	chloroplast	PF06695	Putative small multi-drug export protein	NA	NA	NA	NA
Glyma.01G040600	Not DE	Not DE	1.668		1263 list	R1	Not DE	Not DE	Up		Glyma.01G040600	278	UniRef100_I1J5I9 Uncharacterized protein n=1 Tax=Glycine max RepID=I1J5I9_SOYBN	0	100	UniRef100_G7K8E9 DnaJ homolog subfamily B member n=1 Tax=Medicago truncatula RepID=G7K8E9_MEDTR	4e-118	97.86	AT1G59725.1|Symbols:|DNAJ heat shock family protein|chr1:21950738-21952210 FORWARD LENGTH=331	4e-108	80.97	GO:0006457	protein folding	GO:0031072 GO:0051082	heat shock protein binding; unfolded protein binding	GO:0005737	cytoplasm	PF00226 PF01556	DnaJ domain; DnaJ C terminal domain	PTHR24077	FAMILY NOT NAMED	KOG0712	Molecular_chaperone_(DnaJ_superfamily)
Glyma.01G040800	-5.54389	-5.7063	-7.05057		6608 List	R9	Down	Down	Down		Glyma.01G040800	63	UniRef100_K7K1P6 Uncharacterized protein n=1 Tax=Glycine max RepID=K7K1P6_SOYBN	2e-37	100	UniRef100_Q2HUC4 Polynucleotidyl transferase, Ribonuclease H fold n=1 Tax=Medicago truncatula RepID=Q2HUC4_MEDTR	6e-07	12.47	NA	NA	NA	NA	NA	NA	NA	NA	NA	NA	NA	NA	NA	NA	NA
Glyma.01G040900	-2.98638	-3.21448	-4.08335		6608 List	R9	Down	Down	Down		Glyma.01G040900	1033	UniRef100_K7K1P9 Uncharacterized protein n=1 Tax=Glycine max RepID=K7K1P9_SOYBN	0	100	UniRef100_U5FLI1 RNA helicase family protein n=1 Tax=Populus trichocarpa RepID=U5FLI1_POPTR	0	97.35	AT1G32490.1|Symbols:EMB2733, ESP3|RNA helicase family protein|chr1:11742356-11749286 REVERSE LENGTH=1044	0	98.37	GO:0006306 GO:0006342 GO:0007267 GO:0008380 GO:0009616 GO:0009793 GO:0010267 GO:0035194 GO:0035196	DNA methylation; RNA splicing; cell-cell signaling; chromatin silencing; embryo development ending in seed dormancy; posttranscriptional gene silencing by RNA; production of miRNAs involved in gene silencing by miRNA; production of ta-siRNAs involved in RNA interference; virus induced gene silencing	GO:0003676 GO:0004004 GO:0004386 GO:0005524 GO:0008026	ATP-dependent RNA helicase activity; ATP-dependent helicase activity; ATP binding; helicase activity; nucleic acid binding	GO:0005634 GO:0016020	membrane; nucleus	PF00271 PF04408 PF07717 PF00270	Helicase conserved C-terminal domain; Helicase associated domain (HA2); Oligonucleotide/oligosaccharide-binding (OB)-fold; DEAD/DEAH box helicase	PTHR18934	ATP-DEPENDENT RNA HELICASE	KOG0923	mRNA_splicing_factor_ATP-dependent_RNA_helicase
Glyma.01G041100	-1.73095	-1.77453	-2.85332		6608 List	R9	Down	Down	Down		Glyma.01G041100	125	UniRef100_I1J5J3 Thioredoxin n=1 Tax=Glycine max RepID=I1J5J3_SOYBN	9e-86	100	UniRef100_I1J5J3 Thioredoxin n=1 Tax=Glycine max RepID=I1J5J3_SOYBN	9e-86	100	AT1G59730.1|Symbols:ATH7, TH7|thioredoxin H-type 7|chr1:21952759-21953392 REVERSE LENGTH=129	2e-41	94.57	GO:0000280 GO:0006499 GO:0006662 GO:0007000 GO:0045454	N-terminal protein myristoylation; cell redox homeostasis; glycerol ether metabolic process; nuclear division; nucleolus organization	GO:0009055 GO:0015035	electron carrier activity; protein disulfide oxidoreductase activity	GO:0005737	cytoplasm	PF00085	Thioredoxin	PTHR10438	THIOREDOXIN	KOG0907	Thioredoxin
Glyma.01G041400	Not DE	1.87208	1.54225		1889 list	R6	Not DE	Up	Up		Glyma.01G041400	621	UniRef100_I1J5J6 Uncharacterized protein n=1 Tax=Glycine max RepID=I1J5J6_SOYBN	0	100	UniRef100_G7K9P5 Peptide transporter PTR1 n=1 Tax=Medicago truncatula RepID=G7K9P5_MEDTR	0	98.36	AT1G69870.1|Symbols:NRT1.7|nitrate transporter 1.7|chr1:26316208-26320097 FORWARD LENGTH=620	0	91.29	GO:0006857 GO:0015706 GO:0019761 GO:0080055	glucosinolate biosynthetic process; low affinity nitrate transport; nitrate transport; oligopeptide transport	GO:0005215 GO:0080054	low affinity nitrate transmembrane transporter activity; transporter activity	GO:0005886 GO:0016020	membrane; plasma membrane	PF00854	POT family	PTHR11654	OLIGOPEPTIDE TRANSPORTER-RELATED	KOG1237	H+/oligopeptide_symporter
Glyma.01G041700	1.36757	1.86218	1.89411		6608 List	R8	Up	Up	Up		Glyma.01G041700	346	UniRef100_I1J5K2 Uncharacterized protein n=2 Tax=Glycine max RepID=I1J5K2_SOYBN	0	100	UniRef100_Q93XA4 Homeodomain leucine zipper protein HDZ2 n=1 Tax=Phaseolus vulgaris RepID=Q93XA4_PHAVU	0	105.5	AT3G01470.1|Symbols:ATHB-1, ATHB1, HD-ZIP-1, HAT5, HB-1|homeobox 1|chr3:182648-184034 REVERSE LENGTH=272	1e-43	51.47	GO:0006355 GO:0009637 GO:0009651 GO:0009965 GO:0010167 GO:0015706 GO:0015996 GO:0045893	chlorophyll catabolic process; leaf morphogenesis; nitrate transport; positive regulation of transcription, DNA-dependent; regulation of transcription, DNA-dependent; response to blue light; response to nitrate; response to salt stress	GO:0000976 GO:0003677 GO:0003700 GO:0042803 GO:0043565	DNA binding; protein homodimerization activity; sequence-specific DNA binding; sequence-specific DNA binding transcription factor activity; transcription regulatory region sequence-specific DNA binding	GO:0005634	nucleus	PF02183 PF00046	Homeobox associated leucine zipper; Homeobox domain	PTHR24326	FAMILY NOT NAMED	KOG0483	Transcription_factor_HEX,_contains_HOX_and_HALZ_domains
Glyma.01G042100	Not DE	1.36573	1.10863		1889 list	R6	Not DE	Up	Up		Glyma.01G042100	580	UniRef100_I1J5K4 Uncharacterized protein n=2 Tax=Glycine max RepID=I1J5K4_SOYBN	0	100	UniRef100_G7K9S1 Nitrate transporter NTL1 n=1 Tax=Medicago truncatula RepID=G7K9S1_MEDTR	0	98.97	AT1G69850.1|Symbols:ATNRT1:2, NTL1, NRT1:2|nitrate transporter 1:2|chr1:26296945-26300407 REVERSE LENGTH=585	0	98.97	GO:0009624 GO:0010119 GO:0080168	abscisic acid transport; regulation of stomatal movement; response to nematode	GO:0005215 GO:0005509 GO:0090440	abscisic acid transporter activity; calcium ion binding; transporter activity	GO:0005886 GO:0016020	membrane; plasma membrane	PF00854	POT family	PTHR11654	OLIGOPEPTIDE TRANSPORTER-RELATED	KOG1237	H+/oligopeptide_symporter
Glyma.01G042900	-1.44711	Not DE	-1.37423		852 list	R5	Down	Not DE	Down		Glyma.01G042900	537	UniRef100_K7K1Q9 Uncharacterized protein n=1 Tax=Glycine max RepID=K7K1Q9_SOYBN	0	100	UniRef100_D7MCZ5 Zinc ion binding protein n=1 Tax=Arabidopsis lyrata subsp. lyrata RepID=D7MCZ5_ARALL	6e-149	99.62	AT4G35540.1|Symbols:|zinc ion binding;transcription regulators|chr4:16873939-16875522 FORWARD LENGTH=527	7e-145	100.57	GO:0009793 GO:0009846 GO:0010440	embryo development ending in seed dormancy; pollen germination; stomatal lineage progression	GO:0001093 GO:0003690 GO:0070063	RNA polymerase binding; TFIIB-class transcription factor binding; double-stranded DNA binding	GO:0005634	nucleus	NA	NA	PTHR11618	TRANSCRIPTION INITIATION FACTOR IIB-RELATED	KOG1598	Transcription_initiation_factor_TFIIIB,_Brf1_subunit
Glyma.01G043000	Not DE	Not DE	1.08626		1263 list	R1	Not DE	Not DE	Up		Glyma.01G043000	264	UniRef100_I1J5L3 Uncharacterized protein n=1 Tax=Glycine max RepID=I1J5L3_SOYBN	0	100	UniRef100_Q9M9S3 Single-stranded DNA-binding protein WHY1, chloroplastic n=1 Tax=Arabidopsis thaliana RepID=WHY1_ARATH	1e-72	83.65	AT1G14410.1|Symbols:ATWHY1, PTAC1, WHY1|ssDNA-binding transcriptional regulator|chr1:4929352-4930810 REVERSE LENGTH=263	2e-75	83.65	GO:0006281 GO:0006952 GO:0032211	DNA repair; defense response; negative regulation of telomere maintenance via telomerase	GO:0003677 GO:0003697 GO:0042162	DNA binding; single-stranded DNA binding; telomeric DNA binding	GO:0005697 GO:0009295 GO:0009507 GO:0009508	chloroplast; nucleoid; plastid chromosome; telomerase holoenzyme complex	PF08536	Whirly transcription factor	NA	NA	NA	NA
Glyma.01G043600	3.44657	1.93341	1.94344		6608 List	R8	Up	Up	Up		Glyma.01G043600	153	UniRef100_C6T263 Uncharacterized protein n=1 Tax=Glycine max RepID=C6T263_SOYBN	1e-107	100	UniRef100_A9PBR0 Ubiquitin-conjugating enzyme E2-17 kDa family protein n=15 Tax=Spermatophyta RepID=A9PBR0_POPTR	5e-104	100	AT1G14400.2|Symbols:UBC1, ATUBC1|ubiquitin carrier protein 1|chr1:4927294-4928136 REVERSE LENGTH=152	2e-105	100	GO:0006301 GO:0006511 GO:0006605 GO:0006623 GO:0006661 GO:0006944 GO:0009910 GO:0009965 GO:0010228 GO:0016197 GO:0033523	cellular membrane fusion; endosomal transport; histone H2B ubiquitination; leaf morphogenesis; negative regulation of flower development; phosphatidylinositol biosynthetic process; postreplication repair; protein targeting; protein targeting to vacuole; ubiquitin-dependent protein catabolic process; vegetative to reproductive phase transition of meristem	GO:0004842 GO:0016881	acid-amino acid ligase activity; ubiquitin-protein ligase activity	GO:0005634	nucleus	PF00179	Ubiquitin-conjugating enzyme	PTHR24067	UBIQUITIN-CONJUGATING ENZYME E2	KOG0419	Ubiquitin-protein_ligase
Glyma.01G044200	-2.41598	-2.04391	-2.13009		6608 List	R9	Down	Down	Down		Glyma.01G044200	331	UniRef100_I1J5M6 Uncharacterized protein n=1 Tax=Glycine max RepID=I1J5M6_SOYBN	0	100	UniRef100_Q2HTW1 Solute carrier family protein n=2 Tax=Medicago truncatula RepID=Q2HTW1_MEDTR	0	95.48	AT1G14360.1|Symbols:ATUTR3, UTR3|UDP-galactose transporter 3|chr1:4911362-4913029 REVERSE LENGTH=331	0	99.4	GO:0006457 GO:0009408 GO:0009553 GO:0009555 GO:0009627 GO:0009644 GO:0030968 GO:0034976 GO:0042542 GO:0055085	embryo sac development; endoplasmic reticulum unfolded protein response; pollen development; protein folding; response to endoplasmic reticulum stress; response to heat; response to high light intensity; response to hydrogen peroxide; systemic acquired resistance; transmembrane transport	GO:0005460 GO:0015165	UDP-glucose transmembrane transporter activity; pyrimidine nucleotide-sugar transmembrane transporter activity	GO:0030173 GO:0030176	integral to Golgi membrane; integral to endoplasmic reticulum membrane	PF08449	UAA transporter family	PTHR10778	SOLUTE CARRIER FAMILY 35 MEMBER B	KOG1581	UDP-galactose_transporter_related_protein
Glyma.01G044300	Not DE	1.54032	1.37222		1889 list	R6	Not DE	Up	Up		Glyma.01G044300	473	UniRef100_K7K1S1 Uncharacterized protein n=1 Tax=Glycine max RepID=K7K1S1_SOYBN	0	100	UniRef100_D9ZJ68 MYB domain class transcription factor n=1 Tax=Malus domestica RepID=D9ZJ68_MALDO	0	97.44	AT2G02820.2|Symbols:MYB88|myb domain protein 88|chr2:804716-807139 REVERSE LENGTH=484	3e-177	97.31	GO:0006355 GO:0010052	guard cell differentiation; regulation of transcription, DNA-dependent	GO:0003677 GO:0003700	DNA binding; sequence-specific DNA binding transcription factor activity	GO:0005634	nucleus	PF00249	Myb-like DNA-binding domain	PTHR10641	MYB-LIKE DNA-BINDING PROTEIN MYB	KOG0048	Transcription_factor,_Myb_superfamily
Glyma.01G044500	2.52205	1.14884	1.26779		6608 List	R8	Up	Up	Up		Glyma.01G044500	196	UniRef100_I1J5M8 Uncharacterized protein n=1 Tax=Glycine max RepID=I1J5M8_SOYBN	4e-138	100	UniRef100_G7KB58 Putativ eribonuclease P n=1 Tax=Medicago truncatula RepID=G7KB58_MEDTR	3e-83	96.98	AT1G14345.1|Symbols:|NAD(P)-linked oxidoreductase superfamily protein|chr1:4899176-4899766 FORWARD LENGTH=196	9e-80	95.41	GO:0006098 GO:0010207 GO:0019288	isopentenyl diphosphate biosynthetic process, mevalonate-independent pathway; pentose-phosphate shunt; photosystem II assembly	NA	NA	GO:0009507 GO:0009534 GO:0009535 GO:0016020	chloroplast; chloroplast thylakoid; chloroplast thylakoid membrane; membrane	NA	NA	PTHR25005	No Available Panther Description	NA	NA
Glyma.01G044600	2.10007	2.81251	3.00857		6608 List	R8	Up	Up	Up		Glyma.01G044600	292	UniRef100_UPI0003DED812 PREDICTED: uncharacterized protein LOC100814080 isoform X2 n=1 Tax=Glycine max RepID=UPI0003DED812	0	100	UniRef100_D9ZJ08 HD domain class transcription factor n=1 Tax=Malus domestica RepID=D9ZJ08_MALDO	9e-157	100.35	AT1G69780.1|Symbols:ATHB13|Homeobox-leucine zipper protein family|chr1:26259166-26260465 FORWARD LENGTH=294	3e-122	97.62	GO:0006355 GO:0009744 GO:0009965 GO:0048826	cotyledon morphogenesis; leaf morphogenesis; regulation of transcription, DNA-dependent; response to sucrose stimulus	GO:0000976 GO:0003677 GO:0003700 GO:0043565	DNA binding; sequence-specific DNA binding; sequence-specific DNA binding transcription factor activity; transcription regulatory region sequence-specific DNA binding	GO:0005634	nucleus	PF02183 PF00046	Homeobox associated leucine zipper; Homeobox domain	PTHR24326	FAMILY NOT NAMED	KOG0483	Transcription_factor_HEX,_contains_HOX_and_HALZ_domains
Glyma.01G045400	1.01979	1.27827	1.05973		6608 List	R8	Up	Up	Up		Glyma.01G045400	186	UniRef100_C6SZI3 Uncharacterized protein n=1 Tax=Glycine max RepID=C6SZI3_SOYBN	3e-135	100	UniRef100_G7KCI8 HVA22-like protein c n=1 Tax=Medicago truncatula RepID=G7KCI8_MEDTR	5e-116	100.55	AT1G69700.1|Symbols:ATHVA22C, HVA22C|HVA22 homologue C|chr1:26220337-26221663 FORWARD LENGTH=184	4e-78	98.91	GO:0009414 GO:0009737 GO:0042538	hyperosmotic salinity response; response to abscisic acid stimulus; response to water deprivation	GO:0003674	molecular function	GO:0005634 GO:0009506	nucleus; plasmodesma	PF03134	TB2/DP1, HVA22 family	PTHR12300	HVA22-LIKE PROTEINS	KOG1725	Protein_involved_in_membrane_traffic_(YOP1/TB2/DP1/HVA22_family)
Glyma.01G046300	Not DE	4.77101	3.57754		1889 list	R6	Not DE	Up	Up		Glyma.01G046300	494	UniRef100_I1J5P9 Uncharacterized protein n=1 Tax=Glycine max RepID=I1J5P9_SOYBN	0	100	UniRef100_G7KDU4 Anthocyanin 3'-O-beta-glucosyltransferase n=1 Tax=Medicago truncatula RepID=G7KDU4_MEDTR	0	95.58	AT2G15480.2|Symbols:UGT73B5|UDP-glucosyl transferase 73B5|chr2:6758817-6763398 FORWARD LENGTH=494	7e-117	95.14	GO:0008152 GO:0009407 GO:0009723 GO:0010583 GO:0051707	metabolic process; response to cyclopentenone; response to ethylene stimulus; response to other organism; toxin catabolic process	GO:0008194 GO:0016757 GO:0016758 GO:0035251 GO:0080043	UDP-glucosyltransferase activity; UDP-glycosyltransferase activity; quercetin 3-O-glucosyltransferase activity; transferase activity, transferring glycosyl groups; transferase activity, transferring hexosyl groups	NA	NA	PF00201	UDP-glucoronosyl and UDP-glucosyl transferase	PTHR11926	GLUCOSYL/GLUCURONOSYL TRANSFERASES	KOG1192	UDP-glucuronosyl_and_UDP-glucosyl_transferase
Glyma.01G046400	2.01807	1.82901	2.02876		6608 List	R8	Up	Up	Up		Glyma.01G046400	287	UniRef100_I1J5Q0 Uncharacterized protein n=1 Tax=Glycine max RepID=I1J5Q0_SOYBN	0	100	UniRef100_G7KDX2 Origin recognition complex subunit n=1 Tax=Medicago truncatula RepID=G7KDX2_MEDTR	1e-168	99.65	AT1G26840.1|Symbols:ORC6, ATORC6|origin recognition complex protein 6|chr1:9298822-9300603 FORWARD LENGTH=284	7e-131	100	GO:0006260 GO:0006261	DNA-dependent DNA replication; DNA replication	GO:0003677 GO:0005515	DNA binding; protein binding	GO:0000808 GO:0005634 GO:0005664	nuclear origin of replication recognition complex; nucleus; origin recognition complex	PF05460	Origin recognition complex subunit 6 (ORC6)	PTHR13394	ORIGIN RECOGNITION COMPLEX SUBUNIT 6	KOG4557	Origin_recognition_complex,_subunit_6
Glyma.01G047900	-3.9043	-3.09733	-3.43766		6608 List	R9	Down	Down	Down		Glyma.01G047900	297	UniRef100_I1J5R0 Uncharacterized protein n=1 Tax=Glycine max RepID=I1J5R0_SOYBN	0	100	UniRef100_Q9ARE0 ZF-HD homeobox protein n=1 Tax=Flaveria trinervia RepID=Q9ARE0_FLATR	1e-55	82.13	AT5G15210.1|Symbols:ATHB30, ZFHD3, HB30, ZHD8|homeobox protein 30|chr5:4937874-4938689 REVERSE LENGTH=271	8e-52	95.94	NA	NA	GO:0003677 GO:0003700 GO:0005515	DNA binding; protein binding; sequence-specific DNA binding transcription factor activity	GO:0005634	nucleus	PF04770	ZF-HD protein dimerisation region	NA	NA	NA	NA
Glyma.01G048400	Not DE	Not DE	2.20988	59	1263 list	R1	Not DE	Not DE	Up		Glyma.01G048400	227	UniRef100_I1J5R4 Uncharacterized protein n=1 Tax=Glycine max RepID=I1J5R4_SOYBN	8e-167	100	UniRef100_G7KFA7 LCR-like protein n=1 Tax=Medicago truncatula RepID=G7KFA7_MEDTR	2e-144	99.56	AT1G14220.1|Symbols:|Ribonuclease T2 family protein|chr1:4858642-4859601 REVERSE LENGTH=228	8e-120	96.93	GO:0006499	N-terminal protein myristoylation	GO:0003723 GO:0004521 GO:0033897	RNA binding; endoribonuclease activity; ribonuclease T2 activity	GO:0005576	extracellular region	PF00445	Ribonuclease T2 family	PTHR11240	RIBONUCLEASE T2	KOG1642	Ribonuclease,_T2_family
Glyma.01G048500	-1.34271	Not DE	-1.47636		852 list	R5	Down	Not DE	Down		Glyma.01G048500	640	UniRef100_K7K1V0 Uncharacterized protein n=1 Tax=Glycine max RepID=K7K1V0_SOYBN	0	100	UniRef100_G7KFC0 Beta-1,3-galactosyltransferase n=1 Tax=Medicago truncatula RepID=G7KFC0_MEDTR	0	100	AT1G26810.1|Symbols:GALT1|galactosyltransferase1|chr1:9286862-9289327 REVERSE LENGTH=643	0	98.6	GO:0006486 GO:0010493	Lewis a epitope biosynthetic process; protein glycosylation	GO:0008378 GO:0010488 GO:0016757 GO:0016758 GO:0030246	UDP-galactose:N-glycan beta-1,3-galactosyltransferase activity; carbohydrate binding; galactosyltransferase activity; transferase activity, transferring glycosyl groups; transferase activity, transferring hexosyl groups	GO:0005794 GO:0016020	Golgi apparatus; membrane	PF00337 PF01762	Galactoside-binding lectin; Galactosyltransferase	PTHR11214	BETA-1,3-N-ACETYLGLUCOSAMINYLTRANSFERASE	KOG2287	Galactosyltransferases
Glyma.01G048800	3.56391	3.08201	3.42691		6608 List	R8	Up	Up	Up		Glyma.01G048800	572	UniRef100_K7K1V3 Uncharacterized protein n=1 Tax=Glycine max RepID=K7K1V3_SOYBN	0	100	UniRef100_G7KGL1 (R)-mandelonitrile lyase n=1 Tax=Medicago truncatula RepID=G7KGL1_MEDTR	0	99.45	AT1G14190.1|Symbols:|Glucose-methanol-choline (GMC) oxidoreductase family protein|chr1:4852802-4854307 FORWARD LENGTH=501	0	98	GO:0006066 GO:0055114	alcohol metabolic process; oxidation-reduction process	GO:0008812 GO:0016614 GO:0016832 GO:0050660	aldehyde-lyase activity; choline dehydrogenase activity; flavin adenine dinucleotide binding; oxidoreductase activity, acting on CH-OH group of donors	GO:0005634	nucleus	PF05199 PF00732	GMC oxidoreductase; GMC oxidoreductase	PTHR11552	GLUCOSE-METHANOL-CHOLINE (GMC) OXIDOREDUCTASE	KOG1238	Glucose_dehydrogenase/choline_dehydrogenase/mandelonitrile_lyase_(GMC_oxidoreductase_family)
Glyma.01G050100	1.8415	3.0898	2.64548		6608 List	R8	Up	Up	Up		Glyma.01G050100	251	UniRef100_I1J5S5 Uncharacterized protein n=1 Tax=Glycine max RepID=I1J5S5_SOYBN	0	100	UniRef100_C6TN48 Expansin A4 n=1 Tax=Glycine max RepID=C6TN48_SOYBN	2e-180	100	AT1G69530.2|Symbols:ATEXPA1, EXP1, AT-EXP1, ATEXP1, ATHEXP ALPHA 1.2, EXPA1|expansin A1|chr1:26142034-26143051 FORWARD LENGTH=250	1e-151	100	GO:0006949 GO:0009664 GO:0009739 GO:0009826 GO:0009828 GO:0010114 GO:0010119	plant-type cell wall loosening; plant-type cell wall organization; regulation of stomatal movement; response to gibberellin stimulus; response to red light; syncytium formation; unidimensional cell growth	NA	NA	GO:0005576 GO:0009505	extracellular region; plant-type cell wall	PF01357 PF03330	Pollen allergen; Rare lipoprotein A (RlpA)-like double-psi beta-barrel	NA	NA	NA	NA
Glyma.01G052300	Not DE	Not DE	1.05985		1263 list	R1	Not DE	Not DE	Up		Glyma.01G052300	500	UniRef100_K7K1X7 Uncharacterized protein n=1 Tax=Glycine max RepID=K7K1X7_SOYBN	0	100	UniRef100_Q93ZE3 Arabinanase/levansucrase/invertase n=1 Tax=Arabidopsis thaliana RepID=Q93ZE3_ARATH	7e-155	84.91	AT1G26761.1|Symbols:|Arabinanase/levansucrase/invertase|chr1:9250269-9251603 REVERSE LENGTH=444	8e-158	84.91	GO:0008150	biological process	GO:0003674	molecular function	NA	NA	NA	NA	NA	NA	NA	NA
Glyma.01G052700	Not DE	Not DE	-1.02431		1263 list	R2	Not DE	Not DE	Down		Glyma.01G052700	255	UniRef100_I1J5U4 Uncharacterized protein n=1 Tax=Glycine max RepID=I1J5U4_SOYBN	0	100	UniRef100_Q9LMF9 F16A14.21 n=1 Tax=Arabidopsis thaliana RepID=Q9LMF9_ARATH	6e-88	79	AT1G13990.1|Symbols:|unknown protein; FUNCTIONS IN: molecular_function unknown; INVOLVED IN: biological_process unknown; LOCATED IN: chloroplast; EXPRESSED IN: 23 plant structures; EXPRESSED DURING: 13 growth stages; CONTAINS InterPro DOMAIN/s: Protein of unknown function DUF3110 (InterPro:IPR021503); Has 25 Blast hits to 25 proteins in 8 species: Archae - 0; Bacteria - 0; Metazoa - 0; Fungi - 0;…	1e-100	90.97	GO:0008150 GO:0009646	biological process; response to absence of light	GO:0003674	molecular function	GO:0009507	chloroplast	PF11360	Protein of unknown function (DUF3110)	NA	NA	NA	NA
Glyma.01G052900	-1.51189	-1.52325	-1.10339		6608 List	R9	Down	Down	Down		Glyma.01G052900	504	UniRef100_UPI0003DEB9EC PREDICTED: uncharacterized membrane protein C24H6.13-like n=1 Tax=Glycine max RepID=UPI0003DEB9EC	0	77.15	UniRef100_F4I248 Early-responsive to dehydration stress protein (ERD4) n=1 Tax=Arabidopsis thaliana RepID=F4I248_ARATH	0	62.45	AT1G69450.2|Symbols:|Early-responsive to dehydration stress protein (ERD4)|chr1:26107120-26110006 REVERSE LENGTH=711	0	62.45	NA	NA	NA	NA	GO:0005886 GO:0016020	membrane; plasma membrane	PF02714	Domain of unknown function DUF221	PTHR13018	PROBABLE MEMBRANE PROTEIN DUF221-RELATED	NA	NA
Glyma.01G053100	1.294	1.811	2.3117		6608 List	R8	Up	Up	Up		Glyma.01G053100	1030	UniRef100_K7K1Y3 Uncharacterized protein n=1 Tax=Glycine max RepID=K7K1Y3_SOYBN	0	100	UniRef100_D3GBV1 Reduced leaflet 3 n=1 Tax=Lotus japonicus RepID=D3GBV1_LOTJA	0	100.88	AT1G69440.1|Symbols:AGO7, ZIP|Argonaute family protein|chr1:26101565-26105016 REVERSE LENGTH=990	0	87.88	GO:0010050 GO:0010267 GO:0010599 GO:0035195 GO:0040034	gene silencing by miRNA; production of lsiRNA involved in RNA interference; production of ta-siRNAs involved in RNA interference; regulation of development, heterochronic; vegetative phase change	GO:0003676	nucleic acid binding	GO:0005737	cytoplasm	PF02170 PF02171 PF08699	PAZ domain; Piwi domain; Domain of unknown function (DUF1785)	PTHR22891	EUKARYOTIC TRANSLATION INITIATION FACTOR 2C	KOG1041	Translation_initiation_factor_2C_(eIF-2C)_and_related_proteins
Glyma.01G053300	Not DE	Not DE	1.04939		1263 list	R1	Not DE	Not DE	Up		Glyma.01G053300	624	UniRef100_I1J5V1 S-acyltransferase n=1 Tax=Glycine max RepID=I1J5V1_SOYBN	0	100	UniRef100_I1J5V1 S-acyltransferase n=1 Tax=Glycine max RepID=I1J5V1_SOYBN	0	100	AT1G69420.1|Symbols:|DHHC-type zinc finger family protein|chr1:26093690-26096736 FORWARD LENGTH=596	0	99.33	GO:0007020 GO:0008150 GO:0009664 GO:0009832 GO:0010075	biological process; microtubule nucleation; plant-type cell wall biogenesis; plant-type cell wall organization; regulation of meristem growth	GO:0008270	zinc ion binding	NA	NA	PF01529	DHHC palmitoyltransferase	PTHR13433	No Available Panther Description	KOG1311	DHHC-type_Zn-finger_proteins
Glyma.01G053400	-1.19594	-1.16947	-1.44191		6608 List	R9	Down	Down	Down		Glyma.01G053400	70	UniRef100_F2ELI1 Predicted protein (Fragment) n=1 Tax=Hordeum vulgare var. distichum RepID=F2ELI1_HORVD	3e-14	37.68	UniRef100_M8BPB0 Serine/threonine-protein kinase CTR1 n=1 Tax=Aegilops tauschii RepID=M8BPB0_AEGTA	2e-12	11.19	NA	NA	NA	NA	NA	NA	NA	NA	NA	PF07714	Protein tyrosine kinase	PTHR23257	SERINE-THREONINE PROTEIN KINASE	NA	NA
Glyma.01G054100	1.76302	2.18492	2.39244		6608 List	R8	Up	Up	Up		Glyma.01G054100	331	UniRef100_I1J5W0 Uncharacterized protein n=3 Tax=Glycine max RepID=I1J5W0_SOYBN	0	100	UniRef100_G7JWN6 Mitotic checkpoint protein bub3 n=1 Tax=Medicago truncatula RepID=G7JWN6_MEDTR	3e-166	91.62	AT1G69400.1|Symbols:|Transducin/WD40 repeat-like superfamily protein|chr1:26087027-26088806 FORWARD LENGTH=314	1e-115	100.64	NA	NA	GO:0000166 GO:0005515	nucleotide binding; protein binding	GO:0005634 GO:0080008	CUL4-RING ubiquitin ligase complex; nucleus	PF00400	WD domain, G-beta repeat	PTHR10971	MRNA EXPORT FACTOR AND BUB3	KOG1036	Mitotic_spindle_checkpoint_protein_BUB3,_WD_repeat_superfamily
Glyma.01G054400	Not DE	Not DE	1.00554		1263 list	R1	Not DE	Not DE	Up		Glyma.01G054400	181	UniRef100_I1J5W4 Uncharacterized protein n=1 Tax=Glycine max RepID=I1J5W4_SOYBN	1e-126	100	NA	NA	NA	AT2G03350.1|Symbols:|Protein of unknown function, DUF538|chr2:1019733-1021071 REVERSE LENGTH=179	5e-98	98.88	GO:0008150	biological process	NA	NA	GO:0005575	cellular component	PF04398	Protein of unknown function, DUF538	NA	NA	NA	NA
Glyma.01G055400	2.74808	1.85391	1.6026		6608 List	R8	Up	Up	Up		Glyma.01G055400	186	UniRef100_C6TFB5 Uncharacterized protein n=1 Tax=Glycine max RepID=C6TFB5_SOYBN	3e-132	100	NA	NA	NA	AT2G03420.1|Symbols:|unknown protein; Has 38 Blast hits to 38 proteins in 17 species: Archae - 0; Bacteria - 0; Metazoa - 0; Fungi - 0; Plants - 38; Viruses - 0; Other Eukaryotes - 0 (source: NCBI BLink).|chr2:1035100-1035937 REVERSE LENGTH=170	4e-51	82.35	GO:0000023 GO:0008150 GO:0010103 GO:0019252 GO:0019288 GO:0045893	biological process; isopentenyl diphosphate biosynthetic process, mevalonate-independent pathway; maltose metabolic process; positive regulation of transcription, DNA-dependent; starch biosynthetic process; stomatal complex morphogenesis	GO:0003674	molecular function	GO:0009507	chloroplast	NA	NA	NA	NA	NA	NA
Glyma.01G055700	8.00544	7.04052	6.21395		6608 List	R8	Up	Up	Up		Glyma.01G055700	84	UniRef100_K7K208 Uncharacterized protein n=2 Tax=Glycine max RepID=K7K208_SOYBN	8e-55	100	UniRef100_B9GKZ0 Anion exchange family protein n=1 Tax=Populus trichocarpa RepID=B9GKZ0_POPTR	1e-18	8.27	AT1G15460.1|Symbols:ATBOR4, BOR4|HCO3- transporter family|chr1:5310196-5313376 REVERSE LENGTH=683	2e-20	8.05	GO:0006820 GO:0046713 GO:0080029	anion transport; borate transport; cellular response to boron-containing substance levels	GO:0005452 GO:0015301 GO:0080139	anion:anion antiporter activity; borate efflux transmembrane transporter activity; inorganic anion exchanger activity	GO:0005886 GO:0016020 GO:0016021	integral to membrane; membrane; plasma membrane	NA	NA	PTHR11453	ANION EXCHANGE PROTEIN	NA	NA
Glyma.01G057400	-1.16405	-1.04725	-1.33839		6608 List	R9	Down	Down	Down		Glyma.01G057400	366	UniRef100_I1J5Z1 Uncharacterized protein n=1 Tax=Glycine max RepID=I1J5Z1_SOYBN	0	100	UniRef100_G7JWS4 COBW domain-containing protein n=1 Tax=Medicago truncatula RepID=G7JWS4_MEDTR	0	98.65	AT1G26520.1|Symbols:|Cobalamin biosynthesis CobW-like protein|chr1:9163448-9165594 REVERSE LENGTH=374	0	95.72	GO:0008150	biological process	GO:0003674	molecular function	GO:0005634	nucleus	PF07683 PF02492	Cobalamin synthesis protein cobW C-terminal domain; CobW/HypB/UreG, nucleotide-binding domain	PTHR13748	COBW-RELATED	KOG2743	Cobalamin_synthesis_protein
Glyma.01G058000	Not DE	1.18936	1.53129		1889 list	R6	Not DE	Up	Up		Glyma.01G058000	260	UniRef100_E9KNA7 SGF14e n=1 Tax=Glycine max RepID=E9KNA7_SOYBN	0	100	UniRef100_E9KNA7 SGF14e n=1 Tax=Glycine max RepID=E9KNA7_SOYBN	0	100	AT1G26480.1|Symbols:GRF12, GF14 IOTA|general regulatory factor 12|chr1:9156573-9157845 REVERSE LENGTH=268	1e-160	94.03	NA	NA	GO:0019904 GO:0045309	protein domain specific binding; protein phosphorylated amino acid binding	GO:0005737	cytoplasm	PF00244	14-3-3 protein	PTHR18860	14-3-3 PROTEIN	KOG0841	Multifunctional_chaperone_(14-3-3_family)
Glyma.01G058100	Not DE	-1.38308	-1.3448		1889 list	R7	Not DE	Down	Down		Glyma.01G058100	83	UniRef100_K7K222 Uncharacterized protein n=1 Tax=Glycine max RepID=K7K222_SOYBN	1e-51	100	NA	NA	NA	NA	NA	NA	NA	NA	NA	NA	NA	NA	NA	NA	NA	NA	NA	NA
Glyma.01G060300	-2.55114	-2.21438	-1.96739		6608 List	R9	Down	Down	Down		Glyma.01G060300	408	UniRef100_I1J610 Uncharacterized protein n=1 Tax=Glycine max RepID=I1J610_SOYBN	0	100	UniRef100_V5KZR9 Ninja-family protein AFP1-like protein n=1 Tax=Solanum nigrum RepID=V5KZR9_SOLNI	3e-86	70.69	AT1G13740.1|Symbols:AFP2|ABI five binding protein 2|chr1:4713969-4715158 FORWARD LENGTH=348	1e-74	108.33	GO:0009414 GO:0009737 GO:0009738 GO:0045893	abscisic acid mediated signaling pathway; positive regulation of transcription, DNA-dependent; response to abscisic acid stimulus; response to water deprivation	GO:0005515	protein binding	GO:0005634	nucleus	PF07897	Protein of unknown function (DUF1675)	NA	NA	NA	NA
Glyma.01G060500	-2.64398	-4.08062	-4.46708		6608 List	R9	Down	Down	Down		Glyma.01G060500	237	UniRef100_C7S8C8 Germin-like protein 14 n=1 Tax=Glycine max RepID=C7S8C8_SOYBN	5e-93	74.21	UniRef100_C7S8C8 Germin-like protein 14 n=1 Tax=Glycine max RepID=C7S8C8_SOYBN	5e-93	74.21	AT3G05950.1|Symbols:|RmlC-like cupins superfamily protein|chr3:1781130-1781964 REVERSE LENGTH=229	3e-51	70.31	GO:0008150	biological process	GO:0030145 GO:0045735	manganese ion binding; nutrient reservoir activity	GO:0005576 GO:0048046	apoplast; extracellular region	PF00190	Cupin	NA	NA	NA	NA
Glyma.01G060600	Not DE	2.8908	3.28687		1889 list	R6	Not DE	Up	Up		Glyma.01G060600	220	UniRef100_K7K247 Uncharacterized protein (Fragment) n=1 Tax=Glycine max RepID=K7K247_SOYBN	2e-150	80.9	UniRef100_B9GXG3 High mobility group family protein n=1 Tax=Populus trichocarpa RepID=B9GXG3_POPTR	4e-92	43.96	AT4G11080.1|Symbols:|HMG (high mobility group) box protein|chr4:6760898-6763272 REVERSE LENGTH=446	1e-83	47.53	NA	NA	GO:0003700	sequence-specific DNA binding transcription factor activity	GO:0000793 GO:0000794 GO:0005634	condensed chromosome; condensed nuclear chromosome; nucleus	PF00505	HMG (high mobility group) box	PTHR13711	SWI/SNF-RELATED CHROMATIN BINDING PROTEIN	KOG0381	HMG_box-containing_protein
Glyma.01G061100	3.18432	2.51498	2.37015		6608 List	R8	Up	Up	Up		Glyma.01G061100	521	UniRef100_K7K252 Uncharacterized protein n=1 Tax=Glycine max RepID=K7K252_SOYBN	0	100	UniRef100_G7JZ14 Cytochrome P450 78A11 n=1 Tax=Medicago truncatula RepID=G7JZ14_MEDTR	0	99.23	AT1G13710.1|Symbols:CYP78A5, KLU|cytochrome P450, family 78, subfamily A, polypeptide 5|chr1:4702932-4704592 REVERSE LENGTH=517	0	100	GO:0008284 GO:0010075 GO:0010338 GO:0035265 GO:0040009 GO:0046622 GO:0048437 GO:0055114	floral organ development; leaf formation; organ growth; oxidation-reduction process; positive regulation of cell proliferation; positive regulation of organ growth; regulation of growth rate; regulation of meristem growth	GO:0005506 GO:0009055 GO:0016705 GO:0019825 GO:0020037	electron carrier activity; heme binding; iron ion binding; oxidoreductase activity, acting on paired donors, with incorporation or reduction of molecular oxygen; oxygen binding	GO:0005783	endoplasmic reticulum	PF00067	Cytochrome P450	PTHR24298	FAMILY NOT NAMED	KOG0156	Cytochrome_P450_CYP2_subfamily
Glyma.01G061800	-2.94458	-2.98874	-3.30185		6608 List	R9	Down	Down	Down		Glyma.01G061800	647	UniRef100_I1J626 Uncharacterized protein n=1 Tax=Glycine max RepID=I1J626_SOYBN	0	100	UniRef100_Q9LSX2 Emb|CAB86628.1 n=2 Tax=Arabidopsis thaliana RepID=Q9LSX2_ARATH	0	95.65	AT5G13210.1|Symbols:|Uncharacterised conserved protein UCP015417, _x0001_vWA|chr5:4214567-4216588 FORWARD LENGTH=673	0	95.99	NA	NA	NA	NA	GO:0009507	chloroplast	PF11443	Domain of unknown function (DUF2828)	NA	NA	NA	NA
Glyma.01G062000	1.43328	1.02097	1.126		6608 List	R8	Up	Up	Up		Glyma.01G062000	262	UniRef100_I1J630 Uncharacterized protein n=1 Tax=Glycine max RepID=I1J630_SOYBN	0	100	UniRef100_B9HXI3 Glucosamine/galactosamine-6-phosphate isomerase family protein n=1 Tax=Populus trichocarpa RepID=B9HXI3_POPTR	4e-155	95.11	AT1G13700.1|Symbols:PGL1|6-phosphogluconolactonase 1|chr1:4694475-4695600 REVERSE LENGTH=268	2e-128	94.4	GO:0005975 GO:0006098	carbohydrate metabolic process; pentose-phosphate shunt	GO:0003824 GO:0017057	6-phosphogluconolactonase activity; catalytic activity	GO:0009507	chloroplast	PF01182	Glucosamine-6-phosphate isomerases/6-phosphogluconolactonase	PTHR11054	6-PHOSPHOGLUCONOLACTONASE	KOG3147	6-phosphogluconolactonase_-_like_protein
Glyma.01G062400	2.61042	2.00887	2.66468		6608 List	R8	Up	Up	Up		Glyma.01G062400	673	UniRef100_I1J635 Amine oxidase n=1 Tax=Glycine max RepID=I1J635_SOYBN	0	100	UniRef100_I1J635 Amine oxidase n=1 Tax=Glycine max RepID=I1J635_SOYBN	0	100	AT1G31710.1|Symbols:|Copper amine oxidase family protein|chr1:11349855-11355339 FORWARD LENGTH=681	0	92.07	GO:0006569 GO:0009308 GO:0009611 GO:0009684 GO:0009805 GO:0055114	amine metabolic process; coumarin biosynthetic process; indoleacetic acid biosynthetic process; oxidation-reduction process; response to wounding; tryptophan catabolic process	GO:0005507 GO:0008131 GO:0048038	copper ion binding; primary amine oxidase activity; quinone binding	GO:0005576	extracellular region	PF02728 PF02727 PF01179	Copper amine oxidase, N3 domain; Copper amine oxidase, N2 domain; Copper amine oxidase, enzyme domain	PTHR10638	COPPER AMINE OXIDASE	KOG1186	Copper_amine_oxidase
Glyma.01G062900	Not DE	1.05149	1.37197		1889 list	R6	Not DE	Up	Up		Glyma.01G062900	1113	UniRef100_K7K265 Uncharacterized protein n=1 Tax=Glycine max RepID=K7K265_SOYBN	0	100	UniRef100_G7JZ57 Receptor-like protein kinase n=2 Tax=Medicago truncatula RepID=G7JZ57_MEDTR	0	87.53	AT3G24240.1|Symbols:|Leucine-rich repeat receptor-like protein kinase family protein|chr3:8780551-8784150 FORWARD LENGTH=1141	0	91.59	GO:0000041 GO:0002237 GO:0006468 GO:0007165 GO:0007169 GO:0010103 GO:0010359 GO:0048443	protein phosphorylation; regulation of anion channel activity; response to molecule of bacterial origin; signal transduction; stamen development; stomatal complex morphogenesis; transition metal ion transport; transmembrane receptor protein tyrosine kinase signaling pathway	GO:0004672 GO:0004674 GO:0005524 GO:0016772	ATP binding; protein kinase activity; protein serine/threonine kinase activity; transferase activity, transferring phosphorus-containing groups	NA	NA	PF00069 PF00560 PF08263	Protein kinase domain; Leucine Rich Repeat; Leucine rich repeat N-terminal domain	PTHR24420	LEUCINE-RICH REPEAT RECEPTOR-LIKE PROTEIN KINASE	KOG1187	Serine/threonine_protein_kinase
Glyma.01G063800	3.5806	2.64819	3.77939		6608 List	R8	Up	Up	Up		Glyma.01G063800	349	UniRef100_I1J644 Uncharacterized protein n=1 Tax=Glycine max RepID=I1J644_SOYBN	0	100	NA	NA	NA	AT1G13670.1|Symbols:|unknown protein; Has 22 Blast hits to 22 proteins in 7 species: Archae - 0; Bacteria - 0; Metazoa - 0; Fungi - 0; Plants - 22; Viruses - 0; Other Eukaryotes - 0 (source: NCBI BLink).|chr1:4688201-4688878 FORWARD LENGTH=225	4e-09	58.22	GO:0008150	biological process	GO:0003674	molecular function	GO:0005634	nucleus	NA	NA	NA	NA	NA	NA
Glyma.01G064500	Not DE	Not DE	2.14205	59	1263 list	R1	Not DE	Not DE	Up		Glyma.01G064500	105	UniRef100_I1J649 Uncharacterized protein n=1 Tax=Glycine max RepID=I1J649_SOYBN	4e-68	100	NA	NA	NA	AT1G69050.1|Symbols:|unknown protein; Has 9 Blast hits to 9 proteins in 4 species: Archae - 0; Bacteria - 0; Metazoa - 0; Fungi - 0; Plants - 9; Viruses - 0; Other Eukaryotes - 0 (source: NCBI BLink).|chr1:25961975-25962259 FORWARD LENGTH=94	3e-06	91.49	GO:0008150	biological process	GO:0003674	molecular function	GO:0005739	mitochondrion	NA	NA	NA	NA	NA	NA
Glyma.01G065800	-1.09854	-1.23154	-1.38093		6608 List	R9	Down	Down	Down		Glyma.01G065800	887	UniRef100_I1J657 Uncharacterized protein n=1 Tax=Glycine max RepID=I1J657_SOYBN	0	100	UniRef100_G7IZD1 Cc-nbs-lrr resistance protein n=1 Tax=Medicago truncatula RepID=G7IZD1_MEDTR	0	71.28	AT3G14470.1|Symbols:|NB-ARC domain-containing disease resistance protein|chr3:4857940-4861104 FORWARD LENGTH=1054	5e-138	78.65	GO:0006952 GO:0009627 GO:0009697	defense response; salicylic acid biosynthetic process; systemic acquired resistance	GO:0005515 GO:0043531	ADP binding; protein binding	GO:0005576	extracellular region	PF00931	NB-ARC domain	PTHR23155	LEUCINE-RICH REPEAT-CONTAINING PROTEIN	KOG4658	Apoptotic_ATPase
Glyma.01G067300	-1.01897	-1.66329	-1.53945		6608 List	R9	Down	Down	Down		Glyma.01G067300	192	UniRef100_K7K2A1 DNA-directed RNA polymerase n=1 Tax=Glycine max RepID=K7K2A1_SOYBN	2e-98	68.67	UniRef100_K7K2A1 DNA-directed RNA polymerase n=1 Tax=Glycine max RepID=K7K2A1_SOYBN	2e-98	68.67	AT4G35800.1|Symbols:NRPB1, RPB1, RNA_POL_II_LSRNA_POL_II_LS, RNA_POL_II_LS|RNA polymerase II large subunit|chr4:16961115-16967892 REVERSE LENGTH=1839	9e-49	8.16	GO:0000394 GO:0006306 GO:0006351 GO:0006366 GO:0010228 GO:0016926 GO:0031047 GO:0050665	DNA methylation; RNA splicing, via endonucleolytic cleavage and ligation; gene silencing by RNA; hydrogen peroxide biosynthetic process; protein desumoylation; transcription, DNA-dependent; transcription from RNA polymerase II promoter; vegetative to reproductive phase transition of meristem	GO:0003677 GO:0003899 GO:0005515	DNA-directed RNA polymerase activity; DNA binding; protein binding	GO:0005634 GO:0005665 GO:0005773 GO:0009506 GO:0009507	DNA-directed RNA polymerase II, core complex; chloroplast; nucleus; plasmodesma; vacuole	PF04997	RNA polymerase Rpb1, domain 1	PTHR19376	DNA-DIRECTED RNA POLYMERASE	NA	NA
Glyma.01G068700	Not DE	Not DE	1.08223		1263 list	R1	Not DE	Not DE	Up		Glyma.01G068700	141	UniRef100_K7K2A8 Uncharacterized protein n=1 Tax=Glycine max RepID=K7K2A8_SOYBN	2e-89	100	NA	NA	NA	NA	NA	NA	NA	NA	NA	NA	NA	NA	NA	NA	NA	NA	NA	NA
Glyma.01G068900	-1.7351	-2.2922	-1.95292		6608 List	R9	Down	Down	Down		Glyma.01G068900	65	NA	NA	NA	NA	NA	NA	NA	NA	NA	NA	NA	NA	NA	NA	NA	NA	NA	NA	NA	NA	NA
Glyma.01G069000	-1.93363	-2.01012	-1.71854		6608 List	R9	Down	Down	Down		Glyma.01G069000	117	UniRef100_I1J684 Uncharacterized protein n=1 Tax=Glycine max RepID=I1J684_SOYBN	2e-78	100	NA	NA	NA	NA	NA	NA	NA	NA	NA	NA	NA	NA	NA	NA	NA	NA	NA	NA
Glyma.01G069500	1.77663	1.44313	1.7775		6608 List	R8	Up	Up	Up		Glyma.01G069500	606	UniRef100_I1J687 Uncharacterized protein n=1 Tax=Glycine max RepID=I1J687_SOYBN	0	100	UniRef100_Q9C667 Chaperonin 60 subunit beta 4, chloroplastic n=1 Tax=Arabidopsis thaliana RepID=CPNB4_ARATH	0	93.13	AT1G26230.1|Symbols:|TCP-1/cpn60 chaperonin family protein|chr1:9072388-9075272 REVERSE LENGTH=611	0	93.13	GO:0000023 GO:0006457 GO:0006655 GO:0016556 GO:0019252 GO:0019288 GO:0042026 GO:0043085 GO:0044267	cellular protein metabolic process; isopentenyl diphosphate biosynthetic process, mevalonate-independent pathway; mRNA modification; maltose metabolic process; phosphatidylglycerol biosynthetic process; positive regulation of catalytic activity; protein folding; protein refolding; starch biosynthetic process	GO:0005524	ATP binding	GO:0005737 GO:0009507 GO:0009570 GO:0009941	chloroplast; chloroplast envelope; chloroplast stroma; cytoplasm	PF00118	TCP-1/cpn60 chaperonin family	PTHR11353	CHAPERONIN	KOG0356	Mitochondrial_chaperonin,_Cpn60/Hsp60p
Glyma.01G070400	2.08538	2.38329	1.90937		6608 List	R8	Up	Up	Up		Glyma.01G070400	319	UniRef100_C6TG17 Putative uncharacterized protein n=1 Tax=Glycine max RepID=C6TG17_SOYBN	0	100	UniRef100_B6UFR4 Glutamate formiminotransferase n=1 Tax=Zea mays RepID=B6UFR4_MAIZE	2e-106	91.87	AT2G20830.1|Symbols:|transferases;folic acid binding|chr2:8968370-8969798 REVERSE LENGTH=297	2e-94	100.67	GO:0008152	metabolic process	GO:0005542 GO:0016740	folic acid binding; transferase activity	GO:0009507	chloroplast	PF07837	Formiminotransferase domain, N-terminal subdomain	PTHR12234	FORMIMINOTRANSFERASE-CYCLODEAMINASE	NA	NA
Glyma.01G070700	Not DE	-1.17633	-1.0954		1889 list	R7	Not DE	Down	Down		Glyma.01G070700	401	UniRef100_K7K2C0 Uncharacterized protein n=1 Tax=Glycine max RepID=K7K2C0_SOYBN	4e-166	86.69	UniRef100_D2DJQ3 Acetolactate synthase (Fragment) n=1 Tax=Glycine max RepID=D2DJQ3_SOYBN	1e-120	29.77	AT3G48560.1|Symbols:CSR1, ALS, AHAS, TZP5, IMR1|chlorsulfuron/imidazolinone resistant 1|chr3:18001530-18003542 REVERSE LENGTH=670	2e-90	28.66	GO:0009082	branched-chain amino acid biosynthetic process	GO:0000287 GO:0003824 GO:0003984 GO:0004737 GO:0016740 GO:0030976 GO:0050660	acetolactate synthase activity; catalytic activity; flavin adenine dinucleotide binding; magnesium ion binding; pyruvate decarboxylase activity; thiamine pyrophosphate binding; transferase activity	GO:0009507 GO:0009570	chloroplast; chloroplast stroma	PF02775	Thiamine pyrophosphate enzyme, C-terminal TPP binding domain	PTHR18968	THIAMINE PYROPHOSPHATE ENZYMES	NA	NA
Glyma.01G070900	-1.3923	-2.98607	-2.0459		6608 List	R9	Down	Down	Down		Glyma.01G070900	162	UniRef100_K7K2C2 Uncharacterized protein n=1 Tax=Glycine max RepID=K7K2C2_SOYBN	1e-112	100	UniRef100_K7KV21 Potassium transporter n=1 Tax=Glycine max RepID=K7KV21_SOYBN	4e-97	20.38	AT2G40540.2|Symbols:KT2, ATKT2, SHY3, KUP2, ATKUP2, TRK2|potassium transporter 2|chr2:16931445-16934516 FORWARD LENGTH=794	1e-51	19.9	GO:0000394 GO:0006813 GO:0009086 GO:0010075 GO:0071805	RNA splicing, via endonucleolytic cleavage and ligation; methionine biosynthetic process; potassium ion transmembrane transport; potassium ion transport; regulation of meristem growth	GO:0015079	potassium ion transmembrane transporter activity	GO:0005739 GO:0005886 GO:0016020	membrane; mitochondrion; plasma membrane	PF02705	K+ potassium transporter	NA	NA	NA	NA
Glyma.01G074600	-1.18598	Not DE	-1.62012		852 list	R5	Down	Not DE	Down		Glyma.01G074600	465	UniRef100_I1J3X8 Uncharacterized protein n=1 Tax=Glycine max RepID=I1J3X8_SOYBN	0	100	UniRef100_G7KUY2 Glucosyltransferase-13 n=1 Tax=Medicago truncatula RepID=G7KUY2_MEDTR	0	98.07	AT4G01070.1|Symbols:GT72B1, UGT72B1|UDP-Glycosyltransferase superfamily protein|chr4:461858-463300 REVERSE LENGTH=480	2e-152	94.79	GO:0006612 GO:0006805 GO:0008152 GO:0009611 GO:0009636 GO:0009651 GO:0009805 GO:0009963 GO:0010363 GO:0042178	coumarin biosynthetic process; metabolic process; positive regulation of flavonoid biosynthetic process; protein targeting to membrane; regulation of plant-type hypersensitive response; response to salt stress; response to toxic substance; response to wounding; xenobiotic catabolic process; xenobiotic metabolic process	GO:0008194 GO:0016757 GO:0016758 GO:0035251	UDP-glucosyltransferase activity; UDP-glycosyltransferase activity; transferase activity, transferring glycosyl groups; transferase activity, transferring hexosyl groups	GO:0005634	nucleus	PF00201	UDP-glucoronosyl and UDP-glucosyl transferase	PTHR11926	GLUCOSYL/GLUCURONOSYL TRANSFERASES	KOG1192	UDP-glucuronosyl_and_UDP-glucosyl_transferase
Glyma.01G076200	1.37746	Not DE	1.13345		852 list	R4	Up	Not DE	Up		Glyma.01G076200	127	UniRef100_I1J6F4 Uncharacterized protein n=1 Tax=Glycine max RepID=I1J6F4_SOYBN	5e-89	100	UniRef100_D7LRR6 Zinc ion binding protein n=1 Tax=Arabidopsis lyrata subsp. lyrata RepID=D7LRR6_ARALL	4e-37	97.67	AT3G60520.1|Symbols:|unknown protein; BEST Arabidopsis thaliana protein match is: unknown protein (TAIR:AT1G02070.1); Has 107 Blast hits to 107 proteins in 14 species: Archae - 0; Bacteria - 0; Metazoa - 0; Fungi - 0; Plants - 107; Viruses - 0; Other Eukaryotes - 0 (source: NCBI BLink).|chr3:22361751-22362467 REVERSE LENGTH=129	6e-38	97.67	GO:0008150	biological process	NA	NA	GO:0005575	cellular component	NA	NA	NA	NA	NA	NA
Glyma.01G076900	1.81541	Not DE	2.10033		852 list	R4	Up	Not DE	Up		Glyma.01G076900	459	UniRef100_I1J6F8 Uncharacterized protein n=1 Tax=Glycine max RepID=I1J6F8_SOYBN	0	100	UniRef100_Q8GZ38 Transcription factor UNE10 n=1 Tax=Arabidopsis thaliana RepID=UNE10_ARATH	3e-104	111.28	AT4G00050.1|Symbols:UNE10|basic helix-loop-helix (bHLH) DNA-binding superfamily protein|chr4:17863-19848 FORWARD LENGTH=399	3e-107	111.28	GO:0006355 GO:0009567	double fertilization forming a zygote and endosperm; regulation of transcription, DNA-dependent	GO:0003677 GO:0003700	DNA binding; sequence-specific DNA binding transcription factor activity	GO:0005634 GO:0009506	nucleus; plasmodesma	PF00010	Helix-loop-helix DNA-binding domain	PTHR10014	BASIC HELIX-LOOP-HELIX/LEUCINE ZIPPER TRANSCRIPTION FACTOR	NA	NA
Glyma.01G077000	5.61805	6.96854	7.08557		6608 List	R8	Up	Up	Up		Glyma.01G077000	278	UniRef100_Q39802 Cytokinin induced message n=1 Tax=Glycine max RepID=Q39802_SOYBN	0	100	UniRef100_Q39802 Cytokinin induced message n=1 Tax=Glycine max RepID=Q39802_SOYBN	0	100	AT1G65680.1|Symbols:ATEXPB2, EXPB2, ATHEXP BETA 1.4|expansin B2|chr1:24427266-24428399 FORWARD LENGTH=273	3e-113	91.21	GO:0009826 GO:0009828 GO:0009831 GO:0019953	plant-type cell wall loosening; plant-type cell wall modification involved in multidimensional cell growth; sexual reproduction; unidimensional cell growth	NA	NA	GO:0005576	extracellular region	PF01357 PF03330	Pollen allergen; Rare lipoprotein A (RlpA)-like double-psi beta-barrel	NA	NA	NA	NA
Glyma.01G077100	Not DE	1.22242	1.85839		1889 list	R6	Not DE	Up	Up		Glyma.01G077100	186	UniRef100_C6T2J5 CASP-like protein 4 n=1 Tax=Glycine max RepID=CSPL4_SOYBN	5e-132	100	UniRef100_C6T2J5 CASP-like protein 4 n=1 Tax=Glycine max RepID=CSPL4_SOYBN	5e-132	100	AT5G54980.1|Symbols:|Uncharacterised protein family (UPF0497)|chr5:22315799-22316560 FORWARD LENGTH=194	5e-52	81.96	GO:0045333	cellular respiration	GO:0008137	NADH dehydrogenase (ubiquinone) activity	GO:0005634 GO:0005747	mitochondrial respiratory chain complex I; nucleus	PF04535	Domain of unknown function (DUF588)	PTHR11615	NITRATE, FROMATE, IRON DEHYDROGENASE	NA	NA
Glyma.01G077700	2.3163	2.06097	1.43515		6608 List	R8	Up	Up	Up		Glyma.01G077700	368	UniRef100_C6TGA7 Uncharacterized protein n=1 Tax=Glycine max RepID=C6TGA7_SOYBN	0	98.92	UniRef100_U5GVE4 Nodulin MtN21 family protein n=1 Tax=Populus trichocarpa RepID=U5GVE4_POPTR	6e-165	97.24	AT3G28050.1|Symbols:|nodulin MtN21 /EamA-like transporter family protein|chr3:10442984-10445216 FORWARD LENGTH=367	1e-141	97.28	GO:0008150	biological process	NA	NA	GO:0016020	membrane	PF00892	EamA-like transporter family	NA	NA	NA	NA
Glyma.01G078700	-6.16047	-6.69559	-8.50072		6608 List	R9	Down	Down	Down		Glyma.01G078700	61	UniRef100_K7K2K5 Uncharacterized protein n=1 Tax=Glycine max RepID=K7K2K5_SOYBN	3e-36	100	NA	NA	NA	NA	NA	NA	NA	NA	NA	NA	NA	NA	NA	NA	NA	NA	NA	NA
Glyma.01G080700	1.00095	1.12238	1.33458		6608 List	R8	Up	Up	Up		Glyma.01G080700	320	UniRef100_C6TGW8 Putative uncharacterized protein n=1 Tax=Glycine max RepID=C6TGW8_SOYBN	0	100	UniRef100_G7K1K4 Dihydroflavonol-4-reductase n=1 Tax=Medicago truncatula RepID=G7K1K4_MEDTR	0	100	AT1G68540.1|Symbols:|NAD(P)-binding Rossmann-fold superfamily protein|chr1:25720066-25721282 FORWARD LENGTH=321	0	99.38	GO:0010584 GO:0044237 GO:0080110	cellular metabolic process; pollen exine formation; sporopollenin biosynthetic process	GO:0000166 GO:0003824 GO:0016491 GO:0050662	catalytic activity; coenzyme binding; nucleotide binding; oxidoreductase activity	GO:0005829	cytosol	PF01370	NAD dependent epimerase/dehydratase family	PTHR10366	NAD DEPENDENT EPIMERASE/DEHYDRATASE	KOG1502	Flavonol_reductase/cinnamoyl-CoA_reductase
Glyma.01G080900	Not DE	1.16304	1.09056		1889 list	R6	Not DE	Up	Up		Glyma.01G080900	192	UniRef100_I1J6K1 Uncharacterized protein n=1 Tax=Glycine max RepID=I1J6K1_SOYBN	1e-135	100	UniRef100_G7JX88 COSII n=1 Tax=Medicago truncatula RepID=G7JX88_MEDTR	2e-122	100	AT1G13380.1|Symbols:|Protein of unknown function (DUF1218)|chr1:4589218-4590362 REVERSE LENGTH=188	3e-90	101.6	GO:0008150	biological process	GO:0003674	molecular function	GO:0005576	extracellular region	PF06749	Protein of unknown function (DUF1218)	NA	NA	NA	NA
Glyma.01G081100	-1.33541	-1.37105	-1.5872		6608 List	R9	Down	Down	Down		Glyma.01G081100	372	UniRef100_K7K2M2 Uncharacterized protein n=1 Tax=Glycine max RepID=K7K2M2_SOYBN	0	100	UniRef100_B9HJ24 AP2 domain-containing transcription factor family protein n=1 Tax=Populus trichocarpa RepID=B9HJ24_POPTR	2e-51	110.65	AT1G68550.2|Symbols:|Integrase-type DNA-binding superfamily protein|chr1:25725810-25726784 REVERSE LENGTH=324	7e-37	107.41	GO:0006355	regulation of transcription, DNA-dependent	GO:0003677 GO:0003700	DNA binding; sequence-specific DNA binding transcription factor activity	GO:0005634	nucleus	PF00847	AP2 domain	NA	NA	NA	NA
Glyma.01G081300	2.0007	2.93231	2.64597		6608 List	R8	Up	Up	Up		Glyma.01G081300	929	UniRef100_I1J6K4 Uncharacterized protein n=1 Tax=Glycine max RepID=I1J6K4_SOYBN	0	100	UniRef100_G7JXA7 Alpha-D-xylosidase n=1 Tax=Medicago truncatula RepID=G7JXA7_MEDTR	0	96.44	AT1G68560.1|Symbols:ATXYL1, XYL1, TRG1|alpha-xylosidase 1|chr1:25734435-25737897 REVERSE LENGTH=915	0	98.14	GO:0000272 GO:0005975 GO:0005982 GO:0009664 GO:0009832 GO:0010411 GO:0045493 GO:0046686	carbohydrate metabolic process; plant-type cell wall biogenesis; plant-type cell wall organization; polysaccharide catabolic process; response to cadmium ion; starch metabolic process; xylan catabolic process; xyloglucan metabolic process	GO:0004553 GO:0009044 GO:0046556 GO:0080176	alpha-N-arabinofuranosidase activity; hydrolase activity, hydrolyzing O-glycosyl compounds; xylan 1,4-beta-xylosidase activity; xyloglucan 1,6-alpha-xylosidase activity	GO:0005576 GO:0005618 GO:0009505 GO:0009506 GO:0009507 GO:0048046	apoplast; cell wall; chloroplast; extracellular region; plant-type cell wall; plasmodesma	PF01055	Glycosyl hydrolases family 31	PTHR22762	ALPHA-GLUCOSIDASE	KOG1065	Maltase_glucoamylase_and_related_hydrolases,_glycosyl_hydrolase_family_31
Glyma.01G081600	Not DE	3.22849	2.33683		1889 list	R6	Not DE	Up	Up		Glyma.01G081600	577	UniRef100_UPI0001890C0B PREDICTED: probable nitrite transporter At1g68570-like n=1 Tax=Glycine max RepID=UPI0001890C0B	0	100	UniRef100_G7JZD5 Peptide transporter PTR n=1 Tax=Medicago truncatula RepID=G7JZD5_MEDTR	0	98.46	AT1G68570.1|Symbols:|Major facilitator superfamily protein|chr1:25746811-25750110 FORWARD LENGTH=596	0	95.97	GO:0006857	oligopeptide transport	GO:0005215	transporter activity	GO:0005886 GO:0016020	membrane; plasma membrane	PF00854	POT family	PTHR11654	OLIGOPEPTIDE TRANSPORTER-RELATED	KOG1237	H+/oligopeptide_symporter
Glyma.01G082000	Not DE	1.0229	1.29418		1889 list	R6	Not DE	Up	Up		Glyma.01G082000	315	UniRef100_I1J6K9 Uncharacterized protein n=1 Tax=Glycine max RepID=I1J6K9_SOYBN	0	100	UniRef100_G7LG85 DNA-3-methyladenine glycosylase n=1 Tax=Medicago truncatula RepID=G7LG85_MEDTR	1e-168	95.44	AT1G13635.2|Symbols:|DNA glycosylase superfamily protein|chr1:4674248-4675784 FORWARD LENGTH=311	1e-133	99.04	GO:0006281 GO:0006284	DNA repair; base-excision repair	GO:0003824 GO:0008725	DNA-3-methyladenine glycosylase activity; catalytic activity	GO:0005634	nucleus	PF03352	Methyladenine glycosylase	NA	NA	NA	NA
Glyma.01G083000	-1.85808	-1.08876	-1.5097		6608 List	R9	Down	Down	Down		Glyma.01G083000	404	UniRef100_C6TEJ2 Uncharacterized protein n=1 Tax=Glycine max RepID=C6TEJ2_SOYBN	0	100	NA	NA	NA	AT1G13340.1|Symbols:|Regulator of Vps4 activity in the MVB pathway protein|chr1:4569622-4571043 REVERSE LENGTH=409	1e-90	98.53	GO:0006979 GO:0009697 GO:0009863 GO:0031348 GO:0045087	innate immune response; negative regulation of defense response; response to oxidative stress; salicylic acid biosynthetic process; salicylic acid mediated signaling pathway	NA	NA	GO:0005737	cytoplasm	PF03398	Regulator of Vps4 activity in the MVB pathway	PTHR12161	UNCHARACTERIZED DUF292	KOG2027	Spindle_pole_body_protein
Glyma.01G084000	Not DE	-1.26845	-1.52766		1889 list	R7	Not DE	Down	Down		Glyma.01G084000	150	UniRef100_I1J6M6 Uncharacterized protein n=1 Tax=Glycine max RepID=I1J6M6_SOYBN	7e-107	100	UniRef100_P0CW98 Protein PLANT CADMIUM RESISTANCE 9 n=1 Tax=Arabidopsis thaliana RepID=PCR9_ARATH	6e-37	90.54	AT1G58320.1|Symbols:|PLAC8 family protein|chr1:21634123-21635303 REVERSE LENGTH=148	7e-40	90.54	GO:0008150	biological process	GO:0003674	molecular function	GO:0005886	plasma membrane	PF04749	PLAC8 family	PTHR15907	FAMILY NOT NAMED	NA	NA
Glyma.01G084500	1.95841	1.93795	2.18346		6608 List	R8	Up	Up	Up		Glyma.01G084500	460	UniRef100_K7K2P2 Uncharacterized protein n=1 Tax=Glycine max RepID=K7K2P2_SOYBN	0	100	UniRef100_G7JYE2 Choline transporter-like protein 5-A n=1 Tax=Medicago truncatula RepID=G7JYE2_MEDTR	0	93.83	AT1G25500.2|Symbols:|Plasma-membrane choline transporter family protein|chr1:8955437-8957793 REVERSE LENGTH=488	0	92.01	GO:0008150	biological process	NA	NA	GO:0005886 GO:0009507	chloroplast; plasma membrane	PF04515	Plasma-membrane choline transporter	PTHR12385	CTL TRANSPORTER	KOG1362	Choline_transporter-like_protein
Glyma.01G084600	Not DE	1.14776	1.56972		1889 list	R6	Not DE	Up	Up		Glyma.01G084600	485	UniRef100_I1J6N3 Uncharacterized protein n=1 Tax=Glycine max RepID=I1J6N3_SOYBN	0	100	UniRef100_B9HWK9 Aspartyl protease family protein n=1 Tax=Populus trichocarpa RepID=B9HWK9_POPTR	0	100	AT1G25510.1|Symbols:|Eukaryotic aspartyl protease family protein|chr1:8959372-8960823 REVERSE LENGTH=483	0	96.27	GO:0006508	proteolysis	GO:0004190	aspartic-type endopeptidase activity	GO:0005576	extracellular region	PF00026	Eukaryotic aspartyl protease	PTHR13683	ASPARTYL PROTEASES	KOG1339	Aspartyl_protease
Glyma.01G084800	Not DE	1.40766	1.86346		1889 list	R6	Not DE	Up	Up		Glyma.01G084800	438	UniRef100_I1J6N5 Uncharacterized protein n=3 Tax=Glycine max RepID=I1J6N5_SOYBN	0	100	UniRef100_G7JYD9 Lysine/histidine transporter n=1 Tax=Medicago truncatula RepID=G7JYD9_MEDTR	0	99.09	AT1G25530.1|Symbols:|Transmembrane amino acid transporter family protein|chr1:8964827-8967391 REVERSE LENGTH=440	0	96.82	GO:0006865	amino acid transport	GO:0015171	amino acid transmembrane transporter activity	GO:0005886 GO:0016020	membrane; plasma membrane	PF01490	Transmembrane amino acid transporter protein	PTHR22950	AMINO ACID TRANSPORTER	KOG1303	Amino_acid_transporters
Glyma.01G085800	Not DE	1.17853	2.30052		1889 list	R6	Not DE	Up	Up		Glyma.01G085800	457	UniRef100_I1J6P3 Uncharacterized protein n=1 Tax=Glycine max RepID=I1J6P3_SOYBN	0	100	UniRef100_D2DW77 UDP-glucosyl transferase n=1 Tax=Phaseolus vulgaris RepID=D2DW77_PHAVU	0	99.13	AT3G02100.1|Symbols:|UDP-Glycosyltransferase superfamily protein|chr3:368840-370484 REVERSE LENGTH=464	2e-124	98.06	GO:0008152	metabolic process	GO:0008194 GO:0016757 GO:0016758	UDP-glycosyltransferase activity; transferase activity, transferring glycosyl groups; transferase activity, transferring hexosyl groups	GO:0005634	nucleus	PF00201	UDP-glucoronosyl and UDP-glucosyl transferase	PTHR11926	GLUCOSYL/GLUCURONOSYL TRANSFERASES	KOG1192	UDP-glucuronosyl_and_UDP-glucosyl_transferase
Glyma.01G086000	-1.45985	-1.5425	-1.23985		6608 List	R9	Down	Down	Down		Glyma.01G086000	436	UniRef100_I1J6P4 Ribosome biogenesis protein WDR12 homolog n=1 Tax=Glycine max RepID=I1J6P4_SOYBN	0	100	UniRef100_I1J6P4 Ribosome biogenesis protein WDR12 homolog n=1 Tax=Glycine max RepID=I1J6P4_SOYBN	0	100	AT5G15550.1|Symbols:|Transducin/WD40 repeat-like superfamily protein|chr5:5059051-5062003 REVERSE LENGTH=433	0	98.61	GO:0000478 GO:0001510 GO:0006606 GO:0006626 GO:0008150 GO:0051604	RNA methylation; biological process; endonucleolytic cleavage involved in rRNA processing; protein import into nucleus; protein maturation; protein targeting to mitochondrion	GO:0000166	nucleotide binding	GO:0005634 GO:0005730 GO:0005834 GO:0009506 GO:0080008	CUL4-RING ubiquitin ligase complex; heterotrimeric G-protein complex; nucleolus; nucleus; plasmodesma	PF08154 PF00400	NLE (NUC135) domain; WD domain, G-beta repeat	PTHR19855	WD40 REPEAT PROTEIN 12, 37	KOG0313	Microtubule_binding_protein_YTM1_(contains_WD40_repeats)
Glyma.01G086600	1.32923	1.20993	1.19853		6608 List	R8	Up	Up	Up		Glyma.01G086600	332	UniRef100_UPI0003DE9FD6 PREDICTED: mediator of RNA polymerase II transcription subunit 25-like n=1 Tax=Glycine max RepID=UPI0003DE9FD6	6e-154	80.52	UniRef100_B9HWL3 PHYTOCHROME AND FLOWERING TIME 1 family protein n=1 Tax=Populus trichocarpa RepID=B9HWL3_POPTR	9e-78	26.63	AT1G25540.1|Symbols:PFT1|phytochrome and flowering time regulatory protein (PFT1)|chr1:8969392-8974446 REVERSE LENGTH=836	4e-57	24.16	GO:0009585 GO:0009867 GO:0009909 GO:0009911 GO:0010114 GO:0010218 GO:0031349 GO:0045893 GO:0050832	defense response to fungus; jasmonic acid mediated signaling pathway; positive regulation of defense response; positive regulation of flower development; positive regulation of transcription, DNA-dependent; red, far-red light phototransduction; regulation of flower development; response to far red light; response to red light	GO:0003677 GO:0003713 GO:0005515	DNA binding; protein binding; transcription coactivator activity	GO:0005634 GO:0016592	mediator complex; nucleus	PF11265	Mediator complex subunit 25 von Willebrand factor type A	PTHR12433	PROSTATE TUMOR OVEREXPRESSED GENE 1 (PTOV1)	NA	NA
Glyma.01G086700	1.92755	1.39481	1.50792		6608 List	R8	Up	Up	Up		Glyma.01G086700	380	UniRef100_I1J6P8 Uncharacterized protein n=1 Tax=Glycine max RepID=I1J6P8_SOYBN	0	100	UniRef100_G7JYB4 Two-component response regulator ARR14 n=1 Tax=Medicago truncatula RepID=G7JYB4_MEDTR	2.33e-156	104.61	AT1G25550.1|Symbols:|myb-like transcription factor family protein|chr1:8976644-8977942 FORWARD LENGTH=344	2e-84	96.51	GO:0006355 GO:0010167 GO:0015706	nitrate transport; regulation of transcription, DNA-dependent; response to nitrate	GO:0003677 GO:0003700	DNA binding; sequence-specific DNA binding transcription factor activity	GO:0005634	nucleus	PF00249	Myb-like DNA-binding domain	NA	NA	NA	NA
Glyma.01G086900	-1.01458	Not DE	-1.40465		852 list	R5	Down	Not DE	Down		Glyma.01G086900	256	UniRef100_F6KBT1 Allene oxide cyclase 1 n=1 Tax=Glycine max RepID=F6KBT1_SOYBN	0	100	UniRef100_F6KBT1 Allene oxide cyclase 1 n=1 Tax=Glycine max RepID=F6KBT1_SOYBN	0	100	AT1G13280.1|Symbols:AOC4|allene oxide cyclase 4|chr1:4547624-4548552 FORWARD LENGTH=254	7e-91	82.28	GO:0009695	jasmonic acid biosynthetic process	GO:0016853 GO:0046423	allene-oxide cyclase activity; isomerase activity	GO:0005886 GO:0009507	chloroplast; plasma membrane	PF06351	Allene oxide cyclase	NA	NA	NA	NA
Glyma.01G087700	1.08974	1.34926	1.31127		6608 List	R8	Up	Up	Up		Glyma.01G087700	643	UniRef100_K7K2R7 Uncharacterized protein n=1 Tax=Glycine max RepID=K7K2R7_SOYBN	0	100	UniRef100_G7JX54 Receptor-like protein kinase n=1 Tax=Medicago truncatula RepID=G7JX54_MEDTR	0	99.53	AT1G25570.1|Symbols:|Di-glucose binding protein with Leucine-rich repeat domain|chr1:8992183-8995430 REVERSE LENGTH=628	0	95.22	NA	NA	NA	NA	GO:0005768 GO:0005773 GO:0005794 GO:0005802 GO:0005886	Golgi apparatus; endosome; plasma membrane; trans-Golgi network; vacuole	PF11721 PF00560	Di-glucose binding within endoplasmic reticulum; Leucine Rich Repeat	PTHR24420	LEUCINE-RICH REPEAT RECEPTOR-LIKE PROTEIN KINASE	NA	NA
Glyma.01G088300	1.76185	1.03978	1.91313		6608 List	R8	Up	Up	Up		Glyma.01G088300	377	UniRef100_K7K2S1 Uncharacterized protein n=1 Tax=Glycine max RepID=K7K2S1_SOYBN	0	100	UniRef100_B9HIY4 Basic helix-loop-helix family protein n=1 Tax=Populus trichocarpa RepID=B9HIY4_POPTR	4e-146	101.99	AT1G68810.1|Symbols:|basic helix-loop-helix (bHLH) DNA-binding superfamily protein|chr1:25861289-25862882 FORWARD LENGTH=368	3e-111	96.47	GO:0006355	regulation of transcription, DNA-dependent	GO:0003677 GO:0003700	DNA binding; sequence-specific DNA binding transcription factor activity	GO:0005634	nucleus	PF00010	Helix-loop-helix DNA-binding domain	PTHR12565	STEROL REGULATORY ELEMENT-BINDING PROTEIN	NA	NA
Glyma.01G088400	1.51393	Not DE	1.33235		852 list	R4	Up	Not DE	Up		Glyma.01G088400	143	NA	NA	NA	NA	NA	NA	NA	NA	NA	NA	NA	NA	NA	NA	NA	NA	NA	NA	NA	NA	NA
Glyma.01G089800	3.79184	5.59784	3.99845		6608 List	R8	Up	Up	Up		Glyma.01G089800	322	UniRef100_I1J6S0 Uncharacterized protein n=1 Tax=Glycine max RepID=I1J6S0_SOYBN	0	100	UniRef100_M8BKT0 Clavaminate synthase-like protein n=1 Tax=Aegilops tauschii RepID=M8BKT0_AEGTA	1e-106	104.4	AT3G21360.1|Symbols:|2-oxoglutarate (2OG) and Fe(II)-dependent oxygenase superfamily protein|chr3:7522865-7524036 FORWARD LENGTH=330	5e-78	92.73	GO:0055114	oxidation-reduction process	GO:0016491	oxidoreductase activity	GO:0005634	nucleus	PF02668	Taurine catabolism dioxygenase TauD, TfdA family	NA	NA	NA	NA
Glyma.01G090200	2.63525	3.16398	2.3953		6608 List	R8	Up	Up	Up		Glyma.01G090200	466	UniRef100_K7K2T2 Uncharacterized protein n=2 Tax=Glycine max RepID=K7K2T2_SOYBN	0	100	UniRef100_G7I4Y3 Piriformospora indica-insensitive protein n=1 Tax=Medicago truncatula RepID=G7I4Y3_MEDTR	0	84.57	AT1G68780.1|Symbols:|RNI-like superfamily protein|chr1:25831881-25833335 REVERSE LENGTH=432	5e-164	93.98	GO:0002237 GO:0007165 GO:0010103 GO:0048443	response to molecule of bacterial origin; signal transduction; stamen development; stomatal complex morphogenesis	NA	NA	GO:0005886	plasma membrane	PF00560	Leucine Rich Repeat	PTHR24420	LEUCINE-RICH REPEAT RECEPTOR-LIKE PROTEIN KINASE	NA	NA
Glyma.01G090400	-1.70443	-1.63768	-2.28528		6608 List	R9	Down	Down	Down		Glyma.01G090400	95	UniRef100_K7K2T3 Uncharacterized protein n=1 Tax=Glycine max RepID=K7K2T3_SOYBN	3e-62	100	UniRef100_Q29PV4 Protein IDA-LIKE 1 n=1 Tax=Arabidopsis thaliana RepID=IDL1_ARATH	1e-08	93.02	AT3G25655.1|Symbols:IDL1|inflorescence deficient in abscission (IDA)-like 1|chr3:9337709-9337969 REVERSE LENGTH=86	1e-11	93.02	GO:0010227 GO:0048765	floral organ abscission; root hair cell differentiation	GO:0003674	molecular function	GO:0005576	extracellular region	NA	NA	NA	NA	NA	NA
Glyma.01G090900	Not DE	-1.19637	-1.58627		1889 list	R7	Not DE	Down	Down		Glyma.01G090900	153	UniRef100_I1J6S8 Uncharacterized protein n=1 Tax=Glycine max RepID=I1J6S8_SOYBN	9e-108	100	UniRef100_G7KA76 Nudix hydrolase n=1 Tax=Medicago truncatula RepID=G7KA76_MEDTR	3e-70	98.04	AT1G68760.1|Symbols:ATNUDT1, ATNUDX1, NUDX1|nudix hydrolase _x0001_1|chr1:25829090-25829607 FORWARD LENGTH=147	3e-62	94.56	GO:0006974	response to DNA damage stimulus	GO:0008413 GO:0016787 GO:0019177	8-oxo-7,8-dihydroguanosine triphosphate pyrophosphatase activity; dihydroneopterin triphosphate pyrophosphohydrolase activity; hydrolase activity	GO:0005829	cytosol	PF00293	NUDIX domain	PTHR22769	MUTT/NUDIX HYDROLASE	NA	NA
Glyma.01G091400	-5.33508	-3.29104	-5.26792		6608 List	R9	Down	Down	Down		Glyma.01G091400	389	UniRef100_I1J6T1 Uncharacterized protein n=1 Tax=Glycine max RepID=I1J6T1_SOYBN	0	100	UniRef100_P30080 Chalcone synthase 6 n=1 Tax=Glycine max RepID=CHS6_SOYBN	0	100	AT5G13930.1|Symbols:CHS, TT4, ATCHS|Chalcone and stilbene synthase family protein|chr5:4488762-4490035 FORWARD LENGTH=395	0	97.22	GO:0006979 GO:0008152 GO:0009058 GO:0009411 GO:0009611 GO:0009629 GO:0009715 GO:0009718 GO:0009733 GO:0009744 GO:0009753 GO:0009813 GO:0009926 GO:0010224 GO:0031540	anthocyanin-containing compound biosynthetic process; auxin polar transport; biosynthetic process; chalcone biosynthetic process; flavonoid biosynthetic process; metabolic process; regulation of anthocyanin biosynthetic process; response to UV; response to UV-B; response to auxin stimulus; response to gravity; response to jasmonic acid stimulus; response to oxidative stress; response to sucrose s…	GO:0003824 GO:0005515 GO:0016210 GO:0016746 GO:0016747	catalytic activity; naringenin-chalcone synthase activity; protein binding; transferase activity, transferring acyl groups; transferase activity, transferring acyl groups other than amino-acyl groups	GO:0005634 GO:0005737 GO:0005783 GO:0009705	cytoplasm; endoplasmic reticulum; nucleus; plant-type vacuole membrane	PF02797 PF00195	Chalcone and stilbene synthases, C-terminal domain; Chalcone and stilbene synthases, N-terminal domain	PTHR11877	HYDROXYMETHYLGLUTARYL-COA SYNTHASE	NA	NA
Glyma.01G092200	Not DE	-1.14488	-1.49119		1889 list	R7	Not DE	Down	Down		Glyma.01G092200	262	UniRef100_C6TAX2 Uncharacterized protein n=1 Tax=Glycine max RepID=C6TAX2_SOYBN	2e-29	97.03	NA	NA	NA	NA	NA	NA	NA	NA	NA	NA	NA	NA	NA	NA	NA	NA	NA	NA
Glyma.01G092300	Not DE	1.05297	1.35817		1889 list	R6	Not DE	Up	Up		Glyma.01G092300	275	UniRef100_I1J6T7 Uncharacterized protein n=1 Tax=Glycine max RepID=I1J6T7_SOYBN	9e-168	100	NA	NA	NA	NA	NA	NA	NA	NA	NA	NA	NA	NA	NA	NA	NA	NA	NA	NA
Glyma.01G093000	Not DE	Not DE	-1.02819		1263 list	R2	Not DE	Not DE	Down		Glyma.01G093000	373	UniRef100_I1J6U0 Uncharacterized protein n=2 Tax=Glycine max RepID=I1J6U0_SOYBN	0	103.91	UniRef100_Q9FFU1 CRS2-associated factor 2, mitochondrial n=1 Tax=Arabidopsis thaliana RepID=CAF2M_ARATH	3e-152	94.13	AT5G54890.1|Symbols:|RNA-binding CRS1 / YhbY (CRM) domain-containing protein|chr5:22293346-22294909 FORWARD LENGTH=358	4e-155	94.13	GO:0008150	biological process	GO:0003723	RNA binding	GO:0005739	mitochondrion	PF01985	CRS1 / YhbY (CRM) domain	NA	NA	NA	NA
Glyma.01G095500	Not DE	Not DE	4.25004		1263 list	R1	Not DE	Not DE	Up		Glyma.01G095500	304	UniRef100_I1KDQ1 Uncharacterized protein n=1 Tax=Glycine max RepID=I1KDQ1_SOYBN	0	100	UniRef100_G7LH18 Transcription factor bHLH96 n=1 Tax=Medicago truncatula RepID=G7LH18_MEDTR	2e-144	96.47	AT5G46690.1|Symbols:bHLH071|beta HLH protein 71|chr5:18945639-18947434 FORWARD LENGTH=327	6e-69	92.66	GO:0006355	regulation of transcription, DNA-dependent	GO:0003677 GO:0003700	DNA binding; sequence-specific DNA binding transcription factor activity	GO:0005634	nucleus	PF00010	Helix-loop-helix DNA-binding domain	PTHR11534	MYOGENIC FACTOR	NA	NA
Glyma.01G096000	Not DE	-1.31553	-1.05713		1889 list	R7	Not DE	Down	Down		Glyma.01G096000	211	UniRef100_I1J6B7 Uncharacterized protein n=1 Tax=Glycine max RepID=I1J6B7_SOYBN	7e-156	100	UniRef100_I0B672 PLATZ n=1 Tax=Gossypium hirsutum RepID=I0B672_GOSHI	7e-121	98.13	AT4G17900.1|Symbols:|PLATZ transcription factor family protein|chr4:9946046-9947697 FORWARD LENGTH=227	3e-106	89.87	GO:0008150	biological process	NA	NA	GO:0005739	mitochondrion	PF04640	PLATZ transcription factor	NA	NA	NA	NA
Glyma.01G097000	2.57262	1.65837	1.5785		6608 List	R8	Up	Up	Up		Glyma.01G097000	215	UniRef100_C6TKF4 Uncharacterized protein n=1 Tax=Glycine max RepID=C6TKF4_SOYBN	3e-156	100	UniRef100_F2YHU9 Abscisic acid receptor PYR1 n=1 Tax=Fragaria ananassa RepID=F2YHU9_FRAAN	1e-99	99.04	AT4G17870.1|Symbols:PYR1, RCAR11|Polyketide cyclase/dehydrase and lipid transport superfamily protein|chr4:9928792-9929367 FORWARD LENGTH=191	9e-87	97.38	GO:0009738 GO:0010029 GO:0080163	abscisic acid mediated signaling pathway; regulation of protein serine/threonine phosphatase activity; regulation of seed germination	GO:0004872 GO:0005515 GO:0010427 GO:0042803	abscisic acid binding; protein binding; protein homodimerization activity; receptor activity	GO:0005634	nucleus	PF10604	Polyketide cyclase / dehydrase and lipid transport	NA	NA	NA	NA
Glyma.01G097900	Not DE	Not DE	-1.02634		1263 list	R2	Not DE	Not DE	Down		Glyma.01G097900	649	UniRef100_I1J6W3 Uncharacterized protein n=1 Tax=Glycine max RepID=I1J6W3_SOYBN	0	100	UniRef100_G7LHS8 Zinc finger protein n=1 Tax=Medicago truncatula RepID=G7LHS8_MEDTR	0	106.06	AT2G22680.1|Symbols:|Zinc finger (C3HC4-type RING finger) family protein|chr2:9645433-9647484 FORWARD LENGTH=683	1e-147	94.88	GO:0009062 GO:0009690 GO:0016132	brassinosteroid biosynthetic process; cytokinin metabolic process; fatty acid catabolic process	GO:0004842 GO:0008270	ubiquitin-protein ligase activity; zinc ion binding	GO:0005576	extracellular region	PF00097 PF00092	Zinc finger, C3HC4 type (RING finger); von Willebrand factor type A domain	PTHR11210	RING BOX	KOG0320	Predicted_E3_ubiquitin_ligase
Glyma.01G098200	-4.87339	-4.7526	-5.65795		6608 List	R9	Down	Down	Down		Glyma.01G098200	285	UniRef100_K7K2W5 Uncharacterized protein n=1 Tax=Glycine max RepID=K7K2W5_SOYBN	0	100	NA	NA	NA	NA	NA	NA	NA	NA	NA	NA	NA	NA	NA	NA	NA	NA	NA	NA
Glyma.01G098300	-5.67328	-5.28601	-5.17818		6608 List	R9	Down	Down	Down		Glyma.01G098300	277	UniRef100_K7K2X0 Uncharacterized protein n=1 Tax=Glycine max RepID=K7K2X0_SOYBN	0	100	NA	NA	NA	NA	NA	NA	NA	NA	NA	NA	NA	NA	NA	NA	NA	NA	NA	NA
Glyma.01G098400	1.17015	Not DE	1.02418		852 list	R4	Up	Not DE	Up		Glyma.01G098400	414	UniRef100_I1J6W7 Uncharacterized protein n=1 Tax=Glycine max RepID=I1J6W7_SOYBN	0	100	UniRef100_C6ZRU1 Protein kinase n=1 Tax=Glycine max RepID=C6ZRU1_SOYBN	0	100.24	AT2G28930.3|Symbols:APK1B, PK1B|protein kinase 1B|chr2:12424551-12426565 FORWARD LENGTH=415	0	99.28	GO:0006468 GO:0006499	N-terminal protein myristoylation; protein phosphorylation	GO:0004672 GO:0004674 GO:0004713 GO:0005524 GO:0016301 GO:0016772	ATP binding; kinase activity; protein kinase activity; protein serine/threonine kinase activity; protein tyrosine kinase activity; transferase activity, transferring phosphorus-containing groups	GO:0005886 GO:0009507	chloroplast; plasma membrane	PF00069	Protein kinase domain	PTHR24420	LEUCINE-RICH REPEAT RECEPTOR-LIKE PROTEIN KINASE	KOG1187	Serine/threonine_protein_kinase
Glyma.01G098700	-3.55344	-2.35116	-2.96509		6608 List	R9	Down	Down	Down		Glyma.01G098700	303	UniRef100_I1J6W9 Uncharacterized protein n=1 Tax=Glycine max RepID=I1J6W9_SOYBN	0	100	UniRef100_K7WEQ0 Catalytic/ hydrolase n=1 Tax=Zea mays RepID=K7WEQ0_MAIZE	7e-138	107.86	AT5G02230.2|Symbols:|Haloacid dehalogenase-like hydrolase (HAD) superfamily protein|chr5:449132-450507 FORWARD LENGTH=280	5e-137	107.86	GO:0008152	metabolic process	GO:0003824 GO:0016787	catalytic activity; hydrolase activity	NA	NA	NA	NA	PTHR18901	2-DEOXYGLUCOSE-6-PHOSPHATE PHOSPHATASE 2	KOG3109	Haloacid_dehalogenase-like_hydrolase
Glyma.01G099000	Not DE	1.06775	1.14546		1889 list	R6	Not DE	Up	Up		Glyma.01G099000	144	UniRef100_UPI0003DE8D21 PREDICTED: acyl-coenzyme A oxidase 4, peroxisomal-like n=1 Tax=Glycine max RepID=UPI0003DE8D21	1e-37	20.51	UniRef100_J7K895 Acyl-CoA oxidase 4 n=1 Tax=Prunus persica RepID=J7K895_PRUPE	2e-33	20.37	AT3G51840.1|Symbols:ACX4, ATSCX, ATG6|acyl-CoA oxidase 4|chr3:19225653-19229008 REVERSE LENGTH=436	1e-32	20.64	GO:0006623 GO:0006635 GO:0007030 GO:0007033 GO:0008152 GO:0009793 GO:0016192 GO:0016558 GO:0044265 GO:0046459 GO:0055114	Golgi organization; cellular macromolecule catabolic process; embryo development ending in seed dormancy; fatty acid beta-oxidation; metabolic process; oxidation-reduction process; protein import into peroxisome matrix; protein targeting to vacuole; short-chain fatty acid metabolic process; vacuole organization; vesicle-mediated transport	GO:0003995 GO:0003997 GO:0016491 GO:0016627 GO:0050660	acyl-CoA dehydrogenase activity; acyl-CoA oxidase activity; flavin adenine dinucleotide binding; oxidoreductase activity; oxidoreductase activity, acting on the CH-CH group of donors	GO:0005739 GO:0005777	mitochondrion; peroxisome	PF02770	Acyl-CoA dehydrogenase, middle domain	PTHR10909	ELECTRON TRANSPORT OXIDOREDUCTASE	NA	NA
Glyma.01G101100	1.48477	2.09502	1.35215		6608 List	R8	Up	Up	Up		Glyma.01G101100	463	UniRef100_I1J6Y4 Uncharacterized protein n=1 Tax=Glycine max RepID=I1J6Y4_SOYBN	0	100	UniRef100_G7JTD5 Avr9/Cf-9 rapidly elicited protein n=1 Tax=Medicago truncatula RepID=G7JTD5_MEDTR	0	64.24	AT5G51670.1|Symbols:|Protein of unknown function (DUF668)|chr5:20993560-20995096 FORWARD LENGTH=474	1e-52	93.46	GO:0008150	biological process	NA	NA	GO:0005739	mitochondrion	PF11961 PF05003	Domain of unknown function (DUF3475); Protein of unknown function (DUF668)	NA	NA	NA	NA
Glyma.01G102300	Not DE	-1.26895	-1.34822		1889 list	R7	Not DE	Down	Down		Glyma.01G102300	96	UniRef100_C6SX69 Uncharacterized protein n=1 Tax=Glycine max RepID=C6SX69_SOYBN	2e-61	100	UniRef100_K9N5V5 Legume-specific protein n=1 Tax=Aeschynomene evenia RepID=K9N5V5_9FABA	4e-30	102.2	AT5G02090.1|Symbols:|unknown protein; Has 30 Blast hits to 30 proteins in 10 species: Archae - 0; Bacteria - 0; Metazoa - 0; Fungi - 0; Plants - 30; Viruses - 0; Other Eukaryotes - 0 (source: NCBI BLink).|chr5:412350-412607 REVERSE LENGTH=85	5e-11	90.59	GO:0008150	biological process	GO:0003674	molecular function	GO:0005739	mitochondrion	NA	NA	NA	NA	NA	NA
Glyma.01G103400	-2.45792	-2.12986	-2.32841		6608 List	R9	Down	Down	Down		Glyma.01G103400	70	UniRef100_K7K309 Uncharacterized protein n=1 Tax=Glycine max RepID=K7K309_SOYBN	5e-41	100	UniRef100_E3W9C2 Protein disulfide isomerase S-1 (Fragment) n=1 Tax=Glycine max RepID=E3W9C2_SOYBN	1e-33	24.64	AT2G47470.1|Symbols:ATPDIL2-1, UNE5, MEE30, PDI11, ATPDI11|thioredoxin family protein|chr2:19481503-19483683 FORWARD LENGTH=361	6e-23	19.11	GO:0006094 GO:0006096 GO:0006662 GO:0009553 GO:0009567 GO:0009627 GO:0009651 GO:0009793 GO:0034976 GO:0045454 GO:0046686 GO:0048868	cell redox homeostasis; double fertilization forming a zygote and endosperm; embryo development ending in seed dormancy; embryo sac development; gluconeogenesis; glycerol ether metabolic process; glycolysis; pollen tube development; response to cadmium ion; response to endoplasmic reticulum stress; response to salt stress; systemic acquired resistance	GO:0003756 GO:0009055 GO:0015035 GO:0016853	electron carrier activity; isomerase activity; protein disulfide isomerase activity; protein disulfide oxidoreductase activity	GO:0005576 GO:0005774 GO:0005783 GO:0009505	endoplasmic reticulum; extracellular region; plant-type cell wall; vacuolar membrane	PF07749	Endoplasmic reticulum protein ERp29, C-terminal domain	NA	NA	NA	NA
Glyma.01G103500	1.47396	1.42388	1.09635		6608 List	R8	Up	Up	Up		Glyma.01G103500	693	UniRef100_K7K310 Auxin response factor n=1 Tax=Glycine max RepID=K7K310_SOYBN	0	100	UniRef100_K7K310 Auxin response factor n=1 Tax=Glycine max RepID=K7K310_SOYBN	0	100	AT4G23980.1|Symbols:ARF9|auxin response factor 9|chr4:12451592-12454737 FORWARD LENGTH=638	0	103.13	GO:0006355 GO:0009725	regulation of transcription, DNA-dependent; response to hormone stimulus	GO:0003700 GO:0005515	protein binding; sequence-specific DNA binding transcription factor activity	GO:0005634	nucleus	PF02309 PF06507 PF02362	AUX/IAA family; Auxin response factor; B3 DNA binding domain	NA	NA	NA	NA
Glyma.01G104100	Not DE	Not DE	5.81697		1263 list	R1	Not DE	Not DE	Up		Glyma.01G104100	564	UniRef100_I1J709 Uncharacterized protein n=1 Tax=Glycine max RepID=I1J709_SOYBN	0	100	UniRef100_G7JQL8 Isochorismate synthase n=1 Tax=Medicago truncatula RepID=G7JQL8_MEDTR	0	98.25	AT1G18870.1|Symbols:ICS2, ATICS2|isochorismate synthase 2|chr1:6515486-6519176 FORWARD LENGTH=562	0	90.93	GO:0009058 GO:0042372	biosynthetic process; phylloquinone biosynthetic process	GO:0008909	isochorismate synthase activity	GO:0009507 GO:0009536	chloroplast; plastid	PF00425	chorismate binding enzyme	PTHR11236	AMINOBENZOATE/ANTHRANILATE SYNTHASE	KOG1223	Isochorismate_synthase
Glyma.01G105000	6.3821	5.50574	6.07992		6608 List	R8	Up	Up	Up		Glyma.01G105000	595	UniRef100_I1J714 Uncharacterized protein n=1 Tax=Glycine max RepID=I1J714_SOYBN	0	100	UniRef100_G7L5K4 Peptide transporter PTR3-B n=1 Tax=Medicago truncatula RepID=G7L5K4_MEDTR	0	99.66	AT2G37900.1|Symbols:|Major facilitator superfamily protein|chr2:15864396-15866408 REVERSE LENGTH=575	0	99.65	GO:0006857	oligopeptide transport	GO:0005215	transporter activity	GO:0005886 GO:0016020	membrane; plasma membrane	PF00854	POT family	PTHR11654	OLIGOPEPTIDE TRANSPORTER-RELATED	KOG1237	H+/oligopeptide_symporter
Glyma.01G105400	-1.57756	-1.04448	-1.98251		6608 List	R9	Down	Down	Down		Glyma.01G105400	84	UniRef100_I1J716 Uncharacterized protein n=1 Tax=Glycine max RepID=I1J716_SOYBN	6e-52	100	NA	NA	NA	NA	NA	NA	NA	NA	NA	NA	NA	NA	NA	NA	NA	NA	NA	NA
Glyma.01G105900	Not DE	Not DE	2.13254		1263 list	R1	Not DE	Not DE	Up		Glyma.01G105900	586	UniRef100_K7K324 Uncharacterized protein n=1 Tax=Glycine max RepID=K7K324_SOYBN	0	99.83	UniRef100_F6LPU9 RopGEF7a n=1 Tax=Medicago truncatula RepID=F6LPU9_MEDTR	0	96.88	AT5G02010.1|Symbols:ATROPGEF7, ROPGEF7|RHO guanyl-nucleotide exchange factor 7|chr5:383493-385698 FORWARD LENGTH=546	0	90.29	NA	NA	GO:0005089	Rho guanyl-nucleotide exchange factor activity	GO:0005634 GO:0005829 GO:0005886	cytosol; nucleus; plasma membrane	PF03759	PRONE (Plant-specific Rop nucleotide exchanger)	NA	NA	NA	NA
Glyma.01G106000	-2.40831	-1.85283	-1.93195		6608 List	R9	Down	Down	Down		Glyma.01G106000	220	UniRef100_C6T460 Uncharacterized protein n=1 Tax=Glycine max RepID=C6T460_SOYBN	2e-155	100	UniRef100_K9M8M1 Tau class glutathione S-transferase n=1 Tax=Glycine soja RepID=K9M8M1_GLYSO	4e-154	100	AT3G09270.1|Symbols:ATGSTU8, GSTU8|glutathione S-transferase TAU 8|chr3:2848407-2849226 REVERSE LENGTH=224	2e-88	95.09	GO:0006635 GO:0009407 GO:0010583 GO:0043161 GO:0046686 GO:0051788 GO:0080129	fatty acid beta-oxidation; proteasomal ubiquitin-dependent protein catabolic process; proteasome core complex assembly; response to cadmium ion; response to cyclopentenone; response to misfolded protein; toxin catabolic process	GO:0004364	glutathione transferase activity	GO:0005737	cytoplasm	PF02798 PF00043	Glutathione S-transferase, N-terminal domain; Glutathione S-transferase, C-terminal domain	PTHR11260	GLUTATHIONE S-TRANSFERASE, GST, SUPERFAMILY, GST DOMAIN CONTAINING	KOG0406	Glutathione_S-transferase
Glyma.01G106200	1.54429	1.79125	1.12981		6608 List	R8	Up	Up	Up		Glyma.01G106200	165	UniRef100_I1J728 Uncharacterized protein n=1 Tax=Glycine max RepID=I1J728_SOYBN	1e-114	100	UniRef100_D7LUP3 Universal stress protein family protein n=1 Tax=Arabidopsis lyrata subsp. lyrata RepID=D7LUP3_ARALL	3e-85	97.53	AT3G53990.1|Symbols:|Adenine nucleotide alpha hydrolases-like superfamily protein|chr3:19989658-19991019 REVERSE LENGTH=160	8e-89	98.75	GO:0009409	response to cold	GO:0003674	molecular function	GO:0005737 GO:0005886 GO:0009506	cytoplasm; plasma membrane; plasmodesma	PF00582	Universal stress protein family	NA	NA	NA	NA
Glyma.01G107000	Not DE	1.37814	1.27405		1889 list	R6	Not DE	Up	Up		Glyma.01G107000	951	UniRef100_K7K328 Uncharacterized protein n=1 Tax=Glycine max RepID=K7K328_SOYBN	0	100	UniRef100_Q9FGU9 Gb|AAC95187.1 n=1 Tax=Arabidopsis thaliana RepID=Q9FGU9_ARATH	8e-57	60.51	AT5G01030.2|Symbols:|Protein of unknown function (DUF3527)|chr5:10638-13003 FORWARD LENGTH=744	2e-67	63.58	GO:0008150	biological process	GO:0003674	molecular function	GO:0005634	nucleus	PF12043	Domain of unknown function (DUF3527)	NA	NA	NA	NA
Glyma.01G107900	2.59571	2.49695	2.55575		6608 List	R8	Up	Up	Up		Glyma.01G107900	435	UniRef100_K7K333 Uncharacterized protein n=1 Tax=Glycine max RepID=K7K333_SOYBN	0	100	UniRef100_B9IG10 Kinase family protein n=1 Tax=Populus trichocarpa RepID=B9IG10_POPTR	0	88.39	AT3G54030.1|Symbols:|Protein kinase protein with tetratricopeptide repeat domain|chr3:20011162-20013490 FORWARD LENGTH=490	0	88.16	GO:0006468 GO:0006499	N-terminal protein myristoylation; protein phosphorylation	GO:0004672 GO:0005524 GO:0016301 GO:0016772	ATP binding; kinase activity; protein kinase activity; transferase activity, transferring phosphorus-containing groups	GO:0005886	plasma membrane	PF07714	Protein tyrosine kinase	PTHR24420	LEUCINE-RICH REPEAT RECEPTOR-LIKE PROTEIN KINASE	NA	NA
Glyma.01G108200	-1.99491	-3.0534	-1.81654		6608 List	R9	Down	Down	Down		Glyma.01G108200	568	UniRef100_I1J744 Uncharacterized protein n=1 Tax=Glycine max RepID=I1J744_SOYBN	0	100	UniRef100_B9HC76 Laccase family protein n=1 Tax=Populus trichocarpa RepID=B9HC76_POPTR	0	100.89	AT3G09220.1|Symbols:LAC7|laccase 7|chr3:2827434-2830477 REVERSE LENGTH=567	0	97.18	GO:0000041 GO:0006826 GO:0010106 GO:0010167 GO:0015706 GO:0046274 GO:0055114	cellular response to iron ion starvation; iron ion transport; lignin catabolic process; nitrate transport; oxidation-reduction process; response to nitrate; transition metal ion transport	GO:0005507 GO:0016491 GO:0052716	copper ion binding; hydroquinone:oxygen oxidoreductase activity; oxidoreductase activity	GO:0005576 GO:0048046	apoplast; extracellular region	PF07732 PF00394 PF07731	Multicopper oxidase; Multicopper oxidase; Multicopper oxidase	PTHR11709	MULTI-COPPER OXIDASE	KOG1263	Multicopper_oxidases
Glyma.01G108700	-2.93271	-2.46458	-2.92131		6608 List	R9	Down	Down	Down		Glyma.01G108700	181	UniRef100_I1J747 Uncharacterized protein n=1 Tax=Glycine max RepID=I1J747_SOYBN	2e-126	100	UniRef100_Q9FXS6 NtEIG-E80 protein n=1 Tax=Nicotiana tabacum RepID=Q9FXS6_TOBAC	2e-73	101.71	AT3G54040.1|Symbols:|PAR1 protein|chr3:20014032-20015299 REVERSE LENGTH=183	8e-67	98.36	GO:0000041 GO:0008150	biological process; transition metal ion transport	GO:0003674	molecular function	GO:0009507	chloroplast	PF06521	PAR1 protein	NA	NA	NA	NA
Glyma.01G109800	-2.66953	-1.26753	-1.69539		6608 List	R9	Down	Down	Down		Glyma.01G109800	640	UniRef100_K7K347 Uncharacterized protein n=1 Tax=Glycine max RepID=K7K347_SOYBN	0	100	UniRef100_G7JS84 DUF246 domain-containing protein n=1 Tax=Medicago truncatula RepID=G7JS84_MEDTR	0	108.67	AT3G54100.1|Symbols:|O-fucosyltransferase family protein|chr3:20034451-20037874 REVERSE LENGTH=638	0	94.04	GO:0008150 GO:0030968	biological process; endoplasmic reticulum unfolded protein response	GO:0016757	transferase activity, transferring glycosyl groups	GO:0005794	Golgi apparatus	PF10250	GDP-fucose protein O-fucosyltransferase	NA	NA	NA	NA
Glyma.01G112500	1.8491	2.62972	3.30612		6608 List	R8	Up	Up	Up		Glyma.01G112500	634	UniRef100_I1J781 Uncharacterized protein n=1 Tax=Glycine max RepID=I1J781_SOYBN	0	98.09	UniRef100_G7JMY6 Peptide transporter PTR1 n=1 Tax=Medicago truncatula RepID=G7JMY6_MEDTR	0	97.92	AT3G54140.1|Symbols:ATPTR1, PTR1|peptide transporter 1|chr3:20045885-20048154 REVERSE LENGTH=570	0	97.19	GO:0006807 GO:0006857 GO:0015824 GO:0015996 GO:0042938 GO:0042939	chlorophyll catabolic process; dipeptide transport; nitrogen compound metabolic process; oligopeptide transport; proline transport; tripeptide transport	GO:0005215 GO:0042936 GO:0042937	dipeptide transporter activity; transporter activity; tripeptide transporter activity	GO:0005886 GO:0009506 GO:0016020	membrane; plasma membrane; plasmodesma	PF00854	POT family	PTHR11654	OLIGOPEPTIDE TRANSPORTER-RELATED	KOG1237	H+/oligopeptide_symporter
Glyma.01G112600	Not DE	Not DE	1.36459		1263 list	R1	Not DE	Not DE	Up		Glyma.01G112600	558	UniRef100_I1J783 Uncharacterized protein n=1 Tax=Glycine max RepID=I1J783_SOYBN	0	100	UniRef100_G7JMZ0 Laccase 1a n=1 Tax=Medicago truncatula RepID=G7JMZ0_MEDTR	0	99.28	AT2G38080.1|Symbols:IRX12, LAC4, ATLMCO4, LMCO4|Laccase/Diphenol oxidase family protein|chr2:15934540-15937352 FORWARD LENGTH=558	0	99.82	GO:0009809 GO:0009834 GO:0010413 GO:0045492 GO:0046274 GO:0055114	glucuronoxylan metabolic process; lignin biosynthetic process; lignin catabolic process; oxidation-reduction process; secondary cell wall biogenesis; xylan biosynthetic process	GO:0005507 GO:0016491 GO:0052716	copper ion binding; hydroquinone:oxygen oxidoreductase activity; oxidoreductase activity	GO:0005576 GO:0048046	apoplast; extracellular region	PF00394 PF07731 PF07732	Multicopper oxidase; Multicopper oxidase; Multicopper oxidase	PTHR11709	MULTI-COPPER OXIDASE	KOG1263	Multicopper_oxidases
Glyma.01G114000	1.0437	2.06841	2.55613		6608 List	R8	Up	Up	Up		Glyma.01G114000	484	UniRef100_I1JLI6 Uncharacterized protein n=1 Tax=Glycine max RepID=I1JLI6_SOYBN	0	100	UniRef100_Q9FEL7 Auxin transporter-like protein 2 n=2 Tax=Medicago truncatula RepID=LAX2_MEDTR	0	96.28	AT2G38120.1|Symbols:AUX1, WAV5, PIR1, MAP1|Transmembrane amino acid transporter family protein|chr2:15973493-15976792 FORWARD LENGTH=485	0	98.76	GO:0000271 GO:0001736 GO:0006865 GO:0006949 GO:0007155 GO:0007389 GO:0008361 GO:0009624 GO:0009723 GO:0009733 GO:0009825 GO:0009926 GO:0009932 GO:0009958 GO:0010015 GO:0010090 GO:0010218 GO:0010311 GO:0010817 GO:0040007 GO:0043481 GO:0045010 GO:0048765 GO:0048767 GO:0048829 GO:0071555	actin nucleation; amino acid transport; anthocyanin accumulation in tissues in response to UV light; auxin polar transport; cell adhesion; cell tip growth; cell wall organization; establishment of planar polarity; growth; lateral root formation; multidimensional cell growth; pattern specification process; polysaccharide biosynthetic process; positive gravitropism; regulation of cell size; regulat…	GO:0005215 GO:0010011 GO:0010328 GO:0015171	amino acid transmembrane transporter activity; auxin binding; auxin influx transmembrane transporter activity; transporter activity	GO:0005768 GO:0005794 GO:0005886 GO:0009986 GO:0016020	Golgi apparatus; cell surface; endosome; membrane; plasma membrane	PF01490	Transmembrane amino acid transporter protein	PTHR22950	AMINO ACID TRANSPORTER	KOG1303	Amino_acid_transporters
Glyma.01G114400	-1.80752	Not DE	-1.36541		852 list	R5	Down	Not DE	Down		Glyma.01G114400	460	UniRef100_K7K376 Uncharacterized protein n=1 Tax=Glycine max RepID=K7K376_SOYBN	0	100	UniRef100_G7JN13 Otubain n=1 Tax=Medicago truncatula RepID=G7JN13_MEDTR	2e-114	27.79	AT4G31980.1|Symbols:|unknown protein; CONTAINS InterPro DOMAIN/s: Protein of unknown function DUF247, plant (InterPro:IPR004158), Protein of unknown function DUF862, eukaryotic (InterPro:IPR008580); BEST Arabidopsis thaliana protein match is: Plant protein of unknown function (DUF247) (TAIR:AT5G11290.1); Has 1967 Blast hits to 1844 proteins in 183 species: Archae - 0; Bacteria - 6; Metazoa - 223;…	3e-36	62.35	GO:0006865 GO:0008150	amino acid transport; biological process	GO:0003674	molecular function	GO:0005886	plasma membrane	PF03140	Plant protein of unknown function	NA	NA	NA	NA
Glyma.01G114500	Not DE	1.91184	2.22139		1889 list	R6	Not DE	Up	Up		Glyma.01G114500	355	UniRef100_I1J799 Uncharacterized protein (Fragment) n=1 Tax=Glycine max RepID=I1J799_SOYBN	2e-116	59.37	UniRef100_A3RLB0 Plastid phosphate translocator n=2 Tax=Fabeae RepID=A3RLB0_VICNA	8e-87	46.88	AT1G61800.1|Symbols:GPT2, ATGPT2|glucose-6-phosphate/phosphate translocator 2|chr1:22824527-22826459 FORWARD LENGTH=388	1e-88	48.45	GO:0006810 GO:0009624 GO:0009643 GO:0009744 GO:0009749 GO:0010109 GO:0015712 GO:0015713 GO:0015714 GO:0015760 GO:0015979 GO:0035436 GO:0055085 GO:0080167	glucose-6-phosphate transport; hexose phosphate transport; phosphoenolpyruvate transport; phosphoglycerate transport; photosynthesis; photosynthetic acclimation; regulation of photosynthesis; response to glucose stimulus; response to karrikin; response to nematode; response to sucrose stimulus; transmembrane transport; transport; triose phosphate transmembrane transport	GO:0005215 GO:0005315 GO:0015120 GO:0015152 GO:0015297 GO:0071917	antiporter activity; glucose-6-phosphate transmembrane transporter activity; inorganic phosphate transmembrane transporter activity; phosphoglycerate transmembrane transporter activity; transporter activity; triose-phosphate transmembrane transporter activity	GO:0005774 GO:0009507 GO:0016021	chloroplast; integral to membrane; vacuolar membrane	PF00400 PF03151	WD domain, G-beta repeat; Triose-phosphate Transporter family	PTHR19918	CELL DIVISION CYCLE 20 (CDC20) (FIZZY)-RELATED	NA	NA
Glyma.01G114900	Not DE	Not DE	-1.28591		1263 list	R2	Not DE	Not DE	Down		Glyma.01G114900	377	UniRef100_K7K379 Uncharacterized protein n=1 Tax=Glycine max RepID=K7K379_SOYBN	0	100	UniRef100_G7KRB0 Lactosylceramide 4-alpha-galactosyltransferase n=1 Tax=Medicago truncatula RepID=G7KRB0_MEDTR	2e-151	82.1	AT2G38150.1|Symbols:|alpha 1,4-glycosyltransferase family protein|chr2:15981700-15982917 REVERSE LENGTH=405	4e-104	90.37	NA	NA	GO:0008378 GO:0016740 GO:0016757	galactosyltransferase activity; transferase activity; transferase activity, transferring glycosyl groups	GO:0005794 GO:0005795	Golgi apparatus; Golgi stack	PF04572 PF04488	Alpha 1,4-glycosyltransferase conserved region; Glycosyltransferase sugar-binding region containing DXD motif	PTHR12042	LACTOSYLCERAMIDE 4-ALPHA-GALACTOSYLTRANSFERASE (ALPHA- 1,4-GALACTOSYLTRANSFERASE)	KOG1928	Alpha-1,4-N-acetylglucosaminyltransferase
Glyma.01G115000	-1.03334	-1.28542	-1.10565		6608 List	R9	Down	Down	Down		Glyma.01G115000	463	UniRef100_I1J7A3 Uncharacterized protein n=1 Tax=Glycine max RepID=I1J7A3_SOYBN	0	100	UniRef100_G7JN22 Alpha-amylase n=1 Tax=Medicago truncatula RepID=G7JN22_MEDTR	1e-161	87.31	AT5G01260.1|Symbols:|Carbohydrate-binding-like fold|chr5:105367-106488 FORWARD LENGTH=306	2e-39	64.71	GO:0005975 GO:0010264	carbohydrate metabolic process; myo-inositol hexakisphosphate biosynthetic process	GO:0003824 GO:0030246 GO:2001070	carbohydrate binding; catalytic activity; starch binding	GO:0005576	extracellular region	PF00686	Starch binding domain	PTHR10357	ALPHA-AMYLASE	NA	NA
Glyma.01G115500	1.50857	2.47905	1.78036		6608 List	R8	Up	Up	Up		Glyma.01G115500	203	UniRef100_C6T4B0 Uncharacterized protein n=1 Tax=Glycine max RepID=C6T4B0_SOYBN	2e-144	100	NA	NA	NA	NA	NA	NA	NA	NA	NA	NA	NA	NA	NA	NA	NA	NA	NA	NA
Glyma.01G115600	Not DE	2.08937	1.46682		1889 list	R6	Not DE	Up	Up		Glyma.01G115600	548	UniRef100_I1J7A6 Uncharacterized protein n=1 Tax=Glycine max RepID=I1J7A6_SOYBN	0	100	UniRef100_G7JN13 Otubain n=1 Tax=Medicago truncatula RepID=G7JN13_MEDTR	1e-32	23.49	AT3G50120.1|Symbols:|Plant protein of unknown function (DUF247)|chr3:18585157-18587246 REVERSE LENGTH=531	5e-24	96.42	GO:0008150	biological process	GO:0003674	molecular function	GO:0005886	plasma membrane	PF03140	Plant protein of unknown function	NA	NA	NA	NA
Glyma.01G115900	4.90171	4.13998	3.71075		6608 List	R8	Up	Up	Up		Glyma.01G115900	291	UniRef100_I1J7A8 Uncharacterized protein n=1 Tax=Glycine max RepID=I1J7A8_SOYBN	0	100	UniRef100_Q9XQB2 Chlorophyll a/b binding protein CP29 n=1 Tax=Vigna radiata var. radiata RepID=Q9XQB2_VIGRR	0	96.9	AT3G08940.2|Symbols:LHCB4.2|light harvesting complex photosystem II|chr3:2717717-2718665 FORWARD LENGTH=287	8e-173	96.86	GO:0006364 GO:0009637 GO:0009644 GO:0009744 GO:0009765 GO:0010114 GO:0010155 GO:0010218 GO:0015979 GO:0019344 GO:0019684 GO:0035304	cysteine biosynthetic process; photosynthesis; photosynthesis, light harvesting; photosynthesis, light reaction; rRNA processing; regulation of protein dephosphorylation; regulation of proton transport; response to blue light; response to far red light; response to high light intensity; response to red light; response to sucrose stimulus	GO:0016168	chlorophyll binding	GO:0009507 GO:0009534 GO:0009535 GO:0009579 GO:0009941 GO:0016020	chloroplast; chloroplast envelope; chloroplast thylakoid; chloroplast thylakoid membrane; membrane; thylakoid	PF00504	Chlorophyll A-B binding protein	PTHR21649	CHLOROPHYLL A/B BINDING PROTEIN	NA	NA
Glyma.01G116700	1.86218	3.1404	2.09235		6608 List	R8	Up	Up	Up		Glyma.01G116700	401	UniRef100_I1J7B4 Uncharacterized protein n=1 Tax=Glycine max RepID=I1J7B4_SOYBN	0	100	UniRef100_G7KS94 Alcohol dehydrogenase-like protein n=1 Tax=Medicago truncatula RepID=G7KS94_MEDTR	0	101.27	AT1G32780.1|Symbols:|GroES-like zinc-binding dehydrogenase family protein|chr1:11869977-11872595 REVERSE LENGTH=394	0	97.72	GO:0055114	oxidation-reduction process	GO:0000166 GO:0008270 GO:0016491	nucleotide binding; oxidoreductase activity; zinc ion binding	GO:0005737	cytoplasm	PF08240 PF00107	Alcohol dehydrogenase GroES-like domain; Zinc-binding dehydrogenase	PTHR11695	ALCOHOL DEHYDROGENASE RELATED	KOG0022	Alcohol_dehydrogenase,_class_III
Glyma.01G118000	-5.36172	-3.80467	-3.8503		6608 List	R9	Down	Down	Down		Glyma.01G118000	608	UniRef100_UPI0001CAB2F9 PREDICTED: pyruvate decarboxylase 4 n=1 Tax=Glycine max RepID=UPI0001CAB2F9	0	100	UniRef100_Q84V95 Pyruvate decarboxylase 1 n=1 Tax=Lotus corniculatus RepID=Q84V95_LOTCO	0	100.17	AT5G01320.1|Symbols:|Thiamine pyrophosphate dependent pyruvate decarboxylase family protein|chr5:129484-131625 REVERSE LENGTH=603	0	100.66	NA	NA	GO:0000287 GO:0003824 GO:0004737 GO:0016740 GO:0016831 GO:0030976	carboxy-lyase activity; catalytic activity; magnesium ion binding; pyruvate decarboxylase activity; thiamine pyrophosphate binding; transferase activity	GO:0005575	cellular component	PF02775 PF02776 PF00205	Thiamine pyrophosphate enzyme, C-terminal TPP binding domain; Thiamine pyrophosphate enzyme, N-terminal TPP binding domain; Thiamine pyrophosphate enzyme, central domain	PTHR18968	THIAMINE PYROPHOSPHATE ENZYMES	KOG1184	Thiamine_pyrophosphate-requiring_enzyme
Glyma.01G118300	Not DE	1.17438	1.05284		1889 list	R6	Not DE	Up	Up		Glyma.01G118300	416	UniRef100_K7K3B4 Uncharacterized protein n=1 Tax=Glycine max RepID=K7K3B4_SOYBN	0	99.24	UniRef100_G7KH23 Cysteine-rich receptor-like protein kinase n=1 Tax=Medicago truncatula RepID=G7KH23_MEDTR	1e-136	37.25	AT3G14840.2|Symbols:|Leucine-rich repeat transmembrane protein kinase|chr3:4988271-4993891 FORWARD LENGTH=1020	2e-123	38.53	GO:0006468	protein phosphorylation	GO:0004672 GO:0004674 GO:0005524 GO:0016772	ATP binding; protein kinase activity; protein serine/threonine kinase activity; transferase activity, transferring phosphorus-containing groups	GO:0005576 GO:0005886 GO:0009506	extracellular region; plasma membrane; plasmodesma	PF00560	Leucine Rich Repeat	PTHR24420	LEUCINE-RICH REPEAT RECEPTOR-LIKE PROTEIN KINASE	NA	NA
Glyma.01G118400	1.70459	1.47364	1.38199		6608 List	R8	Up	Up	Up		Glyma.01G118400	631	UniRef100_I1J7C3 Uncharacterized protein n=2 Tax=Glycine max RepID=I1J7C3_SOYBN	0	100	UniRef100_G7LBV9 Receptor-like serine/threonine kinase n=1 Tax=Medicago truncatula RepID=G7LBV9_MEDTR	0	92.71	AT3G14840.2|Symbols:|Leucine-rich repeat transmembrane protein kinase|chr3:4988271-4993891 FORWARD LENGTH=1020	0	56.08	GO:0006468	protein phosphorylation	GO:0004672 GO:0004674 GO:0005524 GO:0016772	ATP binding; protein kinase activity; protein serine/threonine kinase activity; transferase activity, transferring phosphorus-containing groups	GO:0005576 GO:0005886 GO:0009506	extracellular region; plasma membrane; plasmodesma	PF11721 PF00069	Di-glucose binding within endoplasmic reticulum; Protein kinase domain	PTHR24420	LEUCINE-RICH REPEAT RECEPTOR-LIKE PROTEIN KINASE	KOG1187	Serine/threonine_protein_kinase
Glyma.01G118800	1.18172	1.14015	1.0998		6608 List	R8	Up	Up	Up		Glyma.01G118800	814	UniRef100_UPI0003DE75BD PREDICTED: probable leucine-rich repeat receptor-like serine/threonine-protein kinase At3g14840-like isoform X1 n=1 Tax=Glycine max RepID=UPI0003DE75BD	0	84.49	UniRef100_G7LBV8 Cysteine-rich receptor-like protein kinase n=1 Tax=Medicago truncatula RepID=G7LBV8_MEDTR	0	85.67	AT3G14840.2|Symbols:|Leucine-rich repeat transmembrane protein kinase|chr3:4988271-4993891 FORWARD LENGTH=1020	0	77.45	GO:0006468	protein phosphorylation	GO:0004672 GO:0004674 GO:0005524 GO:0016772	ATP binding; protein kinase activity; protein serine/threonine kinase activity; transferase activity, transferring phosphorus-containing groups	GO:0005576 GO:0005886 GO:0009506	extracellular region; plasma membrane; plasmodesma	PF11721 PF00560 PF00069	Di-glucose binding within endoplasmic reticulum; Leucine Rich Repeat; Protein kinase domain	PTHR24420	LEUCINE-RICH REPEAT RECEPTOR-LIKE PROTEIN KINASE	KOG1187	Serine/threonine_protein_kinase
Glyma.01G118900	1.65126	1.3994	1.33196		6608 List	R8	Up	Up	Up		Glyma.01G118900	999	UniRef100_K7K3B8 Uncharacterized protein n=1 Tax=Glycine max RepID=K7K3B8_SOYBN	0	100	UniRef100_G7LBV8 Cysteine-rich receptor-like protein kinase n=1 Tax=Medicago truncatula RepID=G7LBV8_MEDTR	0	96.71	AT3G14840.2|Symbols:|Leucine-rich repeat transmembrane protein kinase|chr3:4988271-4993891 FORWARD LENGTH=1020	0	92.94	GO:0006468	protein phosphorylation	GO:0004672 GO:0004674 GO:0005524 GO:0016772	ATP binding; protein kinase activity; protein serine/threonine kinase activity; transferase activity, transferring phosphorus-containing groups	GO:0005576 GO:0005886 GO:0009506	extracellular region; plasma membrane; plasmodesma	PF11721 PF00560 PF00069	Di-glucose binding within endoplasmic reticulum; Leucine Rich Repeat; Protein kinase domain	PTHR24420	LEUCINE-RICH REPEAT RECEPTOR-LIKE PROTEIN KINASE	KOG1187	Serine/threonine_protein_kinase
Glyma.01G119400	-1.47314	-1.18743	-1.22688		6608 List	R9	Down	Down	Down		Glyma.01G119400	391	UniRef100_I1J7C8 Uncharacterized protein n=1 Tax=Glycine max RepID=I1J7C8_SOYBN	0	100	UniRef100_A0EVX1 EBP1 n=1 Tax=Ammopiptanthus mongolicus RepID=A0EVX1_9FABA	0	98.23	AT3G51800.3|Symbols:ATG2|metallopeptidase M24 family protein|chr3:19211261-19213568 REVERSE LENGTH=385	0	99.48	GO:0001510 GO:0006164 GO:0006508 GO:0006606 GO:0009220 GO:0009640 GO:0009987 GO:0010388	RNA methylation; cellular process; cullin deneddylation; photomorphogenesis; protein import into nucleus; proteolysis; purine nucleotide biosynthetic process; pyrimidine ribonucleotide biosynthetic process	GO:0004177 GO:0008235	aminopeptidase activity; metalloexopeptidase activity	GO:0005634 GO:0005730 GO:0005886	nucleolus; nucleus; plasma membrane	PF00557	Metallopeptidase family M24	PTHR10804	PROTEASE FAMILY M24 (METHIONYL AMINOPEPTIDASE, AMINOPEPTIDASE P)	KOG2776	Metallopeptidase
Glyma.01G120000	-5.52556	-2.31364	-2.47434		6608 List	R9	Down	Down	Down		Glyma.01G120000	1124	UniRef100_K7K3C7 Uncharacterized protein n=1 Tax=Glycine max RepID=K7K3C7_SOYBN	0	100	UniRef100_C6ZRY7 Disease resistance protein n=1 Tax=Glycine max RepID=C6ZRY7_SOYBN	0	100.37	AT1G45616.1|Symbols:AtRLP6, RLP6|receptor like protein 6|chr1:17183550-17186534 REVERSE LENGTH=994	1e-145	104.83	GO:0002237 GO:0006952 GO:0007165 GO:0010103 GO:0048443	defense response; response to molecule of bacterial origin; signal transduction; stamen development; stomatal complex morphogenesis	NA	NA	GO:0016020	membrane	PF08263 PF00560	Leucine rich repeat N-terminal domain; Leucine Rich Repeat	PTHR24420	LEUCINE-RICH REPEAT RECEPTOR-LIKE PROTEIN KINASE	KOG0472	Leucine-rich_repeat_protein
Glyma.01G120400	1.2435	1.74898	1.58403		6608 List	R8	Up	Up	Up		Glyma.01G120400	453	UniRef100_B8XJZ1 Fatty acid desaturase 8 n=1 Tax=Glycine max RepID=B8XJZ1_SOYBN	0	100	UniRef100_B8XJZ1 Fatty acid desaturase 8 n=1 Tax=Glycine max RepID=B8XJZ1_SOYBN	0	100	AT5G05580.1|Symbols:FAD8|fatty acid desaturase 8|chr5:1664331-1666345 FORWARD LENGTH=435	0	103.45	GO:0006629 GO:0006633 GO:0009266 GO:0055114	fatty acid biosynthetic process; lipid metabolic process; oxidation-reduction process; response to temperature stimulus	GO:0016717 GO:0042389	omega-3 fatty acid desaturase activity; oxidoreductase activity, acting on paired donors, with oxidation of a pair of donors resulting in the reduction of molecular oxygen to two molecules of water	GO:0009507 GO:0009941	chloroplast; chloroplast envelope	PF00487 PF11960	Fatty acid desaturase; Domain of unknown function (DUF3474)	PTHR19353	FATTY ACID DESATURASE 2	NA	NA
Glyma.01G120800	-2.65841	-1.8723	-2.35688		6608 List	R9	Down	Down	Down		Glyma.01G120800	415	UniRef100_I1J7D9 Uncharacterized protein n=1 Tax=Glycine max RepID=I1J7D9_SOYBN	0	100	UniRef100_Q9M035 ALC-interacting protein 1 n=1 Tax=Arabidopsis thaliana RepID=Q9M035_ARATH	2e-10	95.78	AT5G01370.1|Symbols:ACI1|ALC-interacting protein 1|chr5:152575-154295 FORWARD LENGTH=427	2e-13	95.78	GO:0010047	fruit dehiscence	GO:0005515	protein binding	GO:0005634	nucleus	NA	NA	NA	NA	NA	NA
Glyma.01G123100	-3.42022	-4.80138	-4.31859		6608 List	R9	Down	Down	Down		Glyma.01G123100	171	UniRef100_I1J7G5 Uncharacterized protein n=1 Tax=Glycine max RepID=I1J7G5_SOYBN	1e-119	100	UniRef100_B9IGD8 Phosphatidylethanolamine-binding family protein n=1 Tax=Populus trichocarpa RepID=B9IGD8_POPTR	4e-76	100	AT5G01300.1|Symbols:|PEBP (phosphatidylethanolamine-binding protein) family protein|chr5:121643-122448 REVERSE LENGTH=162	3e-69	101.23	GO:0008150 GO:0010162 GO:0010264 GO:0045893	biological process; myo-inositol hexakisphosphate biosynthetic process; positive regulation of transcription, DNA-dependent; seed dormancy process	GO:0008429	phosphatidylethanolamine binding	GO:0005737	cytoplasm	PF01161	Phosphatidylethanolamine-binding protein	NA	NA	NA	NA
Glyma.01G123400	4.4263	3.6122	3.17842		6608 List	R8	Up	Up	Up		Glyma.01G123400	489	UniRef100_K7K3F5 Uncharacterized protein n=1 Tax=Glycine max RepID=K7K3F5_SOYBN	0	100	UniRef100_G7KSC5 Ammonium transporter 3 member n=2 Tax=Medicago truncatula RepID=G7KSC5_MEDTR	0	100.21	AT2G38290.1|Symbols:ATAMT2, AMT2;1, AMT2|ammonium transporter 2|chr2:16039672-16042291 REVERSE LENGTH=475	0	101.68	GO:0000165 GO:0002237 GO:0006612 GO:0006820 GO:0006862 GO:0006888 GO:0006944 GO:0006995 GO:0007154 GO:0009409 GO:0009581 GO:0009595 GO:0009624 GO:0009627 GO:0009697 GO:0009738 GO:0009744 GO:0009749 GO:0009750 GO:0009862 GO:0009863 GO:0009867 GO:0010200 GO:0010310 GO:0010363 GO:0015695 GO:0015696 GO:0015802 GO:0030968 GO:0031347 GO:0031348 GO:0042742 GO:0043069 GO:0043090 GO:0043269 GO:0043900 GO:…	ER to Golgi vesicle-mediated transport; MAPK cascade; abscisic acid mediated signaling pathway; amino acid import; ammonium transport; anion transport; basic amino acid transport; cell communication; cellular membrane fusion; cellular response to nitrogen starvation; defense response to bacterium; defense response to fungus; detection of biotic stimulus; detection of external stimulus; endoplasmi…	GO:0008519 GO:0015398	ammonium transmembrane transporter activity; high affinity secondary active ammonium transmembrane transporter activity	GO:0005737 GO:0005886 GO:0009506	cytoplasm; plasma membrane; plasmodesma	PF00909	Ammonium Transporter Family	PTHR11730	AMMONIUM TRANSPORTER	KOG0682	Ammonia_permease
Glyma.01G123600	2.77468	2.49315	1.8593		6608 List	R8	Up	Up	Up		Glyma.01G123600	344	UniRef100_K7K3F7 Uncharacterized protein n=1 Tax=Glycine max RepID=K7K3F7_SOYBN	0	100	UniRef100_G7KSC8 Two-component response regulator ARR10 n=1 Tax=Medicago truncatula RepID=G7KSC8_MEDTR	4e-90	97.71	AT2G38300.1|Symbols:|myb-like HTH transcriptional regulator family protein|chr2:16044175-16045679 REVERSE LENGTH=340	2e-57	89.12	GO:0006355	regulation of transcription, DNA-dependent	GO:0003677 GO:0003700	DNA binding; sequence-specific DNA binding transcription factor activity	GO:0005634	nucleus	PF00249	Myb-like DNA-binding domain	NA	NA	NA	NA
Glyma.01G124300	-1.13799	-1.37647	-1.25329		6608 List	R9	Down	Down	Down		Glyma.01G124300	265	UniRef100_UPI00019AA88F PREDICTED: 40S ribosomal protein S4 n=1 Tax=Glycine max RepID=UPI00019AA88F	0	100	UniRef100_Q8LJW0 40S ribosomal S4 protein n=1 Tax=Glycine max RepID=Q8LJW0_SOYBN	0	100	AT5G58420.1|Symbols:|Ribosomal protein S4 (RPS4A) family protein|chr5:23619599-23620896 FORWARD LENGTH=262	0	99.24	GO:0001510 GO:0006412	RNA methylation; translation	GO:0003723 GO:0003735	RNA binding; structural constituent of ribosome	GO:0005622 GO:0005730 GO:0005737 GO:0005829 GO:0005840 GO:0016020 GO:0022626 GO:0022627	cytoplasm; cytosol; cytosolic ribosome; cytosolic small ribosomal subunit; intracellular; membrane; nucleolus; ribosome	PF08071 PF01479 PF00467 PF00900	RS4NT (NUC023) domain; S4 domain; KOW motif; Ribosomal family S4e	PTHR11581	30S/40S RIBOSOMAL PROTEIN S4	KOG0378	40S_ribosomal_protein_S4
Glyma.01G125800	2.21516	3.39789	3.42652		6608 List	R8	Up	Up	Up		Glyma.01G125800	860	UniRef100_I1J7I3 Uncharacterized protein n=1 Tax=Glycine max RepID=I1J7I3_SOYBN	0	100	UniRef100_B9IGI0 LRR-kinase family protein n=1 Tax=Populus trichocarpa RepID=B9IGI0_POPTR	0	99.52	AT3G51740.1|Symbols:IMK2|inflorescence meristem receptor-like kinase 2|chr3:19189248-19191842 FORWARD LENGTH=836	0	92.58	GO:0006468 GO:0007169 GO:0008283	cell proliferation; protein phosphorylation; transmembrane receptor protein tyrosine kinase signaling pathway	GO:0004672 GO:0004674 GO:0005524 GO:0016301 GO:0016772	ATP binding; kinase activity; protein kinase activity; protein serine/threonine kinase activity; transferase activity, transferring phosphorus-containing groups	GO:0005618 GO:0005886 GO:0009505 GO:0009506 GO:0016020	cell wall; membrane; plant-type cell wall; plasma membrane; plasmodesma	PF00069 PF08263 PF00560	Protein kinase domain; Leucine rich repeat N-terminal domain; Leucine Rich Repeat	PTHR24420	LEUCINE-RICH REPEAT RECEPTOR-LIKE PROTEIN KINASE	KOG1187	Serine/threonine_protein_kinase
Glyma.01G127400	Not DE	1.19844	1.14342		1889 list	R6	Not DE	Up	Up		Glyma.01G127400	195	UniRef100_C6TDG4 Uncharacterized protein n=1 Tax=Glycine max RepID=C6TDG4_SOYBN	5e-142	100	UniRef100_A9PD67 Disease resistance-responsive family protein n=1 Tax=Populus trichocarpa RepID=A9PD67_POPTR	4e-81	94.36	AT1G58170.1|Symbols:|Disease resistance-responsive (dirigent-like protein) family protein|chr1:21536188-21536745 FORWARD LENGTH=185	2e-75	81.62	GO:0006499 GO:0006952 GO:0009807	N-terminal protein myristoylation; defense response; lignan biosynthetic process	GO:0003674	molecular function	GO:0009507	chloroplast	PF03018	Dirigent-like protein	PTHR21495	NUCLEOPORIN-RELATED	NA	NA
Glyma.01G127500	1.79113	2.54581	2.44643		6608 List	R8	Up	Up	Up		Glyma.01G127500	422	UniRef100_I1J7J8 Uncharacterized protein n=1 Tax=Glycine max RepID=I1J7J8_SOYBN	0	100	UniRef100_B9IGK1 SEC14 cytosolic factor family protein n=1 Tax=Populus trichocarpa RepID=B9IGK1_POPTR	0	98.11	AT3G51670.1|Symbols:|SEC14 cytosolic factor family protein / phosphoglyceride transfer family protein|chr3:19168912-19170848 FORWARD LENGTH=409	0	102.69	GO:0006810	transport	GO:0005215	transporter activity	GO:0005886 GO:0016021	integral to membrane; plasma membrane	PF03765 PF00650	CRAL/TRIO, N-terminal domain; CRAL/TRIO domain	PTHR23324	SEC14 RELATED PROTEIN	KOG1471	Phosphatidylinositol_transfer_protein_SEC14_and_related_proteins
Glyma.01G129100	-1.19047	Not DE	-1.77241		852 list	R5	Down	Not DE	Down		Glyma.01G129100	199	UniRef100_C6T3J7 Uncharacterized protein n=1 Tax=Glycine max RepID=C6T3J7_SOYBN	6e-145	100	NA	NA	NA	AT5G01750.2|Symbols:|Protein of unknown function (DUF567)|chr5:290034-291109 FORWARD LENGTH=217	2e-93	88.94	GO:0006569 GO:0006995 GO:0008150 GO:0009684 GO:0030003 GO:0070838	biological process; cellular cation homeostasis; cellular response to nitrogen starvation; divalent metal ion transport; indoleacetic acid biosynthetic process; tryptophan catabolic process	GO:0003674	molecular function	GO:0009507	chloroplast	PF04525	Tubby C 2	NA	NA	NA	NA
Glyma.01G129200	3.87958	4.02821	3.5631		6608 List	R8	Up	Up	Up		Glyma.01G129200	75	UniRef100_K7K3J9 Uncharacterized protein n=1 Tax=Glycine max RepID=K7K3J9_SOYBN	4e-46	100	NA	NA	NA	NA	NA	NA	NA	NA	NA	NA	NA	NA	NA	NA	NA	NA	NA	NA
Glyma.01G129700	1.84258	2.79262	2.06732		6608 List	R8	Up	Up	Up		Glyma.01G129700	151	UniRef100_C6T227 Uncharacterized protein n=1 Tax=Glycine max RepID=C6T227_SOYBN	1e-102	100	UniRef100_G7K7C1 Transcription factor bHLH93 n=1 Tax=Medicago truncatula RepID=G7K7C1_MEDTR	3e-49	93.55	AT2G40435.1|Symbols:|BEST Arabidopsis thaliana protein match is: transcription regulators (TAIR:AT3G56220.1); Has 289 Blast hits to 289 proteins in 30 species: Archae - 0; Bacteria - 0; Metazoa - 0; Fungi - 0; Plants - 289; Viruses - 0; Other Eukaryotes - 0 (source: NCBI BLink).|chr2:16887048-16888407 FORWARD LENGTH=158	1e-48	91.77	NA	NA	NA	NA	GO:0005634	nucleus	NA	NA	NA	NA	NA	NA
Glyma.01G130500	-1.77899	-1.90974	-2.91271		6608 List	R9	Down	Down	Down		Glyma.01G130500	320	UniRef100_I1J7M3 Uncharacterized protein n=1 Tax=Glycine max RepID=I1J7M3_SOYBN	0	100	UniRef100_A0SWU6 Peroxidase 1 n=1 Tax=Sesbania rostrata RepID=A0SWU6_SESRO	0	99.38	AT5G05340.1|Symbols:|Peroxidase superfamily protein|chr5:1579142-1580819 REVERSE LENGTH=324	2e-129	91.05	GO:0006979 GO:0055114	oxidation-reduction process; response to oxidative stress	GO:0004601 GO:0005515 GO:0020037	heme binding; peroxidase activity; protein binding	GO:0005576 GO:0005618 GO:0005794 GO:0005829 GO:0048046	Golgi apparatus; apoplast; cell wall; cytosol; extracellular region	PF00141	Peroxidase	NA	NA	NA	NA
Glyma.01G130800	-4.53444	-3.70514	-4.19418		6608 List	R9	Down	Down	Down		Glyma.01G130800	320	UniRef100_I1J7M4 Uncharacterized protein n=2 Tax=Glycine max RepID=I1J7M4_SOYBN	0	100	UniRef100_A0SWU6 Peroxidase 1 n=1 Tax=Sesbania rostrata RepID=A0SWU6_SESRO	0	99.38	AT5G05340.1|Symbols:|Peroxidase superfamily protein|chr5:1579142-1580819 REVERSE LENGTH=324	3e-125	91.05	GO:0006979 GO:0055114	oxidation-reduction process; response to oxidative stress	GO:0004601 GO:0005515 GO:0020037	heme binding; peroxidase activity; protein binding	GO:0005576 GO:0005618 GO:0005794 GO:0005829 GO:0048046	Golgi apparatus; apoplast; cell wall; cytosol; extracellular region	PF00141	Peroxidase	NA	NA	NA	NA
Glyma.01G131300	1.48607	1.86274	1.98515		6608 List	R8	Up	Up	Up		Glyma.01G131300	560	UniRef100_I1J7M8 Uncharacterized protein n=1 Tax=Glycine max RepID=I1J7M8_SOYBN	0	100	UniRef100_Q7XIW7 Myosin heavy chain-like n=1 Tax=Oryza sativa subsp. japonica RepID=Q7XIW7_ORYSJ	8e-103	103.28	AT2G38370.1|Symbols:|Plant protein of unknown function (DUF827)|chr2:16072184-16074168 REVERSE LENGTH=522	3e-112	100.96	GO:0000278 GO:0006396 GO:0009640 GO:0009855 GO:0009944 GO:0010014 GO:0010075 GO:0010388 GO:0016567 GO:0016571 GO:0016579 GO:0045893	RNA processing; cullin deneddylation; determination of bilateral symmetry; histone methylation; meristem initiation; mitotic cell cycle; photomorphogenesis; polarity specification of adaxial/abaxial axis; positive regulation of transcription, DNA-dependent; protein deubiquitination; protein ubiquitination; regulation of meristem growth	GO:0003674	molecular function	GO:0005576	extracellular region	PF05701	Weak chloroplast movement under blue light	NA	NA	NA	NA
Glyma.01G131500	-2.18165	Not DE	-1.29807		852 list	R5	Down	Not DE	Down		Glyma.01G131500	468	UniRef100_I1J7N3 Uncharacterized protein n=1 Tax=Glycine max RepID=I1J7N3_SOYBN	0	100	UniRef100_A0MNK8 CBL-interacting protein kinase 22 n=1 Tax=Populus trichocarpa RepID=A0MNK8_POPTR	0	98.3	AT5G58380.1|Symbols:CIPK10, PKS2, SIP1, SNRK3.8|SOS3-interacting protein 1|chr5:23597092-23598531 REVERSE LENGTH=479	0	91.86	GO:0006468 GO:0007165	protein phosphorylation; signal transduction	GO:0004672 GO:0004674 GO:0005524 GO:0016301 GO:0016772	ATP binding; kinase activity; protein kinase activity; protein serine/threonine kinase activity; transferase activity, transferring phosphorus-containing groups	GO:0005886	plasma membrane	PF00069 PF03822	Protein kinase domain; NAF domain	PTHR24343	SERINE/THREONINE KINASE	KOG0583	Serine/threonine_protein_kinase
Glyma.01G132300	Not DE	-1.12657	-1.2247		1889 list	R7	Not DE	Down	Down		Glyma.01G132300	372	UniRef100_K7K3L6 Uncharacterized protein n=2 Tax=Glycine max RepID=K7K3L6_SOYBN	0	100	UniRef100_B9IGR7 Kinase family protein n=1 Tax=Populus trichocarpa RepID=B9IGR7_POPTR	0	93.82	AT5G01850.1|Symbols:|Protein kinase superfamily protein|chr5:332829-334180 FORWARD LENGTH=333	0	98.2	GO:0006468	protein phosphorylation	GO:0004672 GO:0004674 GO:0004712 GO:0005524 GO:0016301 GO:0016772	ATP binding; kinase activity; protein kinase activity; protein serine/threonine/tyrosine kinase activity; protein serine/threonine kinase activity; transferase activity, transferring phosphorus-containing groups	GO:0005737	cytoplasm	PF07714	Protein tyrosine kinase	PTHR23257	SERINE-THREONINE PROTEIN KINASE	KOG0192	Tyrosine_kinase_specific_for_activated_(GTP-bound)_p21cdc42Hs
Glyma.01G132500	Not DE	3.04274	2.963		1889 list	R6	Not DE	Up	Up		Glyma.01G132500	119	UniRef100_I1J7P1 Non-specific lipid-transfer protein n=1 Tax=Glycine max RepID=I1J7P1_SOYBN	2e-76	100	UniRef100_I1J7P1 Non-specific lipid-transfer protein n=1 Tax=Glycine max RepID=I1J7P1_SOYBN	2e-76	100	AT5G59310.1|Symbols:LTP4|lipid transfer protein 4|chr5:23925296-23925772 REVERSE LENGTH=112	8e-33	98.21	GO:0006869 GO:0009409 GO:0009414 GO:0009651 GO:0009737 GO:0042538	hyperosmotic salinity response; lipid transport; response to abscisic acid stimulus; response to cold; response to salt stress; response to water deprivation	GO:0008289	lipid binding	GO:0005576	extracellular region	PF00234	Protease inhibitor/seed storage/LTP family	NA	NA	NA	NA
Glyma.01G133300	1.29382	1.50223	1.48053		6608 List	R8	Up	Up	Up		Glyma.01G133300	970	UniRef100_K7K3M5 Uncharacterized protein n=1 Tax=Glycine max RepID=K7K3M5_SOYBN	0	100	UniRef100_G7KY56 Receptor-like protein kinase n=1 Tax=Medicago truncatula RepID=G7KY56_MEDTR	0	101.9	AT3G56370.1|Symbols:|Leucine-rich repeat protein kinase family protein|chr3:20899403-20902390 REVERSE LENGTH=964	0	97.1	GO:0000272 GO:0005982 GO:0006468 GO:0007169 GO:0007389 GO:0008356 GO:0008361 GO:0009664 GO:0009832 GO:0009926 GO:0010015 GO:0010075 GO:0040007 GO:0048653	anther development; asymmetric cell division; auxin polar transport; growth; pattern specification process; plant-type cell wall biogenesis; plant-type cell wall organization; polysaccharide catabolic process; protein phosphorylation; regulation of cell size; regulation of meristem growth; root morphogenesis; starch metabolic process; transmembrane receptor protein tyrosine kinase signaling pathw…	GO:0004672 GO:0004674 GO:0005515 GO:0005524 GO:0016301 GO:0016772	ATP binding; kinase activity; protein binding; protein kinase activity; protein serine/threonine kinase activity; transferase activity, transferring phosphorus-containing groups	GO:0005886	plasma membrane	PF00560 PF08263 PF07714	Leucine Rich Repeat; Leucine rich repeat N-terminal domain; Protein tyrosine kinase	PTHR24420	LEUCINE-RICH REPEAT RECEPTOR-LIKE PROTEIN KINASE	KOG1187	Serine/threonine_protein_kinase
Glyma.01G133600	Not DE	1.6993	1.05136		1889 list	R6	Not DE	Up	Up		Glyma.01G133600	116	NA	NA	NA	NA	NA	NA	NA	NA	NA	NA	NA	NA	NA	NA	NA	NA	NA	NA	NA	NA	NA
Glyma.01G134600	-2.83312	-2.64368	-2.88847		6608 List	R9	Down	Down	Down		Glyma.01G134600	394	UniRef100_I1J7Q5 Uncharacterized protein n=1 Tax=Glycine max RepID=I1J7Q5_SOYBN	0	97.71	UniRef100_B9A1Q4 Glycinol 4-dimethylallyltransferase n=1 Tax=Glycine max RepID=G4DT_SOYBN	4e-175	94.13	AT2G18950.1|Symbols:HPT1, TPT1, ATHPT, VTE2|homogentisate phytyltransferase 1|chr2:8207491-8210047 FORWARD LENGTH=393	3e-100	83.46	GO:0000096 GO:0006546 GO:0006636 GO:0006733 GO:0006766 GO:0008652 GO:0009072 GO:0009106 GO:0009108 GO:0009117 GO:0009266 GO:0009416 GO:0009695 GO:0009915 GO:0009965 GO:0010189 GO:0015994 GO:0019216 GO:0019288 GO:0019748 GO:0030154 GO:0031347 GO:0031408 GO:0042362 GO:0044272 GO:0045893 GO:0071555	aromatic amino acid family metabolic process; cell differentiation; cell wall organization; cellular amino acid biosynthetic process; chlorophyll metabolic process; coenzyme biosynthetic process; fat-soluble vitamin biosynthetic process; glycine catabolic process; isopentenyl diphosphate biosynthetic process, mevalonate-independent pathway; jasmonic acid biosynthetic process; leaf morphogenesis; …	GO:0004659 GO:0010176	homogentisate phytyltransferase activity; prenyltransferase activity	GO:0005886 GO:0009507 GO:0016021	chloroplast; integral to membrane; plasma membrane	PF01040	UbiA prenyltransferase family	PTHR11048	PRENYLTRANSFERASES	NA	NA
Glyma.01G135200	-6.06095	-3.80122	-6.79014		6608 List	R9	Down	Down	Down		Glyma.01G135200	527	UniRef100_I1J7R1 Uncharacterized protein n=1 Tax=Glycine max RepID=I1J7R1_SOYBN	0	100	UniRef100_O49859 Cytochrome P450 82A4 n=1 Tax=Glycine max RepID=C82A4_SOYBN	0	100.19	AT4G31940.1|Symbols:CYP82C4|cytochrome P450, family 82, subfamily C, polypeptide 4|chr4:15452040-15453966 FORWARD LENGTH=524	3e-160	92.37	GO:0010043 GO:0055114 GO:0071281	cellular response to iron ion; oxidation-reduction process; response to zinc ion	GO:0004497 GO:0005506 GO:0009055 GO:0016705 GO:0019825 GO:0020037	electron carrier activity; heme binding; iron ion binding; monooxygenase activity; oxidoreductase activity, acting on paired donors, with incorporation or reduction of molecular oxygen; oxygen binding	GO:0009507	chloroplast	PF00067	Cytochrome P450	PTHR24298	FAMILY NOT NAMED	KOG0156	Cytochrome_P450_CYP2_subfamily
Glyma.01G137000	1.97184	2.1317	2.55781		6608 List	R8	Up	Up	Up		Glyma.01G137000	271	UniRef100_I1J7S3 Uncharacterized protein n=1 Tax=Glycine max RepID=I1J7S3_SOYBN	0	100	UniRef100_Q9LZZ7 Spindle and kinetochore-associated protein 1 homolog n=1 Tax=Arabidopsis thaliana RepID=SKA1_ARATH	2e-133	99.26	AT3G60660.1|Symbols:|unknown protein; CONTAINS InterPro DOMAIN/s: Protein of unknown function DUF1395 (InterPro:IPR009829); Has 131 Blast hits to 131 proteins in 44 species: Archae - 0; Bacteria - 0; Metazoa - 83; Fungi - 0; Plants - 45; Viruses - 0; Other Eukaryotes - 3 (source: NCBI BLink).|chr3:22421481-22423167 FORWARD LENGTH=272	2e-136	99.26	GO:0006261 GO:0008150	DNA-dependent DNA replication; biological process	GO:0003674	molecular function	GO:0005737	cytoplasm	PF07160	Protein of unknown function (DUF1395)	NA	NA	KOG4832	Uncharacterized_conserved_protein
Glyma.01G137500	-1.35708	-1.17829	-1.80869		6608 List	R9	Down	Down	Down		Glyma.01G137500	169	UniRef100_I1J7S8 Uncharacterized protein n=1 Tax=Glycine max RepID=I1J7S8_SOYBN	4e-117	100	UniRef100_B9GPD7 Auxin-responsive family protein n=1 Tax=Populus trichocarpa RepID=B9GPD7_POPTR	2e-50	96.51	AT2G45210.1|Symbols:|SAUR-like auxin-responsive protein family|chr2:18641884-18642372 FORWARD LENGTH=162	1e-43	95.06	GO:0009733 GO:1900057	positive regulation of leaf senescence; response to auxin stimulus	GO:0003674	molecular function	GO:0005739	mitochondrion	PF02519	Auxin responsive protein	NA	NA	NA	NA
Glyma.01G137600	1.78065	1.26116	1.36929		6608 List	R8	Up	Up	Up		Glyma.01G137600	308	UniRef100_K7K3Q2 Uncharacterized protein n=1 Tax=Glycine max RepID=K7K3Q2_SOYBN	0	98.3	UniRef100_Q6NKQ9 Cysteine-rich repeat secretory protein 15 n=1 Tax=Arabidopsis thaliana RepID=CRR15_ARATH	2e-110	89.96	AT3G60720.1|Symbols:PDLP8|plasmodesmata-located protein 8|chr3:22442035-22443608 FORWARD LENGTH=279	3e-113	89.96	GO:0008150	biological process	GO:0003674	molecular function	GO:0005886	plasma membrane	PF01657	Salt stress response/antifungal	PTHR11795	UNCHARACTERIZED	NA	NA
Glyma.01G137700	1.48871	1.89321	1.86682		6608 List	R8	Up	Up	Up		Glyma.01G137700	516	UniRef100_I1J7T0 Pectinesterase n=1 Tax=Glycine max RepID=I1J7T0_SOYBN	0	100	UniRef100_I1J7T0 Pectinesterase n=1 Tax=Glycine max RepID=I1J7T0_SOYBN	0	100	AT2G45220.1|Symbols:|Plant invertase/pectin methylesterase inhibitor superfamily|chr2:18644281-18646394 REVERSE LENGTH=511	0	99.61	GO:0042545	cell wall modification	GO:0004857 GO:0030599	enzyme inhibitor activity; pectinesterase activity	GO:0005576 GO:0005618 GO:0009505 GO:0016020	cell wall; extracellular region; membrane; plant-type cell wall	PF04043 PF01095	Plant invertase/pectin methylesterase inhibitor; Pectinesterase	PTHR22931	PHOSPHOENOLPYRUVATE DIKINASE-RELATED	NA	NA
Glyma.01G137900	2.54293	1.93047	1.95911		6608 List	R8	Up	Up	Up		Glyma.01G137900	457	UniRef100_K7K3Q3 Uncharacterized protein n=1 Tax=Glycine max RepID=K7K3Q3_SOYBN	0	100	UniRef100_Q9LJ94 Genomic DNA, chromosome 3, BAC clone:F16J14 n=1 Tax=Arabidopsis thaliana RepID=Q9LJ94_ARATH	1e-38	32	AT3G22520.1|Symbols:|unknown protein; INVOLVED IN: biological_process unknown; LOCATED IN: chloroplast stroma, chloroplast, chloroplast envelope; EXPRESSED IN: 24 plant structures; EXPRESSED DURING: 13 growth stages; BEST Arabidopsis thaliana protein match is: unknown protein (TAIR:AT4G14840.1); Has 717 Blast hits to 703 proteins in 179 species: Archae - 14; Bacteria - 134; Metazoa - 141; Fungi -…	2e-41	32	GO:0000394 GO:0006346 GO:0008150 GO:0009086 GO:0009616 GO:0010050 GO:0010267 GO:0016246 GO:0031048 GO:0035196 GO:0051567	RNA interference; RNA splicing, via endonucleolytic cleavage and ligation; biological process; chromatin silencing by small RNA; histone H3-K9 methylation; methionine biosynthetic process; methylation-dependent chromatin silencing; production of miRNAs involved in gene silencing by miRNA; production of ta-siRNAs involved in RNA interference; vegetative phase change; virus induced gene silencing	NA	NA	GO:0005634 GO:0009507 GO:0009570 GO:0009941	chloroplast; chloroplast envelope; chloroplast stroma; nucleus	NA	NA	NA	NA	NA	NA
Glyma.01G138200	2.64336	2.02871	2.03713		6608 List	R8	Up	Up	Up		Glyma.01G138200	457	UniRef100_K7K3Q3 Uncharacterized protein n=1 Tax=Glycine max RepID=K7K3Q3_SOYBN	0	100	UniRef100_Q9LJ94 Genomic DNA, chromosome 3, BAC clone:F16J14 n=1 Tax=Arabidopsis thaliana RepID=Q9LJ94_ARATH	1e-38	32	AT3G22520.1|Symbols:|unknown protein; INVOLVED IN: biological_process unknown; LOCATED IN: chloroplast stroma, chloroplast, chloroplast envelope; EXPRESSED IN: 24 plant structures; EXPRESSED DURING: 13 growth stages; BEST Arabidopsis thaliana protein match is: unknown protein (TAIR:AT4G14840.1); Has 717 Blast hits to 703 proteins in 179 species: Archae - 14; Bacteria - 134; Metazoa - 141; Fungi -…	2e-41	32	GO:0000394 GO:0006346 GO:0008150 GO:0009086 GO:0009616 GO:0010050 GO:0010267 GO:0016246 GO:0031048 GO:0035196 GO:0051567	RNA interference; RNA splicing, via endonucleolytic cleavage and ligation; biological process; chromatin silencing by small RNA; histone H3-K9 methylation; methionine biosynthetic process; methylation-dependent chromatin silencing; production of miRNAs involved in gene silencing by miRNA; production of ta-siRNAs involved in RNA interference; vegetative phase change; virus induced gene silencing	NA	NA	GO:0005634 GO:0009507 GO:0009570 GO:0009941	chloroplast; chloroplast envelope; chloroplast stroma; nucleus	NA	NA	NA	NA	NA	NA
Glyma.01G138300	Not DE	-1.1004	-1.10772		1889 list	R7	Not DE	Down	Down		Glyma.01G138300	398	UniRef100_I1J7T4 Methionine aminopeptidase n=2 Tax=Glycine max RepID=I1J7T4_SOYBN	0	100	UniRef100_I1J7T4 Methionine aminopeptidase n=2 Tax=Glycine max RepID=I1J7T4_SOYBN	0	100	AT2G45240.1|Symbols:MAP1A|methionine aminopeptidase 1A|chr2:18656059-18658906 FORWARD LENGTH=398	0	99.25	GO:0006508 GO:0009987 GO:0010048 GO:0016485 GO:0031365 GO:0043481 GO:0048440	N-terminal protein amino acid modification; anthocyanin accumulation in tissues in response to UV light; carpel development; cellular process; protein processing; proteolysis; vernalization response	GO:0004177 GO:0008235 GO:0008270	aminopeptidase activity; metalloexopeptidase activity; zinc ion binding	GO:0005737 GO:0005829	cytoplasm; cytosol	PF00557 PF01753	Metallopeptidase family M24; MYND finger	PTHR10804	PROTEASE FAMILY M24 (METHIONYL AMINOPEPTIDASE, AMINOPEPTIDASE P)	KOG2738	Putative_methionine_aminopeptidase
Glyma.01G139700	-2.02926	-1.77872	-1.682		6608 List	R9	Down	Down	Down		Glyma.01G139700	678	UniRef100_UPI00023BE0E4 PREDICTED: pentatricopeptide repeat-containing protein At2g22410, mitochondrial-like n=1 Tax=Glycine max RepID=UPI00023BE0E4	0	100	UniRef100_G7JFT6 Pentatricopeptide repeat-containing protein n=1 Tax=Medicago truncatula RepID=G7JFT6_MEDTR	0	64.91	AT2G22410.1|Symbols:SLO1|SLOW GROWTH 1|chr2:9509035-9511080 FORWARD LENGTH=681	0	92.8	GO:0008150	biological process	NA	NA	GO:0005739	mitochondrion	PF01535	PPR repeat	PTHR24015	FAMILY NOT NAMED	NA	NA
Glyma.01G140500	1.42055	1.97162	1.87146		6608 List	R8	Up	Up	Up		Glyma.01G140500	691	UniRef100_I1K6K8 Uncharacterized protein n=1 Tax=Glycine max RepID=I1K6K8_SOYBN	0	48.43	UniRef100_B9GWG2 Transport family protein n=1 Tax=Populus trichocarpa RepID=B9GWG2_POPTR	1e-134	42.6	AT1G63300.1|Symbols:|Myosin heavy chain-related protein|chr1:23482193-23486067 FORWARD LENGTH=1029	5e-110	50.63	GO:0008150	biological process	GO:0003674	molecular function	NA	NA	NA	NA	PTHR18937	STRUCTURAL MAINTENANCE OF CHROMOSOMES SMC FAMILY MEMBER	NA	NA
Glyma.01G140900	-1.02917	-1.40473	-1.0923		6608 List	R9	Down	Down	Down		Glyma.01G140900	85	NA	NA	NA	NA	NA	NA	NA	NA	NA	NA	NA	NA	NA	NA	NA	NA	NA	NA	NA	NA	NA
Glyma.01G142800	2.22187	1.86584	1.58657		6608 List	R8	Up	Up	Up		Glyma.01G142800	234	UniRef100_K7K3T8 Uncharacterized protein n=1 Tax=Glycine max RepID=K7K3T8_SOYBN	2e-162	103.56	UniRef100_F5CRR1 Zeta class glutathione S-transferase protein n=1 Tax=Bruguiera gymnorhiza RepID=F5CRR1_BRUGY	2e-108	94.32	AT2G02390.1|Symbols:ATGSTZ1, GST18, GSTZ1|glutathione S-transferase zeta 1|chr2:629015-630955 FORWARD LENGTH=221	6e-71	95.93	GO:0006635 GO:0009407 GO:0043161 GO:0051788 GO:0080129 GO:1902000	fatty acid beta-oxidation; homogentisate catabolic process; proteasomal ubiquitin-dependent protein catabolic process; proteasome core complex assembly; response to misfolded protein; toxin catabolic process	GO:0004364 GO:0016034	glutathione transferase activity; maleylacetoacetate isomerase activity	GO:0005737 GO:0005829	cytoplasm; cytosol	PF00043 PF02798	Glutathione S-transferase, C-terminal domain; Glutathione S-transferase, N-terminal domain	PTHR11260	GLUTATHIONE S-TRANSFERASE, GST, SUPERFAMILY, GST DOMAIN CONTAINING	KOG0868	Glutathione_S-transferase
Glyma.01G144500	Not DE	Not DE	1.3144		1263 list	R1	Not DE	Not DE	Up		Glyma.01G144500	899	UniRef100_K7K3V4 Uncharacterized protein n=1 Tax=Glycine max RepID=K7K3V4_SOYBN	0	100	UniRef100_G7L0A2 Armadillo repeat-containing kinesin-like protein n=1 Tax=Medicago truncatula RepID=G7L0A2_MEDTR	0	92.07	AT1G01950.1|Symbols:ARK2|armadillo repeat kinesin 2|chr1:325473-330403 FORWARD LENGTH=894	0	99.89	GO:0007018 GO:0048364	microtubule-based movement; root development	GO:0003777 GO:0005524	ATP binding; microtubule motor activity	NA	NA	PF00225 PF00514	Kinesin motor domain; Armadillo/beta-catenin-like repeat	PTHR24115	FAMILY NOT NAMED	KOG0240	Kinesin_(SMY1_subfamily)
Glyma.01G144700	2.93357	Not DE	2.36578		852 list	R4	Up	Not DE	Up		Glyma.01G144700	113	UniRef100_I1J7Y8 Uncharacterized protein n=1 Tax=Glycine max RepID=I1J7Y8_SOYBN	2e-73	100	UniRef100_B3H6W5 Protein little zipper 2 n=1 Tax=Arabidopsis thaliana RepID=B3H6W5_ARATH	2e-09	84.91	AT3G60890.2|Symbols:ZPR2|protein binding|chr3:22497024-22497442 REVERSE LENGTH=106	2e-12	84.91	GO:0008150	biological process	GO:0005515	protein binding	GO:0005739	mitochondrion	NA	NA	NA	NA	NA	NA
Glyma.01G144900	Not DE	Not DE	-1.15815		1263 list	R2	Not DE	Not DE	Down		Glyma.01G144900	459	UniRef100_K7K3V6 Uncharacterized protein n=1 Tax=Glycine max RepID=K7K3V6_SOYBN	0	100	UniRef100_G7ZW50 Growth-regulating factor n=1 Tax=Medicago truncatula RepID=G7ZW50_MEDTR	2e-156	107.01	AT2G45480.1|Symbols:AtGRF9, GRF9|growth-regulating factor 9|chr2:18745583-18747403 FORWARD LENGTH=429	2e-37	70.63	GO:0006355 GO:0048366	leaf development; regulation of transcription, DNA-dependent	GO:0005524 GO:0016818	ATP binding; hydrolase activity, acting on acid anhydrides, in phosphorus-containing anhydrides	GO:0005634	nucleus	PF08879	WRC	NA	NA	NA	NA
Glyma.01G145600	Not DE	-1.21197	-1.04467		1889 list	R7	Not DE	Down	Down		Glyma.01G145600	191	UniRef100_K7K3W3 Uncharacterized protein n=1 Tax=Glycine max RepID=K7K3W3_SOYBN	6e-134	100	NA	NA	NA	AT4G28840.1|Symbols:|unknown protein; FUNCTIONS IN: molecular_function unknown; INVOLVED IN: biological_process unknown; LOCATED IN: chloroplast; BEST Arabidopsis thaliana protein match is: unknown protein (TAIR:AT2G20080.1); Has 71 Blast hits to 69 proteins in 15 species: Archae - 0; Bacteria - 0; Metazoa - 2; Fungi - 0; Plants - 67; Viruses - 0; Other Eukaryotes - 2 (source: NCBI BLink).|chr4:1…	6e-31	97.41	GO:0045892 GO:0048366	leaf development; negative regulation of transcription, DNA-dependent	GO:0005515	protein binding	GO:0005634	nucleus	NA	NA	NA	NA	NA	NA
Glyma.01G146600	1.33359	1.18255	1.16457		6608 List	R8	Up	Up	Up		Glyma.01G146600	1097	UniRef100_I1J805 Uncharacterized protein n=1 Tax=Glycine max RepID=I1J805_SOYBN	0	99.72	UniRef100_Q9SL76 Protein phosphatase 2C and cyclic nucleotide-binding/kinase domain-containing protein n=1 Tax=Arabidopsis thaliana RepID=P2C19_ARATH	0	95.34	AT2G20050.1|Symbols:|protein serine/threonine phosphatases;protein kinases;catalytics;cAMP-dependent protein kinase regulators;ATP binding;protein serine/threonine phosphatases|chr2:8649779-8654193 REVERSE LENGTH=1094	0	95.34	GO:0001932 GO:0006468 GO:0006470 GO:0006499	N-terminal protein myristoylation; protein dephosphorylation; protein phosphorylation; regulation of protein phosphorylation	GO:0003824 GO:0004672 GO:0004722 GO:0005524 GO:0008603 GO:0016772	ATP binding; cAMP-dependent protein kinase regulator activity; catalytic activity; protein kinase activity; protein serine/threonine phosphatase activity; transferase activity, transferring phosphorus-containing groups	GO:0005886 GO:0005952 GO:0008287	cAMP-dependent protein kinase complex; plasma membrane; protein serine/threonine phosphatase complex	PF00481 PF00069 PF00027	Protein phosphatase 2C; Protein kinase domain; Cyclic nucleotide-binding domain	PTHR13832	PROTEIN PHOSPHATASE 2C	KOG0614	cGMP-dependent_protein_kinase
Glyma.01G147400	-2.83576	-2.60673	-2.29658		6608 List	R9	Down	Down	Down		Glyma.01G147400	720	UniRef100_I1J815 Uncharacterized protein n=1 Tax=Glycine max RepID=I1J815_SOYBN	0	101.99	UniRef100_G7L853 CRS2-associated factor n=1 Tax=Medicago truncatula RepID=G7L853_MEDTR	0	87.97	AT2G20020.1|Symbols:CAF1, ATCAF1|RNA-binding CRS1 / YhbY (CRM) domain-containing protein|chr2:8644464-8647090 FORWARD LENGTH=701	0	101.85	GO:0000373 GO:0006364 GO:0006399 GO:0009658	Group II intron splicing; chloroplast organization; rRNA processing; tRNA metabolic process	GO:0003723	RNA binding	GO:0009507	chloroplast	PF01985	CRS1 / YhbY (CRM) domain	NA	NA	NA	NA
Glyma.01G147500	Not DE	1.1678	1.04119		1889 list	R6	Not DE	Up	Up		Glyma.01G147500	597	UniRef100_K7K3X1 Uncharacterized protein n=1 Tax=Glycine max RepID=K7K3X1_SOYBN	0	100	UniRef100_Q9FGV3 Similarity to limonene cyclase n=1 Tax=Arabidopsis thaliana RepID=Q9FGV3_ARATH	0	105.72	AT5G37000.1|Symbols:|Exostosin family protein|chr5:14618107-14620282 FORWARD LENGTH=547	0	103.66	GO:0008150	biological process	GO:0003824	catalytic activity	GO:0005794 GO:0016020	Golgi apparatus; membrane	PF03016	Exostosin family	PTHR11062	EXOSTOSIN (HEPARAN SULFATE GLYCOSYLTRANSFERASE)-RELATED	KOG1021	Acetylglucosaminyltransferase_EXT1/exostosin_1
Glyma.01G148700	1.13366	2.85834	2.63849		6608 List	R8	Up	Up	Up		Glyma.01G148700	366	UniRef100_UPI0001B63A95 PREDICTED: histone-lysine N-methyltransferase ASHR2-like n=1 Tax=Glycine max RepID=UPI0001B63A95	0	100	UniRef100_L0P2I2 Similar to histone-lysine N-methyltransferase ASHR2 n=1 Tax=Lupinus angustifolius RepID=L0P2I2_LUPAN	4e-165	100.56	AT2G19640.2|Symbols:ASHR2|ASH1-related protein 2|chr2:8491401-8492597 FORWARD LENGTH=398	3e-112	89.95	GO:0008150	biological process	GO:0003674	molecular function	GO:0005634	nucleus	PF00856	SET domain	PTHR12197	SET AND MYND DOMAIN CONTAINING	NA	NA
Glyma.01G148800	1.47762	1.83885	1.5984		6608 List	R8	Up	Up	Up		Glyma.01G148800	209	UniRef100_K7LF74 Uncharacterized protein n=1 Tax=Glycine max RepID=K7LF74_SOYBN	6e-113	98.58	UniRef100_O49668 Protein PAM68, chloroplastic n=1 Tax=Arabidopsis thaliana RepID=PAM68_ARATH	7e-55	81.31	AT4G19100.1|Symbols:PAM68|Protein of unknown function (DUF3464)|chr4:10453453-10454359 FORWARD LENGTH=214	8e-58	81.31	GO:0008150 GO:0010207 GO:0015979 GO:0016556	biological process; mRNA modification; photosynthesis; photosystem II assembly	GO:0003674	molecular function	GO:0005634 GO:0009507 GO:0016020	chloroplast; membrane; nucleus	PF11947	Protein of unknown function (DUF3464)	NA	NA	NA	NA
Glyma.01G150000	1.04375	1.24673	1.37315		6608 List	R8	Up	Up	Up		Glyma.01G150000	253	UniRef100_K7K3Z1 Uncharacterized protein n=1 Tax=Glycine max RepID=K7K3Z1_SOYBN	0	100	UniRef100_D7KAM7 F21J9.14 n=1 Tax=Arabidopsis lyrata subsp. lyrata RepID=D7KAM7_ARALL	2e-114	96.23	AT1G24480.1|Symbols:|S-adenosyl-L-methionine-dependent methyltransferases superfamily protein|chr1:8676440-8677159 REVERSE LENGTH=239	7e-115	95.4	GO:0008152	metabolic process	GO:0008168	methyltransferase activity	GO:0005576	extracellular region	PF08241	Methyltransferase domain	PTHR10108	METHYLTRANSFERASE	NA	NA
Glyma.01G150500	-1.59865	-1.73536	-1.86134		6608 List	R9	Down	Down	Down		Glyma.01G150500	309	UniRef100_K7K3Z3 Uncharacterized protein n=1 Tax=Glycine max RepID=K7K3Z3_SOYBN	0	100	UniRef100_G7K6R0 Zinc finger and SCAN domain-containing protein n=1 Tax=Medicago truncatula RepID=G7K6R0_MEDTR	5e-148	99.34	AT2G38250.1|Symbols:|Homeodomain-like superfamily protein|chr2:16018384-16019500 FORWARD LENGTH=289	5e-47	93.08	GO:0006355 GO:0010200	regulation of transcription, DNA-dependent; response to chitin	GO:0003677 GO:0003700 GO:0005515	DNA binding; protein binding; sequence-specific DNA binding transcription factor activity	GO:0005634 GO:0005730 GO:0016592	mediator complex; nucleolus; nucleus	NA	NA	PTHR10032	ZINC FINGER PROTEIN WITH KRAB AND SCAN DOMAINS	KOG4282	Transcription_factor_GT-2_and_related_proteins,_contains_trihelix_DNA-binding/SANT_domain
Glyma.01G150700	1.259	1.6584	1.62455		6608 List	R8	Up	Up	Up		Glyma.01G150700	596	UniRef100_I1J845 Uncharacterized protein n=1 Tax=Glycine max RepID=I1J845_SOYBN	0	100	UniRef100_C6ZRV8 Leucine-rich repeat transmembrane protein kinase n=1 Tax=Glycine max RepID=C6ZRV8_SOYBN	0	100.85	AT1G31420.2|Symbols:FEI1|Leucine-rich repeat protein kinase family protein|chr1:11250360-11253516 FORWARD LENGTH=591	0	100.68	GO:0000271 GO:0000272 GO:0005982 GO:0006468 GO:0007169 GO:0009664 GO:0009825 GO:0009826 GO:0009832 GO:0009932 GO:0010817 GO:0016049 GO:0019761 GO:0030243 GO:0043481 GO:0046777 GO:0048767 GO:0071555	anthocyanin accumulation in tissues in response to UV light; cell growth; cell tip growth; cell wall organization; cellulose metabolic process; glucosinolate biosynthetic process; multidimensional cell growth; plant-type cell wall biogenesis; plant-type cell wall organization; polysaccharide biosynthetic process; polysaccharide catabolic process; protein autophosphorylation; protein phosphorylati…	GO:0004672 GO:0004674 GO:0004713 GO:0005524 GO:0016301 GO:0016772	ATP binding; kinase activity; protein kinase activity; protein serine/threonine kinase activity; protein tyrosine kinase activity; transferase activity, transferring phosphorus-containing groups	GO:0005886	plasma membrane	PF00069 PF00560 PF08263	Protein kinase domain; Leucine Rich Repeat; Leucine rich repeat N-terminal domain	PTHR24420	LEUCINE-RICH REPEAT RECEPTOR-LIKE PROTEIN KINASE	KOG1187	Serine/threonine_protein_kinase
Glyma.01G150900	Not DE	1.39533	1.11253		1889 list	R6	Not DE	Up	Up		Glyma.01G150900	257	UniRef100_I1J847 Uncharacterized protein n=1 Tax=Glycine max RepID=I1J847_SOYBN	0	100	UniRef100_Q9LR35 F26F24.11 n=1 Tax=Arabidopsis thaliana RepID=Q9LR35_ARATH	1e-12	29.44	AT1G31460.1|Symbols:|unknown protein; FUNCTIONS IN: molecular_function unknown; INVOLVED IN: biological_process unknown; LOCATED IN: plasma membrane; EXPRESSED IN: 23 plant structures; EXPRESSED DURING: 13 growth stages; BEST Arabidopsis thaliana protein match is: unknown protein (TAIR:AT1G23270.1); Has 1251 Blast hits to 756 proteins in 185 species: Archae - 0; Bacteria - 295; Metazoa - 374; Fun…	3e-27	83.72	GO:0008150	biological process	GO:0003674	molecular function	GO:0005634 GO:0005886	nucleus; plasma membrane	NA	NA	NA	NA	NA	NA
Glyma.01G151600	-1.23933	-1.40936	-1.35614		6608 List	R9	Down	Down	Down		Glyma.01G151600	451	UniRef100_K7K3Z6 Uncharacterized protein n=1 Tax=Glycine max RepID=K7K3Z6_SOYBN	0	100	UniRef100_B3V945 PAE n=1 Tax=Litchi chinensis RepID=B3V945_LITCN	0	100	AT4G19420.1|Symbols:|Pectinacetylesterase family protein|chr4:10587504-10589807 REVERSE LENGTH=397	0	99.24	GO:0008150	biological process	GO:0004091	carboxylesterase activity	GO:0005576	extracellular region	PF03283	Pectinacetylesterase	PTHR21562	NOTUM-RELATED	KOG4287	Pectin_acetylesterase_and_similar_proteins
Glyma.01G151700	Not DE	Not DE	1.00793		1263 list	R1	Not DE	Not DE	Up		Glyma.01G151700	568	UniRef100_K7K3Z9 Uncharacterized protein n=1 Tax=Glycine max RepID=K7K3Z9_SOYBN	0	100	UniRef100_G7K5F2 RING finger protein n=1 Tax=Medicago truncatula RepID=G7K5F2_MEDTR	0	98.04	AT5G45290.1|Symbols:|RING/U-box superfamily protein|chr5:18350011-18352092 REVERSE LENGTH=545	3e-121	61.28	GO:0006499	N-terminal protein myristoylation	GO:0008270	zinc ion binding	GO:0005634	nucleus	PF00097	Zinc finger, C3HC4 type (RING finger)	PTHR14155	RING FINGER DOMAIN-CONTAINING	NA	NA
Glyma.01G152100	3.18516	3.00228	3.39383		6608 List	R8	Up	Up	Up		Glyma.01G152100	564	UniRef100_K7K403 Uncharacterized protein n=1 Tax=Glycine max RepID=K7K403_SOYBN	0	100	UniRef100_F6LPV3 Rop guanine nucleotide exchange factor n=2 Tax=Medicago truncatula RepID=F6LPV3_MEDTR	0	100.9	AT1G31650.1|Symbols:ATROPGEF14, ROPGEF14|RHO guanyl-nucleotide exchange factor 14|chr1:11326474-11329767 REVERSE LENGTH=576	0	95.66	GO:0019344 GO:0080092	cysteine biosynthetic process; regulation of pollen tube growth	GO:0005089	Rho guanyl-nucleotide exchange factor activity	GO:0005739	mitochondrion	PF03759	PRONE (Plant-specific Rop nucleotide exchanger)	NA	NA	NA	NA
Glyma.01G152400	Not DE	-1.25343	-1.30757		1889 list	R7	Not DE	Down	Down		Glyma.01G152400	88	UniRef100_K7K406 Uncharacterized protein n=1 Tax=Glycine max RepID=K7K406_SOYBN	4e-54	100	NA	NA	NA	NA	NA	NA	NA	NA	NA	NA	NA	NA	NA	NA	NA	NA	NA	NA
Glyma.01G152800	Not DE	2.9787	2.29486		1889 list	R6	Not DE	Up	Up		Glyma.01G152800	86	UniRef100_K7K413 Uncharacterized protein n=1 Tax=Glycine max RepID=K7K413_SOYBN	2e-54	100	NA	NA	NA	NA	NA	NA	NA	NA	NA	NA	NA	NA	NA	NA	NA	NA	NA	NA
Glyma.01G153600	Not DE	Not DE	1.05867		1263 list	R1	Not DE	Not DE	Up		Glyma.01G153600	628	UniRef100_I1J874 Uncharacterized protein n=1 Tax=Glycine max RepID=I1J874_SOYBN	0	100	NA	NA	NA	AT2G35610.1|Symbols:XEG113|xyloglucanase 113|chr2:14947617-14951106 REVERSE LENGTH=644	0	96.58	GO:0006486 GO:0052325 GO:0080147	cell wall pectin biosynthetic process; protein glycosylation; root hair cell development	GO:0052636	arabinosyltransferase activity	GO:0005634 GO:0005768 GO:0005783 GO:0005794 GO:0005802	Golgi apparatus; endoplasmic reticulum; endosome; nucleus; trans-Golgi network	PF03407	Nucleotide-diphospho-sugar transferase	PTHR10994	RETICULON	NA	NA
Glyma.01G154400	1.06686	1.98439	1.21906		6608 List	R8	Up	Up	Up		Glyma.01G154400	660	UniRef100_I1J884 Uncharacterized protein n=1 Tax=Glycine max RepID=I1J884_SOYBN	0	100	UniRef100_G7K406 ABC transporter-like protein n=1 Tax=Medicago truncatula RepID=G7K406_MEDTR	0	101.07	AT1G31770.1|Symbols:ABCG14|ATP-binding cassette 14|chr1:11375252-11377644 REVERSE LENGTH=648	0	101.7	NA	NA	GO:0000166 GO:0005524 GO:0016887 GO:0017111 GO:0042626	ATP binding; ATPase activity; ATPase activity, coupled to transmembrane movement of substances; nucleoside-triphosphatase activity; nucleotide binding	GO:0016020	membrane	PF01061 PF00005	ABC-2 type transporter; ABC transporter	PTHR19241	ATP-BINDING CASSETTE TRANSPORTER	KOG0061	Transporter,_ABC_superfamily_(Breast_cancer_resistance_protein)
Glyma.01G154900	Not DE	Not DE	1.18817		1263 list	R1	Not DE	Not DE	Up		Glyma.01G154900	591	UniRef100_UPI000189D583 PREDICTED: probable carotenoid cleavage dioxygenase 4, chloroplastic n=1 Tax=Glycine max RepID=UPI000189D583	0	100	UniRef100_G7K3Y7 50S ribosomal protein L14 n=1 Tax=Medicago truncatula RepID=G7K3Y7_MEDTR	0	84.77	AT4G19170.1|Symbols:NCED4, CCD4|nine-cis-epoxycarotenoid dioxygenase 4|chr4:10481835-10483622 FORWARD LENGTH=595	0	96.3	GO:0009718	anthocyanin-containing compound biosynthetic process	GO:0005515	protein binding	GO:0009507 GO:0010287	chloroplast; plastoglobule	PF03055	Retinal pigment epithelial membrane protein	PTHR10543	BETA-CAROTENE DIOXYGENASE	KOG1285	Beta,_beta-carotene_15,15'-dioxygenase_and_related_enzymes
Glyma.01G155400	-1.6412	-1.68394	-1.58274		6608 List	R9	Down	Down	Down		Glyma.01G155400	317	UniRef100_I1J892 Uncharacterized protein n=1 Tax=Glycine max RepID=I1J892_SOYBN	0	100	UniRef100_G7K2P1 1-aminocyclopropane-1-carboxylate oxidase n=1 Tax=Medicago truncatula RepID=G7K2P1_MEDTR	0	100.34	AT1G14130.1|Symbols:|2-oxoglutarate (2OG) and Fe(II)-dependent oxygenase superfamily protein|chr1:4836041-4837040 REVERSE LENGTH=308	2e-128	95.78	GO:0055114	oxidation-reduction process	GO:0016491 GO:0016706	oxidoreductase activity; oxidoreductase activity, acting on paired donors, with incorporation or reduction of molecular oxygen, 2-oxoglutarate as one donor, and incorporation of one atom each of oxygen into both donors	GO:0005634 GO:0005737	cytoplasm; nucleus	PF03171	2OG-Fe(II) oxygenase superfamily	PTHR10209	OXIDOREDUCTASE, 2OG-FE(II) OXYGENASE FAMILY PROTEIN	KOG0143	Iron/ascorbate_family_oxidoreductases
Glyma.01G155900	Not DE	Not DE	1.5906		1263 list	R1	Not DE	Not DE	Up		Glyma.01G155900	764	UniRef100_I1J896 Uncharacterized protein n=1 Tax=Glycine max RepID=I1J896_SOYBN	0	100	UniRef100_G7K2N3 Subtilisin-like protease n=1 Tax=Medicago truncatula RepID=G7K2N3_MEDTR	0	98.82	AT2G04160.1|Symbols:AIR3|Subtilisin-like serine endopeptidase family protein|chr2:1401450-1407694 REVERSE LENGTH=772	0	93.39	GO:0006508 GO:0008152 GO:0009733 GO:0010102 GO:0019761 GO:0043086	glucosinolate biosynthetic process; lateral root morphogenesis; metabolic process; negative regulation of catalytic activity; proteolysis; response to auxin stimulus	GO:0004252 GO:0042802	identical protein binding; serine-type endopeptidase activity	GO:0005576 GO:0005618	cell wall; extracellular region	PF00082 PF02225 PF05922	Subtilase family; PA domain; Peptidase inhibitor I9	PTHR10795	PROPROTEIN CONVERTASE SUBTILISIN/KEXIN	NA	NA
Glyma.01G156700	Not DE	Not DE	1.76634		1263 list	R1	Not DE	Not DE	Up		Glyma.01G156700	544	UniRef100_K7K429 Uncharacterized protein n=1 Tax=Glycine max RepID=K7K429_SOYBN	0	100	UniRef100_A9YVC3 3-hydroxy-3-methylglutaryl coenzyme A reductase n=2 Tax=Medicago truncatula RepID=A9YVC3_MEDTR	0	95.77	AT1G76490.1|Symbols:HMG1, HMGR1, AtHMGR1|hydroxy methylglutaryl CoA reductase 1|chr1:28695801-28698206 FORWARD LENGTH=642	0	79.13	GO:0006816 GO:0007030 GO:0007033 GO:0008299 GO:0009611 GO:0009651 GO:0009805 GO:0015936 GO:0016126 GO:0019287 GO:0055114 GO:0060964	Golgi organization; calcium ion transport; coenzyme A metabolic process; coumarin biosynthetic process; isopentenyl diphosphate biosynthetic process, mevalonate pathway; isoprenoid biosynthetic process; oxidation-reduction process; regulation of gene silencing by miRNA; response to salt stress; response to wounding; sterol biosynthetic process; vacuole organization	GO:0004420 GO:0005515 GO:0016616 GO:0042282 GO:0050661 GO:0050662	NADP binding; coenzyme binding; hydroxymethylglutaryl-CoA reductase (NADPH) activity; hydroxymethylglutaryl-CoA reductase activity; oxidoreductase activity, acting on the CH-OH group of donors, NAD or NADP as acceptor; protein binding	GO:0005783 GO:0005789 GO:0016020 GO:0016021	endoplasmic reticulum; endoplasmic reticulum membrane; integral to membrane; membrane	PF00368	Hydroxymethylglutaryl-coenzyme A reductase	PTHR10572	3-HYDROXY-3-METHYLGLUTARYL-COENZYME A REDUCTASE	KOG2480	3-hydroxy-3-methylglutaryl-CoA_(HMG-CoA)_reductase
Glyma.01G157000	Not DE	1.05045	1.05346		1889 list	R6	Not DE	Up	Up		Glyma.01G157000	575	UniRef100_I1J8A7 Uncharacterized protein n=1 Tax=Glycine max RepID=I1J8A7_SOYBN	0	100	UniRef100_G7K2L1 Leucine-rich repeat-containing protein n=1 Tax=Medicago truncatula RepID=G7K2L1_MEDTR	0	98.12	AT4G35470.1|Symbols:PIRL4|plant intracellular ras group-related LRR 4|chr4:16846531-16848448 FORWARD LENGTH=549	0	103.46	GO:0008150 GO:0009740 GO:0010162	biological process; gibberellic acid mediated signaling pathway; seed dormancy process	NA	NA	GO:0005634 GO:0005886	nucleus; plasma membrane	PF00560	Leucine Rich Repeat	PTHR23155	LEUCINE-RICH REPEAT-CONTAINING PROTEIN	KOG0617	Ras_suppressor_protein_(contains_leucine-rich_repeats)
Glyma.01G157700	-4.19436	-3.529	-4.39876		6608 List	R9	Down	Down	Down		Glyma.01G157700	420	UniRef100_I1J8B4 Uncharacterized protein n=1 Tax=Glycine max RepID=I1J8B4_SOYBN	0	100	UniRef100_B9H651 Auxin efflux carrier family protein n=4 Tax=Populus trichocarpa RepID=B9H651_POPTR	0	100.24	AT5G65980.1|Symbols:|Auxin efflux carrier family protein|chr5:26392444-26394232 FORWARD LENGTH=395	5e-172	106.08	GO:0009926 GO:0055085	auxin polar transport; transmembrane transport	GO:0009672	auxin:hydrogen symporter activity	GO:0016021	integral to membrane	PF03547	Membrane transport protein	NA	NA	KOG2722	Predicted_membrane_protein
Glyma.01G158300	Not DE	-1.08993	-1.20594		1889 list	R7	Not DE	Down	Down		Glyma.01G158300	376	UniRef100_I1J8C2 Uncharacterized protein n=1 Tax=Glycine max RepID=I1J8C2_SOYBN	0	100	NA	NA	NA	AT4G35510.1|Symbols:|unknown protein; BEST Arabidopsis thaliana protein match is: unknown protein (TAIR:AT2G17540.3); Has 182 Blast hits to 179 proteins in 73 species: Archae - 0; Bacteria - 87; Metazoa - 17; Fungi - 9; Plants - 50; Viruses - 0; Other Eukaryotes - 19 (source: NCBI BLink).|chr4:16860712-16861713 REVERSE LENGTH=333	1e-41	112.01	NA	NA	NA	NA	GO:0005634	nucleus	NA	NA	NA	NA	NA	NA
Glyma.01G158400	-1.04561	-1.53658	-1.31642		6608 List	R9	Down	Down	Down		Glyma.01G158400	1206	UniRef100_K7K439 Uncharacterized protein n=1 Tax=Glycine max RepID=K7K439_SOYBN	0	100	UniRef100_G7K187 MutL DNA mismatch repair protein n=1 Tax=Medicago truncatula RepID=G7K187_MEDTR	0	92.96	AT4G35520.1|Symbols:MLH3, ATMLH3|MUTL protein homolog 3|chr4:16865488-16871527 FORWARD LENGTH=1169	5e-120	35.41	GO:0006200 GO:0006298 GO:0007059 GO:0007062 GO:0007129 GO:0007131 GO:0009691 GO:0010332 GO:0032204 GO:0032504 GO:0042138 GO:0043247 GO:0045132	ATP catabolic process; chromosome segregation; cytokinin biosynthetic process; meiotic DNA double-strand break formation; meiotic chromosome segregation; mismatch repair; multicellular organism reproduction; reciprocal meiotic recombination; regulation of telomere maintenance; response to gamma radiation; sister chromatid cohesion; synapsis; telomere maintenance in response to DNA damage	GO:0005524 GO:0016887 GO:0030983	ATP binding; ATPase activity; mismatched DNA binding	GO:0000795 GO:0005634 GO:0005694 GO:0005712 GO:0032390	MutLbeta complex; chiasma; chromosome; nucleus; synaptonemal complex	PF01119 PF02518 PF08676	DNA mismatch repair protein, C-terminal domain; Histidine kinase-, DNA gyrase B-, and HSP90-like ATPase; MutL C terminal dimerisation domain	PTHR10073	DNA MISMATCH REPAIR PROTEIN (MLH, PMS, MUTL)	KOG1977	DNA_mismatch_repair_protein_-_MLH3_family
Glyma.01G159700	1.83862	2.59358	2.57078		6608 List	R8	Up	Up	Up		Glyma.01G159700	433	UniRef100_K7K449 Uncharacterized protein n=1 Tax=Glycine max RepID=K7K449_SOYBN	0	100	UniRef100_P46277 G2/mitotic-specific cyclin-1 n=1 Tax=Medicago sativa subsp. varia RepID=CCNB1_MEDSV	0	100.93	AT1G20610.1|Symbols:CYCB2;3|Cyclin B2;3|chr1:7135073-7137273 REVERSE LENGTH=429	2e-170	99.07	GO:0000079 GO:0051726	regulation of cell cycle; regulation of cyclin-dependent protein serine/threonine kinase activity	GO:0005515 GO:0016538 GO:0019901	cyclin-dependent protein serine/threonine kinase regulator activity; protein binding; protein kinase binding	GO:0005634	nucleus	PF02984 PF00134	Cyclin, C-terminal domain; Cyclin, N-terminal domain	PTHR10177	CYCLINE	KOG0653	Cyclin_B_and_related_kinase-activating_proteins
Glyma.01G160300	Not DE	1.14248	1.39405		1889 list	R6	Not DE	Up	Up		Glyma.01G160300	834	UniRef100_I1J8E3 Uncharacterized protein n=1 Tax=Glycine max RepID=I1J8E3_SOYBN	0	100	UniRef100_G7K003 DNA (Cytosine-5)-methyltransferase n=1 Tax=Medicago truncatula RepID=G7K003_MEDTR	0	96.17	AT1G80740.1|Symbols:CMT1, DMT4|chromomethylase 1|chr1:30342394-30346831 FORWARD LENGTH=791	0	100.76	GO:0006306 GO:0009294	DNA mediated transformation; DNA methylation	GO:0003677	DNA binding	GO:0005634	nucleus	PF00385 PF01426 PF00145	Chromo (CHRromatin Organisation MOdifier) domain; BAH domain; C-5 cytosine-specific DNA methylase	PTHR10629	CYTOSINE-SPECIFIC METHYLTRANSFERASE	NA	NA
Glyma.01G162900	Not DE	Not DE	-1.29889		1263 list	R2	Not DE	Not DE	Down		Glyma.01G162900	233	UniRef100_I1J8H2 Uncharacterized protein n=1 Tax=Glycine max RepID=I1J8H2_SOYBN	3e-166	100	UniRef100_G7JYQ7 RING-H2 finger protein ATL4M n=1 Tax=Medicago truncatula RepID=G7JYQ7_MEDTR	2e-143	99.15	AT4G35840.1|Symbols:|RING/U-box superfamily protein|chr4:16981083-16982266 FORWARD LENGTH=236	3e-130	97.46	NA	NA	GO:0008270	zinc ion binding	NA	NA	NA	NA	PTHR22764	RING FINGER DOMAIN-CONTAINING	NA	NA
Glyma.01G163000	-1.87353	-1.57051	-1.65233		6608 List	R9	Down	Down	Down		Glyma.01G163000	509	UniRef100_I1J8H3 Uncharacterized protein n=1 Tax=Glycine max RepID=I1J8H3_SOYBN	0	100	UniRef100_G7JXM9 Aspartic proteinase-like protein n=1 Tax=Medicago truncatula RepID=G7JXM9_MEDTR	0	92.6	AT2G17760.1|Symbols:|Eukaryotic aspartyl protease family protein|chr2:7713488-7716269 FORWARD LENGTH=513	1e-177	92.4	GO:0006508 GO:0006865	amino acid transport; proteolysis	GO:0004190	aspartic-type endopeptidase activity	GO:0031225	anchored to membrane	PF00026	Eukaryotic aspartyl protease	PTHR13683	ASPARTYL PROTEASES	KOG1339	Aspartyl_protease
Glyma.01G163100	2.24945	1.473	2.29421		6608 List	R8	Up	Up	Up		Glyma.01G163100	318	UniRef100_I1J8H7 Uncharacterized protein n=1 Tax=Glycine max RepID=I1J8H7_SOYBN	0	100	UniRef100_Q9ZRG6 Peroxidase (Fragment) n=1 Tax=Glycine max RepID=Q9ZRG6_SOYBN	0	93.67	AT5G42180.1|Symbols:|Peroxidase superfamily protein|chr5:16852702-16854021 FORWARD LENGTH=317	2e-158	96.85	GO:0006979 GO:0010413 GO:0045492 GO:0055114	glucuronoxylan metabolic process; oxidation-reduction process; response to oxidative stress; xylan biosynthetic process	GO:0004601 GO:0020037	heme binding; peroxidase activity	GO:0005576 GO:0009505	extracellular region; plant-type cell wall	PF00141	Peroxidase	NA	NA	NA	NA
Glyma.01G163600	1.65862	1.07606	1.18679		6608 List	R8	Up	Up	Up		Glyma.01G163600	134	UniRef100_I1J8I2 Uncharacterized protein n=1 Tax=Glycine max RepID=I1J8I2_SOYBN	4e-93	100	UniRef100_G7JXL8 RING finger protein n=1 Tax=Medicago truncatula RepID=G7JXL8_MEDTR	2e-50	92.96	AT3G51325.1|Symbols:|RING/U-box superfamily protein|chr3:19052259-19052531 FORWARD LENGTH=90	7e-17	83.33	GO:0008150	biological process	GO:0003676 GO:0008270	nucleic acid binding; zinc ion binding	GO:0005575	cellular component	PF00097	Zinc finger, C3HC4 type (RING finger)	PTHR14155	RING FINGER DOMAIN-CONTAINING	NA	NA
Glyma.01G164000	1.25267	1.56589	1.7512		6608 List	R8	Up	Up	Up		Glyma.01G164000	416	UniRef100_I1J8I6 Uncharacterized protein n=1 Tax=Glycine max RepID=I1J8I6_SOYBN	0	100	UniRef100_G7LB65 Cornifelin n=1 Tax=Medicago truncatula RepID=G7LB65_MEDTR	0	97.64	AT4G35920.2|Symbols:MCA1|PLAC8 family protein|chr4:17012106-17014192 REVERSE LENGTH=421	0	97.86	GO:0006655 GO:0006816 GO:0007020 GO:0007231 GO:0007638 GO:0019344 GO:0033500	calcium ion transport; carbohydrate homeostasis; cysteine biosynthetic process; mechanosensory behavior; microtubule nucleation; osmosensory signaling pathway; phosphatidylglycerol biosynthetic process	GO:0003674	molecular function	GO:0005886 GO:0005887	integral to plasma membrane; plasma membrane	PF04749	PLAC8 family	PTHR15907	FAMILY NOT NAMED	NA	NA
Glyma.01G164500	1.02959	1.11719	1.5855		6608 List	R8	Up	Up	Up		Glyma.01G164500	626	UniRef100_I1J8J5 Uncharacterized protein n=1 Tax=Glycine max RepID=I1J8J5_SOYBN	0	100	UniRef100_U5G4Q6 Proline-rich family protein n=1 Tax=Populus trichocarpa RepID=U5G4Q6_POPTR	0	95.57	AT3G51290.2|Symbols:|Protein of unknown function (DUF630) ;Protein of unknown function (DUF632)|chr3:19039980-19044215 FORWARD LENGTH=798	0	77.57	GO:0000226 GO:0000911 GO:0006184 GO:0006306 GO:0006346 GO:0006499 GO:0007165 GO:0007264 GO:0009909 GO:0015031 GO:0016246 GO:0016458 GO:0031047 GO:0031048 GO:0034968 GO:0051225 GO:0051567	DNA methylation; GTP catabolic process; N-terminal protein myristoylation; RNA interference; chromatin silencing by small RNA; cytokinesis by cell plate formation; gene silencing; gene silencing by RNA; histone H3-K9 methylation; histone lysine methylation; methylation-dependent chromatin silencing; microtubule cytoskeleton organization; protein transport; regulation of flower development; signal…	GO:0003924 GO:0005525	GTP binding; GTPase activity	GO:0005622 GO:0005634 GO:0005737 GO:0016020	cytoplasm; intracellular; membrane; nucleus	PF04782 PF04783	Protein of unknown function (DUF632); Protein of unknown function (DUF630)	PTHR21450	UNCHARACTERIZED	NA	NA
Glyma.01G164700	1.21005	Not DE	1.19474		852 list	R4	Up	Not DE	Up		Glyma.01G164700	301	UniRef100_I1J8J7 Uncharacterized protein n=1 Tax=Glycine max RepID=I1J8J7_SOYBN	0	100	UniRef100_G7JXJ2 Ascorbate peroxidase n=1 Tax=Medicago truncatula RepID=G7JXJ2_MEDTR	4e-109	90.06	AT4G35000.1|Symbols:APX3|ascorbate peroxidase 3|chr4:16665007-16667541 REVERSE LENGTH=287	2e-98	88.85	GO:0006979 GO:0055114	oxidation-reduction process; response to oxidative stress	GO:0004601 GO:0016688 GO:0020037	L-ascorbate peroxidase activity; heme binding; peroxidase activity	GO:0005739 GO:0005773 GO:0005774 GO:0005777 GO:0005778 GO:0009506 GO:0009507 GO:0009536 GO:0009941	chloroplast; chloroplast envelope; mitochondrion; peroxisomal membrane; peroxisome; plasmodesma; plastid; vacuolar membrane; vacuole	PF00141	Peroxidase	NA	NA	NA	NA
Glyma.01G165500	Not DE	-1.69883	-1.7369		1889 list	R7	Not DE	Down	Down		Glyma.01G165500	131	UniRef100_K7K478 Uncharacterized protein n=1 Tax=Glycine max RepID=K7K478_SOYBN	4e-88	100	NA	NA	NA	NA	NA	NA	NA	NA	NA	NA	NA	NA	NA	NA	NA	NA	NA	NA
Glyma.01G166300	1.40231	2.7439	2.39426		6608 List	R8	Up	Up	Up		Glyma.01G166300	344	UniRef100_I1J8L4 Uncharacterized protein n=1 Tax=Glycine max RepID=I1J8L4_SOYBN	0	100	UniRef100_F4JZ53 Chalcone-flavanone isomerase family protein n=1 Tax=Arabidopsis thaliana RepID=F4JZ53_ARATH	1e-58	61.83	AT5G66230.1|Symbols:|Chalcone-flavanone isomerase family protein|chr5:26462704-26463873 FORWARD LENGTH=329	2e-65	102.43	GO:0008283 GO:0009813 GO:0042398 GO:0048451 GO:0048453	cell proliferation; cellular modified amino acid biosynthetic process; flavonoid biosynthetic process; petal formation; sepal formation	GO:0016872 GO:0045430	chalcone isomerase activity; intramolecular lyase activity	GO:0009507	chloroplast	NA	NA	NA	NA	NA	NA
Glyma.01G166900	Not DE	Not DE	1.02699	59	1263 list	R1	Not DE	Not DE	Up		Glyma.01G166900	90	UniRef100_I1J8M1 Uncharacterized protein n=1 Tax=Glycine max RepID=I1J8M1_SOYBN	2e-59	100	NA	NA	NA	NA	NA	NA	NA	NA	NA	NA	NA	NA	NA	NA	NA	NA	NA	NA
Glyma.01G168100	1.84206	2.41216	2.70638		6608 List	R8	Up	Up	Up		Glyma.01G168100	1128	UniRef100_C6FF70 Receptor-like protein kinase n=1 Tax=Glycine max RepID=C6FF70_SOYBN	0	99.82	UniRef100_C6FF70 Receptor-like protein kinase n=1 Tax=Glycine max RepID=C6FF70_SOYBN	0	99.82	AT4G36180.1|Symbols:|Leucine-rich receptor-like protein kinase family protein|chr4:17120209-17123698 REVERSE LENGTH=1136	0	98.94	GO:0000226 GO:0000911 GO:0002237 GO:0006260 GO:0006306 GO:0006468 GO:0007165 GO:0007169 GO:0008283 GO:0009855 GO:0010014 GO:0010073 GO:0010075 GO:0010103 GO:0030244 GO:0048443 GO:0051567	DNA methylation; DNA replication; cell proliferation; cellulose biosynthetic process; cytokinesis by cell plate formation; determination of bilateral symmetry; histone H3-K9 methylation; meristem initiation; meristem maintenance; microtubule cytoskeleton organization; protein phosphorylation; regulation of meristem growth; response to molecule of bacterial origin; signal transduction; stamen deve…	GO:0004672 GO:0004674 GO:0005524 GO:0016301 GO:0016772	ATP binding; kinase activity; protein kinase activity; protein serine/threonine kinase activity; transferase activity, transferring phosphorus-containing groups	GO:0005886	plasma membrane	PF00069 PF08263 PF00560	Protein kinase domain; Leucine rich repeat N-terminal domain; Leucine Rich Repeat	PTHR24420	LEUCINE-RICH REPEAT RECEPTOR-LIKE PROTEIN KINASE	KOG1187	Serine/threonine_protein_kinase
Glyma.01G168200	Not DE	1.89056	1.40112		1889 list	R6	Not DE	Up	Up		Glyma.01G168200	967	UniRef100_K7K4A0 Uncharacterized protein n=1 Tax=Glycine max RepID=K7K4A0_SOYBN	0	100	UniRef100_B9MXI7 Kinesin motor family protein n=1 Tax=Populus trichocarpa RepID=B9MXI7_POPTR	0	104.62	AT3G51150.2|Symbols:|ATP binding microtubule motor family protein|chr3:19002006-19006509 FORWARD LENGTH=1054	0	91.27	GO:0007018	microtubule-based movement	GO:0003777 GO:0005524	ATP binding; microtubule motor activity	GO:0005737	cytoplasm	PF11995 PF00225	Domain of unknown function (DUF3490); Kinesin motor domain	PTHR24115	FAMILY NOT NAMED	KOG0242	Kinesin-like_protein
Glyma.01G169000	-2.20078	-2.03172	-2.2301		6608 List	R9	Down	Down	Down		Glyma.01G169000	655	UniRef100_K7K4A3 Uncharacterized protein n=1 Tax=Glycine max RepID=K7K4A3_SOYBN	0	100	UniRef100_G7KGD5 Zinc finger CCCH domain-containing protein n=1 Tax=Medicago truncatula RepID=G7KGD5_MEDTR	2e-131	60.18	AT2G18090.1|Symbols:|PHD finger family protein / SWIB complex BAF60b domain-containing protein / GYF domain-containing protein|chr2:7864501-7867317 FORWARD LENGTH=824	2e-78	19.9	GO:0006355	regulation of transcription, DNA-dependent	GO:0003677 GO:0008270	DNA binding; zinc ion binding	GO:0005634	nucleus	PF02213	GYF domain	PTHR26218	No Available Panther Description	NA	NA
Glyma.01G169100	-1.15857	-1.1434	-1.33772		6608 List	R9	Down	Down	Down		Glyma.01G169100	668	UniRef100_I1J8N9 Uncharacterized protein n=1 Tax=Glycine max RepID=I1J8N9_SOYBN	0	100	UniRef100_G7KGC8 Transmembrane and coiled-coil domain-containing protein n=2 Tax=Medicago truncatula RepID=G7KGC8_MEDTR	0	92.19	AT4G36210.3|Symbols:|Protein of unknown function (DUF726)|chr4:17130354-17134302 FORWARD LENGTH=672	0	98.81	GO:0008150 GO:0045892	biological process; negative regulation of transcription, DNA-dependent	GO:0003674	molecular function	GO:0009507	chloroplast	PF05277	Protein of unknown function (DUF726)	PTHR17920	UNCHARACTERIZED	KOG2385	Uncharacterized_conserved_protein
Glyma.01G169500	3.29568	3.23411	3.75182		6608 List	R8	Up	Up	Up		Glyma.01G169500	422	UniRef100_I1J8P2 Uncharacterized protein n=1 Tax=Glycine max RepID=I1J8P2_SOYBN	0	100	UniRef100_C6ZRZ2 Leucine-rich repeat family protein n=1 Tax=Glycine max RepID=C6ZRZ2_SOYBN	0	99.53	AT5G66330.1|Symbols:|Leucine-rich repeat (LRR) family protein|chr5:26500531-26501787 REVERSE LENGTH=418	3e-154	94.74	GO:0007165	signal transduction	NA	NA	GO:0005886	plasma membrane	PF00560	Leucine Rich Repeat	PTHR24420	LEUCINE-RICH REPEAT RECEPTOR-LIKE PROTEIN KINASE	NA	NA
Glyma.01G170100	Not DE	Not DE	-1.0194		1263 list	R2	Not DE	Not DE	Down		Glyma.01G170100	346	UniRef100_I1J8P9 Uncharacterized protein n=1 Tax=Glycine max RepID=I1J8P9_SOYBN	0	100	UniRef100_G7KGB1 Dimethyladenosine transferase-like protein n=1 Tax=Medicago truncatula RepID=G7KGB1_MEDTR	2e-152	103.61	AT5G66360.2|Symbols:|Ribosomal RNA adenine dimethylase family protein|chr5:26510329-26511711 FORWARD LENGTH=380	3e-121	77.89	GO:0000154 GO:0006364 GO:0046085	adenosine metabolic process; rRNA modification; rRNA processing	GO:0000179 GO:0008649 GO:0016433	rRNA (adenine) methyltransferase activity; rRNA (adenine-N6,N6-)-dimethyltransferase activity; rRNA methyltransferase activity	GO:0005737 GO:0005739	cytoplasm; mitochondrion	PF00398	Ribosomal RNA adenine dimethylase	PTHR11727	DIMETHYLADENOSINE TRANSFERASE	KOG0820	Ribosomal_RNA_adenine_dimethylase
Glyma.01G170200	1.41006	2.26073	2.10235		6608 List	R8	Up	Up	Up		Glyma.01G170200	850	UniRef100_K7K4B2 Beta-galactosidase n=1 Tax=Glycine max RepID=K7K4B2_SOYBN	0	100	UniRef100_K7K4B2 Beta-galactosidase n=1 Tax=Glycine max RepID=K7K4B2_SOYBN	0	100	AT4G36360.1|Symbols:BGAL3|beta-galactosidase 3|chr4:17176840-17181143 REVERSE LENGTH=856	0	98.71	GO:0005975 GO:0005990 GO:0006598 GO:0009664 GO:0009698 GO:0009832 GO:0010075 GO:0019513 GO:0019515 GO:0042398	carbohydrate metabolic process; cellular modified amino acid biosynthetic process; lactose catabolic process; lactose catabolic process, using glucoside 3-dehydrogenase; lactose catabolic process via UDP-galactose; phenylpropanoid metabolic process; plant-type cell wall biogenesis; plant-type cell wall organization; polyamine catabolic process; regulation of meristem growth	GO:0003824 GO:0004553 GO:0004565 GO:0030246 GO:0043169	beta-galactosidase activity; carbohydrate binding; catalytic activity; cation binding; hydrolase activity, hydrolyzing O-glycosyl compounds	GO:0005576	extracellular region	PF02140 PF01301	Galactose binding lectin domain; Glycosyl hydrolases family 35	PTHR23421	BETA-GALACTOSIDASE RELATED	KOG0496	Beta-galactosidase
Glyma.01G170900	Not DE	-1.00909	-1.14527		1889 list	R7	Not DE	Down	Down		Glyma.01G170900	130	UniRef100_C6T4Y1 Uncharacterized protein n=1 Tax=Glycine max RepID=C6T4Y1_SOYBN	8e-88	100	UniRef100_G7KG98 Glutaredoxin C3 n=2 Tax=Medicago truncatula RepID=G7KG98_MEDTR	9e-64	100	AT1G77370.1|Symbols:|Glutaredoxin family protein|chr1:29073916-29074642 FORWARD LENGTH=130	3e-53	78.46	GO:0019243 GO:0045454	cell redox homeostasis; methylglyoxal catabolic process to D-lactate	GO:0008794 GO:0009055 GO:0015035	arsenate reductase (glutaredoxin) activity; electron carrier activity; protein disulfide oxidoreductase activity	GO:0005737 GO:0005794	Golgi apparatus; cytoplasm	PF00462	Glutaredoxin	PTHR10168	GLUTAREDOXIN	KOG1752	Glutaredoxin_and_related_proteins
Glyma.01G171100	1.1878	1.88675	1.45945		6608 List	R8	Up	Up	Up		Glyma.01G171100	332	UniRef100_I1J8R4 Uncharacterized protein n=1 Tax=Glycine max RepID=I1J8R4_SOYBN	0	100	UniRef100_G7KF17 Peroxidase n=1 Tax=Medicago truncatula RepID=G7KF17_MEDTR	0	99.7	AT5G66390.1|Symbols:|Peroxidase superfamily protein|chr5:26516063-26517329 REVERSE LENGTH=336	0	98.21	GO:0009809	lignin biosynthetic process	GO:0004601 GO:0020037	heme binding; peroxidase activity	GO:0005576	extracellular region	PF00141	Peroxidase	NA	NA	NA	NA
Glyma.01G171300	-1.72742	-1.53558	-1.60309		6608 List	R9	Down	Down	Down		Glyma.01G171300	466	UniRef100_I1J8R6 Uncharacterized protein n=1 Tax=Glycine max RepID=I1J8R6_SOYBN	0	100	UniRef100_G7KF10 Cell division protease ftsH-like protein n=1 Tax=Medicago truncatula RepID=G7KF10_MEDTR	0	93.37	AT2G18193.1|Symbols:|P-loop containing nucleoside triphosphate hydrolases superfamily protein|chr2:7917621-7919184 REVERSE LENGTH=495	4e-142	86.46	NA	NA	GO:0000166 GO:0005524 GO:0016887 GO:0017111	ATP binding; ATPase activity; nucleoside-triphosphatase activity; nucleotide binding	GO:0005783	endoplasmic reticulum	PF00004	ATPase family associated with various cellular activities (AAA)	PTHR23070	BCS1 AAA-TYPE ATPASE	KOG0743	AAA+-type_ATPase
Glyma.01G171400	-1.49887	-1.09836	-1.16767		6608 List	R9	Down	Down	Down		Glyma.01G171400	505	UniRef100_I1J8R7 Uncharacterized protein n=1 Tax=Glycine max RepID=I1J8R7_SOYBN	0	100	UniRef100_G7KF09 Cell division protease ftsH-like protein n=1 Tax=Medicago truncatula RepID=G7KF09_MEDTR	0	82.84	AT5G17760.1|Symbols:|P-loop containing nucleoside triphosphate hydrolases superfamily protein|chr5:5860591-5862301 REVERSE LENGTH=505	3e-179	89.11	GO:0009627 GO:0009697	salicylic acid biosynthetic process; systemic acquired resistance	GO:0000166 GO:0005524 GO:0017111	ATP binding; nucleoside-triphosphatase activity; nucleotide binding	GO:0005886	plasma membrane	PF00004	ATPase family associated with various cellular activities (AAA)	PTHR23070	BCS1 AAA-TYPE ATPASE	KOG0743	AAA+-type_ATPase
Glyma.01G171800	Not DE	Not DE	-1.11862		1263 list	R2	Not DE	Not DE	Down		Glyma.01G171800	287	UniRef100_I1J8S0 Uncharacterized protein n=1 Tax=Glycine max RepID=I1J8S0_SOYBN	0	100	UniRef100_Q6NQL6 Lipid phosphate phosphatase epsilon 2, chloroplastic n=2 Tax=Arabidopsis thaliana RepID=LPPE2_ARATH	8e-67	78.67	AT5G66450.2|Symbols:|Phosphatidic acid phosphatase (PAP2) family protein|chr5:26534978-26535951 FORWARD LENGTH=227	4e-70	98.24	GO:0006464 GO:0006651	cellular protein modification process; diacylglycerol biosynthetic process	GO:0003824 GO:0008195 GO:0008474	catalytic activity; palmitoyl-(protein) hydrolase activity; phosphatidate phosphatase activity	GO:0009507 GO:0016020	chloroplast; membrane	PF01569	PAP2 superfamily	PTHR11247	PALMITOYL-PROTEIN THIOESTERASE/DOLICHYLDIPHOSPHATASE 1	KOG3146	Dolichyl_pyrophosphate_phosphatase_and_related_acid_phosphatases
Glyma.01G171900	Not DE	Not DE	1.51241		1263 list	R1	Not DE	Not DE	Up		Glyma.01G171900	471	UniRef100_I1J8S1 Uncharacterized protein n=1 Tax=Glycine max RepID=I1J8S1_SOYBN	0	100	UniRef100_G7KF03 Mannan endo-1,4-beta-mannosidase n=1 Tax=Medicago truncatula RepID=G7KF03_MEDTR	0	106.39	AT5G66460.1|Symbols:MAN7, AtMAN7|Glycosyl hydrolase superfamily protein|chr5:26538911-26540837 REVERSE LENGTH=431	0	106.96	GO:0008152 GO:0009845 GO:0009855 GO:0009944 GO:0010014 GO:0010075	determination of bilateral symmetry; meristem initiation; metabolic process; polarity specification of adaxial/abaxial axis; regulation of meristem growth; seed germination	GO:0004553 GO:0016985	hydrolase activity, hydrolyzing O-glycosyl compounds; mannan endo-1,4-beta-mannosidase activity	GO:0005576 GO:0071944	cell periphery; extracellular region	PF00150	Cellulase (glycosyl hydrolase family 5)	NA	NA	NA	NA
Glyma.01G172000	-2.05648	-1.84511	-1.91201		6608 List	R9	Down	Down	Down		Glyma.01G172000	437	UniRef100_I1J8S3 Uncharacterized protein n=1 Tax=Glycine max RepID=I1J8S3_SOYBN	0	100	UniRef100_E4MWY4 mRNA, clone: RTFL01-19-N09 n=2 Tax=Eutrema RepID=E4MWY4_THEHA	2e-102	94.18	AT3G50910.1|Symbols:|unknown protein; BEST Arabidopsis thaliana protein match is: unknown protein (TAIR:AT5G66480.1); Has 76 Blast hits to 75 proteins in 28 species: Archae - 0; Bacteria - 10; Metazoa - 7; Fungi - 2; Plants - 49; Viruses - 0; Other Eukaryotes - 8 (source: NCBI BLink).|chr3:18920189-18921999 FORWARD LENGTH=447	1e-102	94.18	GO:0008150 GO:0009407 GO:0010200 GO:0010583	biological process; response to chitin; response to cyclopentenone; toxin catabolic process	GO:0003674	molecular function	GO:0005634	nucleus	NA	NA	NA	NA	NA	NA
Glyma.01G172100	Not DE	-1.10452	-1.55087		1889 list	R7	Not DE	Down	Down		Glyma.01G172100	114	UniRef100_I1J8S4 Uncharacterized protein n=1 Tax=Glycine max RepID=I1J8S4_SOYBN	2e-76	100	NA	NA	NA	AT3G50900.1|Symbols:|unknown protein; BEST Arabidopsis thaliana protein match is: unknown protein (TAIR:AT5G66490.1); Has 45 Blast hits to 45 proteins in 7 species: Archae - 0; Bacteria - 0; Metazoa - 0; Fungi - 0; Plants - 45; Viruses - 0; Other Eukaryotes - 0 (source: NCBI BLink).|chr3:18918122-18918466 FORWARD LENGTH=114	9e-21	99.12	GO:0008150	biological process	GO:0003674	molecular function	GO:0005739	mitochondrion	NA	NA	NA	NA	NA	NA
Glyma.01G172200	1.53684	2.14343	2.31506		6608 List	R8	Up	Up	Up		Glyma.01G172200	1405	UniRef100_I1J8S5 Uncharacterized protein (Fragment) n=2 Tax=Glycine max RepID=I1J8S5_SOYBN	0	95.58	UniRef100_E5GCI8 Auxilin-like protein n=1 Tax=Cucumis melo subsp. melo RepID=E5GCI8_CUCME	1e-93	27.37	AT4G36520.1|Symbols:|Chaperone DnaJ-domain superfamily protein|chr4:17230589-17235435 REVERSE LENGTH=1422	5e-96	18.42	NA	NA	GO:0031072	heat shock protein binding	NA	NA	PF00226	DnaJ domain	PTHR23172	AUXILIN/CYCLIN G-ASSOCIATED KINASE-RELATED	KOG0431	Auxilin-like_protein_and_related_proteins_containing_DnaJ_domain
Glyma.01G172900	1.36998	Not DE	1.17078		852 list	R4	Up	Not DE	Up		Glyma.01G172900	385	UniRef100_UPI0003DEBFEE PREDICTED: isoflavone reductase-like protein-like n=1 Tax=Glycine max RepID=UPI0003DEBFEE	0	100	UniRef100_B7FHV0 Isoflavone reductase-like protein n=1 Tax=Medicago truncatula RepID=B7FHV0_MEDTR	0	98.71	AT1G75280.1|Symbols:|NmrA-like negative transcriptional regulator family protein|chr1:28252030-28253355 FORWARD LENGTH=310	1e-145	98.06	GO:0006979 GO:0046686	response to cadmium ion; response to oxidative stress	GO:0000166	nucleotide binding	GO:0005737 GO:0005886	cytoplasm; plasma membrane	PF05368	NmrA-like family	PTHR10366	NAD DEPENDENT EPIMERASE/DEHYDRATASE	NA	NA
Glyma.01G173300	1.0939	1.3657	1.05565		6608 List	R8	Up	Up	Up		Glyma.01G173300	312	UniRef100_I1J8T9 Uncharacterized protein n=1 Tax=Glycine max RepID=I1J8T9_SOYBN	0	100	UniRef100_G7KEX7 Apospory-associated protein n=1 Tax=Medicago truncatula RepID=G7KEX7_MEDTR	0	99.68	AT5G66530.2|Symbols:|Galactose mutarotase-like superfamily protein|chr5:26553821-26555575 REVERSE LENGTH=307	4e-170	101.3	GO:0005975 GO:0006012	carbohydrate metabolic process; galactose metabolic process	GO:0003824 GO:0004034 GO:0016853 GO:0030246	aldose 1-epimerase activity; carbohydrate binding; catalytic activity; isomerase activity	GO:0009507 GO:0009570 GO:0048046	apoplast; chloroplast; chloroplast stroma	PF01263	Aldose 1-epimerase	PTHR11122	APOSPORY-ASSOCIATED PROTEIN C-RELATED	KOG1594	Uncharacterized_enzymes_related_to_aldose_1-epimerase
Glyma.01G173500	Not DE	Not DE	1.03441		1263 list	R1	Not DE	Not DE	Up		Glyma.01G173500	562	UniRef100_I1J8U1 Uncharacterized protein n=1 Tax=Glycine max RepID=I1J8U1_SOYBN	0	100	UniRef100_G7KEX5 Laccase-11 n=1 Tax=Medicago truncatula RepID=G7KEX5_MEDTR	0	97.4	AT5G03260.1|Symbols:LAC11|laccase 11|chr5:777198-779338 REVERSE LENGTH=557	0	99.82	GO:0010413 GO:0045492 GO:0046274 GO:0055114	glucuronoxylan metabolic process; lignin catabolic process; oxidation-reduction process; xylan biosynthetic process	GO:0005507 GO:0016491 GO:0052716	copper ion binding; hydroquinone:oxygen oxidoreductase activity; oxidoreductase activity	GO:0005576 GO:0048046	apoplast; extracellular region	PF07732 PF00394 PF07731	Multicopper oxidase; Multicopper oxidase; Multicopper oxidase	PTHR11709	MULTI-COPPER OXIDASE	KOG1263	Multicopper_oxidases
Glyma.01G173600	Not DE	1.69655	2.66039		1889 list	R6	Not DE	Up	Up		Glyma.01G173600	565	UniRef100_I1J8U2 Uncharacterized protein n=1 Tax=Glycine max RepID=I1J8U2_SOYBN	0	100	UniRef100_G7KEX3 Laccase-11 n=1 Tax=Medicago truncatula RepID=G7KEX3_MEDTR	0	98.94	AT5G03260.1|Symbols:LAC11|laccase 11|chr5:777198-779338 REVERSE LENGTH=557	0	99.1	GO:0010413 GO:0045492 GO:0046274 GO:0055114	glucuronoxylan metabolic process; lignin catabolic process; oxidation-reduction process; xylan biosynthetic process	GO:0005507 GO:0016491 GO:0052716	copper ion binding; hydroquinone:oxygen oxidoreductase activity; oxidoreductase activity	GO:0005576 GO:0048046	apoplast; extracellular region	PF00394 PF07732 PF07731	Multicopper oxidase; Multicopper oxidase; Multicopper oxidase	PTHR11709	MULTI-COPPER OXIDASE	KOG1263	Multicopper_oxidases
Glyma.01G174000	-1.53076	-1.40843	-1.28186		6608 List	R9	Down	Down	Down		Glyma.01G174000	627	UniRef100_I1J8U6 Uncharacterized protein n=1 Tax=Glycine max RepID=I1J8U6_SOYBN	0	100	UniRef100_G7KEW5 ATPase family AAA domain-containing protein n=1 Tax=Medicago truncatula RepID=G7KEW5_MEDTR	0	99.05	AT2G18330.1|Symbols:|AAA-type ATPase family protein|chr2:7965829-7968915 FORWARD LENGTH=636	0	98.11	GO:0000741 GO:0009220 GO:0009560 GO:0009909 GO:0034968	embryo sac egg cell differentiation; histone lysine methylation; karyogamy; pyrimidine ribonucleotide biosynthetic process; regulation of flower development	GO:0000166 GO:0005524 GO:0016887 GO:0017111	ATP binding; ATPase activity; nucleoside-triphosphatase activity; nucleotide binding	GO:0005739 GO:0005886	mitochondrion; plasma membrane	PF12037 PF00004	Domain of unknown function (DUF3523); ATPase family associated with various cellular activities (AAA)	PTHR23075	PUTATIVE ATP-ASE	KOG0742	AAA+-type_ATPase
Glyma.01G174800	Not DE	Not DE	-1.03157		1263 list	R2	Not DE	Not DE	Down		Glyma.01G174800	65	UniRef100_K7K4D7 Uncharacterized protein n=1 Tax=Glycine max RepID=K7K4D7_SOYBN	1e-37	100	NA	NA	NA	NA	NA	NA	NA	NA	NA	NA	NA	NA	NA	NA	NA	NA	NA	NA
Glyma.01G175000	1.91213	1.36124	1.71275		6608 List	R8	Up	Up	Up		Glyma.01G175000	635	UniRef100_K7K4D8 Uncharacterized protein n=1 Tax=Glycine max RepID=K7K4D8_SOYBN	0	100	UniRef100_G7LEU4 Receptor protein kinase PERK1 n=1 Tax=Medicago truncatula RepID=G7LEU4_MEDTR	0	92.62	AT4G34440.1|Symbols:|Protein kinase superfamily protein|chr4:16466008-16468748 FORWARD LENGTH=670	0	82.24	GO:0006468 GO:0009827 GO:0009860 GO:0046777 GO:0048610 GO:0048868 GO:0051510	cellular process involved in reproduction; plant-type cell wall modification; pollen tube development; pollen tube growth; protein autophosphorylation; protein phosphorylation; regulation of unidimensional cell growth	GO:0004672 GO:0004674 GO:0005524 GO:0016301 GO:0016772	ATP binding; kinase activity; protein kinase activity; protein serine/threonine kinase activity; transferase activity, transferring phosphorus-containing groups	GO:0005886	plasma membrane	PF07714	Protein tyrosine kinase	PTHR24420	LEUCINE-RICH REPEAT RECEPTOR-LIKE PROTEIN KINASE	KOG1187	Serine/threonine_protein_kinase
Glyma.01G176200	-2.33398	-1.69441	-1.72269		6608 List	R9	Down	Down	Down		Glyma.01G176200	117	UniRef100_K7K4F3 Uncharacterized protein n=1 Tax=Glycine max RepID=K7K4F3_SOYBN	9e-79	74.36	NA	NA	NA	AT2G21640.1|Symbols:|Encodes a protein of unknown function that is a marker for oxidative stress response.|chr2:9254985-9255453 FORWARD LENGTH=104	1e-11	50	GO:0006979	response to oxidative stress	GO:0003674	molecular function	GO:0005634 GO:0005739	mitochondrion; nucleus	NA	NA	NA	NA	NA	NA
Glyma.01G176400	-1.86847	-1.7832	-1.65109		6608 List	R9	Down	Down	Down		Glyma.01G176400	1056	UniRef100_I1J8W6 Uncharacterized protein n=1 Tax=Glycine max RepID=I1J8W6_SOYBN	0	100	UniRef100_G7KDK7 Nucleolar protein n=1 Tax=Medicago truncatula RepID=G7KDK7_MEDTR	0	100	AT1G63810.1|Symbols:|CONTAINS InterPro DOMAIN/s: Nrap protein (InterPro:IPR005554); Has 396 Blast hits to 382 proteins in 182 species: Archae - 3; Bacteria - 2; Metazoa - 142; Fungi - 146; Plants - 43; Viruses - 0; Other Eukaryotes - 60 (source: NCBI BLink).|chr1:23669690-23675542 REVERSE LENGTH=1053	0	100.09	GO:0008150 GO:0009220	biological process; pyrimidine ribonucleotide biosynthetic process	GO:0003674	molecular function	GO:0005634 GO:0005829	cytosol; nucleus	PF03813	Nrap protein	PTHR17972	NUCLEOLAR RNA-ASSOCIATED PROTEIN	KOG2054	Nucleolar_RNA-associated_protein_(NRAP)
Glyma.01G177900	Not DE	-1.11025	-1.60309		1889 list	R7	Not DE	Down	Down		Glyma.01G177900	493	UniRef100_I1J8Y3 Uncharacterized protein n=1 Tax=Glycine max RepID=I1J8Y3_SOYBN	0	100	UniRef100_E9M5E5 Glycosyltransferase GT01K01 n=1 Tax=Pueraria montana var. lobata RepID=E9M5E5_PUEML	0	97.92	AT3G50740.1|Symbols:UGT72E1|UDP-glucosyl transferase 72E1|chr3:18855348-18856811 REVERSE LENGTH=487	1e-152	95.48	GO:0006520 GO:0006569 GO:0008152 GO:0009684 GO:0009808 GO:0010167 GO:0015706	cellular amino acid metabolic process; indoleacetic acid biosynthetic process; lignin metabolic process; metabolic process; nitrate transport; response to nitrate; tryptophan catabolic process	GO:0008194 GO:0016757 GO:0016758 GO:0047209	UDP-glycosyltransferase activity; coniferyl-alcohol glucosyltransferase activity; transferase activity, transferring glycosyl groups; transferase activity, transferring hexosyl groups	NA	NA	PF00201	UDP-glucoronosyl and UDP-glucosyl transferase	PTHR11926	GLUCOSYL/GLUCURONOSYL TRANSFERASES	KOG1192	UDP-glucuronosyl_and_UDP-glucosyl_transferase
Glyma.01G178500	Not DE	-1.68593	-1.21305		1889 list	R7	Not DE	Down	Down		Glyma.01G178500	325	UniRef100_I1J8Z1 Uncharacterized protein n=1 Tax=Glycine max RepID=I1J8Z1_SOYBN	0	100	UniRef100_G7KAV9 Coiled-coil domain-containing protein 109A n=1 Tax=Medicago truncatula RepID=G7KAV9_MEDTR	6e-137	94.17	AT2G23790.1|Symbols:|Protein of unknown function (DUF607)|chr2:10125692-10127455 REVERSE LENGTH=336	6e-109	88.39	GO:0008150	biological process	GO:0003674	molecular function	GO:0009507	chloroplast	PF04678	Protein of unknown function, DUF607	PTHR13462	FAMILY NOT NAMED	KOG2966	Uncharacterized_conserved_protein
Glyma.01G178700	Not DE	1.31382	1.46347		1889 list	R6	Not DE	Up	Up		Glyma.01G178700	352	UniRef100_I1J8Z3 Uncharacterized protein n=1 Tax=Glycine max RepID=I1J8Z3_SOYBN	0	100	UniRef100_D0ECQ6 Glycosyltransferase family GT8 protein n=1 Tax=Populus deltoides RepID=D0ECQ6_POPDE	0	89.5	AT3G50760.1|Symbols:GATL2|galacturonosyltransferase-like 2|chr3:18868074-18869099 FORWARD LENGTH=341	6e-178	97.65	GO:0009611 GO:0009620 GO:0009695 GO:0009753 GO:0016051	carbohydrate biosynthetic process; jasmonic acid biosynthetic process; response to fungus; response to jasmonic acid stimulus; response to wounding	GO:0016757 GO:0016758 GO:0047262	polygalacturonate 4-alpha-galacturonosyltransferase activity; transferase activity, transferring glycosyl groups; transferase activity, transferring hexosyl groups	GO:0005794	Golgi apparatus	PF01501	Glycosyl transferase family 8	PTHR13778	GLYCOSYLTRANSFERASE 8 DOMAIN-CONTAINING PROTEIN	NA	NA
Glyma.01G178800	4.80032	5.07935	4.47948		6608 List	R8	Up	Up	Up		Glyma.01G178800	397	UniRef100_K7K4H2 Uncharacterized protein n=1 Tax=Glycine max RepID=K7K4H2_SOYBN	0	100	UniRef100_U5G8H3 PQ-loop repeat family protein n=1 Tax=Populus trichocarpa RepID=U5G8H3_POPTR	8e-176	103.12	AT4G36850.1|Symbols:|PQ-loop repeat family protein / transmembrane family protein|chr4:17353415-17355822 REVERSE LENGTH=392	1e-172	100	GO:0008150	biological process	NA	NA	GO:0016020	membrane	PF04193	PQ loop repeat	PTHR16201	FAMILY NOT NAMED	KOG2913	Predicted_membrane_protein
Glyma.01G179000	-3.28173	-3.04297	-3.54641		6608 List	R9	Down	Down	Down		Glyma.01G179000	650	UniRef100_A5YJW2 LYK4 n=2 Tax=Glycine max RepID=A5YJW2_SOYBN	0	100	UniRef100_A5YJW2 LYK4 n=2 Tax=Glycine max RepID=A5YJW2_SOYBN	0	100	AT2G23770.1|Symbols:|protein kinase family protein / peptidoglycan-binding LysM domain-containing protein|chr2:10120242-10122080 REVERSE LENGTH=612	4e-168	101.14	GO:0045087 GO:0071219 GO:0071323	cellular response to chitin; cellular response to molecule of bacterial origin; innate immune response	GO:0008061 GO:0016301	chitin binding; kinase activity	GO:0005886 GO:0009507	chloroplast; plasma membrane	PF01476 PF00069	LysM domain; Protein kinase domain	PTHR24420	LEUCINE-RICH REPEAT RECEPTOR-LIKE PROTEIN KINASE	KOG1187	Serine/threonine_protein_kinase
Glyma.01G179600	Not DE	Not DE	-1.47795		1263 list	R2	Not DE	Not DE	Down		Glyma.01G179600	506	UniRef100_I1J901 Uncharacterized protein n=1 Tax=Glycine max RepID=I1J901_SOYBN	0	100	UniRef100_G7KAT1 Cytochrome P450 n=1 Tax=Medicago truncatula RepID=G7KAT1_MEDTR	0	99.41	AT3G26310.1|Symbols:CYP71B35|cytochrome P450, family 71, subfamily B, polypeptide 35|chr3:9641089-9642779 REVERSE LENGTH=500	5e-136	97.8	GO:0055114	oxidation-reduction process	GO:0005506 GO:0009055 GO:0016705 GO:0019825 GO:0020037	electron carrier activity; heme binding; iron ion binding; oxidoreductase activity, acting on paired donors, with incorporation or reduction of molecular oxygen; oxygen binding	NA	NA	PF00067	Cytochrome P450	PTHR24298	FAMILY NOT NAMED	KOG0156	Cytochrome_P450_CYP2_subfamily
Glyma.01G180000	1.42924	1.22798	1.1655		6608 List	R8	Up	Up	Up		Glyma.01G180000	523	UniRef100_I1J908 Uncharacterized protein n=1 Tax=Glycine max RepID=I1J908_SOYBN	0	100	NA	NA	NA	AT3G50780.1|Symbols:|BEST Arabidopsis thaliana protein match is: BTB/POZ domain-containing protein (TAIR:AT1G63850.1); Has 298 Blast hits to 298 proteins in 22 species: Archae - 0; Bacteria - 0; Metazoa - 10; Fungi - 0; Plants - 287; Viruses - 0; Other Eukaryotes - 1 (source: NCBI BLink).|chr3:18875662-18877341 REVERSE LENGTH=520	0	99.62	GO:0008150	biological process	NA	NA	GO:0005634	nucleus	NA	NA	NA	NA	NA	NA
Glyma.01G180700	2.17294	1.20801	1.25627		6608 List	R8	Up	Up	Up		Glyma.01G180700	153	UniRef100_C6TE71 Uncharacterized protein n=1 Tax=Glycine max RepID=C6TE71_SOYBN	4e-102	100	UniRef100_B9HRT5 Integral membrane family protein n=1 Tax=Populus trichocarpa RepID=B9HRT5_POPTR	2e-63	100	AT4G37235.1|Symbols:|Uncharacterised protein family (UPF0497)|chr4:17518052-17519671 FORWARD LENGTH=152	3e-53	100	GO:0008150	biological process	GO:0003674	molecular function	NA	NA	PF04535	Domain of unknown function (DUF588)	NA	NA	NA	NA
Glyma.01G180800	4.21186	3.39064	3.33388		6608 List	R8	Up	Up	Up		Glyma.01G180800	330	UniRef100_C6TKL8 Uncharacterized protein n=1 Tax=Glycine max RepID=C6TKL8_SOYBN	0	100	UniRef100_T2DNJ8 Oxygen-evolving enhancer protein 1 n=1 Tax=Phaseolus vulgaris RepID=T2DNJ8_PHAVU	0	100	AT3G50820.1|Symbols:PSBO2, PSBO-2, OEC33|photosystem II subunit O-2|chr3:18891008-18892311 REVERSE LENGTH=331	0	99.09	GO:0000165 GO:0006098 GO:0006355 GO:0006364 GO:0006612 GO:0009617 GO:0009657 GO:0009773 GO:0009862 GO:0009867 GO:0009902 GO:0009965 GO:0010027 GO:0010205 GO:0010207 GO:0010310 GO:0010363 GO:0015979 GO:0019684 GO:0019761 GO:0030003 GO:0030154 GO:0031348 GO:0035304 GO:0042549 GO:0042742 GO:0042793 GO:0045893 GO:0070838	MAPK cascade; cell differentiation; cellular cation homeostasis; chloroplast relocation; defense response to bacterium; divalent metal ion transport; glucosinolate biosynthetic process; jasmonic acid mediated signaling pathway; leaf morphogenesis; negative regulation of defense response; pentose-phosphate shunt; photoinhibition; photosynthesis; photosynthesis, light reaction; photosynthetic elect…	GO:0005509 GO:0005515 GO:0008266 GO:0010242	calcium ion binding; oxygen evolving activity; poly(U) RNA binding; protein binding	GO:0009507 GO:0009534 GO:0009535 GO:0009543 GO:0009570 GO:0009579 GO:0009654 GO:0010287 GO:0030095 GO:0031977	chloroplast; chloroplast photosystem II; chloroplast stroma; chloroplast thylakoid; chloroplast thylakoid lumen; chloroplast thylakoid membrane; oxygen evolving complex; plastoglobule; thylakoid; thylakoid lumen	PF01716	Manganese-stabilising protein / photosystem II polypeptide	NA	NA	NA	NA
Glyma.01G180900	1.77179	1.36922	1.84817		6608 List	R8	Up	Up	Up		Glyma.01G180900	66	UniRef100_K7K4I6 Uncharacterized protein n=1 Tax=Glycine max RepID=K7K4I6_SOYBN	9e-40	100	NA	NA	NA	NA	NA	NA	NA	NA	NA	NA	NA	NA	NA	NA	NA	NA	NA	NA
Glyma.01G181100	Not DE	1.50653	1.60258		1889 list	R6	Not DE	Up	Up		Glyma.01G181100	511	UniRef100_I1J918 Uncharacterized protein n=1 Tax=Glycine max RepID=I1J918_SOYBN	0	96.05	UniRef100_G7ZVI1 Root phototropism protein n=2 Tax=Medicago truncatula RepID=G7ZVI1_MEDTR	0	73.52	AT5G66560.1|Symbols:|Phototropic-responsive NPH3 family protein|chr5:26564368-26566662 FORWARD LENGTH=668	2e-164	67.22	GO:0009416	response to light stimulus	GO:0004871	signal transducer activity	GO:0005886	plasma membrane	PF03000	NPH3 family	NA	NA	NA	NA
Glyma.01G181600	-8.46908	-7.88767	-7.93421		6608 List	R9	Down	Down	Down		Glyma.01G181600	375	UniRef100_I1J923 Uncharacterized protein n=1 Tax=Glycine max RepID=I1J923_SOYBN	0	100	UniRef100_B9HEE9 GDSL-motif lipase/hydrolase family protein n=2 Tax=Populus trichocarpa RepID=B9HEE9_POPTR	0	98.92	AT2G23540.1|Symbols:|GDSL-like Lipase/Acylhydrolase superfamily protein|chr2:10024366-10026058 FORWARD LENGTH=387	0	94.57	GO:0006629	lipid metabolic process	GO:0004091 GO:0016788	carboxylesterase activity; hydrolase activity, acting on ester bonds	GO:0005576	extracellular region	PF00657	GDSL-like Lipase/Acylhydrolase	PTHR22835	ZINC FINGER FYVE DOMAIN CONTAINING PROTEIN	NA	NA
Glyma.01G181700	1.09291	1.36594	1.297		6608 List	R8	Up	Up	Up		Glyma.01G181700	373	UniRef100_I1J924 Uncharacterized protein n=1 Tax=Glycine max RepID=I1J924_SOYBN	0	100	UniRef100_Q1PF11 Zinc-finger domain of monoamine-oxidase A repressor R1 n=1 Tax=Arabidopsis thaliana RepID=Q1PF11_ARATH	8e-101	51.09	AT2G23530.1|Symbols:|Zinc-finger domain of monoamine-oxidase A repressor R1|chr2:10020652-10022804 REVERSE LENGTH=552	9e-104	51.09	GO:0008150	biological process	GO:0003674	molecular function	GO:0005634	nucleus	PF10497	Zinc-finger domain of monoamine-oxidase A repressor R1	NA	NA	NA	NA
Glyma.01G181800	-2.96844	-4.3323	-4.44448		6608 List	R9	Down	Down	Down		Glyma.01G181800	531	UniRef100_K7K4I8 Uncharacterized protein n=1 Tax=Glycine max RepID=K7K4I8_SOYBN	0	100	UniRef100_O48925 CYP82C1p n=1 Tax=Glycine max RepID=O48925_SOYBN	0	99.62	AT4G31940.1|Symbols:CYP82C4|cytochrome P450, family 82, subfamily C, polypeptide 4|chr4:15452040-15453966 FORWARD LENGTH=524	0	92.94	GO:0010043 GO:0055114 GO:0071281	cellular response to iron ion; oxidation-reduction process; response to zinc ion	GO:0004497 GO:0005506 GO:0009055 GO:0016705 GO:0019825 GO:0020037	electron carrier activity; heme binding; iron ion binding; monooxygenase activity; oxidoreductase activity, acting on paired donors, with incorporation or reduction of molecular oxygen; oxygen binding	GO:0009507	chloroplast	PF00067	Cytochrome P450	PTHR24298	FAMILY NOT NAMED	KOG0156	Cytochrome_P450_CYP2_subfamily
Glyma.01G183500	1.66404	Not DE	1.19086		852 list	R4	Up	Not DE	Up		Glyma.01G183500	360	UniRef100_I1J941 Uncharacterized protein n=1 Tax=Glycine max RepID=I1J941_SOYBN	0	100	UniRef100_G7LGB9 Serine/threonine protein kinase SAPK3 n=1 Tax=Medicago truncatula RepID=G7LGB9_MEDTR	0	98.9	AT5G66880.1|Symbols:SNRK2-3, SNRK2.3, SRK2I|sucrose nonfermenting 1(SNF1)-related protein kinase 2.3|chr5:26710697-26712732 FORWARD LENGTH=361	0	99.45	GO:0006468 GO:0006970 GO:0009414 GO:0009651 GO:0009737 GO:0009738 GO:0009739 GO:0009789 GO:0010029	abscisic acid mediated signaling pathway; positive regulation of abscisic acid mediated signaling pathway; protein phosphorylation; regulation of seed germination; response to abscisic acid stimulus; response to gibberellin stimulus; response to osmotic stress; response to salt stress; response to water deprivation	GO:0004672 GO:0004674 GO:0005515 GO:0005524 GO:0016301 GO:0016772	ATP binding; kinase activity; protein binding; protein kinase activity; protein serine/threonine kinase activity; transferase activity, transferring phosphorus-containing groups	GO:0005634 GO:0005737 GO:0005829	cytoplasm; cytosol; nucleus	PF00069	Protein kinase domain	PTHR24343	SERINE/THREONINE KINASE	KOG0583	Serine/threonine_protein_kinase
Glyma.01G183900	2.38486	2.07926	2.08678		6608 List	R8	Up	Up	Up		Glyma.01G183900	305	UniRef100_I1J947 Uncharacterized protein n=1 Tax=Glycine max RepID=I1J947_SOYBN	0	100	UniRef100_G7K830 LOB domain-containing protein n=1 Tax=Medicago truncatula RepID=G7K830_MEDTR	2e-120	76.73	AT5G66870.1|Symbols:ASL1, LBD36|ASYMMETRIC LEAVES 2-like 1|chr5:26706621-26707562 FORWARD LENGTH=313	2e-73	77.32	GO:0006355 GO:0009954 GO:0009965 GO:0048441	leaf morphogenesis; petal development; proximal/distal pattern formation; regulation of transcription, DNA-dependent	NA	NA	GO:0005634	nucleus	PF03195	Protein of unknown function DUF260	NA	NA	NA	NA
Glyma.01G184200	Not DE	2.36668	1.89743		1889 list	R6	Not DE	Up	Up		Glyma.01G184200	328	UniRef100_I1J950 Uncharacterized protein n=1 Tax=Glycine max RepID=I1J950_SOYBN	0	100	UniRef100_G7K821 Peroxidase n=1 Tax=Medicago truncatula RepID=G7K821_MEDTR	0	100.31	AT1G49570.1|Symbols:|Peroxidase superfamily protein|chr1:18347077-18348712 FORWARD LENGTH=350	2e-126	84.86	GO:0006979 GO:0055114	oxidation-reduction process; response to oxidative stress	GO:0004601 GO:0020037	heme binding; peroxidase activity	GO:0005576	extracellular region	PF00141	Peroxidase	NA	NA	NA	NA
Glyma.01G184300	1.65895	2.4109	2.50926		6608 List	R8	Up	Up	Up		Glyma.01G184300	605	UniRef100_K7K4J4 Uncharacterized protein n=1 Tax=Glycine max RepID=K7K4J4_SOYBN	0	100	UniRef100_B9H6E4 CROOKED family protein n=1 Tax=Populus trichocarpa RepID=B9H6E4_POPTR	0	99.51	AT3G50530.1|Symbols:CRK|CDPK-related kinase|chr3:18753833-18756487 FORWARD LENGTH=601	0	100.5	GO:0006468 GO:0006499 GO:0010228 GO:0016926 GO:0050665	N-terminal protein myristoylation; hydrogen peroxide biosynthetic process; protein desumoylation; protein phosphorylation; vegetative to reproductive phase transition of meristem	GO:0004672 GO:0004674 GO:0004713 GO:0004723 GO:0005509 GO:0005524 GO:0016301 GO:0016772	ATP binding; calcium-dependent protein serine/threonine phosphatase activity; calcium ion binding; kinase activity; protein kinase activity; protein serine/threonine kinase activity; protein tyrosine kinase activity; transferase activity, transferring phosphorus-containing groups	GO:0005886	plasma membrane	PF00069	Protein kinase domain	PTHR24349	SERINE/THREONINE-PROTEIN KINASE	KOG0032	Ca2+/calmodulin-dependent_protein_kinase,_EF-Hand_protein_superfamily
Glyma.01G184500	1.56333	1.88751	1.7789		6608 List	R8	Up	Up	Up		Glyma.01G184500	1623	UniRef100_K7K4J5 Uncharacterized protein n=1 Tax=Glycine max RepID=K7K4J5_SOYBN	0	99.13	UniRef100_G7ZY41 Vascular protein n=1 Tax=Medicago truncatula RepID=G7ZY41_MEDTR	0	101.12	AT3G50590.1|Symbols:|Transducin/WD40 repeat-like superfamily protein|chr3:18771292-18779220 FORWARD LENGTH=1614	0	100.5	GO:0008150	biological process	GO:0000166	nucleotide binding	GO:0005886	plasma membrane	PF00400	WD domain, G-beta repeat	PTHR19878	AUTOPHAGY PROTEIN 16-LIKE	NA	NA
Glyma.01G184900	1.50311	2.67133	2.28368		6608 List	R8	Up	Up	Up		Glyma.01G184900	88	UniRef100_I1J956 Uncharacterized protein n=1 Tax=Glycine max RepID=I1J956_SOYBN	5e-55	100	NA	NA	NA	AT5G66815.1|Symbols:|unknown protein; FUNCTIONS IN: molecular_function unknown; INVOLVED IN: biological_process unknown; LOCATED IN: endomembrane system; EXPRESSED IN: root; Has 30201 Blast hits to 17322 proteins in 780 species: Archae - 12; Bacteria - 1396; Metazoa - 17338; Fungi - 3422; Plants - 5037; Viruses - 0; Other Eukaryotes - 2996 (source: NCBI BLink).|chr5:26677471-26677788 FORWARD LENG…	8e-08	76.19	GO:0008150	biological process	GO:0003674	molecular function	GO:0005576	extracellular region	NA	NA	NA	NA	NA	NA
Glyma.01G185000	4.33982	5.62421	5.09684		6608 List	R8	Up	Up	Up		Glyma.01G185000	151	UniRef100_I1J957 Uncharacterized protein n=1 Tax=Glycine max RepID=I1J957_SOYBN	2e-105	100	NA	NA	NA	AT5G66816.1|Symbols:|unknown protein; FUNCTIONS IN: molecular_function unknown; INVOLVED IN: biological_process unknown; LOCATED IN: endomembrane system; BEST Arabidopsis thaliana protein match is: unknown protein (TAIR:AT3G50610.1); Has 30201 Blast hits to 17322 proteins in 780 species: Archae - 12; Bacteria - 1396; Metazoa - 17338; Fungi - 3422; Plants - 5037; Viruses - 0; Other Eukaryotes - 29…	2e-10	70.3	GO:0008150	biological process	GO:0003674	molecular function	GO:0005576	extracellular region	NA	NA	NA	NA	NA	NA
Glyma.01G185400	2.01056	1.88834	1.82235		6608 List	R8	Up	Up	Up		Glyma.01G185400	199	UniRef100_I1J960 Uncharacterized protein n=1 Tax=Glycine max RepID=I1J960_SOYBN	2e-142	100	UniRef100_Q6T2Z2 Cyclin-dependent kinase inhibitor 1;2 n=1 Tax=Glycine max RepID=Q6T2Z2_SOYBN	3e-141	100	AT1G49620.1|Symbols:KRP7, ICN6, ICK5|Cyclin-dependent kinase inhibitor family protein|chr1:18365692-18366559 REVERSE LENGTH=195	2e-17	23.59	GO:0000278 GO:0007050 GO:0010440 GO:0042023 GO:0045736	DNA endoreduplication; cell cycle arrest; mitotic cell cycle; negative regulation of cyclin-dependent protein serine/threonine kinase activity; stomatal lineage progression	GO:0004861 GO:0005515 GO:0030332	cyclin-dependent protein serine/threonine kinase inhibitor activity; cyclin binding; protein binding	GO:0001673 GO:0005634	male germ cell nucleus; nucleus	PF02234	Cyclin-dependent kinase inhibitor	PTHR10265	CYCLIN-DEPENDENT KINASE INHIBITOR 1	NA	NA
Glyma.01G185900	Not DE	Not DE	-1.05115		1263 list	R2	Not DE	Not DE	Down		Glyma.01G185900	173	UniRef100_I1J966 Uncharacterized protein n=1 Tax=Glycine max RepID=I1J966_SOYBN	2e-121	100	NA	NA	NA	AT4G33985.1|Symbols:|Protein of unknown function (DUF1685)|chr4:16288301-16288857 REVERSE LENGTH=154	9e-42	93.51	GO:0008150 GO:0010286	biological process; heat acclimation	GO:0003674	molecular function	GO:0005634	nucleus	PF07939	Protein of unknown function (DUF1685)	NA	NA	NA	NA
Glyma.01G186200	-4.2625	-4.03145	-3.98413		6608 List	R9	Down	Down	Down		Glyma.01G186200	663	UniRef100_I1LHE5 Zeaxanthin epoxidase, chloroplastic n=2 Tax=Glycine max RepID=I1LHE5_SOYBN	0	99.25	UniRef100_I1LHE5 Zeaxanthin epoxidase, chloroplastic n=2 Tax=Glycine max RepID=I1LHE5_SOYBN	0	99.25	AT5G67030.1|Symbols:ABA1, LOS6, NPQ2, ATABA1, ZEP, IBS3, ATZEP|zeaxanthin epoxidase (ZEP) (ABA1)|chr5:26753745-26757090 REVERSE LENGTH=667	0	98.95	GO:0006970 GO:0008152 GO:0009408 GO:0009414 GO:0009688 GO:0010114 GO:0010182 GO:0010264 GO:0016123 GO:0055114	abscisic acid biosynthetic process; metabolic process; myo-inositol hexakisphosphate biosynthetic process; oxidation-reduction process; response to heat; response to osmotic stress; response to red light; response to water deprivation; sugar mediated signaling pathway; xanthophyll biosynthetic process	GO:0009540 GO:0016491	oxidoreductase activity; zeaxanthin epoxidase [overall] activity	GO:0009507 GO:0009941 GO:0016020	chloroplast; chloroplast envelope; membrane	PF00498	FHA domain	PTHR13789	MONOOXYGENASE	KOG2614	Kynurenine_3-monooxygenase_and_related_flavoprotein_monooxygenases
Glyma.01G186500	-1.51184	Not DE	-1.30169		852 list	R5	Down	Not DE	Down		Glyma.01G186500	168	UniRef100_I1J972 Uncharacterized protein n=1 Tax=Glycine max RepID=I1J972_SOYBN	1e-116	100	NA	NA	NA	NA	NA	NA	NA	NA	NA	NA	NA	NA	NA	NA	NA	NA	NA	NA
Glyma.01G186800	2.10447	2.67991	2.78825		6608 List	R8	Up	Up	Up		Glyma.01G186800	175	UniRef100_I1J975 Uncharacterized protein n=1 Tax=Glycine max RepID=I1J975_SOYBN	1e-124	100	UniRef100_Q9FHA6 Protein RALF-like 34 n=1 Tax=Arabidopsis thaliana RepID=RLF34_ARATH	2e-36	70.54	AT5G67070.1|Symbols:RALFL34|ralf-like 34|chr5:26768120-26768509 FORWARD LENGTH=129	2e-39	70.54	GO:0006949 GO:0007267	cell-cell signaling; syncytium formation	GO:0004871	signal transducer activity	GO:0005576 GO:0048046	apoplast; extracellular region	PF05498	Rapid ALkalinization Factor (RALF)	NA	NA	NA	NA
Glyma.01G187200	-3.07438	-2.84134	-2.62928		6608 List	R9	Down	Down	Down		Glyma.01G187200	417	UniRef100_K7K4M1 Uncharacterized protein n=1 Tax=Glycine max RepID=K7K4M1_SOYBN	0	100	UniRef100_G7K6M0 MAP-like protein kinase n=1 Tax=Medicago truncatula RepID=G7K6M0_MEDTR	0	100	AT4G36945.1|Symbols:|PLC-like phosphodiesterases superfamily protein|chr4:17420098-17422047 REVERSE LENGTH=408	0	85.78	GO:0006629 GO:0035556	intracellular signal transduction; lipid metabolic process	GO:0004629 GO:0008081	phospholipase C activity; phosphoric diester hydrolase activity	GO:0005886	plasma membrane	NA	NA	NA	NA	NA	NA
Glyma.01G189300	1.68329	1.64495	2.06438		6608 List	R8	Up	Up	Up		Glyma.01G189300	479	UniRef100_K7K4N1 Uncharacterized protein n=1 Tax=Glycine max RepID=K7K4N1_SOYBN	0	100	NA	NA	NA	AT3G50120.1|Symbols:|Plant protein of unknown function (DUF247)|chr3:18585157-18587246 REVERSE LENGTH=531	0	89.64	GO:0008150	biological process	GO:0003674	molecular function	GO:0005886	plasma membrane	PF03140	Plant protein of unknown function	NA	NA	NA	NA
Glyma.01G189500	Not DE	1.39637	1.76643		1889 list	R6	Not DE	Up	Up		Glyma.01G189500	607	UniRef100_I1J9A2 Uncharacterized protein n=1 Tax=Glycine max RepID=I1J9A2_SOYBN	0	100	UniRef100_G7K591 Phosphatidylinositol-3,4,5-trisphosphate 3-phosphatase and dual-specificity protein phosphatase PTEN n=1 Tax=Medicago truncatula RepID=G7K591_MEDTR	0	100.68	AT3G19420.1|Symbols:ATPEN2, PEN2|PTEN 2|chr3:6731824-6735354 FORWARD LENGTH=611	0	93.29	GO:0006944 GO:0007243 GO:0035335 GO:0043407 GO:0046856 GO:0048193	Golgi vesicle transport; cellular membrane fusion; intracellular protein kinase cascade; negative regulation of MAP kinase activity; peptidyl-tyrosine dephosphorylation; phosphatidylinositol dephosphorylation	GO:0052866 GO:0070300	phosphatidic acid binding; phosphatidylinositol phosphate phosphatase activity	GO:0005829	cytosol	PF00782 PF10409	Dual specificity phosphatase, catalytic domain; C2 domain of PTEN tumour-suppressor protein	PTHR12305	PHOSPHATASE WITH HOMOLOGY TO TENSIN	KOG2283	Clathrin_coat_dissociation_kinase_GAK/PTEN/Auxilin_and_related_tyrosine_phosphatases
Glyma.01G189600	Not DE	Not DE	-1.21693		1263 list	R2	Not DE	Not DE	Down		Glyma.01G189600	523	UniRef100_I1J9A3 Uncharacterized protein n=1 Tax=Glycine max RepID=I1J9A3_SOYBN	0	91.26	UniRef100_UPI000193C46F f-box family protein n=1 Tax=Populus trichocarpa RepID=UPI000193C46F	0	91.39	AT5G67250.1|Symbols:SKIP2, VFB4|SKP1/ASK1-interacting protein 2|chr5:26831677-26833260 REVERSE LENGTH=527	0	98.67	GO:0006499	N-terminal protein myristoylation	GO:0004842 GO:0005515	protein binding; ubiquitin-protein ligase activity	GO:0005634 GO:0005737	cytoplasm; nucleus	PF00646	F-box domain	PTHR23125	F-BOX/LEUCINE RICH REPEAT PROTEIN	KOG1947	Leucine_rich_repeat_proteins,_some_proteins_contain_F-box
Glyma.01G189700	Not DE	Not DE	1.19552		1263 list	R1	Not DE	Not DE	Up		Glyma.01G189700	335	UniRef100_I1J9A4 Uncharacterized protein n=1 Tax=Glycine max RepID=I1J9A4_SOYBN	0	100	UniRef100_B9H6J8 Cyclin D3-2 family protein n=1 Tax=Populus trichocarpa RepID=B9H6J8_POPTR	2e-113	79.25	AT5G67260.1|Symbols:CYCD3;2|CYCLIN D3;2|chr5:26836313-26837665 FORWARD LENGTH=367	1e-96	79.84	GO:0010440 GO:0042127 GO:0048316 GO:0051726	regulation of cell cycle; regulation of cell proliferation; seed development; stomatal lineage progression	GO:0004693 GO:0005515	cyclin-dependent protein serine/threonine kinase activity; protein binding	GO:0005634	nucleus	PF00134 PF02984	Cyclin, N-terminal domain; Cyclin, C-terminal domain	PTHR10177	CYCLINE	KOG0656	G1/S-specific_cyclin_D
Glyma.01G190000	1.68869	2.61422	2.64673		6608 List	R8	Up	Up	Up		Glyma.01G190000	328	UniRef100_I1J9A7 Uncharacterized protein n=1 Tax=Glycine max RepID=I1J9A7_SOYBN	0	100	UniRef100_G7K588 Microtubule-associated protein RP/EB family member n=1 Tax=Medicago truncatula RepID=G7K588_MEDTR	1e-166	94.75	AT5G67270.1|Symbols:ATEB1C, EB1C, ATEB1H1|end binding protein 1C|chr5:26840248-26841984 REVERSE LENGTH=329	2e-153	99.39	GO:0000278 GO:0009652 GO:0010228 GO:0016572 GO:0030865	cortical cytoskeleton organization; histone phosphorylation; mitotic cell cycle; thigmotropism; vegetative to reproductive phase transition of meristem	GO:0008017	microtubule binding	GO:0005618 GO:0005634 GO:0005730 GO:0005737 GO:0005819 GO:0009524	cell wall; cytoplasm; nucleolus; nucleus; phragmoplast; spindle	PF03271 PF00307	EB1-like C-terminal motif; Calponin homology (CH) domain	PTHR10623	MICROTUBULE-ASSOCIATED PROTEIN RP/EB FAMILY MEMBER	KOG3000	Microtubule-binding_protein_involved_in_cell_cycle_control
Glyma.01G190600	-2.68176	-2.53806	-2.12759		6608 List	R9	Down	Down	Down		Glyma.01G190600	580	UniRef100_I1J9B3 Uncharacterized protein n=1 Tax=Glycine max RepID=I1J9B3_SOYBN	0	100	UniRef100_G7K574 Indole-3-acetic acid-amido synthetase GH3.3 n=1 Tax=Medicago truncatula RepID=G7K574_MEDTR	0	96.33	AT2G14960.1|Symbols:GH3.1|Auxin-responsive GH3 family protein|chr2:6451659-6453670 REVERSE LENGTH=590	0	97.97	GO:0009733 GO:0009741 GO:0010583	response to auxin stimulus; response to brassinosteroid stimulus; response to cyclopentenone	GO:0003674	molecular function	GO:0005737	cytoplasm	PF03321	GH3 auxin-responsive promoter	NA	NA	NA	NA
Glyma.01G190900	Not DE	2.10453	2.05582		1889 list	R6	Not DE	Up	Up		Glyma.01G190900	241	UniRef100_I1J9B6 Uncharacterized protein n=1 Tax=Glycine max RepID=I1J9B6_SOYBN	3e-143	100	UniRef100_Q9FPR2 Lysine-rich arabinogalactan protein 18 n=1 Tax=Arabidopsis thaliana RepID=AGP18_ARATH	6e-11	31.1	AT4G37450.1|Symbols:AGP18, ATAGP18|arabinogalactan protein _x0001_18|chr4:17605926-17606734 REVERSE LENGTH=209	7e-14	31.1	NA	NA	NA	NA	GO:0005886 GO:0031225	anchored to membrane; plasma membrane	NA	NA	NA	NA	NA	NA
Glyma.01G191300	-1.15785	-2.2668	-1.66502		6608 List	R9	Down	Down	Down		Glyma.01G191300	378	UniRef100_I1J9C1 Uncharacterized protein n=1 Tax=Glycine max RepID=I1J9C1_SOYBN	0	100	UniRef100_B9HMW4 Phosphatase 2C family protein n=1 Tax=Populus trichocarpa RepID=B9HMW4_POPTR	3e-178	98.43	AT4G33920.1|Symbols:|Protein phosphatase 2C family protein|chr4:16260876-16262703 FORWARD LENGTH=380	5e-177	98.95	GO:0006470 GO:0006612 GO:0006944 GO:0010200 GO:0010363 GO:0030968 GO:0043069 GO:0052542	cellular membrane fusion; defense response by callose deposition; endoplasmic reticulum unfolded protein response; negative regulation of programmed cell death; protein dephosphorylation; protein targeting to membrane; regulation of plant-type hypersensitive response; response to chitin	GO:0003824 GO:0004722	catalytic activity; protein serine/threonine phosphatase activity	NA	NA	PF00481	Protein phosphatase 2C	PTHR13832	PROTEIN PHOSPHATASE 2C	KOG0700	Protein_phosphatase_2C/pyruvate_dehydrogenase_(lipoamide)_phosphatase
Glyma.01G192400	1.37561	Not DE	1.46113		852 list	R4	Up	Not DE	Up		Glyma.01G192400	216	UniRef100_K7K4P9 Uncharacterized protein n=2 Tax=Glycine max RepID=K7K4P9_SOYBN	2e-158	100	NA	NA	NA	AT5G67390.2|Symbols:|unknown protein; BEST Arabidopsis thaliana protein match is: Plant protein of unknown function (DUF863) (TAIR:AT1G69360.1); Has 186 Blast hits to 186 proteins in 18 species: Archae - 0; Bacteria - 0; Metazoa - 0; Fungi - 0; Plants - 170; Viruses - 0; Other Eukaryotes - 16 (source: NCBI BLink).|chr5:26887883-26888512 REVERSE LENGTH=176	5e-23	121.59	GO:0008150	biological process	GO:0003674	molecular function	GO:0005575	cellular component	NA	NA	NA	NA	NA	NA
Glyma.01G192500	1.26148	1.72019	1.8707		6608 List	R8	Up	Up	Up		Glyma.01G192500	329	UniRef100_I1J9D2 Uncharacterized protein n=1 Tax=Glycine max RepID=I1J9D2_SOYBN	0	100	UniRef100_G7IU06 Peroxidase n=1 Tax=Medicago truncatula RepID=G7IU06_MEDTR	0	100	AT4G37530.1|Symbols:|Peroxidase superfamily protein|chr4:17634786-17636082 FORWARD LENGTH=329	2e-159	92.4	GO:0006979 GO:0009651 GO:0055114	oxidation-reduction process; response to oxidative stress; response to salt stress	GO:0004601 GO:0005515 GO:0020037	heme binding; peroxidase activity; protein binding	GO:0005576	extracellular region	PF00141	Peroxidase	NA	NA	NA	NA
Glyma.01G193400	1.22509	Not DE	1.10933		852 list	R4	Up	Not DE	Up		Glyma.01G193400	333	UniRef100_K7K4Q5 Uncharacterized protein n=1 Tax=Glycine max RepID=K7K4Q5_SOYBN	0	100	UniRef100_G7K3T3 Cyclin-D5-1 n=1 Tax=Medicago truncatula RepID=G7K3T3_MEDTR	5e-140	94.05	AT4G37630.2|Symbols:CYCD5;1|cyclin d5;1|chr4:17679497-17680788 FORWARD LENGTH=321	7e-53	98.13	GO:0000278 GO:0010440 GO:0042023 GO:0045736 GO:0051726	DNA endoreduplication; mitotic cell cycle; negative regulation of cyclin-dependent protein serine/threonine kinase activity; regulation of cell cycle; stomatal lineage progression	GO:0004693 GO:0005515	cyclin-dependent protein serine/threonine kinase activity; protein binding	GO:0005634	nucleus	PF00134	Cyclin, N-terminal domain	PTHR10177	CYCLINE	KOG0656	G1/S-specific_cyclin_D
Glyma.01G193500	1.02551	1.73266	1.80782		6608 List	R8	Up	Up	Up		Glyma.01G193500	1247	UniRef100_K7K4Q6 Uncharacterized protein n=2 Tax=Glycine max RepID=K7K4Q6_SOYBN	0	100	UniRef100_G7K2J6 Condensin-2 complex subunit G2 n=1 Tax=Medicago truncatula RepID=G7K2J6_MEDTR	0	93.44	AT1G64960.1|Symbols:|ARM repeat superfamily protein|chr1:24129918-24134049 FORWARD LENGTH=1203	0	103.57	NA	NA	NA	NA	GO:0005634 GO:0005739	mitochondrion; nucleus	PF12422	Condensin II non structural maintenance of chromosomes subunit	PTHR16199	FAMILY NOT NAMED	KOG1949	Uncharacterized_conserved_protein
Glyma.01G195000	Not DE	1.13746	1.04027		1889 list	R6	Not DE	Up	Up		Glyma.01G195000	450	UniRef100_I1J9F9 Uncharacterized protein n=1 Tax=Glycine max RepID=I1J9F9_SOYBN	0	100	UniRef100_G7K2G3 Galactomannan galactosyltransferase n=1 Tax=Medicago truncatula RepID=G7K2G3_MEDTR	0	100.45	AT2G22900.1|Symbols:|Galactosyl transferase GMA12/MNN10 family protein|chr2:9744359-9746193 REVERSE LENGTH=449	0	99.55	NA	NA	GO:0016740 GO:0016757 GO:0016758	transferase activity; transferase activity, transferring glycosyl groups; transferase activity, transferring hexosyl groups	GO:0005768 GO:0005794 GO:0005802 GO:0016021	Golgi apparatus; endosome; integral to membrane; trans-Golgi network	PF05637	galactosyl transferase GMA12/MNN10 family	NA	NA	KOG4748	Subunit_of_Golgi_mannosyltransferase_complex
Glyma.01G195200	Not DE	Not DE	1.33704		1263 list	R1	Not DE	Not DE	Up		Glyma.01G195200	450	UniRef100_I1J9G1 Uncharacterized protein n=1 Tax=Glycine max RepID=I1J9G1_SOYBN	0	100	UniRef100_G7K2F8 U-box domain-containing protein n=1 Tax=Medicago truncatula RepID=G7K2F8_MEDTR	0	93.63	AT3G49810.1|Symbols:|ARM repeat superfamily protein|chr3:18474936-18476282 REVERSE LENGTH=448	0	100.22	GO:0016567	protein ubiquitination	GO:0004842	ubiquitin-protein ligase activity	GO:0000151 GO:0005634	nucleus; ubiquitin ligase complex	PF04564	U-box domain	PTHR22849	WDSAM1 PROTEIN	NA	NA
Glyma.01G195700	-1.9011	-3.07902	-2.29328		6608 List	R9	Down	Down	Down		Glyma.01G195700	78	UniRef100_I1J9G6 Uncharacterized protein n=1 Tax=Glycine max RepID=I1J9G6_SOYBN	1e-49	100	UniRef100_G7K2F1 Phytosulfokine n=1 Tax=Medicago truncatula RepID=G7K2F1_MEDTR	3e-23	98.68	AT2G22860.1|Symbols:ATPSK2, PSK2|phytosulfokine 2 precursor|chr2:9737666-9738077 FORWARD LENGTH=87	1e-15	88.51	GO:0008283 GO:0009887 GO:0030154	cell differentiation; cell proliferation; organ morphogenesis	GO:0008083	growth factor activity	GO:0005576 GO:0031012	extracellular matrix; extracellular region	PF06404	Phytosulfokine precursor protein (PSK)	NA	NA	NA	NA
Glyma.01G195900	2.02257	2.11051	2.22082		6608 List	R8	Up	Up	Up		Glyma.01G195900	616	UniRef100_K7K4R6 Uncharacterized protein n=1 Tax=Glycine max RepID=K7K4R6_SOYBN	0	100	UniRef100_G7JF92 AP2-like ethylene-responsive transcription factor ANT n=1 Tax=Medicago truncatula RepID=G7JF92_MEDTR	0	93.75	AT4G37750.1|Symbols:ANT, DRG, CKC, CKC1|Integrase-type DNA-binding superfamily protein|chr4:17739782-17742189 FORWARD LENGTH=555	2e-135	102.34	GO:0006306 GO:0006346 GO:0006355 GO:0007276 GO:0009855 GO:0009887 GO:0009944 GO:0009965 GO:0010014 GO:0010051 GO:0010073 GO:0010089 GO:0010492 GO:0016246 GO:0031047 GO:0042127 GO:0044036 GO:0048439 GO:0048519	DNA methylation; RNA interference; cell wall macromolecule metabolic process; determination of bilateral symmetry; flower morphogenesis; gamete generation; gene silencing by RNA; leaf morphogenesis; maintenance of shoot apical meristem identity; meristem initiation; meristem maintenance; methylation-dependent chromatin silencing; negative regulation of biological process; organ morphogenesis; pol…	GO:0003677 GO:0003700	DNA binding; sequence-specific DNA binding transcription factor activity	GO:0005634	nucleus	PF00847	AP2 domain	PTHR11795	UNCHARACTERIZED	NA	NA
Glyma.01G197100	-1.25919	Not DE	-1.03292		852 list	R5	Down	Not DE	Down		Glyma.01G197100	458	UniRef100_I1J9H6 Uncharacterized protein n=1 Tax=Glycine max RepID=I1J9H6_SOYBN	0	100	UniRef100_G7K149 Cysteine desulfurase n=1 Tax=Medicago truncatula RepID=G7K149_MEDTR	0	100.66	AT5G65720.1|Symbols:ATNIFS1, NIFS1, NFS1, ATNFS1|nitrogen fixation S (NIFS)-like 1|chr5:26296349-26297710 FORWARD LENGTH=453	0	100.88	GO:0008152 GO:0016226	iron-sulfur cluster assembly; metabolic process	GO:0003824 GO:0005515 GO:0005524 GO:0008270 GO:0008483 GO:0030170 GO:0031071	ATP binding; catalytic activity; cysteine desulfurase activity; protein binding; pyridoxal phosphate binding; transaminase activity; zinc ion binding	GO:0005739 GO:0009507	chloroplast; mitochondrion	PF00266	Aminotransferase class-V	PTHR11601	CYSTEINE DESULFURYLASE	KOG1549	Cysteine_desulfurase_NFS1
Glyma.01G197600	Not DE	1.35413	1.05287		1889 list	R6	Not DE	Up	Up		Glyma.01G197600	979	UniRef100_K7K4S9 Uncharacterized protein n=1 Tax=Glycine max RepID=K7K4S9_SOYBN	0	100	UniRef100_G7K141 Receptor protein kinase-like protein n=1 Tax=Medicago truncatula RepID=G7K141_MEDTR	0	92.6	AT5G65710.1|Symbols:HSL2|HAESA-like 2|chr5:26292372-26295440 FORWARD LENGTH=993	0	95.47	GO:0006468 GO:0007169 GO:0010102 GO:0010468	lateral root morphogenesis; protein phosphorylation; regulation of gene expression; transmembrane receptor protein tyrosine kinase signaling pathway	GO:0004672 GO:0004674 GO:0005524 GO:0016301 GO:0016772	ATP binding; kinase activity; protein kinase activity; protein serine/threonine kinase activity; transferase activity, transferring phosphorus-containing groups	GO:0005886	plasma membrane	PF00069 PF08263 PF00560	Protein kinase domain; Leucine rich repeat N-terminal domain; Leucine Rich Repeat	PTHR24420	LEUCINE-RICH REPEAT RECEPTOR-LIKE PROTEIN KINASE	KOG1187	Serine/threonine_protein_kinase
Glyma.01G197800	1.00524	1.52375	1.65314		6608 List	R8	Up	Up	Up		Glyma.01G197800	1013	UniRef100_I1J9I4 Uncharacterized protein n=1 Tax=Glycine max RepID=I1J9I4_SOYBN	0	100	UniRef100_Q9LKZ4 Receptor-like protein kinase 3 n=1 Tax=Glycine max RepID=Q9LKZ4_SOYBN	0	100	AT5G65700.2|Symbols:BAM1|Leucine-rich receptor-like protein kinase family protein|chr5:26281826-26284945 FORWARD LENGTH=1003	0	97.51	GO:0000271 GO:0006468 GO:0007020 GO:0007169 GO:0009825 GO:0009932 GO:0009934 GO:0010075 GO:0010480 GO:0010817 GO:0043481 GO:0048229 GO:0048437 GO:0048653 GO:0048767 GO:0071555	anther development; anthocyanin accumulation in tissues in response to UV light; cell tip growth; cell wall organization; floral organ development; gametophyte development; microsporocyte differentiation; microtubule nucleation; multidimensional cell growth; polysaccharide biosynthetic process; protein phosphorylation; regulation of hormone levels; regulation of meristem growth; regulation of mer…	GO:0004672 GO:0004674 GO:0005515 GO:0005524 GO:0016301 GO:0016772 GO:0033612 GO:0043621	ATP binding; kinase activity; protein binding; protein kinase activity; protein self-association; protein serine/threonine kinase activity; receptor serine/threonine kinase binding; transferase activity, transferring phosphorus-containing groups	GO:0005886	plasma membrane	PF07714 PF00560 PF08263	Protein tyrosine kinase; Leucine Rich Repeat; Leucine rich repeat N-terminal domain	PTHR24420	LEUCINE-RICH REPEAT RECEPTOR-LIKE PROTEIN KINASE	KOG1187	Serine/threonine_protein_kinase
Glyma.01G199000	Not DE	-1.01972	-1.12681		1889 list	R7	Not DE	Down	Down		Glyma.01G199000	439	UniRef100_I1J9J7 Uncharacterized protein n=2 Tax=Glycine max RepID=I1J9J7_SOYBN	0	100	UniRef100_G7JZX7 AP-2 complex subunit mu n=1 Tax=Medicago truncatula RepID=G7JZX7_MEDTR	0	100	AT5G46630.1|Symbols:|Clathrin adaptor complexes medium subunit family protein|chr5:18920580-18923252 FORWARD LENGTH=438	0	100	GO:0006810 GO:0006886 GO:0016192	intracellular protein transport; transport; vesicle-mediated transport	NA	NA	GO:0005829 GO:0005886 GO:0030125 GO:0030131 GO:0030132	clathrin adaptor complex; clathrin coat of coated pit; clathrin vesicle coat; cytosol; plasma membrane	PF00928	Adaptor complexes medium subunit family	PTHR11998	CLATHRIN COAT ASSEMBLY PROTEIN	KOG0938	Adaptor_complexes_medium_subunit_family
Glyma.01G199700	3.99247	Not DE	2.74808		852 list	R4	Up	Not DE	Up		Glyma.01G199700	200	UniRef100_C6T0B7 Uncharacterized protein n=1 Tax=Glycine max RepID=C6T0B7_SOYBN	2e-145	100	UniRef100_Q39732 Glycine cleavage system H protein, mitochondrial n=1 Tax=Flaveria anomala RepID=GCSH_FLAAN	8e-98	101.85	AT2G35370.1|Symbols:GDCH|glycine decarboxylase complex H|chr2:14891239-14892050 FORWARD LENGTH=165	2e-92	100	GO:0006098 GO:0006364 GO:0006546 GO:0009409 GO:0009657 GO:0009697 GO:0009744 GO:0009749 GO:0009814 GO:0009853 GO:0010207 GO:0015979 GO:0019344 GO:0019464 GO:0019684 GO:0042742 GO:0043085	cysteine biosynthetic process; defense response, incompatible interaction; defense response to bacterium; glycine catabolic process; glycine decarboxylation via glycine cleavage system; pentose-phosphate shunt; photorespiration; photosynthesis; photosynthesis, light reaction; photosystem II assembly; plastid organization; positive regulation of catalytic activity; rRNA processing; response to col…	GO:0004375	glycine dehydrogenase (decarboxylating) activity	GO:0005634 GO:0005739 GO:0005960 GO:0009507 GO:0009579	chloroplast; glycine cleavage complex; mitochondrion; nucleus; thylakoid	PF01597	Glycine cleavage H-protein	PTHR11715	GLYCINE CLEAVAGE SYSTEM H PROTEIN	KOG3373	Glycine_cleavage_system_H_protein_(lipoate-binding)
Glyma.01G199900	Not DE	-1.1355	-1.3405		1889 list	R7	Not DE	Down	Down		Glyma.01G199900	74	UniRef100_I1J9K6 Uncharacterized protein n=1 Tax=Glycine max RepID=I1J9K6_SOYBN	3e-42	100	UniRef100_U3GP17 EG5651 n=1 Tax=Manihot esculenta RepID=U3GP17_MANES	8e-13	88.75	AT1G32460.1|Symbols:|unknown protein; Has 19 Blast hits to 19 proteins in 8 species: Archae - 0; Bacteria - 0; Metazoa - 0; Fungi - 0; Plants - 19; Viruses - 0; Other Eukaryotes - 0 (source: NCBI BLink).|chr1:11738859-11739137 FORWARD LENGTH=92	5e-07	68.48	GO:0008150 GO:0010200	biological process; response to chitin	GO:0003674	molecular function	GO:0005634	nucleus	NA	NA	NA	NA	NA	NA
Glyma.01G200800	1.60869	2.09927	2.37551		6608 List	R8	Up	Up	Up		Glyma.01G200800	559	UniRef100_K7K4U9 Uncharacterized protein n=1 Tax=Glycine max RepID=K7K4U9_SOYBN	0	100	UniRef100_G7JZU4 Two-component response regulator-like protein n=1 Tax=Medicago truncatula RepID=G7JZU4_MEDTR	0	99.82	AT4G18020.6|Symbols:APRR2|CheY-like two-component responsive regulator family protein|chr4:10003738-10006682 REVERSE LENGTH=535	2e-138	102.06	GO:0000160 GO:0006355 GO:0007623 GO:0009736	circadian rhythm; cytokinin mediated signaling pathway; phosphorelay signal transduction system; regulation of transcription, DNA-dependent	GO:0000156 GO:0003700 GO:0005515	phosphorelay response regulator activity; protein binding; sequence-specific DNA binding transcription factor activity	GO:0005634	nucleus	PF00072 PF00249	Response regulator receiver domain; Myb-like DNA-binding domain	NA	NA	NA	NA
Glyma.01G202000	-3.69877	-3.05929	-3.4592		6608 List	R9	Down	Down	Down		Glyma.01G202000	250	UniRef100_C6T7T3 Uncharacterized protein n=2 Tax=Glycine max RepID=C6T7T3_SOYBN	4e-180	100	UniRef100_G7JYQ1 Pyrophosphatase ppaX n=1 Tax=Medicago truncatula RepID=G7JYQ1_MEDTR	1e-150	98.78	AT2G38740.1|Symbols:|Haloacid dehalogenase-like hydrolase (HAD) superfamily protein|chr2:16194639-16195995 REVERSE LENGTH=244	2e-122	96.31	GO:0008152	metabolic process	GO:0003824 GO:0016787	catalytic activity; hydrolase activity	GO:0005737 GO:0005829 GO:0005886	cytoplasm; cytosol; plasma membrane	PF00702	haloacid dehalogenase-like hydrolase	PTHR18901	2-DEOXYGLUCOSE-6-PHOSPHATE PHOSPHATASE 2	KOG2914	Predicted_haloacid-halidohydrolase_and_related_hydrolases
Glyma.01G202100	-1.36302	-1.91894	-1.31796		6608 List	R9	Down	Down	Down		Glyma.01G202100	256	UniRef100_K7K4V5 Uncharacterized protein n=1 Tax=Glycine max RepID=K7K4V5_SOYBN	0	100	UniRef100_Q850K7 Expansin-like B1 n=2 Tax=Oryza sativa RepID=EXLB1_ORYSJ	4e-113	96.09	AT4G17030.1|Symbols:ATEXLB1, EXPR, AT-EXPR, ATEXPR1, ATHEXP BETA 3.1, EXLB1|expansin-like B1|chr4:9581817-9583181 REVERSE LENGTH=250	3e-57	97.2	GO:0009826 GO:0009828 GO:0019953	plant-type cell wall loosening; sexual reproduction; unidimensional cell growth	NA	NA	GO:0005576	extracellular region	PF01357 PF03330	Pollen allergen; Rare lipoprotein A (RlpA)-like double-psi beta-barrel	NA	NA	NA	NA
Glyma.01G202200	-1.29976	Not DE	-1.77793		852 list	R5	Down	Not DE	Down		Glyma.01G202200	176	UniRef100_I1J9N1 Uncharacterized protein n=1 Tax=Glycine max RepID=I1J9N1_SOYBN	3e-124	100	UniRef100_B9IC91 BON association protein 1 n=1 Tax=Populus trichocarpa RepID=B9IC91_POPTR	3e-47	90.76	AT2G45760.1|Symbols:BAP2, BAL|BON association protein 2|chr2:18847125-18847748 REVERSE LENGTH=207	5e-35	83.57	GO:0008150 GO:0009627 GO:0009693 GO:0009697	biological process; ethylene biosynthetic process; salicylic acid biosynthetic process; systemic acquired resistance	GO:0003674	molecular function	GO:0005575	cellular component	PF00168	C2 domain	NA	NA	NA	NA
Glyma.01G203000	Not DE	1.12438	1.15594		1889 list	R6	Not DE	Up	Up		Glyma.01G203000	1453	UniRef100_K7K4W0 Uncharacterized protein n=1 Tax=Glycine max RepID=K7K4W0_SOYBN	0	100	UniRef100_D7MQL9 Glycine-rich protein n=1 Tax=Arabidopsis lyrata subsp. lyrata RepID=D7MQL9_ARALL	0	97.81	AT5G47020.1|Symbols:|unknown protein; FUNCTIONS IN: molecular_function unknown; INVOLVED IN: biological_process unknown; LOCATED IN: endomembrane system; EXPRESSED IN: 23 plant structures; EXPRESSED DURING: 13 growth stages; BEST Arabidopsis thaliana protein match is: unknown protein (TAIR:AT5G11700.2); Has 1807 Blast hits to 1807 proteins in 277 species: Archae - 0; Bacteria - 0; Metazoa - 736; …	0	96.76	GO:0008150	biological process	GO:0003674	molecular function	GO:0005576	extracellular region	NA	NA	NA	NA	NA	NA
Glyma.01G203200	-1.4331	Not DE	-1.3986		852 list	R5	Down	Not DE	Down		Glyma.01G203200	157	UniRef100_I1J9P0 Uncharacterized protein n=1 Tax=Glycine max RepID=I1J9P0_SOYBN	2e-112	100	UniRef100_B9N2T8 Senescence-associated family protein n=1 Tax=Populus trichocarpa RepID=B9N2T8_POPTR	1e-59	98.73	AT5G47060.1|Symbols:|Protein of unknown function (DUF581)|chr5:19116843-19117639 FORWARD LENGTH=177	7e-44	54.8	GO:0008150	biological process	GO:0003674	molecular function	GO:0005634	nucleus	PF04570	Protein of unknown function (DUF581)	NA	NA	NA	NA
Glyma.01G203700	Not DE	Not DE	-1.27684		1263 list	R2	Not DE	Not DE	Down		Glyma.01G203700	135	UniRef100_K7K4W3 Uncharacterized protein n=1 Tax=Glycine max RepID=K7K4W3_SOYBN	4e-91	100	NA	NA	NA	NA	NA	NA	NA	NA	NA	NA	NA	NA	NA	NA	NA	NA	NA	NA
Glyma.01G204500	-1.09666	-1.41516	-1.6155		6608 List	R9	Down	Down	Down		Glyma.01G204500	393	UniRef100_K7K4W9 Uncharacterized protein n=1 Tax=Glycine max RepID=K7K4W9_SOYBN	0	100	UniRef100_G7JYL5 DNA repair endonuclease UVH1 n=1 Tax=Medicago truncatula RepID=G7JYL5_MEDTR	2e-125	24.19	AT5G41150.2|Symbols:UVH1, ATRAD1, RAD1|Restriction endonuclease, type II-like superfamily protein|chr5:16474378-16476919 REVERSE LENGTH=689	1e-108	35.41	GO:0000710 GO:0000712 GO:0000724 GO:0006259 GO:0006281 GO:0006289 GO:0006296 GO:0006979 GO:0009314	DNA metabolic process; DNA repair; double-strand break repair via homologous recombination; meiotic mismatch repair; nucleotide-excision repair; nucleotide-excision repair, DNA incision, 5'-to lesion; resolution of meiotic recombination intermediates; response to oxidative stress; response to radiation	GO:0000014 GO:0003677 GO:0003697 GO:0004518	DNA binding; nuclease activity; single-stranded DNA binding; single-stranded DNA specific endodeoxyribonuclease activity	GO:0000110 GO:0005634	nucleotide-excision repair factor 1 complex; nucleus	NA	NA	PTHR10150	DNA REPAIR ENDONUCLEASE XPF	NA	NA
Glyma.01G204800	-4.61249	-4.36149	-5.06149		6608 List	R9	Down	Down	Down		Glyma.01G204800	252	UniRef100_I1J9Q9 Uncharacterized protein n=2 Tax=Glycine max RepID=I1J9Q9_SOYBN	0	100	UniRef100_O23547 Expansin-like B1 n=2 Tax=Arabidopsis thaliana RepID=EXLB1_ARATH	4e-107	96.8	AT4G17030.1|Symbols:ATEXLB1, EXPR, AT-EXPR, ATEXPR1, ATHEXP BETA 3.1, EXLB1|expansin-like B1|chr4:9581817-9583181 REVERSE LENGTH=250	5e-110	96.8	GO:0009826 GO:0009828 GO:0019953	plant-type cell wall loosening; sexual reproduction; unidimensional cell growth	NA	NA	GO:0005576	extracellular region	PF01357 PF03330	Pollen allergen; Rare lipoprotein A (RlpA)-like double-psi beta-barrel	NA	NA	NA	NA
Glyma.01G205200	-2.41423	-2.26682	-2.42136		6608 List	R9	Down	Down	Down		Glyma.01G205200	245	UniRef100_C6TBL5 Uncharacterized protein n=1 Tax=Glycine max RepID=C6TBL5_SOYBN	2e-175	100	UniRef100_T2DPQ1 Bax inhibitor 1 n=1 Tax=Phaseolus vulgaris RepID=T2DPQ1_PHAVU	4e-159	100	AT5G47120.1|Symbols:ATBI-1, BI-1, ATBI1, BI1|BAX inhibitor 1|chr5:19136071-19137585 FORWARD LENGTH=247	6e-116	94.74	GO:0000038 GO:0000165 GO:0006612 GO:0006983 GO:0006984 GO:0007154 GO:0009409 GO:0009414 GO:0009738 GO:0009862 GO:0009867 GO:0010363 GO:0030968 GO:0031348 GO:0034976 GO:0043066 GO:0043069 GO:0050832	ER-nucleus signaling pathway; ER overload response; MAPK cascade; abscisic acid mediated signaling pathway; cell communication; defense response to fungus; endoplasmic reticulum unfolded protein response; jasmonic acid mediated signaling pathway; negative regulation of apoptotic process; negative regulation of defense response; negative regulation of programmed cell death; protein targeting to me…	GO:0005515	protein binding	GO:0005635 GO:0005737 GO:0005783 GO:0005886	cytoplasm; endoplasmic reticulum; nuclear envelope; plasma membrane	PF01027	Inhibitor of apoptosis-promoting Bax1	PTHR23291	BAX INHIBITOR-RELATED	KOG1629	Bax-mediated_apoptosis_inhibitor_TEGT/BI-1
Glyma.01G205400	1.50556	1.24696	1.17649		6608 List	R8	Up	Up	Up		Glyma.01G205400	214	UniRef100_C6T1E2 Uncharacterized protein n=1 Tax=Glycine max RepID=C6T1E2_SOYBN	7e-151	100	UniRef100_B7FKU8 50S ribosomal protein L19 n=1 Tax=Medicago truncatula RepID=B7FKU8_MEDTR	1e-95	93.01	AT4G17560.1|Symbols:|Ribosomal protein L19 family protein|chr4:9780343-9781752 FORWARD LENGTH=225	4e-71	73.33	GO:0006412 GO:0010267 GO:0019288 GO:0035196 GO:0042254 GO:0051607	defense response to virus; isopentenyl diphosphate biosynthetic process, mevalonate-independent pathway; production of miRNAs involved in gene silencing by miRNA; production of ta-siRNAs involved in RNA interference; ribosome biogenesis; translation	GO:0003735	structural constituent of ribosome	GO:0005622 GO:0005840 GO:0009507 GO:0009570 GO:0009941 GO:0016020	chloroplast; chloroplast envelope; chloroplast stroma; intracellular; membrane; ribosome	PF01245	Ribosomal protein L19	PTHR15680	RIBOSOMAL PROTEIN L19	NA	NA
Glyma.01G205500	1.59092	Not DE	1.26912		852 list	R4	Up	Not DE	Up		Glyma.01G205500	216	UniRef100_K7K4X6 Uncharacterized protein n=1 Tax=Glycine max RepID=K7K4X6_SOYBN	2e-153	100	NA	NA	NA	AT4G17540.1|Symbols:|unknown protein; Has 30201 Blast hits to 17322 proteins in 780 species: Archae - 12; Bacteria - 1396; Metazoa - 17338; Fungi - 3422; Plants - 5037; Viruses - 0; Other Eukaryotes - 2996 (source: NCBI BLink).|chr4:9775982-9777765 FORWARD LENGTH=294	5e-07	65.65	GO:0008150	biological process	GO:0003674	molecular function	GO:0005575	cellular component	NA	NA	NA	NA	NA	NA
Glyma.01G206100	2.64627	2.98762	3.32747		6608 List	R8	Up	Up	Up		Glyma.01G206100	403	UniRef100_K7K4Y0 Uncharacterized protein n=1 Tax=Glycine max RepID=K7K4Y0_SOYBN	0	100	NA	NA	NA	AT4G16807.1|Symbols:|unknown protein; FUNCTIONS IN: molecular_function unknown; INVOLVED IN: biological_process unknown; LOCATED IN: cellular_component unknown; BEST Arabidopsis thaliana protein match is: unknown protein (TAIR:AT3G33528.1); Has 30201 Blast hits to 17322 proteins in 780 species: Archae - 12; Bacteria - 1396; Metazoa - 17338; Fungi - 3422; Plants - 5037; Viruses - 0; Other Eukaryot…	1e-29	86.33	GO:0008150	biological process	GO:0003674	molecular function	GO:0005634	nucleus	NA	NA	NA	NA	NA	NA
Glyma.01G206700	-1.39329	-1.62602	-1.39201		6608 List	R9	Down	Down	Down		Glyma.01G206700	276	UniRef100_K7K4Y3 Uncharacterized protein n=1 Tax=Glycine max RepID=K7K4Y3_SOYBN	1e-177	108.27	UniRef100_D9IXB2 ERF protein n=1 Tax=Glycine max RepID=D9IXB2_SOYBN	2e-82	100	AT5G47230.1|Symbols:ERF5, ATERF-5, ATERF5|ethylene responsive element binding factor 5|chr5:19180072-19180974 FORWARD LENGTH=300	8e-66	91.67	GO:0002679 GO:0006355 GO:0009409 GO:0009873 GO:0010200 GO:0035556 GO:0045893	ethylene mediated signaling pathway; intracellular signal transduction; positive regulation of transcription, DNA-dependent; regulation of transcription, DNA-dependent; respiratory burst involved in defense response; response to chitin; response to cold	GO:0003677 GO:0003700	DNA binding; sequence-specific DNA binding transcription factor activity	GO:0005634	nucleus	PF00847	AP2 domain	NA	NA	NA	NA
Glyma.01G207300	2.67107	2.4795	2.84453		6608 List	R8	Up	Up	Up		Glyma.01G207300	269	UniRef100_K7K4Y9 Uncharacterized protein n=1 Tax=Glycine max RepID=K7K4Y9_SOYBN	0	100	UniRef100_Q39862 Homeobox-leucine zipper protein n=1 Tax=Glycine max RepID=Q39862_SOYBN	0	89.79	AT5G47370.1|Symbols:HAT2|Homeobox-leucine zipper protein 4 (HB-4) / HD-ZIP protein|chr5:19216482-19217647 REVERSE LENGTH=283	6e-103	94.7	GO:0006351 GO:0006355 GO:0009641 GO:0009733 GO:0009734 GO:0009826 GO:0045892	auxin mediated signaling pathway; negative regulation of transcription, DNA-dependent; regulation of transcription, DNA-dependent; response to auxin stimulus; shade avoidance; transcription, DNA-dependent; unidimensional cell growth	GO:0003677 GO:0003700 GO:0043565	DNA binding; sequence-specific DNA binding; sequence-specific DNA binding transcription factor activity	GO:0005634	nucleus	PF02183 PF00046 PF04618	Homeobox associated leucine zipper; Homeobox domain; HD-ZIP protein N terminus	PTHR24326	FAMILY NOT NAMED	KOG0483	Transcription_factor_HEX,_contains_HOX_and_HALZ_domains
Glyma.01G207900	-1.89463	-2.58341	-1.98891		6608 List	R9	Down	Down	Down		Glyma.01G207900	392	UniRef100_I1J9U3 Uncharacterized protein n=1 Tax=Glycine max RepID=I1J9U3_SOYBN	0	100.77	NA	NA	NA	AT4G17350.1|Symbols:|Plant protein of unknown function (DUF828) with plant pleckstrin homology-like region|chr4:9701582-9703358 FORWARD LENGTH=405	3e-125	96.54	GO:0007165	signal transduction	GO:0005543 GO:0035091	phosphatidylinositol binding; phospholipid binding	GO:0005634	nucleus	PF08458 PF05703	Plant pleckstrin homology-like region; Auxin canalisation	NA	NA	NA	NA
Glyma.01G208200	1.59882	1.55178	1.93149		6608 List	R8	Up	Up	Up		Glyma.01G208200	250	UniRef100_I1J9U6 Uncharacterized protein n=1 Tax=Glycine max RepID=I1J9U6_SOYBN	9e-170	100	UniRef100_G2XKY2 Tonoplast intrinsic protein n=1 Tax=Glycine soja RepID=G2XKY2_GLYSO	4e-153	100	AT5G47450.1|Symbols:ATTIP2;3, TIP2;3, DELTA-TIP3|tonoplast intrinsic protein 2;3|chr5:19248509-19249466 REVERSE LENGTH=250	3e-130	98.4	GO:0000041 GO:0006810 GO:0006826 GO:0006833 GO:0009651 GO:0010106 GO:0010167 GO:0010413 GO:0015706 GO:0045492 GO:0055085	cellular response to iron ion starvation; glucuronoxylan metabolic process; iron ion transport; nitrate transport; response to nitrate; response to salt stress; transition metal ion transport; transmembrane transport; transport; water transport; xylan biosynthetic process	GO:0005215 GO:0015200 GO:0015250 GO:0051739	ammonia transmembrane transporter activity; methylammonium transmembrane transporter activity; transporter activity; water channel activity	GO:0009705 GO:0016020 GO:0016021 GO:0042807	central vacuole; integral to membrane; membrane; plant-type vacuole membrane	PF00230	Major intrinsic protein	PTHR19139	AQUAPORIN TRANSPORTER	KOG0223	Aquaporin_(major_intrinsic_protein_family)
Glyma.01G208300	1.21375	1.67722	1.46874		6608 List	R8	Up	Up	Up		Glyma.01G208300	594	UniRef100_I1J9U7 Uncharacterized protein n=1 Tax=Glycine max RepID=I1J9U7_SOYBN	0	100	NA	NA	NA	AT5G47380.1|Symbols:|Protein of unknown function, DUF547|chr5:19221472-19224471 REVERSE LENGTH=618	0	95.15	GO:0008150	biological process	GO:0003674	molecular function	GO:0005634	nucleus	PF04784	Protein of unknown function, DUF547	PTHR23054	UNCHARACTERIZED	NA	NA
Glyma.01G209500	3.56595	3.67031	4.02572		6608 List	R8	Up	Up	Up		Glyma.01G209500	364	UniRef100_UPI000189D436 PREDICTED: probable pectinesterase 68 n=1 Tax=Glycine max RepID=UPI000189D436	0	100	UniRef100_I1LGQ0 Pectinesterase n=1 Tax=Glycine max RepID=I1LGQ0_SOYBN	0	101.4	AT5G47500.1|Symbols:|Pectin lyase-like superfamily protein|chr5:19271262-19272845 REVERSE LENGTH=362	0	99.45	GO:0016572 GO:0042545	cell wall modification; histone phosphorylation	GO:0030599	pectinesterase activity	GO:0005576 GO:0005618 GO:0009505	cell wall; extracellular region; plant-type cell wall	PF01095	Pectinesterase	NA	NA	NA	NA
Glyma.01G209800	-1.58628	-1.39772	-1.22171		6608 List	R9	Down	Down	Down		Glyma.01G209800	541	UniRef100_I1J9W3 Uncharacterized protein n=1 Tax=Glycine max RepID=I1J9W3_SOYBN	0	100	UniRef100_G7JW29 Chaperone protein dnaJ n=1 Tax=Medicago truncatula RepID=G7JW29_MEDTR	0	99.81	AT2G35720.1|Symbols:OWL1|DNAJ heat shock N-terminal domain-containing protein|chr2:15016883-15019866 FORWARD LENGTH=538	0	97.77	GO:0006457 GO:0010228 GO:0055122	protein folding; response to very low light intensity stimulus; vegetative to reproductive phase transition of meristem	GO:0005515 GO:0031072	heat shock protein binding; protein binding	GO:0009507 GO:0009536	chloroplast; plastid	PF11875 PF00226	Domain of unknown function (DUF3395); DnaJ domain	PTHR24078	DNAJ HOMOLOG SUBFAMILY C MEMBER	KOG0718	Molecular_chaperone_(DnaJ_superfamily)
Glyma.01G210400	-3.86088	-1.83801	-1.70801		6608 List	R9	Down	Down	Down		Glyma.01G210400	353	UniRef100_I1J9W9 L-lactate dehydrogenase n=1 Tax=Glycine max RepID=I1J9W9_SOYBN	0	100	UniRef100_I1J9W9 L-lactate dehydrogenase n=1 Tax=Glycine max RepID=I1J9W9_SOYBN	0	100	AT4G17260.1|Symbols:|Lactate/malate dehydrogenase family protein|chr4:9674057-9675309 FORWARD LENGTH=353	0	98.58	GO:0005975 GO:0006096 GO:0009651 GO:0009737 GO:0044262 GO:0055114	carbohydrate metabolic process; cellular carbohydrate metabolic process; glycolysis; oxidation-reduction process; response to abscisic acid stimulus; response to salt stress	GO:0000166 GO:0003824 GO:0004457 GO:0004459 GO:0016491 GO:0016616	L-lactate dehydrogenase activity; catalytic activity; lactate dehydrogenase activity; nucleotide binding; oxidoreductase activity; oxidoreductase activity, acting on the CH-OH group of donors, NAD or NADP as acceptor	GO:0005737 GO:0005829 GO:0005886	cytoplasm; cytosol; plasma membrane	PF02866 PF00056	lactate/malate dehydrogenase, alpha/beta C-terminal domain; lactate/malate dehydrogenase, NAD binding domain	PTHR11540	MALATE AND LACTATE DEHYDROGENASE	KOG1495	Lactate_dehydrogenase
Glyma.01G210600	1.28686	1.44028	1.69078		6608 List	R8	Up	Up	Up		Glyma.01G210600	771	UniRef100_K7K516 Uncharacterized protein n=2 Tax=Glycine max RepID=K7K516_SOYBN	0	100	UniRef100_U5GRI5 Oxysterol-binding family protein n=2 Tax=Populus trichocarpa RepID=U5GRI5_POPTR	0	100.13	AT4G22540.1|Symbols:ORP2A|OSBP(oxysterol binding protein)-related protein 2A|chr4:11860969-11866108 REVERSE LENGTH=721	0	105.96	GO:0007165 GO:0008202	signal transduction; steroid metabolic process	GO:0005543 GO:0008142 GO:0035091	oxysterol binding; phosphatidylinositol binding; phospholipid binding	GO:0005634	nucleus	PF00169 PF01237	PH domain; Oxysterol-binding protein	PTHR10972	OXYSTEROL-BINDING PROTEIN-RELATED	KOG1737	Oxysterol-binding_protein
Glyma.01G210800	Not DE	1.32718	1.43866		1889 list	R6	Not DE	Up	Up		Glyma.01G210800	176	UniRef100_C6T2K0 Uncharacterized protein n=1 Tax=Glycine max RepID=C6T2K0_SOYBN	2e-121	100	UniRef100_G7JW03 Adenine phosphoribosyltransferase-like protein n=2 Tax=Medicago truncatula RepID=G7JW03_MEDTR	4e-108	94.09	AT4G22570.1|Symbols:APT3|adenine phosphoribosyl transferase 3|chr4:11882310-11885250 REVERSE LENGTH=183	1e-98	93.99	GO:0006168 GO:0009116	adenine salvage; nucleoside metabolic process	GO:0003999	adenine phosphoribosyltransferase activity	GO:0005737 GO:0005829	cytoplasm; cytosol	PF00156	Phosphoribosyl transferase domain	PTHR11776	ADENINE PHOSPHORIBOSYLTRANSFERASE	KOG1712	Adenine_phosphoribosyl_transferases
Glyma.01G211000	-3.32724	-1.43929	-1.06274		6608 List	R9	Down	Down	Down		Glyma.01G211000	676	UniRef100_I1J9X6 Uncharacterized protein n=1 Tax=Glycine max RepID=I1J9X6_SOYBN	0	100	UniRef100_G7JK43 Acid beta-fructofuranosidase n=1 Tax=Medicago truncatula RepID=G7JK43_MEDTR	0	102.03	AT1G12240.1|Symbols:ATBETAFRUCT4, VAC-INV|Glycosyl hydrolases family 32 protein|chr1:4153699-4157457 FORWARD LENGTH=664	0	100.45	GO:0005975 GO:0006816 GO:0007030 GO:0009617 GO:0009651 GO:0071370 GO:0080022	Golgi organization; calcium ion transport; carbohydrate metabolic process; cellular response to gibberellin stimulus; primary root development; response to bacterium; response to salt stress	GO:0004553 GO:0004564 GO:0004575	beta-fructofuranosidase activity; hydrolase activity, hydrolyzing O-glycosyl compounds; sucrose alpha-glucosidase activity	GO:0000325 GO:0005773 GO:0009505	plant-type cell wall; plant-type vacuole; vacuole	PF08244 PF00251 PF11837	Glycosyl hydrolases family 32 C terminal; Glycosyl hydrolases family 32 N-terminal domain; Domain of unknown function (DUF3357)	NA	NA	KOG0228	Beta-fructofuranosidase_(invertase)
Glyma.01G211300	2.53711	Not DE	1.90268		852 list	R4	Up	Not DE	Up		Glyma.01G211300	204	UniRef100_UPI000189DA5F PREDICTED: 21 kDa protein n=1 Tax=Glycine max RepID=UPI000189DA5F	6e-147	100	UniRef100_G7KG88 Pectinesterase n=2 Tax=Medicago truncatula RepID=G7KG88_MEDTR	4e-89	88.02	AT1G62770.1|Symbols:|Plant invertase/pectin methylesterase inhibitor superfamily protein|chr1:23246085-23246836 REVERSE LENGTH=204	7e-63	92.65	GO:0010014 GO:0010089	meristem initiation; xylem development	GO:0004857 GO:0030599 GO:0046910	enzyme inhibitor activity; pectinesterase activity; pectinesterase inhibitor activity	NA	NA	PF04043	Plant invertase/pectin methylesterase inhibitor	PTHR22931	PHOSPHOENOLPYRUVATE DIKINASE-RELATED	NA	NA
Glyma.01G211800	-2.24387	Not DE	-2.60598		852 list	R5	Down	Not DE	Down		Glyma.01G211800	319	UniRef100_I1M622 Uncharacterized protein n=1 Tax=Glycine max RepID=I1M622_SOYBN	0	100	UniRef100_O48601 NADPH:isoflavone reductase n=1 Tax=Glycine max RepID=O48601_SOYBN	0	100	AT4G39230.1|Symbols:|NmrA-like negative transcriptional regulator family protein|chr4:18266024-18267604 REVERSE LENGTH=308	6e-115	103.25	GO:0046686	response to cadmium ion	GO:0000166 GO:0032442	nucleotide binding; phenylcoumaran benzylic ether reductase activity	GO:0005737	cytoplasm	PF05368	NmrA-like family	PTHR10366	NAD DEPENDENT EPIMERASE/DEHYDRATASE	NA	NA
Glyma.01G212000	Not DE	Not DE	-1.06097		1263 list	R2	Not DE	Not DE	Down		Glyma.01G212000	288	UniRef100_I1J9Y8 Uncharacterized protein n=1 Tax=Glycine max RepID=I1J9Y8_SOYBN	0	100	UniRef100_B9N3M4 Glycine cleavage T family protein n=1 Tax=Populus trichocarpa RepID=B9N3M4_POPTR	4e-135	66.58	AT4G12130.1|Symbols:|Glycine cleavage T-protein family|chr4:7263640-7265425 FORWARD LENGTH=393	3e-113	66.41	GO:0016226 GO:0019243	iron-sulfur cluster assembly; methylglyoxal catabolic process to D-lactate	GO:0004047	aminomethyltransferase activity	GO:0005739 GO:0005759	mitochondrial matrix; mitochondrion	PF08669	Glycine cleavage T-protein C-terminal barrel domain	PTHR22602	UNCHARACTERIZED	NA	NA
Glyma.01G212900	-1.60935	-1.67783	-1.63846		6608 List	R9	Down	Down	Down		Glyma.01G212900	256	UniRef100_K7K532 Uncharacterized protein n=1 Tax=Glycine max RepID=K7K532_SOYBN	0	100	UniRef100_G7KG47 ATP-dependent Clp protease ATP-binding subunit clpA-like protein n=1 Tax=Medicago truncatula RepID=G7KG47_MEDTR	3e-96	93.56	AT4G12060.1|Symbols:|Double Clp-N motif protein|chr4:7228269-7229898 REVERSE LENGTH=241	3e-76	85.89	GO:0006569 GO:0009684 GO:0019538	indoleacetic acid biosynthetic process; protein metabolic process; tryptophan catabolic process	GO:0005524 GO:0043424	ATP binding; protein histidine kinase binding	GO:0009507 GO:0009532 GO:0009570 GO:0009941	chloroplast; chloroplast envelope; chloroplast stroma; plastid stroma	PF02861	Clp amino terminal domain	PTHR11638	ATP-DEPENDENT CLP PROTEASE	NA	NA
Glyma.01G213200	Not DE	1.17572	1.15688		1889 list	R6	Not DE	Up	Up		Glyma.01G213200	885	UniRef100_I1JA00 Uncharacterized protein n=1 Tax=Glycine max RepID=I1JA00_SOYBN	0	100	UniRef100_G7KEW4 Kinesin-1 n=1 Tax=Medicago truncatula RepID=G7KEW4_MEDTR	0	92.26	AT1G12430.1|Symbols:PAK, ARK3|armadillo repeat kinesin 3|chr1:4234122-4238552 REVERSE LENGTH=919	0	91.08	GO:0007018 GO:0009855 GO:0009887 GO:0010051 GO:0048439 GO:0048519	determination of bilateral symmetry; flower morphogenesis; microtubule-based movement; negative regulation of biological process; organ morphogenesis; xylem and phloem pattern formation	GO:0003777 GO:0005524	ATP binding; microtubule motor activity	GO:0009574	preprophase band	PF00225 PF00514	Kinesin motor domain; Armadillo/beta-catenin-like repeat	PTHR24115	FAMILY NOT NAMED	KOG0240	Kinesin_(SMY1_subfamily)
Glyma.01G213400	1.72332	1.53794	1.58885		6608 List	R8	Up	Up	Up		Glyma.01G213400	409	UniRef100_I1JA04 Uncharacterized protein n=2 Tax=Glycine max RepID=I1JA04_SOYBN	0	100	UniRef100_G7KEV9 Ileal sodium/bile acid cotransporter n=1 Tax=Medicago truncatula RepID=G7KEV9_MEDTR	0	89.49	AT4G22840.1|Symbols:|Sodium Bile acid symporter family|chr4:11991636-11993676 REVERSE LENGTH=409	2e-156	77.26	GO:0006814 GO:0035725	sodium ion transmembrane transport; sodium ion transport	GO:0005215 GO:0008508	bile acid:sodium symporter activity; transporter activity	GO:0009941 GO:0016020	chloroplast envelope; membrane	PF01758	Sodium Bile acid symporter family	PTHR10361	SODIUM-BILE ACID COTRANSPORTER	KOG2718	Na+-bile_acid_cotransporter
Glyma.01G213600	Not DE	2.09893	2.02825		1889 list	R6	Not DE	Up	Up		Glyma.01G213600	887	UniRef100_K7K536 Uncharacterized protein n=1 Tax=Glycine max RepID=K7K536_SOYBN	0	100	UniRef100_G7KEV5 Protein kinase like protein n=1 Tax=Medicago truncatula RepID=G7KEV5_MEDTR	0	99.33	AT1G12460.1|Symbols:|Leucine-rich repeat protein kinase family protein|chr1:4247703-4250444 FORWARD LENGTH=882	0	99.66	GO:0002237 GO:0006468 GO:0007165 GO:0007169 GO:0010103 GO:0048443	protein phosphorylation; response to molecule of bacterial origin; signal transduction; stamen development; stomatal complex morphogenesis; transmembrane receptor protein tyrosine kinase signaling pathway	GO:0004672 GO:0004674 GO:0005524 GO:0016301 GO:0016772	ATP binding; kinase activity; protein kinase activity; protein serine/threonine kinase activity; transferase activity, transferring phosphorus-containing groups	GO:0005886	plasma membrane	PF00069 PF00560 PF08263	Protein kinase domain; Leucine Rich Repeat; Leucine rich repeat N-terminal domain	PTHR24420	LEUCINE-RICH REPEAT RECEPTOR-LIKE PROTEIN KINASE	KOG1187	Serine/threonine_protein_kinase
Glyma.01G213800	Not DE	1.15411	1.3019		1889 list	R6	Not DE	Up	Up		Glyma.01G213800	514	UniRef100_K7K538 Uncharacterized protein n=3 Tax=Glycine max RepID=K7K538_SOYBN	0	85.36	UniRef100_A8MS21 Cell cycle regulated microtubule associated protein n=1 Tax=Arabidopsis thaliana RepID=A8MS21_ARATH	2e-101	89.02	AT4G22860.1|Symbols:|Cell cycle regulated microtubule associated protein|chr4:11997735-12001281 FORWARD LENGTH=509	5e-133	99.21	GO:0000226 GO:0000911 GO:0006342 GO:0006346 GO:0008150 GO:0009909 GO:0016458 GO:0031048 GO:0034968 GO:0042127 GO:0051567	biological process; chromatin silencing; chromatin silencing by small RNA; cytokinesis by cell plate formation; gene silencing; histone H3-K9 methylation; histone lysine methylation; methylation-dependent chromatin silencing; microtubule cytoskeleton organization; regulation of cell proliferation; regulation of flower development	GO:0003674	molecular function	GO:0005634 GO:0005739	mitochondrion; nucleus	PF12214	Cell cycle regulated microtubule associated protein	PTHR14326	TARGETING PROTEIN FOR XKLP2	NA	NA
Glyma.01G215400	Not DE	1.14592	1.52997		1889 list	R6	Not DE	Up	Up		Glyma.01G215400	279	UniRef100_K7K549 Uncharacterized protein n=1 Tax=Glycine max RepID=K7K549_SOYBN	0	100	UniRef100_D2WK23 UDP-L-rhamnose synthase n=1 Tax=Gossypium hirsutum RepID=D2WK23_GOSHI	2e-170	92	AT1G63000.1|Symbols:NRS/ER, UER1|nucleotide-rhamnose synthase/epimerase-reductase|chr1:23342510-23343859 FORWARD LENGTH=301	8e-167	91.69	GO:0010253 GO:0019305 GO:0045226	UDP-rhamnose biosynthetic process; dTDP-rhamnose biosynthetic process; extracellular polysaccharide biosynthetic process	GO:0000166 GO:0008830 GO:0008831 GO:0010489 GO:0010490	UDP-4-keto-6-deoxy-glucose-3,5-epimerase activity; UDP-4-keto-rhamnose-4-keto-reductase activity; dTDP-4-dehydrorhamnose 3,5-epimerase activity; dTDP-4-dehydrorhamnose reductase activity; nucleotide binding	GO:0005829 GO:0005886 GO:0009506 GO:0048046	apoplast; cytosol; plasma membrane; plasmodesma	PF04321	RmlD substrate binding domain	PTHR10366	NAD DEPENDENT EPIMERASE/DEHYDRATASE	NA	NA
Glyma.01G215500	1.81571	2.2407	2.61713		6608 List	R8	Up	Up	Up		Glyma.01G215500	472	UniRef100_I1JA26 Uncharacterized protein n=1 Tax=Glycine max RepID=I1JA26_SOYBN	0	100	UniRef100_G7KER8 Hydroxymethylglutaryl-CoA synthase n=1 Tax=Medicago truncatula RepID=G7KER8_MEDTR	0	98.3	AT4G11820.2|Symbols:MVA1, FKP1|hydroxymethylglutaryl-CoA synthase / HMG-CoA synthase / 3-hydroxy-3-methylglutaryl coenzyme A synthase|chr4:7109124-7111901 REVERSE LENGTH=461	0	101.08	GO:0006084 GO:0008152 GO:0008299 GO:0019287	acetyl-CoA metabolic process; isopentenyl diphosphate biosynthetic process, mevalonate pathway; isoprenoid biosynthetic process; metabolic process	GO:0003824 GO:0004421	catalytic activity; hydroxymethylglutaryl-CoA synthase activity	GO:0005739 GO:0005829 GO:0009506	cytosol; mitochondrion; plasmodesma	PF01154 PF08540	Hydroxymethylglutaryl-coenzyme A synthase N terminal; Hydroxymethylglutaryl-coenzyme A synthase C terminal	PTHR11877	HYDROXYMETHYLGLUTARYL-COA SYNTHASE	KOG1393	Hydroxymethylglutaryl-CoA_synthase
Glyma.01G216900	Not DE	Not DE	3.07639		1263 list	R1	Not DE	Not DE	Up		Glyma.01G216900	483	UniRef100_I1JA41 Uncharacterized protein n=1 Tax=Glycine max RepID=I1JA41_SOYBN	0	100	UniRef100_G7KDG3 Cytochrome P450 n=1 Tax=Medicago truncatula RepID=G7KDG3_MEDTR	0	99.59	AT1G12740.1|Symbols:CYP87A2|cytochrome P450, family 87, subfamily A, polypeptide 2|chr1:4342462-4344569 FORWARD LENGTH=472	0	99.36	GO:0006826 GO:0010106 GO:0010167 GO:0015706 GO:0055114	cellular response to iron ion starvation; iron ion transport; nitrate transport; oxidation-reduction process; response to nitrate	GO:0005506 GO:0009055 GO:0016705 GO:0019825 GO:0020037	electron carrier activity; heme binding; iron ion binding; oxidoreductase activity, acting on paired donors, with incorporation or reduction of molecular oxygen; oxygen binding	GO:0005739	mitochondrion	PF00067	Cytochrome P450	PTHR24286	FAMILY NOT NAMED	KOG0157	Cytochrome_P450_CYP4/CYP19/CYP26_subfamilies
Glyma.01G217600	-2.75277	-2.79072	-3.80982		6608 List	R9	Down	Down	Down		Glyma.01G217600	224	UniRef100_C6TDE4 Uncharacterized protein n=1 Tax=Glycine max RepID=C6TDE4_SOYBN	1e-152	99.55	UniRef100_A1IGE2 PR-5 protein n=1 Tax=Glycine max RepID=A1IGE2_SOYBN	5e-151	99.55	AT4G11650.1|Symbols:ATOSM34, OSM34|osmotin 34|chr4:7025127-7026113 REVERSE LENGTH=244	2e-101	88.93	GO:0009651 GO:0009816 GO:0009817 GO:0051707	defense response to bacterium, incompatible interaction; defense response to fungus, incompatible interaction; response to other organism; response to salt stress	NA	NA	GO:0005576	extracellular region	PF00314	Thaumatin family	NA	NA	NA	NA
Glyma.01G217700	-1.6864	Not DE	-2.41274		852 list	R5	Down	Not DE	Down		Glyma.01G217700	250	UniRef100_I3SIT2 Uncharacterized protein n=1 Tax=Lotus japonicus RepID=I3SIT2_LOTJA	3e-146	90.12	UniRef100_O81926 Thaumatin-like protein PR-5b (Fragment) n=1 Tax=Cicer arietinum RepID=O81926_CICAR	4e-141	92.05	AT4G11650.1|Symbols:ATOSM34, OSM34|osmotin 34|chr4:7025127-7026113 REVERSE LENGTH=244	1e-115	84.02	GO:0009651 GO:0009816 GO:0009817 GO:0051707	defense response to bacterium, incompatible interaction; defense response to fungus, incompatible interaction; response to other organism; response to salt stress	NA	NA	GO:0005576	extracellular region	PF00314	Thaumatin family	NA	NA	NA	NA
Glyma.01G217900	Not DE	Not DE	-1.21015		1263 list	R2	Not DE	Not DE	Down		Glyma.01G217900	258	UniRef100_I1JA52 Uncharacterized protein n=1 Tax=Glycine max RepID=I1JA52_SOYBN	0	100	UniRef100_G7KDE9 General transcription factor IIE subunit n=1 Tax=Medicago truncatula RepID=G7KDE9_MEDTR	1e-152	94.81	AT4G20330.1|Symbols:|Transcription initiation factor TFIIE, beta subunit|chr4:10982683-10984039 REVERSE LENGTH=286	6e-111	83.57	GO:0000394 GO:0006366 GO:0006367	RNA splicing, via endonucleolytic cleavage and ligation; transcription from RNA polymerase II promoter; transcription initiation from RNA polymerase II promoter	NA	NA	GO:0005634 GO:0005673	nucleus; transcription factor TFIIE complex	NA	NA	PTHR12716	TRANSCRIPTION INITIATION FACTOR IIE, BETA SUBUNIT	KOG3095	Transcription_initiation_factor_IIE,_beta_subunit
Glyma.01G218500	-1.08612	-2.17224	-1.24075		6608 List	R9	Down	Down	Down		Glyma.01G218500	49	UniRef100_UPI0003DE91BE PREDICTED: vesicular inhibitory amino acid transporter-like isoform X3 n=1 Tax=Glycine max RepID=UPI0003DE91BE	3e-22	9.56	UniRef100_G7KQT1 Proton-coupled amino acid transporter n=2 Tax=Medicago truncatula RepID=G7KQT1_MEDTR	1e-09	8.29	AT2G41190.1|Symbols:|Transmembrane amino acid transporter family protein|chr2:17167561-17170145 REVERSE LENGTH=536	4e-12	8.96	GO:0006865	amino acid transport	GO:0015171	amino acid transmembrane transporter activity	GO:0005774 GO:0005886 GO:0016020	membrane; plasma membrane; vacuolar membrane	NA	NA	NA	NA	NA	NA
Glyma.01G219100	2.54893	2.01424	1.43529		6608 List	R8	Up	Up	Up		Glyma.01G219100	978	UniRef100_I1JA65 Uncharacterized protein n=1 Tax=Glycine max RepID=I1JA65_SOYBN	0	100	UniRef100_G7LFM9 Heavy metal P-type ATPase n=1 Tax=Medicago truncatula RepID=G7LFM9_MEDTR	0	85.53	AT1G63440.1|Symbols:HMA5|heavy metal atpase 5|chr1:23527655-23531109 FORWARD LENGTH=995	0	94.77	GO:0006754 GO:0006812 GO:0008152 GO:0010043 GO:0010273 GO:0030001 GO:0046034 GO:0046688	ATP biosynthetic process; ATP metabolic process; cation transport; detoxification of copper ion; metabolic process; metal ion transport; response to copper ion; response to zinc ion	GO:0000166 GO:0003824 GO:0005524 GO:0015662 GO:0043682 GO:0046872	ATP binding; ATPase activity, coupled to transmembrane movement of ions, phosphorylative mechanism; catalytic activity; copper-transporting ATPase activity; metal ion binding; nucleotide binding	GO:0005886 GO:0016020 GO:0016021	integral to membrane; membrane; plasma membrane	PF00122 PF00403 PF00702	E1-E2 ATPase; Heavy-metal-associated domain; haloacid dehalogenase-like hydrolase	PTHR24093	FAMILY NOT NAMED	KOG0207	Cation_transport_ATPase
Glyma.01G219200	1.85224	2.12868	3.2402		6608 List	R8	Up	Up	Up		Glyma.01G219200	970	UniRef100_K7K569 Uncharacterized protein n=2 Tax=Glycine max RepID=K7K569_SOYBN	0	100	UniRef100_G7KC44 Glutathione peroxidase n=1 Tax=Medicago truncatula RepID=G7KC44_MEDTR	0	94.04	AT4G11610.1|Symbols:|C2 calcium/lipid-binding plant phosphoribosyltransferase family protein|chr4:7013956-7017846 REVERSE LENGTH=1011	0	93.67	GO:0008150	biological process	GO:0003674	molecular function	GO:0005575	cellular component	PF00168 PF08372	C2 domain; Plant phosphoribosyltransferase C-terminal	PTHR10024	SYNAPTOTAGMIN	NA	NA
Glyma.01G219400	-3.28635	-2.12868	-1.81559		6608 List	R9	Down	Down	Down		Glyma.01G219400	168	UniRef100_C6SZX7 Glutathione peroxidase n=1 Tax=Glycine max RepID=C6SZX7_SOYBN	4e-118	100	UniRef100_C6SZX7 Glutathione peroxidase n=1 Tax=Glycine max RepID=C6SZX7_SOYBN	4e-118	100	AT4G11600.1|Symbols:ATGPX6, PHGPX, LSC803, GPX6|glutathione peroxidase 6|chr4:7010021-7011330 REVERSE LENGTH=232	2e-103	71.12	GO:0006333 GO:0006979 GO:0007623 GO:0009407 GO:0009651 GO:0046686 GO:0055114	chromatin assembly or disassembly; circadian rhythm; oxidation-reduction process; response to cadmium ion; response to oxidative stress; response to salt stress; toxin catabolic process	GO:0004602	glutathione peroxidase activity	GO:0005739 GO:0005829 GO:0005886 GO:0009507 GO:0048046	apoplast; chloroplast; cytosol; mitochondrion; plasma membrane	PF00255	Glutathione peroxidase	PTHR11592	GLUTATHIONE PEROXIDASE	KOG1651	Glutathione_peroxidase
Glyma.01G219500	1.40284	Not DE	1.0129		852 list	R4	Up	Not DE	Up		Glyma.01G219500	80	UniRef100_K7K572 Uncharacterized protein n=1 Tax=Glycine max RepID=K7K572_SOYBN	1e-49	100	UniRef100_C6T333 Glutathione peroxidase n=1 Tax=Glycine max RepID=C6T333_SOYBN	6e-24	29.34	AT1G63460.1|Symbols:GPX8, ATGPX8|glutathione peroxidase 8|chr1:23535118-23536326 FORWARD LENGTH=167	3e-23	29.34	GO:0006979 GO:0009407	response to oxidative stress; toxin catabolic process	GO:0004601 GO:0004602	glutathione peroxidase activity; peroxidase activity	GO:0005634 GO:0005829	cytosol; nucleus	NA	NA	PTHR11592	GLUTATHIONE PEROXIDASE	NA	NA
Glyma.01G220600	2.92439	1.97846	2.60643		6608 List	R8	Up	Up	Up		Glyma.01G220600	287	UniRef100_G7KC21 Aquaporin n=1 Tax=Medicago truncatula RepID=G7KC21_MEDTR	0	99.3	UniRef100_G7KC21 Aquaporin n=1 Tax=Medicago truncatula RepID=G7KC21_MEDTR	0	99.3	AT4G00430.1|Symbols:TMP-C, PIP1;4, PIP1E|plasma membrane intrinsic protein 1;4|chr4:186143-187531 REVERSE LENGTH=287	0	98.61	GO:0006810 GO:0006826 GO:0006833 GO:0009414 GO:0010106	cellular response to iron ion starvation; iron ion transport; response to water deprivation; transport; water transport	GO:0005215 GO:0015250	transporter activity; water channel activity	GO:0005886 GO:0016020 GO:0016021	integral to membrane; membrane; plasma membrane	PF00230	Major intrinsic protein	PTHR19139	AQUAPORIN TRANSPORTER	KOG0223	Aquaporin_(major_intrinsic_protein_family)
Glyma.01G220700	Not DE	1.31418	1.41799		1889 list	R6	Not DE	Up	Up		Glyma.01G220700	870	UniRef100_K7K581 Uncharacterized protein n=1 Tax=Glycine max RepID=K7K581_SOYBN	0	100	UniRef100_B9GWS8 YODA family protein n=1 Tax=Populus trichocarpa RepID=B9GWS8_POPTR	0	96.11	AT1G63700.1|Symbols:EMB71, YDA, MAPKKK4|Protein kinase superfamily protein|chr1:23625208-23629031 REVERSE LENGTH=883	0	97.62	GO:0007155 GO:0009793 GO:0010090 GO:0010103 GO:0010229 GO:0045010 GO:0048765 GO:0071555	actin nucleation; cell adhesion; cell wall organization; embryo development ending in seed dormancy; inflorescence development; root hair cell differentiation; stomatal complex morphogenesis; trichome morphogenesis	GO:0004672 GO:0005524 GO:0016301 GO:0016772	ATP binding; kinase activity; protein kinase activity; transferase activity, transferring phosphorus-containing groups	GO:0005737	cytoplasm	PF00069	Protein kinase domain	PTHR24361	MITOGEN-ACTIVATED KINASE KINASE KINASE	KOG0198	MEKK_and_related_serine/threonine_protein_kinases
Glyma.01G220900	1.40152	1.50201	2.12207		6608 List	R8	Up	Up	Up		Glyma.01G220900	1000	UniRef100_K7K584 Uncharacterized protein n=1 Tax=Glycine max RepID=K7K584_SOYBN	0	100	UniRef100_D7M947 Transmembrane receptor n=1 Tax=Arabidopsis lyrata subsp. lyrata RepID=D7M947_ARALL	0	102.54	AT4G23440.1|Symbols:|Disease resistance protein (TIR-NBS class)|chr4:12237765-12240659 FORWARD LENGTH=964	0	103.63	GO:0000271 GO:0007165 GO:0009630	gravitropism; polysaccharide biosynthetic process; signal transduction	GO:0000166 GO:0017111 GO:0043531	ADP binding; nucleoside-triphosphatase activity; nucleotide binding	GO:0005622 GO:0005634 GO:0005886	intracellular; nucleus; plasma membrane	NA	NA	NA	NA	NA	NA
Glyma.01G221300	-1.4558	-1.56568	-1.05955		6608 List	R9	Down	Down	Down		Glyma.01G221300	142	UniRef100_I1JA86 Uncharacterized protein n=1 Tax=Glycine max RepID=I1JA86_SOYBN	8e-100	100	UniRef100_Q9XF92 BRH1 RING finger protein n=2 Tax=Arabidopsis RepID=Q9XF92_ARATH	2e-52	80	AT3G61460.1|Symbols:BRH1|brassinosteroid-responsive RING-H2|chr3:22741701-22742213 REVERSE LENGTH=170	2e-55	80	GO:0009741 GO:0010200 GO:0030003 GO:0070838	cellular cation homeostasis; divalent metal ion transport; response to brassinosteroid stimulus; response to chitin	GO:0008270	zinc ion binding	GO:0005634	nucleus	PF00097	Zinc finger, C3HC4 type (RING finger)	PTHR22764	RING FINGER DOMAIN-CONTAINING	KOG1493	Anaphase-promoting_complex_(APC),_subunit_11
Glyma.01G222000	Not DE	Not DE	-1.27368		1263 list	R2	Not DE	Not DE	Down		Glyma.01G222000	376	UniRef100_C6TG52 Uncharacterized protein n=1 Tax=Glycine max RepID=C6TG52_SOYBN	0	100	UniRef100_G7KC07 Mitogen-activated protein kinase n=1 Tax=Medicago truncatula RepID=G7KC07_MEDTR	0	100	AT4G01370.1|Symbols:ATMPK4, MPK4|MAP kinase 4|chr4:567219-568889 FORWARD LENGTH=376	0	98.4	GO:0000165 GO:0006096 GO:0006355 GO:0006468 GO:0006612 GO:0006833 GO:0006970 GO:0006972 GO:0007030 GO:0007112 GO:0007154 GO:0007165 GO:0009266 GO:0009409 GO:0009414 GO:0009555 GO:0009595 GO:0009611 GO:0009617 GO:0009620 GO:0009651 GO:0009697 GO:0009723 GO:0009733 GO:0009737 GO:0009738 GO:0009753 GO:0009861 GO:0009862 GO:0009863 GO:0009867 GO:0009868 GO:0010200 GO:0010310 GO:0010363 GO:0010374 GO:…	Golgi organization; MAPK cascade; abscisic acid mediated signaling pathway; cell communication; cortical microtubule organization; defense response to bacterium; defense response to fungus; detection of biotic stimulus; endoplasmic reticulum unfolded protein response; glycolysis; hyperosmotic response; hyperosmotic salinity response; hypotonic salinity response; intracellular signal transduction;…	GO:0004672 GO:0004707 GO:0005515 GO:0016301	MAP kinase activity; kinase activity; protein binding; protein kinase activity	GO:0005634 GO:0005737 GO:0005829	cytoplasm; cytosol; nucleus	PF00069	Protein kinase domain	PTHR24055	MITOGEN-ACTIVATED PROTEIN KINASE	KOG0660	Mitogen-activated_protein_kinase
Glyma.01G222700	1.47017	1.66804	1.41988		6608 List	R8	Up	Up	Up		Glyma.01G222700	928	UniRef100_I1JAA1 Uncharacterized protein n=1 Tax=Glycine max RepID=I1JAA1_SOYBN	0	100	UniRef100_U5GN34 NADPH oxidase family protein n=1 Tax=Populus trichocarpa RepID=U5GN34_POPTR	0	97.78	AT1G64060.1|Symbols:ATRBOH F, ATRBOHF, RBOHAP108, RBOHF, RBOH F|respiratory burst oxidase protein F|chr1:23770266-23776317 FORWARD LENGTH=944	0	97.35	GO:0000165 GO:0002679 GO:0006612 GO:0006952 GO:0007154 GO:0007165 GO:0007231 GO:0009409 GO:0009414 GO:0009611 GO:0009627 GO:0009697 GO:0009723 GO:0009733 GO:0009737 GO:0009738 GO:0009753 GO:0009862 GO:0009867 GO:0009873 GO:0010119 GO:0010228 GO:0010363 GO:0016926 GO:0030968 GO:0031348 GO:0033500 GO:0035556 GO:0042538 GO:0043069 GO:0050665 GO:0050832 GO:0052542 GO:0072593	MAPK cascade; abscisic acid mediated signaling pathway; carbohydrate homeostasis; cell communication; defense response; defense response by callose deposition; defense response to fungus; endoplasmic reticulum unfolded protein response; ethylene mediated signaling pathway; hydrogen peroxide biosynthetic process; hyperosmotic salinity response; intracellular signal transduction; jasmonic acid medi…	GO:0004601 GO:0005506 GO:0005509 GO:0009055 GO:0016174 GO:0016491 GO:0050660 GO:0050664	NAD(P)H oxidase activity; calcium ion binding; electron carrier activity; flavin adenine dinucleotide binding; iron ion binding; oxidoreductase activity; oxidoreductase activity, acting on NAD(P)H, oxygen as acceptor; peroxidase activity	GO:0005886 GO:0005887	integral to plasma membrane; plasma membrane	PF08022 PF08414 PF08030 PF01794	FAD-binding domain; Respiratory burst NADPH oxidase; Ferric reductase NAD binding domain; Ferric reductase like transmembrane component	PTHR11972	NADPH OXIDASE	KOG0039	Ferric_reductase,_NADH/NADPH_oxidase_and_related_proteins
Glyma.01G223000	1.16354	Not DE	1.07066		852 list	R4	Up	Not DE	Up		Glyma.01G223000	384	UniRef100_I1JAA4 Uncharacterized protein n=1 Tax=Glycine max RepID=I1JAA4_SOYBN	0	100	UniRef100_Q9SH58 Probable membrane-associated kinase regulator 2 n=1 Tax=Arabidopsis thaliana RepID=MAKR2_ARATH	4e-62	89.29	AT1G64080.1|Symbols:|unknown protein; FUNCTIONS IN: molecular_function unknown; INVOLVED IN: biological_process unknown; LOCATED IN: plasma membrane; BEST Arabidopsis thaliana protein match is: unknown protein (TAIR:AT5G52870.1); Has 1546 Blast hits to 738 proteins in 176 species: Archae - 0; Bacteria - 143; Metazoa - 278; Fungi - 131; Plants - 95; Viruses - 4; Other Eukaryotes - 895 (source: NCB…	4e-65	89.29	GO:0008150	biological process	GO:0003674	molecular function	GO:0005634 GO:0005886	nucleus; plasma membrane	NA	NA	NA	NA	NA	NA
Glyma.01G223100	-1.00944	Not DE	-1.00809		852 list	R5	Down	Not DE	Down		Glyma.01G223100	840	UniRef100_UPI0003DE8559 PREDICTED: uncharacterized protein LOC100808011 isoform X1 n=1 Tax=Glycine max RepID=UPI0003DE8559	0	100	UniRef100_G7KBY9 Spastin n=1 Tax=Medicago truncatula RepID=G7KBY9_MEDTR	0	98.24	AT1G64110.2|Symbols:|P-loop containing nucleoside triphosphate hydrolases superfamily protein|chr1:23796887-23801255 REVERSE LENGTH=829	0	101.21	GO:0048235	pollen sperm cell differentiation	GO:0000166 GO:0005524 GO:0016887 GO:0017111	ATP binding; ATPase activity; nucleoside-triphosphatase activity; nucleotide binding	GO:0005886	plasma membrane	PF00004	ATPase family associated with various cellular activities (AAA)	PTHR23074	AAA ATPASE	KOG0737	AAA+-type_ATPase
Glyma.01G224100	Not DE	Not DE	1.32794		1263 list	R1	Not DE	Not DE	Up		Glyma.01G224100	299	UniRef100_UPI0003DE899B PREDICTED: ethylene-responsive transcription factor CRF2-like n=1 Tax=Glycine max RepID=UPI0003DE899B	0	100	UniRef100_G7KAN6 Ethylene-responsive transcription factor RAP2-6 n=1 Tax=Medicago truncatula RepID=G7KAN6_MEDTR	1e-71	94.5	AT4G23750.2|Symbols:CRF2, TMO3|cytokinin response factor 2|chr4:12376751-12377782 FORWARD LENGTH=343	9e-50	86.88	GO:0006355 GO:0006606 GO:0042991 GO:0048364 GO:0048825	cotyledon development; protein import into nucleus; regulation of transcription, DNA-dependent; root development; transcription factor import into nucleus	GO:0003677 GO:0003700 GO:0005515 GO:0042802	DNA binding; identical protein binding; protein binding; sequence-specific DNA binding transcription factor activity	GO:0005634	nucleus	PF00847	AP2 domain	NA	NA	NA	NA
Glyma.01G224400	Not DE	Not DE	-1.09225		1263 list	R2	Not DE	Not DE	Down		Glyma.01G224400	331	UniRef100_I1JAC3 Uncharacterized protein n=1 Tax=Glycine max RepID=I1JAC3_SOYBN	0	100	UniRef100_B9I8V0 Mitochondrial substrate carrier family protein n=1 Tax=Populus trichocarpa RepID=B9I8V0_POPTR	0	92.09	AT4G01100.1|Symbols:ADNT1|adenine nucleotide transporter 1|chr4:477411-479590 FORWARD LENGTH=352	0	92.61	GO:0006007 GO:0006096 GO:0006098 GO:0006810 GO:0006839 GO:0009060 GO:0009651 GO:0015866 GO:0015867 GO:0046686 GO:0055085 GO:0080121	ADP transport; AMP transport; ATP transport; aerobic respiration; glucose catabolic process; glycolysis; mitochondrial transport; pentose-phosphate shunt; response to cadmium ion; response to salt stress; transmembrane transport; transport	GO:0005347 GO:0015217 GO:0080122	ADP transmembrane transporter activity; AMP transmembrane transporter activity; ATP transmembrane transporter activity	GO:0005739 GO:0005743 GO:0005774 GO:0009536 GO:0016020	membrane; mitochondrial inner membrane; mitochondrion; plastid; vacuolar membrane	PF00153	Mitochondrial carrier protein	PTHR24089	FAMILY NOT NAMED	KOG0752	Mitochondrial_solute_carrier_protein
Glyma.01G224500	-1.06859	-1.88164	-1.62901		6608 List	R9	Down	Down	Down		Glyma.01G224500	442	UniRef100_I1JAC4 Uncharacterized protein n=1 Tax=Glycine max RepID=I1JAC4_SOYBN	0	100	UniRef100_T2DMR0 Lysine histidine transporter 1-like protein n=1 Tax=Phaseolus vulgaris RepID=T2DMR0_PHAVU	0	96.68	AT5G41800.1|Symbols:|Transmembrane amino acid transporter family protein|chr5:16733842-16735888 FORWARD LENGTH=452	0	96.68	GO:0006865 GO:0015824	amino acid transport; proline transport	GO:0015171	amino acid transmembrane transporter activity	GO:0005886 GO:0016020	membrane; plasma membrane	PF01490	Transmembrane amino acid transporter protein	PTHR22950	AMINO ACID TRANSPORTER	KOG1303	Amino_acid_transporters
Glyma.01G224800	1.30566	1.88705	1.22342		6608 List	R8	Up	Up	Up		Glyma.01G224800	323	UniRef100_I1JAC7 Uncharacterized protein n=1 Tax=Glycine max RepID=I1JAC7_SOYBN	0	100	UniRef100_A7LHF9 WRKY12 (Fragment) n=1 Tax=Glycine max RepID=A7LHF9_SOYBN	1e-138	100	AT4G11070.1|Symbols:WRKY41, AtWRKY41|WRKY family transcription factor|chr4:6759303-6760763 FORWARD LENGTH=313	1e-58	100	GO:0006355	regulation of transcription, DNA-dependent	GO:0003700 GO:0043565	sequence-specific DNA binding; sequence-specific DNA binding transcription factor activity	GO:0005634	nucleus	PF03106	WRKY DNA -binding domain	NA	NA	NA	NA
Glyma.01G224900	Not DE	Not DE	-1.68539		1263 list	R2	Not DE	Not DE	Down		Glyma.01G224900	81	UniRef100_E4W697 Transcription factor MYB363 n=1 Tax=Glycine max RepID=E4W697_SOYBN	3e-51	100	UniRef100_E4W697 Transcription factor MYB363 n=1 Tax=Glycine max RepID=E4W697_SOYBN	3e-51	100	AT2G46410.1|Symbols:CPC|Homeodomain-like superfamily protein|chr2:19049315-19050185 REVERSE LENGTH=94	7e-29	75.53	GO:0001708 GO:0006355 GO:0009751 GO:0009753 GO:0009888 GO:0009913 GO:0010063 GO:0030154	cell differentiation; cell fate specification; epidermal cell differentiation; positive regulation of trichoblast fate specification; regulation of transcription, DNA-dependent; response to jasmonic acid stimulus; response to salicylic acid stimulus; tissue development	GO:0003677 GO:0003700 GO:0005515	DNA binding; protein binding; sequence-specific DNA binding transcription factor activity	GO:0005634	nucleus	PF00249	Myb-like DNA-binding domain	NA	NA	NA	NA
Glyma.01G225500	4.23219	3.52792	3.37945		6608 List	R8	Up	Up	Up		Glyma.01G225500	130	UniRef100_I1JAD9 Uncharacterized protein n=1 Tax=Glycine max RepID=I1JAD9_SOYBN	4e-87	100	NA	NA	NA	AT4G23880.1|Symbols:|unknown protein; Has 73 Blast hits to 69 proteins in 22 species: Archae - 0; Bacteria - 4; Metazoa - 9; Fungi - 2; Plants - 18; Viruses - 0; Other Eukaryotes - 40 (source: NCBI BLink).|chr4:12415789-12416388 REVERSE LENGTH=199	3e-08	47.74	GO:0008150	biological process	GO:0003674	molecular function	GO:0005634	nucleus	NA	NA	NA	NA	NA	NA
Glyma.01G225600	-1.29283	Not DE	-1.12694		852 list	R5	Down	Not DE	Down		Glyma.01G225600	99	UniRef100_I1JAE0 Uncharacterized protein n=1 Tax=Glycine max RepID=I1JAE0_SOYBN	6e-60	100	NA	NA	NA	AT1G64405.1|Symbols:|unknown protein; Has 13 Blast hits to 13 proteins in 7 species: Archae - 0; Bacteria - 0; Metazoa - 0; Fungi - 0; Plants - 13; Viruses - 0; Other Eukaryotes - 0 (source: NCBI BLink).|chr1:23923800-23924156 FORWARD LENGTH=118	4e-07	81.36	GO:0010227	floral organ abscission	GO:0003674	molecular function	GO:0005634	nucleus	NA	NA	NA	NA	NA	NA
Glyma.01G226000	Not DE	1.05645	1.15054		1889 list	R6	Not DE	Up	Up		Glyma.01G226000	358	UniRef100_I1JAE7 Uncharacterized protein n=2 Tax=Glycine max RepID=I1JAE7_SOYBN	0	100	UniRef100_F1AM72 Triacylglycerol lipase 3 n=2 Tax=Arachis hypogaea RepID=F1AM72_ARAHY	0	100.29	AT4G10955.2|Symbols:|alpha/beta-Hydrolases superfamily protein|chr4:6713778-6715372 REVERSE LENGTH=350	4e-158	98.29	GO:0006629	lipid metabolic process	GO:0004806	triglyceride lipase activity	GO:0005634	nucleus	PF01764	Lipase (class 3)	NA	NA	NA	NA
Glyma.01G226200	1.54036	2.2497	2.29253		6608 List	R8	Up	Up	Up		Glyma.01G226200	570	UniRef100_I1JAE9 Uncharacterized protein n=1 Tax=Glycine max RepID=I1JAE9_SOYBN	0	100	UniRef100_G7K9A8 Phosphatidylinositol 4-kinase type 2-beta n=1 Tax=Medicago truncatula RepID=G7K9A8_MEDTR	0	77.79	AT2G46500.2|Symbols:ATPI4K GAMMA 4, UBDK GAMMA 4, PI4K GAMMA 4|phosphoinositide 4-kinase gamma 4|chr2:19086741-19088534 REVERSE LENGTH=566	0	95.58	GO:0000165 GO:0002679 GO:0006499 GO:0006612 GO:0006944 GO:0007154 GO:0009409 GO:0009414 GO:0009611 GO:0009738 GO:0009862 GO:0009867 GO:0010200 GO:0010363 GO:0030968 GO:0031348 GO:0035556 GO:0042538 GO:0043069 GO:0046854 GO:0050832	MAPK cascade; N-terminal protein myristoylation; abscisic acid mediated signaling pathway; cell communication; cellular membrane fusion; defense response to fungus; endoplasmic reticulum unfolded protein response; hyperosmotic salinity response; intracellular signal transduction; jasmonic acid mediated signaling pathway; negative regulation of defense response; negative regulation of programmed c…	GO:0004430 GO:0016773	1-phosphatidylinositol 4-kinase activity; phosphotransferase activity, alcohol group as acceptor	GO:0005829 GO:0009507	chloroplast; cytosol	PF00240 PF00454	Ubiquitin family; Phosphatidylinositol 3- and 4-kinase	PTHR15245	SYMPLEKIN-RELATED	KOG2381	Phosphatidylinositol_4-kinase
Glyma.01G226700	2.13149	2.08438	1.94444		6608 List	R8	Up	Up	Up		Glyma.01G226700	751	UniRef100_K7K5C0 Uncharacterized protein n=1 Tax=Glycine max RepID=K7K5C0_SOYBN	0	100	UniRef100_O22437 Magnesium-chelatase subunit ChlD, chloroplastic n=1 Tax=Pisum sativum RepID=CHLD_PEA	0	99.47	AT1G08520.1|Symbols:ALB1, ALB-1V, V157, PDE166, CHLD|ALBINA 1|chr1:2696538-2700819 FORWARD LENGTH=760	0	89.34	GO:0009690 GO:0015979 GO:0015995 GO:0019288	chlorophyll biosynthetic process; cytokinin metabolic process; isopentenyl diphosphate biosynthetic process, mevalonate-independent pathway; photosynthesis	GO:0000166 GO:0005524 GO:0016851 GO:0017111	ATP binding; magnesium chelatase activity; nucleoside-triphosphatase activity; nucleotide binding	GO:0009507 GO:0009534 GO:0009570 GO:0010007	chloroplast; chloroplast stroma; chloroplast thylakoid; magnesium chelatase complex	PF00092 PF01078	von Willebrand factor type A domain; Magnesium chelatase, subunit ChlI	NA	NA	NA	NA
Glyma.01G227100	1.45951	1.48237	1.47703		6608 List	R8	Up	Up	Up		Glyma.01G227100	773	UniRef100_K7K5C1 Uncharacterized protein n=1 Tax=Glycine max RepID=K7K5C1_SOYBN	0	100	UniRef100_G7JQK6 Chaperone protein dnaJ n=1 Tax=Medicago truncatula RepID=G7JQK6_MEDTR	0	75.32	AT5G12430.1|Symbols:TPR16|Heat shock protein DnaJ with tetratricopeptide repeat|chr5:4028475-4034086 REVERSE LENGTH=1165	0	52.96	GO:0006457 GO:0007155 GO:0010090 GO:0010228 GO:0016926 GO:0045010 GO:0048765 GO:0050665 GO:0071555	actin nucleation; cell adhesion; cell wall organization; hydrogen peroxide biosynthetic process; protein desumoylation; protein folding; root hair cell differentiation; trichome morphogenesis; vegetative to reproductive phase transition of meristem	GO:0031072	heat shock protein binding	NA	NA	PF00226 PF00515	DnaJ domain; Tetratricopeptide repeat	PTHR22904	TPR REPEAT CONTAINING PROTEIN	KOG0550	Molecular_chaperone_(DnaJ_superfamily)
Glyma.01G227200	1.52964	1.38611	1.61612		6608 List	R8	Up	Up	Up		Glyma.01G227200	647	UniRef100_I1JAF9 Uncharacterized protein n=1 Tax=Glycine max RepID=I1JAF9_SOYBN	0	100	UniRef100_G7K989 Zinc finger CCCH domain-containing protein n=1 Tax=Medicago truncatula RepID=G7K989_MEDTR	0	93.58	AT5G12440.3|Symbols:|CCCH-type zinc fingerfamily protein with RNA-binding domain|chr5:4035891-4038604 REVERSE LENGTH=650	2e-134	98.92	GO:0008150	biological process	GO:0000166 GO:0003676 GO:0008270	nucleic acid binding; nucleotide binding; zinc ion binding	GO:0005634	nucleus	PF00642 PF00076	Zinc finger C-x8-C-x5-C-x3-H type (and similar); RNA recognition motif. (a.k.a. RRM, RBD, or RNP domain)	PTHR24009	FAMILY NOT NAMED	NA	NA
Glyma.01G227900	Not DE	Not DE	1.10489		1263 list	R1	Not DE	Not DE	Up		Glyma.01G227900	356	UniRef100_C6T871 Uncharacterized protein n=1 Tax=Glycine max RepID=C6T871_SOYBN	0	100	UniRef100_G7K984 Hydroxysteroid 11-beta-dehydrogenase 1-like protein n=1 Tax=Medicago truncatula RepID=G7K984_MEDTR	0	95.69	AT4G10020.1|Symbols:AtHSD5, HSD5|hydroxysteroid dehydrogenase 5|chr4:6268363-6270179 FORWARD LENGTH=389	9e-178	87.92	GO:0008152 GO:0016114	metabolic process; terpenoid biosynthetic process	GO:0000166 GO:0016491	nucleotide binding; oxidoreductase activity	GO:0005576	extracellular region	PF00106	short chain dehydrogenase	PTHR24322	FAMILY NOT NAMED	KOG1205	Predicted_dehydrogenase
Glyma.01G228600	-2.46713	-2.33922	-2.96488		6608 List	R9	Down	Down	Down		Glyma.01G228600	51	UniRef100_K7K5D2 Uncharacterized protein n=1 Tax=Glycine max RepID=K7K5D2_SOYBN	1e-27	100	UniRef100_G7LG96 Translin-associated protein X n=1 Tax=Medicago truncatula RepID=G7LG96_MEDTR	2e-19	15.87	AT2G03780.1|Symbols:|Translin family protein|chr2:1152716-1154285 REVERSE LENGTH=287	1e-19	17.07	GO:0008150	biological process	GO:0003677 GO:0043565	DNA binding; sequence-specific DNA binding	GO:0009507	chloroplast	NA	NA	NA	NA	NA	NA
Glyma.01G228700	-2.42828	-1.71115	-1.69344		6608 List	R9	Down	Down	Down		Glyma.01G228700	390	UniRef100_P30081 Chalcone synthase 7 n=1 Tax=Glycine max RepID=CHS7_SOYBN	0	100	UniRef100_P30081 Chalcone synthase 7 n=1 Tax=Glycine max RepID=CHS7_SOYBN	0	100	AT5G13930.1|Symbols:CHS, TT4, ATCHS|Chalcone and stilbene synthase family protein|chr5:4488762-4490035 FORWARD LENGTH=395	0	97.97	GO:0006979 GO:0008152 GO:0009058 GO:0009411 GO:0009611 GO:0009629 GO:0009715 GO:0009718 GO:0009733 GO:0009744 GO:0009753 GO:0009813 GO:0009926 GO:0010224 GO:0031540	anthocyanin-containing compound biosynthetic process; auxin polar transport; biosynthetic process; chalcone biosynthetic process; flavonoid biosynthetic process; metabolic process; regulation of anthocyanin biosynthetic process; response to UV; response to UV-B; response to auxin stimulus; response to gravity; response to jasmonic acid stimulus; response to oxidative stress; response to sucrose s…	GO:0003824 GO:0005515 GO:0016210 GO:0016746 GO:0016747	catalytic activity; naringenin-chalcone synthase activity; protein binding; transferase activity, transferring acyl groups; transferase activity, transferring acyl groups other than amino-acyl groups	GO:0005634 GO:0005737 GO:0005783 GO:0009705	cytoplasm; endoplasmic reticulum; nucleus; plant-type vacuole membrane	PF00195 PF02797	Chalcone and stilbene synthases, N-terminal domain; Chalcone and stilbene synthases, C-terminal domain	PTHR11877	HYDROXYMETHYLGLUTARYL-COA SYNTHASE	NA	NA
Glyma.01G229000	Not DE	-1.00733	-1.0688		1889 list	R7	Not DE	Down	Down		Glyma.01G229000	177	UniRef100_I1JAH8 Uncharacterized protein n=2 Tax=Glycine max RepID=I1JAH8_SOYBN	1e-126	91.19	UniRef100_Q5FYS3 ADP-ribosylation factor n=1 Tax=Daucus carota RepID=Q5FYS3_DAUCA	4e-118	91.15	AT3G03120.1|Symbols:ATARFB1C, ARFB1C|ADP-ribosylation factor B1C|chr3:717345-718914 FORWARD LENGTH=192	6e-118	90.62	GO:0006499 GO:0007264	N-terminal protein myristoylation; small GTPase mediated signal transduction	GO:0005525	GTP binding	GO:0005622 GO:0005794	Golgi apparatus; intracellular	PF00025	ADP-ribosylation factor family	PTHR11711	ADP RIBOSYLATION FACTOR-RELATED	KOG0070	GTP-binding_ADP-ribosylation_factor_Arf1
Glyma.01G229600	2.34616	2.78112	3.11705		6608 List	R8	Up	Up	Up		Glyma.01G229600	456	UniRef100_I1JAI7 Uncharacterized protein n=1 Tax=Glycine max RepID=I1JAI7_SOYBN	0	100	UniRef100_G7K6J6 Cell division cycle protein-like protein n=1 Tax=Medicago truncatula RepID=G7K6J6_MEDTR	0	100.22	AT4G33270.1|Symbols:CDC20.1|Transducin family protein / WD-40 repeat family protein|chr4:16044545-16046590 REVERSE LENGTH=457	0	99.56	GO:0007165	signal transduction	GO:0004871 GO:0005515	protein binding; signal transducer activity	GO:0005634 GO:0005834 GO:0033597	heterotrimeric G-protein complex; mitotic checkpoint complex; nucleus	PF00400	WD domain, G-beta repeat	PTHR19918	CELL DIVISION CYCLE 20 (CDC20) (FIZZY)-RELATED	KOG0305	Anaphase_promoting_complex,_Cdc20,_Cdh1,_and_Ama1_subunits
Glyma.01G230100	Not DE	Not DE	1.08361	59	1263 list	R1	Not DE	Not DE	Up		Glyma.01G230100	423	UniRef100_K7K5E1 Uncharacterized protein n=1 Tax=Glycine max RepID=K7K5E1_SOYBN	0	100	UniRef100_G7K7T8 Aspartic proteinase nepenthesin-1 n=1 Tax=Medicago truncatula RepID=G7K7T8_MEDTR	0	100.96	AT5G33340.1|Symbols:CDR1|Eukaryotic aspartyl protease family protein|chr5:12594474-12595787 FORWARD LENGTH=437	4e-98	87.64	GO:0006508 GO:0010310 GO:0010337 GO:0042742	defense response to bacterium; proteolysis; regulation of hydrogen peroxide metabolic process; regulation of salicylic acid metabolic process	GO:0004190	aspartic-type endopeptidase activity	GO:0005576 GO:0048046	apoplast; extracellular region	PF00026	Eukaryotic aspartyl protease	PTHR13683	ASPARTYL PROTEASES	KOG1339	Aspartyl_protease
Glyma.01G230900	-3.28881	-2.91793	-3.1544		6608 List	R9	Down	Down	Down		Glyma.01G230900	114	UniRef100_C6SX87 Uncharacterized protein n=1 Tax=Glycine max RepID=C6SX87_SOYBN	1e-78	100	UniRef100_G7K7W9 Cytochrome c n=1 Tax=Medicago truncatula RepID=G7K7W9_MEDTR	4e-74	100	AT4G10040.1|Symbols:CYTC-2|cytochrome c-2|chr4:6277083-6278281 FORWARD LENGTH=112	7e-74	100	NA	NA	GO:0005506 GO:0005507 GO:0009055 GO:0020037	copper ion binding; electron carrier activity; heme binding; iron ion binding	GO:0005739	mitochondrion	PF00034	Cytochrome c	PTHR11961	CYTOCHROME C	KOG3453	Cytochrome_c
Glyma.01G231000	Not DE	2.49319	2.01608		1889 list	R6	Not DE	Up	Up		Glyma.01G231000	204	UniRef100_K7K5E7 Uncharacterized protein n=2 Tax=Glycine max RepID=K7K5E7_SOYBN	4e-149	100	UniRef100_B9GX15 AP2 domain-containing transcription factor family protein n=1 Tax=Populus trichocarpa RepID=B9GX15_POPTR	9e-66	97.35	AT1G71450.1|Symbols:|Integrase-type DNA-binding superfamily protein|chr1:26927088-26927639 FORWARD LENGTH=183	5e-50	100	GO:0006355	regulation of transcription, DNA-dependent	GO:0003677 GO:0003700	DNA binding; sequence-specific DNA binding transcription factor activity	GO:0005634	nucleus	PF00847	AP2 domain	NA	NA	NA	NA
Glyma.01G231500	-1.42265	-1.07934	-1.38261		6608 List	R9	Down	Down	Down		Glyma.01G231500	704	UniRef100_I1JAK6 Uncharacterized protein n=1 Tax=Glycine max RepID=I1JAK6_SOYBN	0	100.72	UniRef100_G7K7Y9 Pentatricopeptide repeat-containing protein n=1 Tax=Medicago truncatula RepID=G7K7Y9_MEDTR	0	86.33	AT1G71490.1|Symbols:|Tetratricopeptide repeat (TPR)-like superfamily protein|chr1:26933326-26935371 REVERSE LENGTH=681	0	95.59	GO:0008150	biological process	GO:0003674	molecular function	GO:0005739	mitochondrion	PF01535	PPR repeat	PTHR24015	FAMILY NOT NAMED	NA	NA
Glyma.01G232400	-1.57711	Not DE	-1.21903		852 list	R5	Down	Not DE	Down		Glyma.01G232400	556	UniRef100_I1JAM0 Uncharacterized protein n=1 Tax=Glycine max RepID=I1JAM0_SOYBN	0	100	UniRef100_P31687 4-coumarate--CoA ligase 2 n=1 Tax=Glycine max RepID=4CL2_SOYBN	0	98.75	AT1G65060.1|Symbols:4CL3|4-coumarate:CoA ligase 3|chr1:24167385-24171457 REVERSE LENGTH=561	0	97.5	GO:0008152 GO:0009411 GO:0009698 GO:0009718 GO:0009744 GO:0009813 GO:0010224 GO:0010584	anthocyanin-containing compound biosynthetic process; flavonoid biosynthetic process; metabolic process; phenylpropanoid metabolic process; pollen exine formation; response to UV; response to UV-B; response to sucrose stimulus	GO:0003824 GO:0016207	4-coumarate-CoA ligase activity; catalytic activity	GO:0005575	cellular component	PF00501	AMP-binding enzyme	PTHR24096	FAMILY NOT NAMED	KOG1176	Acyl-CoA_synthetase
Glyma.01G232600	Not DE	Not DE	-1.00886		1263 list	R2	Not DE	Not DE	Down		Glyma.01G232600	406	UniRef100_C6TGU6 Uncharacterized protein n=1 Tax=Glycine max RepID=C6TGU6_SOYBN	0	100	UniRef100_G7K569 Hepatocyte growth factor-regulated tyrosine kinase substrate n=1 Tax=Medicago truncatula RepID=G7K569_MEDTR	0	101.5	AT5G16880.2|Symbols:|Target of Myb protein 1|chr5:5549658-5551274 FORWARD LENGTH=407	0	99.51	GO:0006623 GO:0006886 GO:0006891 GO:0006944 GO:0016192	cellular membrane fusion; intra-Golgi vesicle-mediated transport; intracellular protein transport; protein targeting to vacuole; vesicle-mediated transport	GO:0008565	protein transporter activity	GO:0005622 GO:0005634 GO:0005795 GO:0005829 GO:0005886	Golgi stack; cytosol; intracellular; nucleus; plasma membrane	PF03127 PF00790	GAT domain; VHS domain	PTHR13856	VHS DOMAIN CONTAINING PROTEIN FAMILY	KOG1087	Cytosolic_sorting_protein_GGA2/TOM1
Glyma.01G232800	1.13673	2.14749	2.07201		6608 List	R8	Up	Up	Up		Glyma.01G232800	943	UniRef100_K7K5F7 Uncharacterized protein n=1 Tax=Glycine max RepID=K7K5F7_SOYBN	0	52.69	UniRef100_B9HUS3 M protein repeat-containing n=2 Tax=Populus trichocarpa RepID=B9HUS3_POPTR	0	50.19	AT3G22790.1|Symbols:|Kinase interacting (KIP1-like) family protein|chr3:8052446-8057888 REVERSE LENGTH=1728	0	54.05	GO:0000226 GO:0000911 GO:0008150 GO:0009855 GO:0009965 GO:0010014 GO:0010073 GO:0010089 GO:0042127 GO:0044036	biological process; cell wall macromolecule metabolic process; cytokinesis by cell plate formation; determination of bilateral symmetry; leaf morphogenesis; meristem initiation; meristem maintenance; microtubule cytoskeleton organization; regulation of cell proliferation; xylem development	GO:0051015	actin filament binding	GO:0005884 GO:0005886 GO:0009506	actin filament; plasma membrane; plasmodesma	PF07765	KIP1-like protein	NA	NA	NA	NA
Glyma.01G233600	Not DE	1.43318	1.36155		1889 list	R6	Not DE	Up	Up		Glyma.01G233600	860	UniRef100_I1JAN2 Uncharacterized protein n=1 Tax=Glycine max RepID=I1JAN2_SOYBN	0	100	UniRef100_G7K555 Interactor of constitutive active ROPs n=1 Tax=Medicago truncatula RepID=G7K555_MEDTR	0	96.84	AT5G16730.1|Symbols:|Plant protein of unknown function (DUF827)|chr5:5497890-5500775 FORWARD LENGTH=853	0	96.83	NA	NA	NA	NA	NA	NA	PF05701	Weak chloroplast movement under blue light	PTHR23160	MYOSIN HEAVY CHAIN-RELATED	KOG4593	Mitotic_checkpoint_protein_MAD1
Glyma.01G234500	Not DE	1.73428	1.89248		1889 list	R6	Not DE	Up	Up		Glyma.01G234500	265	UniRef100_I1JAP5 Uncharacterized protein n=1 Tax=Glycine max RepID=I1JAP5_SOYBN	0	100	NA	NA	NA	AT1G64980.1|Symbols:|Nucleotide-diphospho-sugar transferases superfamily protein|chr1:24137840-24138619 REVERSE LENGTH=259	1e-160	101.93	GO:0009846 GO:0009860	pollen germination; pollen tube growth	NA	NA	GO:0005634 GO:0005829	cytosol; nucleus	NA	NA	NA	NA	NA	NA
Glyma.01G234900	-1.73179	-1.23385	-1.33777		6608 List	R9	Down	Down	Down		Glyma.01G234900	169	UniRef100_C6T013 Uncharacterized protein n=1 Tax=Glycine max RepID=C6T013_SOYBN	1e-111	100	UniRef100_G7K520 Non-specific lipid-transfer protein n=2 Tax=Medicago truncatula RepID=G7K520_MEDTR	5e-79	98.21	AT3G22600.1|Symbols:|Bifunctional inhibitor/lipid-transfer protein/seed storage 2S albumin superfamily protein|chr3:8006711-8007397 REVERSE LENGTH=170	3e-51	94.71	GO:0006869 GO:0010167 GO:0015706	lipid transport; nitrate transport; response to nitrate	GO:0008289	lipid binding	GO:0005886 GO:0031225	anchored to membrane; plasma membrane	PF00234	Protease inhibitor/seed storage/LTP family	NA	NA	NA	NA
Glyma.01G235000	-2.61233	-1.54061	-1.45655		6608 List	R9	Down	Down	Down		Glyma.01G235000	260	UniRef100_I1JAQ2 Uncharacterized protein n=1 Tax=Glycine max RepID=I1JAQ2_SOYBN	3e-111	100	UniRef100_B9NBN8 Protease inhibitor/seed storage/lipid transfer family protein n=1 Tax=Populus trichocarpa RepID=B9NBN8_POPTR	1e-41	103.06	AT3G22620.1|Symbols:|Bifunctional inhibitor/lipid-transfer protein/seed storage 2S albumin superfamily protein|chr3:8008615-8009415 FORWARD LENGTH=203	2e-38	96.55	GO:0006869 GO:0010167 GO:0015706	lipid transport; nitrate transport; response to nitrate	GO:0008289	lipid binding	GO:0005886 GO:0009941	chloroplast envelope; plasma membrane	PF00234	Protease inhibitor/seed storage/LTP family	NA	NA	NA	NA
Glyma.01G235300	2.04807	2.5394	2.13057		6608 List	R8	Up	Up	Up		Glyma.01G235300	580	UniRef100_I1JAQ6 Uncharacterized protein n=1 Tax=Glycine max RepID=I1JAQ6_SOYBN	0	100	UniRef100_G7K3S6 Type I inositol-1,4,5-trisphosphate 5-phosphatase CVP2 n=1 Tax=Medicago truncatula RepID=G7K3S6_MEDTR	0	93.09	AT1G05470.1|Symbols:CVP2|DNAse I-like superfamily protein|chr1:1608558-1611291 REVERSE LENGTH=617	0	93.84	GO:0009737 GO:0009855 GO:0009887 GO:0009944 GO:0010014 GO:0010051 GO:0010067 GO:0010305 GO:0010588 GO:0032957 GO:0046854 GO:0046855 GO:0048016 GO:0048439 GO:0048519	cotyledon vascular tissue pattern formation; determination of bilateral symmetry; flower morphogenesis; inositol phosphate-mediated signaling; inositol phosphate dephosphorylation; inositol trisphosphate metabolic process; leaf vascular tissue pattern formation; meristem initiation; negative regulation of biological process; organ morphogenesis; phosphatidylinositol phosphorylation; polarity spec…	GO:0016787 GO:0046030	hydrolase activity; inositol trisphosphate phosphatase activity	GO:0005737	cytoplasm	PF03372	Endonuclease/Exonuclease/phosphatase family	PTHR11200	INOSITOL 5-PHOSPHATASE	KOG0565	Inositol_polyphosphate_5-phosphatase_and_related_proteins
Glyma.01G235600	-3.12593	-2.00335	-2.32931		6608 List	R9	Down	Down	Down		Glyma.01G235600	403	UniRef100_I1JAQ7 Uncharacterized protein n=2 Tax=Glycine max RepID=I1JAQ7_SOYBN	0	100	UniRef100_G7K3S4 12-oxophytodienoate reductase n=1 Tax=Medicago truncatula RepID=G7K3S4_MEDTR	0	97.29	AT1G76690.1|Symbols:OPR2, ATOPR2|12-oxophytodienoate reductase 2|chr1:28778976-28780355 FORWARD LENGTH=374	0	95.99	GO:0009611 GO:0055114	oxidation-reduction process; response to wounding	GO:0003824 GO:0010181 GO:0016491 GO:0016629	12-oxophytodienoate reductase activity; FMN binding; catalytic activity; oxidoreductase activity	GO:0005737	cytoplasm	PF00724	NADH:flavin oxidoreductase / NADH oxidase family	PTHR22893	NADH OXIDOREDUCTASE-RELATED	KOG0134	NADH:_flavin_oxidoreductase/12-oxophytodienoate_reductase
Glyma.01G236300	1.55392	2.75916	2.37941		6608 List	R8	Up	Up	Up		Glyma.01G236300	775	UniRef100_I1JAR5 Uncharacterized protein n=1 Tax=Glycine max RepID=I1JAR5_SOYBN	0	100	UniRef100_B3IX45 Transcription factor CPP n=1 Tax=Lotus japonicus RepID=B3IX45_LOTJA	0	101.31	AT4G14770.1|Symbols:TCX2, ATTCX2|TESMIN/TSO1-like CXC 2|chr4:8481522-8484825 REVERSE LENGTH=674	2e-162	114.69	GO:0006261 GO:0006355 GO:0010075 GO:0010103 GO:0042127	DNA-dependent DNA replication; regulation of cell proliferation; regulation of meristem growth; regulation of transcription, DNA-dependent; stomatal complex morphogenesis	GO:0003700	sequence-specific DNA binding transcription factor activity	GO:0005634	nucleus	PF03638	Tesmin/TSO1-like CXC domain, cysteine-rich domain	PTHR12446	TESMIN/TSO1-RELATED	KOG1171	Metallothionein-like_protein
Glyma.01G236400	1.12599	1.39263	1.1633		6608 List	R8	Up	Up	Up		Glyma.01G236400	1744	UniRef100_I1JAR7 Uncharacterized protein n=1 Tax=Glycine max RepID=I1JAR7_SOYBN	0	100	UniRef100_B9HUS3 M protein repeat-containing n=2 Tax=Populus trichocarpa RepID=B9HUS3_POPTR	0	93.56	AT3G22790.1|Symbols:|Kinase interacting (KIP1-like) family protein|chr3:8052446-8057888 REVERSE LENGTH=1728	0	100.87	GO:0000226 GO:0000911 GO:0008150 GO:0009855 GO:0009965 GO:0010014 GO:0010073 GO:0010089 GO:0042127 GO:0044036	biological process; cell wall macromolecule metabolic process; cytokinesis by cell plate formation; determination of bilateral symmetry; leaf morphogenesis; meristem initiation; meristem maintenance; microtubule cytoskeleton organization; regulation of cell proliferation; xylem development	GO:0051015	actin filament binding	GO:0005884 GO:0005886 GO:0009506	actin filament; plasma membrane; plasmodesma	PF07765	KIP1-like protein	PTHR13140	MYOSIN	KOG0978	E3_ubiquitin_ligase_involved_in_syntaxin_degradation
Glyma.01G236500	-1.48415	-1.93441	-1.98672		6608 List	R9	Down	Down	Down		Glyma.01G236500	186	UniRef100_C6T357 Uncharacterized protein n=1 Tax=Glycine max RepID=C6T357_SOYBN	3e-131	100	UniRef100_Q9SKZ7 Acyl-CoA N-acyltransferases (NAT) superfamily protein n=1 Tax=Arabidopsis thaliana RepID=Q9SKZ7_ARATH	2e-53	91.8	AT2G32020.1|Symbols:|Acyl-CoA N-acyltransferases (NAT) superfamily protein|chr2:13631193-13631744 REVERSE LENGTH=183	3e-56	91.8	GO:0008152 GO:0009737	metabolic process; response to abscisic acid stimulus	GO:0008080	N-acetyltransferase activity	GO:0005737	cytoplasm	PF00583	Acetyltransferase (GNAT) family	NA	NA	NA	NA
Glyma.01G237000	2.73933	2.07086	2.63079		6608 List	R8	Up	Up	Up		Glyma.01G237000	120	UniRef100_I1JAS3 Uncharacterized protein n=1 Tax=Glycine max RepID=I1JAS3_SOYBN	2e-82	100	NA	NA	NA	AT3G22540.1|Symbols:|Protein of unknown function (DUF1677)|chr3:7984233-7984565 REVERSE LENGTH=110	4e-49	96.36	GO:0008150	biological process	GO:0003674	molecular function	NA	NA	PF07911	Protein of unknown function (DUF1677)	NA	NA	NA	NA
Glyma.01G237100	-1.14571	-1.17881	-1.63362		6608 List	R9	Down	Down	Down		Glyma.01G237100	628	UniRef100_I1JAS4 Uncharacterized protein (Fragment) n=1 Tax=Glycine max RepID=I1JAS4_SOYBN	0	100	UniRef100_G7K3N9 Pentatricopeptide repeat-containing protein n=1 Tax=Medicago truncatula RepID=G7K3N9_MEDTR	0	80.44	AT4G14820.1|Symbols:|Pentatricopeptide repeat (PPR) superfamily protein|chr4:8507794-8510038 REVERSE LENGTH=722	0	80.89	GO:0008150	biological process	GO:0003674	molecular function	GO:0009507	chloroplast	PF01535	PPR repeat	PTHR24015	FAMILY NOT NAMED	NA	NA
Glyma.01G238000	2.42016	1.34274	1.70633		6608 List	R8	Up	Up	Up		Glyma.01G238000	148	UniRef100_C6T1B0 Uncharacterized protein n=1 Tax=Glycine max RepID=C6T1B0_SOYBN	7e-102	100	UniRef100_T2DNC3 Ferredoxin-3 chloroplastic-like protein n=1 Tax=Phaseolus vulgaris RepID=T2DNC3_PHAVU	9e-73	100.68	AT4G14890.1|Symbols:FdC2|2Fe-2S ferredoxin-like superfamily protein|chr4:8520887-8521351 FORWARD LENGTH=154	6e-63	70.13	GO:0006098 GO:0006364 GO:0015995 GO:0019288 GO:0022900 GO:0045893	chlorophyll biosynthetic process; electron transport chain; isopentenyl diphosphate biosynthetic process, mevalonate-independent pathway; pentose-phosphate shunt; positive regulation of transcription, DNA-dependent; rRNA processing	GO:0009055 GO:0051536 GO:0051537	2 iron, 2 sulfur cluster binding; electron carrier activity; iron-sulfur cluster binding	GO:0009507	chloroplast	PF00111	2Fe-2S iron-sulfur cluster binding domain	NA	NA	NA	NA
Glyma.01G238800	-1.36737	Not DE	-1.45758		852 list	R5	Down	Not DE	Down		Glyma.01G238800	523	UniRef100_UPI00018C69A7 PREDICTED: sugar transport protein 13 n=1 Tax=Glycine max RepID=UPI00018C69A7	0	100	UniRef100_W0TSU6 Hexose transporter n=1 Tax=Acacia mangium RepID=W0TSU6_ACAMN	0	97.14	AT5G26340.1|Symbols:MSS1, STP13, ATSTP13|Major facilitator superfamily protein|chr5:9243851-9246994 REVERSE LENGTH=526	0	99.24	GO:0009414 GO:0009651 GO:0009737 GO:0015749 GO:0016310 GO:0043090	amino acid import; monosaccharide transport; phosphorylation; response to abscisic acid stimulus; response to salt stress; response to water deprivation	GO:0005351 GO:0005358 GO:0009679 GO:0015144 GO:0015145	carbohydrate transmembrane transporter activity; hexose:hydrogen symporter activity; high-affinity hydrogen:glucose symporter activity; monosaccharide transmembrane transporter activity; sugar:hydrogen symporter activity	GO:0005737 GO:0005886 GO:0009506 GO:0016020	cytoplasm; membrane; plasma membrane; plasmodesma	PF00083	Sugar (and other) transporter	PTHR24063	FAMILY NOT NAMED	KOG0254	Predicted_transporter_(major_facilitator_superfamily)
Glyma.01G238900	1.63468	1.58422	2.07491		6608 List	R8	Up	Up	Up		Glyma.01G238900	181	UniRef100_I1JAU4 Uncharacterized protein n=1 Tax=Glycine max RepID=I1JAU4_SOYBN	3e-128	100	UniRef100_G7K2C2 Early nodulin-like protein n=1 Tax=Medicago truncatula RepID=G7K2C2_MEDTR	7e-95	97.8	AT5G26330.1|Symbols:|Cupredoxin superfamily protein|chr5:9241614-9242635 REVERSE LENGTH=187	5e-58	90.91	GO:0010413 GO:0042546 GO:0044036 GO:0045492	cell wall biogenesis; cell wall macromolecule metabolic process; glucuronoxylan metabolic process; xylan biosynthetic process	GO:0005507 GO:0009055	copper ion binding; electron carrier activity	GO:0005886 GO:0031225	anchored to membrane; plasma membrane	PF02298	Plastocyanin-like domain	NA	NA	NA	NA
Glyma.01G239600	-1.83795	-1.43653	-1.84905		6608 List	R9	Down	Down	Down		Glyma.01G239600	320	UniRef100_Q5NUF3 2-hydroxyisoflavanone dehydratase n=1 Tax=Glycine max RepID=HIDH_SOYBN	0	100	UniRef100_Q5NUF3 2-hydroxyisoflavanone dehydratase n=1 Tax=Glycine max RepID=HIDH_SOYBN	0	100	AT1G47480.1|Symbols:|alpha/beta-Hydrolases superfamily protein|chr1:17417623-17419296 FORWARD LENGTH=314	5e-79	100.64	GO:0008152 GO:0048765	metabolic process; root hair cell differentiation	GO:0016787	hydrolase activity	GO:0005634	nucleus	PF07859	alpha/beta hydrolase fold	PTHR23024	MEMBER OF 'GDXG' FAMILY OF LIPOLYTIC ENZYMES	KOG1515	Arylacetamide_deacetylase
Glyma.01G240900	2.71254	2.00065	1.36441		6608 List	R8	Up	Up	Up		Glyma.01G240900	666	UniRef100_K7K5L0 Uncharacterized protein n=2 Tax=Glycine max RepID=K7K5L0_SOYBN	0	100	UniRef100_G7K104 Cysteine-rich receptor-like protein kinase n=1 Tax=Medicago truncatula RepID=G7K104_MEDTR	0	99.07	AT4G23180.1|Symbols:CRK10, RLK4|cysteine-rich RLK (RECEPTOR-like protein kinase) 10|chr4:12138171-12140780 FORWARD LENGTH=669	4e-168	95.22	GO:0006468 GO:0006995	cellular response to nitrogen starvation; protein phosphorylation	GO:0004672 GO:0004674 GO:0004713 GO:0005524 GO:0016301 GO:0016772	ATP binding; kinase activity; protein kinase activity; protein serine/threonine kinase activity; protein tyrosine kinase activity; transferase activity, transferring phosphorus-containing groups	GO:0005886	plasma membrane	PF07714 PF01657	Protein tyrosine kinase; Salt stress response/antifungal	PTHR24420	LEUCINE-RICH REPEAT RECEPTOR-LIKE PROTEIN KINASE	KOG1187	Serine/threonine_protein_kinase
Glyma.01G241000	2.71186	1.90131	1.60225		6608 List	R8	Up	Up	Up		Glyma.01G241000	670	UniRef100_C6ZRN5 Cysteine-rich protein n=1 Tax=Glycine max RepID=C6ZRN5_SOYBN	0	100	UniRef100_C6ZRN5 Cysteine-rich protein n=1 Tax=Glycine max RepID=C6ZRN5_SOYBN	0	100	AT4G23180.1|Symbols:CRK10, RLK4|cysteine-rich RLK (RECEPTOR-like protein kinase) 10|chr4:12138171-12140780 FORWARD LENGTH=669	0	95.67	GO:0006468 GO:0006995	cellular response to nitrogen starvation; protein phosphorylation	GO:0004672 GO:0004674 GO:0004713 GO:0005524 GO:0016301 GO:0016772	ATP binding; kinase activity; protein kinase activity; protein serine/threonine kinase activity; protein tyrosine kinase activity; transferase activity, transferring phosphorus-containing groups	GO:0005886	plasma membrane	PF07714 PF01657	Protein tyrosine kinase; Salt stress response/antifungal	PTHR24420	LEUCINE-RICH REPEAT RECEPTOR-LIKE PROTEIN KINASE	KOG1187	Serine/threonine_protein_kinase
Glyma.01G241700	-2.40457	-2.83104	-2.69764		6608 List	R9	Down	Down	Down		Glyma.01G241700	66	UniRef100_I1JAX3 Uncharacterized protein n=1 Tax=Glycine max RepID=I1JAX3_SOYBN	2e-35	100	NA	NA	NA	AT3G19660.1|Symbols:|unknown protein; Has 16 Blast hits to 16 proteins in 6 species: Archae - 0; Bacteria - 0; Metazoa - 0; Fungi - 0; Plants - 16; Viruses - 0; Other Eukaryotes - 0 (source: NCBI BLink).|chr3:6825678-6825872 REVERSE LENGTH=64	6e-13	87.5	GO:0008150	biological process	GO:0003674	molecular function	GO:0005739	mitochondrion	NA	NA	NA	NA	NA	NA
Glyma.01G242100	1.68338	Not DE	1.69123		852 list	R4	Up	Not DE	Up		Glyma.01G242100	177	UniRef100_K7K5L6 Uncharacterized protein n=1 Tax=Glycine max RepID=K7K5L6_SOYBN	2e-126	100	NA	NA	NA	AT4G33800.1|Symbols:|unknown protein; Has 30201 Blast hits to 17322 proteins in 780 species: Archae - 12; Bacteria - 1396; Metazoa - 17338; Fungi - 3422; Plants - 5037; Viruses - 0; Other Eukaryotes - 2996 (source: NCBI BLink).|chr4:16210404-16211307 REVERSE LENGTH=170	3e-24	89.41	GO:0008150	biological process	GO:0003674	molecular function	GO:0005634	nucleus	NA	NA	NA	NA	NA	NA
Glyma.01G242900	-1.23957	-1.31722	-1.3608		6608 List	R9	Down	Down	Down		Glyma.01G242900	78	UniRef100_K7K5L8 Uncharacterized protein n=1 Tax=Glycine max RepID=K7K5L8_SOYBN	2e-47	71.3	NA	NA	NA	NA	NA	NA	NA	NA	NA	NA	NA	NA	NA	NA	NA	NA	NA	NA
Glyma.01G244200	-1.79013	-2.92542	-2.20131		6608 List	R9	Down	Down	Down		Glyma.01G244200	405	UniRef100_K7K5M7 Uncharacterized protein n=1 Tax=Glycine max RepID=K7K5M7_SOYBN	0	100	UniRef100_B9GHT1 5-methylthioribose kinase family protein n=1 Tax=Populus trichocarpa RepID=B9GHT1_POPTR	0	96.41	AT1G49820.1|Symbols:ATMTK, MTK|S-methyl-5-thioribose kinase|chr1:18443005-18444907 FORWARD LENGTH=420	0	95.95	GO:0009086 GO:0019509 GO:0071281 GO:0071369 GO:0071732	L-methionine salvage from methylthioadenosine; cellular response to ethylene stimulus; cellular response to iron ion; cellular response to nitric oxide; methionine biosynthetic process	GO:0016772 GO:0042802 GO:0046522	S-methyl-5-thioribose kinase activity; identical protein binding; transferase activity, transferring phosphorus-containing groups	GO:0005829	cytosol	NA	NA	NA	NA	NA	NA
Glyma.01G245500	Not DE	Not DE	1.21794		1263 list	R1	Not DE	Not DE	Up		Glyma.01G245500	346	UniRef100_I1JB17 Uncharacterized protein n=1 Tax=Glycine max RepID=I1JB17_SOYBN	0	100	UniRef100_E4MVT9 mRNA, clone: RTFL01-03-E08 n=1 Tax=Thellungiella halophila RepID=E4MVT9_THEHA	0	98.56	AT1G21070.1|Symbols:|Nucleotide-sugar transporter family protein|chr1:7376148-7377810 REVERSE LENGTH=348	0	98.85	GO:0006863	purine nucleobase transport	NA	NA	GO:0005794 GO:0005886 GO:0016020	Golgi apparatus; membrane; plasma membrane	PF03151	Triose-phosphate Transporter family	PTHR11132	SOLUTE CARRIER FAMILY 35	KOG1441	Glucose-6-phosphate/phosphate_and_phosphoenolpyruvate/phosphate_antiporter
Glyma.02G000700	1.40602	1.00707	1.49447		6608 List	R8	Up	Up	Up		Glyma.02G000700	699	UniRef100_E2FKH2 Sieve element occlusion a n=1 Tax=Glycine max RepID=E2FKH2_SOYBN	0	100	UniRef100_E2FKH2 Sieve element occlusion a n=1 Tax=Glycine max RepID=E2FKH2_SOYBN	0	100	AT3G01680.1|Symbols:|CONTAINS InterPro DOMAIN/s: Mediator complex subunit Med28 (InterPro:IPR021640); BEST Arabidopsis thaliana protein match is: unknown protein (TAIR:AT3G01670.1); Has 122 Blast hits to 112 proteins in 13 species: Archae - 0; Bacteria - 0; Metazoa - 0; Fungi - 0; Plants - 122; Viruses - 0; Other Eukaryotes - 0 (source: NCBI BLink).|chr3:252033-255246 FORWARD LENGTH=740	2e-68	88.11	NA	NA	GO:0043621	protein self-association	GO:0005634	nucleus	NA	NA	NA	NA	NA	NA
Glyma.02G001100	Not DE	1.31453	1.12984		1889 list	R6	Not DE	Up	Up		Glyma.02G001100	460	UniRef100_UPI00018C6FED PREDICTED: benzyl alcohol O-benzoyltransferase n=1 Tax=Glycine max RepID=UPI00018C6FED	0	100	UniRef100_Q6E593 Benzoyl coenzyme A: benzyl alcohol benzoyl transferase n=1 Tax=Petunia hybrida RepID=Q6E593_PETHY	0	95	AT5G17540.1|Symbols:|HXXXD-type acyl-transferase family protein|chr5:5782061-5783682 REVERSE LENGTH=461	0	99.57	NA	NA	GO:0016747	transferase activity, transferring acyl groups other than amino-acyl groups	GO:0005737	cytoplasm	PF02458	Transferase family	NA	NA	NA	NA
Glyma.02G002000	5.35741	5.06598	4.38488		6608 List	R8	Up	Up	Up		Glyma.02G002000	344	UniRef100_I1JB52 Uncharacterized protein n=1 Tax=Glycine max RepID=I1JB52_SOYBN	0	100	UniRef100_B9HKC1 Albino or pale green mutant 1 family protein n=1 Tax=Populus trichocarpa RepID=B9HKC1_POPTR	0	100.59	AT3G63410.1|Symbols:APG1, VTE3, IEP37, E37|S-adenosyl-L-methionine-dependent methyltransferases superfamily protein|chr3:23415816-23417002 REVERSE LENGTH=338	2e-178	101.48	GO:0006655 GO:0008152 GO:0010189 GO:0010236 GO:0019288 GO:0019761	glucosinolate biosynthetic process; isopentenyl diphosphate biosynthetic process, mevalonate-independent pathway; metabolic process; phosphatidylglycerol biosynthetic process; plastoquinone biosynthetic process; vitamin E biosynthetic process	GO:0008168 GO:0008757 GO:0051741	2-methyl-6-phytyl-1,4-benzoquinone methyltransferase activity; S-adenosylmethionine-dependent methyltransferase activity; methyltransferase activity	GO:0009507 GO:0009536 GO:0009706 GO:0009941	chloroplast; chloroplast envelope; chloroplast inner membrane; plastid	PF08241	Methyltransferase domain	PTHR10108	METHYLTRANSFERASE	KOG1540	Ubiquinone_biosynthesis_methyltransferase_COQ5
Glyma.02G002100	-3.64698	-2.68939	-2.41957		6608 List	R9	Down	Down	Down		Glyma.02G002100	151	UniRef100_I1JB53 Uncharacterized protein n=1 Tax=Glycine max RepID=I1JB53_SOYBN	3e-100	100	UniRef100_Q43447 Calmodulin n=1 Tax=Glycine max RepID=Q43447_SOYBN	6e-97	100	AT4G14640.1|Symbols:CAM8, AtCML8|calmodulin 8|chr4:8397800-8399996 FORWARD LENGTH=151	5e-85	96.69	GO:0005513 GO:0009612 GO:0019722 GO:0030048 GO:0051645 GO:0051646 GO:0060151	Golgi localization; actin filament-based movement; calcium-mediated signaling; detection of calcium ion; mitochondrion localization; peroxisome localization; response to mechanical stimulus	GO:0005509	calcium ion binding	GO:0005634	nucleus	PF00036	EF hand	PTHR23050	CALCIUM BINDING PROTEIN	KOG0027	Calmodulin_and_related_proteins_(EF-Hand_superfamily)
Glyma.02G002500	Not DE	1.22496	1.38063		1889 list	R6	Not DE	Up	Up		Glyma.02G002500	973	UniRef100_I1JB56 Uncharacterized protein n=1 Tax=Glycine max RepID=I1JB56_SOYBN	0	100	UniRef100_B9HKB5 Argonaute family protein n=1 Tax=Populus trichocarpa RepID=B9HKB5_POPTR	0	97.59	AT5G43810.2|Symbols:ZLL|Stabilizer of iron transporter SufD / Polynucleotidyl transferase|chr5:17611939-17616562 FORWARD LENGTH=988	0	98.38	GO:0006346 GO:0007267 GO:0009616 GO:0009855 GO:0009887 GO:0009944 GO:0010014 GO:0010050 GO:0010051 GO:0010072 GO:0010073 GO:0010267 GO:0010586 GO:0016246 GO:0035019 GO:0035196 GO:0048439 GO:0048519	RNA interference; cell-cell signaling; determination of bilateral symmetry; flower morphogenesis; meristem initiation; meristem maintenance; methylation-dependent chromatin silencing; miRNA metabolic process; negative regulation of biological process; organ morphogenesis; polarity specification of adaxial/abaxial axis; primary shoot apical meristem specification; production of miRNAs involved in …	GO:0003676 GO:0003743 GO:0035198	miRNA binding; nucleic acid binding; translation initiation factor activity	GO:0005737	cytoplasm	PF02170 PF02171 PF08699	PAZ domain; Piwi domain; Domain of unknown function (DUF1785)	PTHR22891	EUKARYOTIC TRANSLATION INITIATION FACTOR 2C	KOG1041	Translation_initiation_factor_2C_(eIF-2C)_and_related_proteins
Glyma.02G002700	1.21617	1.84605	1.83117		6608 List	R8	Up	Up	Up		Glyma.02G002700	255	UniRef100_K7K5R5 Uncharacterized protein n=1 Tax=Glycine max RepID=K7K5R5_SOYBN	0	100	UniRef100_G7IND7 Pentatricopeptide repeat-containing protein n=1 Tax=Medicago truncatula RepID=G7IND7_MEDTR	8e-52	43.3	AT1G63130.1|Symbols:|Tetratricopeptide repeat (TPR)-like superfamily protein|chr1:23412854-23414746 FORWARD LENGTH=630	5e-45	39.52	GO:0008150	biological process	NA	NA	GO:0005739	mitochondrion	PF01535	PPR repeat	PTHR24015	FAMILY NOT NAMED	NA	NA
Glyma.02G002900	Not DE	1.46965	1.8126		1889 list	R6	Not DE	Up	Up		Glyma.02G002900	626	UniRef100_I1JB59 Uncharacterized protein n=1 Tax=Glycine max RepID=I1JB59_SOYBN	0	100	UniRef100_Q940J9 Probable methyltransferase PMT8 n=1 Tax=Arabidopsis thaliana RepID=PMT8_ARATH	0	100.32	AT1G04430.2|Symbols:|S-adenosyl-L-methionine-dependent methyltransferases superfamily protein|chr1:1198860-1201301 FORWARD LENGTH=623	0	100.32	GO:0000271 GO:0009825 GO:0009932 GO:0010817 GO:0043481 GO:0048767 GO:0071555	anthocyanin accumulation in tissues in response to UV light; cell tip growth; cell wall organization; multidimensional cell growth; polysaccharide biosynthetic process; regulation of hormone levels; root hair elongation	GO:0008168	methyltransferase activity	GO:0005768 GO:0005774 GO:0005794 GO:0005802	Golgi apparatus; endosome; trans-Golgi network; vacuolar membrane	PF03141	Putative S-adenosyl-L-methionine-dependent methyltransferase	PTHR10108	METHYLTRANSFERASE	NA	NA
Glyma.02G003000	1.28811	1.12404	1.15668		6608 List	R8	Up	Up	Up		Glyma.02G003000	206	UniRef100_I1JB60 Uncharacterized protein n=2 Tax=Glycine max RepID=I1JB60_SOYBN	9e-148	100	NA	NA	NA	NA	NA	NA	NA	NA	NA	NA	NA	NA	NA	NA	NA	NA	NA	NA
Glyma.02G003100	-1.47554	-1.5493	-1.36851		6608 List	R9	Down	Down	Down		Glyma.02G003100	948	UniRef100_I1JB61 Uncharacterized protein n=1 Tax=Glycine max RepID=I1JB61_SOYBN	0	100	UniRef100_Q9LQB3 F4N2.4 n=1 Tax=Arabidopsis thaliana RepID=Q9LQB3_ARATH	0	103.03	AT1G69070.1|Symbols:|FUNCTIONS IN: molecular_function unknown; INVOLVED IN: biological_process unknown; LOCATED IN: cellular_component unknown; EXPRESSED IN: 23 plant structures; EXPRESSED DURING: 13 growth stages; CONTAINS InterPro DOMAIN/s: Nop14-like protein (InterPro:IPR007276); Has 69842 Blast hits to 35213 proteins in 1572 species: Archae - 363; Bacteria - 20593; Metazoa - 20851; Fungi - 80…	0	101.89	GO:0008150 GO:0009165	biological process; nucleotide biosynthetic process	GO:0003674	molecular function	GO:0005634 GO:0005829	cytosol; nucleus	PF04147	Nop14-like family	PTHR23183	NOP14	KOG2147	Nucleolar_protein_involved_in_40S_ribosome_biogenesis
Glyma.02G003600	1.25573	1.32244	1.03748		6608 List	R8	Up	Up	Up		Glyma.02G003600	299	UniRef100_K7K5R8 Uncharacterized protein n=2 Tax=Glycine max RepID=K7K5R8_SOYBN	0	94.6	UniRef100_R7W9V3 Splicing factor U2AF 50 kDa subunit n=1 Tax=Aegilops tauschii RepID=R7W9V3_AEGTA	4e-45	17.13	AT2G33440.1|Symbols:|RNA-binding (RRM/RBD/RNP motifs) family protein|chr2:14171619-14173226 FORWARD LENGTH=322	2e-45	42.55	GO:0000956	nuclear-transcribed mRNA catabolic process	GO:0000166 GO:0003676 GO:0003723	RNA binding; nucleic acid binding; nucleotide binding	GO:0005634	nucleus	PF00076	RNA recognition motif. (a.k.a. RRM, RBD, or RNP domain)	PTHR23139	RNA-BINDING PROTEIN	NA	NA
Glyma.02G003700	1.26929	1.51647	1.35657		6608 List	R8	Up	Up	Up		Glyma.02G003700	764	UniRef100_I1JB68 Uncharacterized protein n=1 Tax=Glycine max RepID=I1JB68_SOYBN	0	100	UniRef100_G7IJI7 Pho1-like protein n=1 Tax=Medicago truncatula RepID=G7IJI7_MEDTR	0	98.71	AT3G23430.1|Symbols:PHO1, ATPHO1|phosphate 1|chr3:8387818-8393242 REVERSE LENGTH=782	0	97.57	GO:0000041 GO:0006817 GO:0006826 GO:0009611 GO:0009805 GO:0010106 GO:0010167 GO:0015698 GO:0015706 GO:0016036	cellular response to iron ion starvation; cellular response to phosphate starvation; coumarin biosynthetic process; inorganic anion transport; iron ion transport; nitrate transport; phosphate ion transport; response to nitrate; response to wounding; transition metal ion transport	GO:0015114	phosphate ion transmembrane transporter activity	GO:0005794 GO:0005802 GO:0005886 GO:0016021	Golgi apparatus; integral to membrane; plasma membrane; trans-Golgi network	PF03105 PF03124	SPX domain; EXS family	PTHR10783	XENOTROPIC AND POLYTROPIC RETROVIRUS RECEPTOR 1-RELATED	KOG1162	Predicted_small_molecule_transporter
Glyma.02G003800	1.4401	1.79064	1.89143		6608 List	R8	Up	Up	Up		Glyma.02G003800	731	UniRef100_I1JB69 Uncharacterized protein n=1 Tax=Glycine max RepID=I1JB69_SOYBN	0	100	UniRef100_B9HKS2 Peroxisomal membrane family protein n=1 Tax=Populus trichocarpa RepID=B9HKS2_POPTR	0	67.86	AT4G14310.1|Symbols:|Transducin/WD40 repeat-like superfamily protein|chr4:8237137-8240324 REVERSE LENGTH=893	0	71	GO:0008150	biological process	GO:0005515	protein binding	GO:0005618 GO:0005634	cell wall; nucleus	NA	NA	NA	NA	NA	NA
Glyma.02G004200	1.15051	1.37877	1.39386		6608 List	R8	Up	Up	Up		Glyma.02G004200	1250	UniRef100_I1JB73 Uncharacterized protein n=2 Tax=Glycine max RepID=I1JB73_SOYBN	0	100.48	UniRef100_G7I4V2 COP1-interacting protein n=1 Tax=Medicago truncatula RepID=G7I4V2_MEDTR	0	91.97	AT5G43310.2|Symbols:|COP1-interacting protein-related|chr5:17379735-17385387 REVERSE LENGTH=1180	0	105.25	NA	NA	NA	NA	GO:0005634 GO:0005886 GO:0016020	membrane; nucleus; plasma membrane	NA	NA	NA	NA	NA	NA
Glyma.02G004500	Not DE	Not DE	2.45336		1263 list	R1	Not DE	Not DE	Up		Glyma.02G004500	70	NA	NA	NA	NA	NA	NA	NA	NA	NA	NA	NA	NA	NA	NA	NA	NA	NA	NA	NA	NA	NA
Glyma.02G004600	1.24488	2.12486	3.20973		6608 List	R8	Up	Up	Up		Glyma.02G004600	418	UniRef100_I1JB75 Uncharacterized protein n=1 Tax=Glycine max RepID=I1JB75_SOYBN	0	100	UniRef100_B9HUR6 Calmodulin-binding family protein n=1 Tax=Populus trichocarpa RepID=B9HUR6_POPTR	8e-150	96.74	AT4G14750.1|Symbols:IQD19|IQ-domain 19|chr4:8470449-8471903 FORWARD LENGTH=387	2e-88	106.46	NA	NA	GO:0005516	calmodulin binding	GO:0005634	nucleus	PF00612	IQ calmodulin-binding motif	PTHR13140	MYOSIN	NA	NA
Glyma.02G005200	1.21496	1.30084	1.56295		6608 List	R8	Up	Up	Up		Glyma.02G005200	422	UniRef100_I1JB81 Uncharacterized protein n=1 Tax=Glycine max RepID=I1JB81_SOYBN	0	100	UniRef100_G7I4M8 Aldo-keto reductase n=1 Tax=Medicago truncatula RepID=G7I4M8_MEDTR	0	100.96	AT1G04420.1|Symbols:|NAD(P)-linked oxidoreductase superfamily protein|chr1:1191634-1193699 FORWARD LENGTH=412	0	87.86	GO:0019288	isopentenyl diphosphate biosynthetic process, mevalonate-independent pathway	GO:0004033	aldo-keto reductase (NADP) activity	GO:0009507 GO:0009570 GO:0009941	chloroplast; chloroplast envelope; chloroplast stroma	PF00248	Aldo/keto reductase family	PTHR11732	ALDO/KETO REDUCTASE	KOG1575	Voltage-gated_shaker-like_K+_channel,_subunit_beta/KCNAB
Glyma.02G005600	-4.8021	-3.50884	-5.28604		6608 List	R9	Down	Down	Down		Glyma.02G005600	265	UniRef100_I1JB85 Uncharacterized protein n=1 Tax=Glycine max RepID=I1JB85_SOYBN	0	100	UniRef100_Q9XIU9 GmMYB29A2 protein n=1 Tax=Glycine max RepID=Q9XIU9_SOYBN	0	100	AT3G23250.1|Symbols:MYB15, ATY19, ATMYB15|myb domain protein 15|chr3:8309492-8310624 FORWARD LENGTH=285	3e-79	91.58	GO:0002679 GO:0006355 GO:0007165 GO:0009414 GO:0009611 GO:0009651 GO:0009695 GO:0009723 GO:0009733 GO:0009737 GO:0009738 GO:0009753 GO:0009867 GO:0009873 GO:0010200 GO:0035556 GO:0042538 GO:0046686 GO:0052542	abscisic acid mediated signaling pathway; defense response by callose deposition; ethylene mediated signaling pathway; hyperosmotic salinity response; intracellular signal transduction; jasmonic acid biosynthetic process; jasmonic acid mediated signaling pathway; regulation of transcription, DNA-dependent; respiratory burst involved in defense response; response to abscisic acid stimulus; respons…	GO:0003677 GO:0003700	DNA binding; sequence-specific DNA binding transcription factor activity	GO:0005634	nucleus	PF00249	Myb-like DNA-binding domain	PTHR10641	MYB-LIKE DNA-BINDING PROTEIN MYB	KOG0048	Transcription_factor,_Myb_superfamily
Glyma.02G005800	2.77523	2.50701	2.13986		6608 List	R8	Up	Up	Up		Glyma.02G005800	534	UniRef100_C3UZD5 Phosphate transporter 1 n=1 Tax=Glycine max RepID=C3UZD5_SOYBN	0	100	UniRef100_C3UZD5 Phosphate transporter 1 n=1 Tax=Glycine max RepID=C3UZD5_SOYBN	0	100	AT3G54700.1|Symbols:PHT1;7|phosphate transporter 1;7|chr3:20248463-20250070 REVERSE LENGTH=535	0	97.38	GO:1901684	arsenate ion transmembrane transport	GO:0005351 GO:0015114 GO:0015144 GO:1901683	arsenate ion transmembrane transporter activity; carbohydrate transmembrane transporter activity; phosphate ion transmembrane transporter activity; sugar:hydrogen symporter activity	GO:0005576 GO:0005886 GO:0016020 GO:0016021	extracellular region; integral to membrane; membrane; plasma membrane	PF00083	Sugar (and other) transporter	PTHR24064	FAMILY NOT NAMED	KOG0252	Inorganic_phosphate_transporter
Glyma.02G006600	2.33012	2.10597	2.8261		6608 List	R8	Up	Up	Up		Glyma.02G006600	420	UniRef100_I1JB95 Uncharacterized protein n=1 Tax=Glycine max RepID=I1JB95_SOYBN	0	100	UniRef100_G7KVG3 Pectin acetylesterase n=1 Tax=Medicago truncatula RepID=G7KVG3_MEDTR	0	90.02	AT5G26670.1|Symbols:|Pectinacetylesterase family protein|chr5:9318456-9320816 FORWARD LENGTH=416	0	99.52	NA	NA	GO:0004091	carboxylesterase activity	GO:0005576	extracellular region	PF03283	Pectinacetylesterase	PTHR21562	NOTUM-RELATED	KOG4287	Pectin_acetylesterase_and_similar_proteins
Glyma.02G006800	1.72497	1.62525	1.41516		6608 List	R8	Up	Up	Up		Glyma.02G006800	435	UniRef100_K7K5T6 Uncharacterized protein n=1 Tax=Glycine max RepID=K7K5T6_SOYBN	0	100	UniRef100_B8XPP3 Myb-like transcription factor n=1 Tax=Betula luminifera RepID=B8XPP3_9ROSI	6e-155	109.62	AT1G09540.1|Symbols:MYB61, ATMYB61|myb domain protein 61|chr1:3086333-3087689 FORWARD LENGTH=366	7e-95	118.31	GO:0001944 GO:0006355 GO:0009733 GO:0010089 GO:0010119 GO:0010214 GO:0016132 GO:0044036 GO:0048364	brassinosteroid biosynthetic process; cell wall macromolecule metabolic process; regulation of stomatal movement; regulation of transcription, DNA-dependent; response to auxin stimulus; root development; seed coat development; vasculature development; xylem development	GO:0003677 GO:0003700	DNA binding; sequence-specific DNA binding transcription factor activity	GO:0005634	nucleus	PF00249	Myb-like DNA-binding domain	PTHR10641	MYB-LIKE DNA-BINDING PROTEIN MYB	KOG0048	Transcription_factor,_Myb_superfamily
Glyma.02G007600	1.35084	1.39273	1.25879		6608 List	R8	Up	Up	Up		Glyma.02G007600	465	UniRef100_I1JBA6 Uncharacterized protein n=1 Tax=Glycine max RepID=I1JBA6_SOYBN	0	100	UniRef100_G7KUM8 Polygalacturonase n=1 Tax=Medicago truncatula RepID=G7KUM8_MEDTR	0	98.5	AT3G62110.1|Symbols:|Pectin lyase-like superfamily protein|chr3:22997313-22999503 REVERSE LENGTH=471	0	98.51	GO:0005975 GO:0010583	carbohydrate metabolic process; response to cyclopentenone	GO:0004650	polygalacturonase activity	GO:0005576 GO:0005773	extracellular region; vacuole	PF00295	Glycosyl hydrolases family 28	NA	NA	NA	NA
Glyma.02G007800	1.17616	1.26844	1.47967		6608 List	R8	Up	Up	Up		Glyma.02G007800	481	UniRef100_K7K5U4 Uncharacterized protein n=1 Tax=Glycine max RepID=K7K5U4_SOYBN	0	100	UniRef100_G7IBQ9 Cysteine desulfurase n=1 Tax=Medicago truncatula RepID=G7IBQ9_MEDTR	0	97.56	AT3G62130.1|Symbols:|Pyridoxal phosphate (PLP)-dependent transferases superfamily protein|chr3:23004994-23006358 FORWARD LENGTH=454	0	97.58	GO:0019450	L-cysteine catabolic process to pyruvate	GO:0080146	L-Cysteine desulfhydrase activity	GO:0005737 GO:0005829	cytoplasm; cytosol	PF00266	Aminotransferase class-V	PTHR11601	CYSTEINE DESULFURYLASE	KOG1549	Cysteine_desulfurase_NFS1
Glyma.02G008000	-2.0422	-1.58076	-1.57703		6608 List	R9	Down	Down	Down		Glyma.02G008000	1283	UniRef100_I1JBB1 Uncharacterized protein n=1 Tax=Glycine max RepID=I1JBB1_SOYBN	0	100	UniRef100_G7IBR0 ABC transporter B family member n=1 Tax=Medicago truncatula RepID=G7IBR0_MEDTR	0	98.91	AT2G47000.1|Symbols:MDR4, PGP4, ABCB4, ATPGP4|ATP binding cassette subfamily B4|chr2:19310008-19314750 REVERSE LENGTH=1286	0	96.5	GO:0000303 GO:0006888 GO:0007165 GO:0009407 GO:0009414 GO:0009630 GO:0009651 GO:0009723 GO:0009733 GO:0009735 GO:0009737 GO:0009738 GO:0009743 GO:0009753 GO:0009873 GO:0009926 GO:0010315 GO:0010540 GO:0010583 GO:0042538 GO:0043090 GO:0043161 GO:0043248 GO:0048767 GO:0051788 GO:0060919	ER to Golgi vesicle-mediated transport; abscisic acid mediated signaling pathway; amino acid import; auxin efflux; auxin influx; auxin polar transport; basipetal auxin transport; ethylene mediated signaling pathway; gravitropism; hyperosmotic salinity response; proteasomal ubiquitin-dependent protein catabolic process; proteasome assembly; response to abscisic acid stimulus; response to auxin sti…	GO:0008559 GO:0010328 GO:0010329 GO:0042626	ATPase activity, coupled to transmembrane movement of substances; auxin efflux transmembrane transporter activity; auxin influx transmembrane transporter activity; xenobiotic-transporting ATPase activity	GO:0005634 GO:0005886 GO:0009506 GO:0016020	membrane; nucleus; plasma membrane; plasmodesma	PF00664 PF00005	ABC transporter transmembrane region; ABC transporter	PTHR24222	FAMILY NOT NAMED	KOG0055	Multidrug/pheromone_exporter,_ABC_superfamily
Glyma.02G008100	Not DE	Not DE	1.02214		1263 list	R1	Not DE	Not DE	Up		Glyma.02G008100	495	UniRef100_K7K5U8 Uncharacterized protein n=1 Tax=Glycine max RepID=K7K5U8_SOYBN	0	100	NA	NA	NA	AT2G47010.2|Symbols:|unknown protein; FUNCTIONS IN: molecular_function unknown; INVOLVED IN: biological_process unknown; LOCATED IN: endomembrane system; EXPRESSED IN: 17 plant structures; EXPRESSED DURING: 10 growth stages; BEST Arabidopsis thaliana protein match is: unknown protein (TAIR:AT1G17030.1); Has 72 Blast hits to 72 proteins in 13 species: Archae - 0; Bacteria - 0; Metazoa - 0; Fungi -…	0	96.96	GO:0008150	biological process	GO:0003674	molecular function	NA	NA	NA	NA	NA	NA	NA	NA
Glyma.02G009800	-2.18859	-2.59846	-2.98866		6608 List	R9	Down	Down	Down		Glyma.02G009800	261	UniRef100_Q0PJK7 MYB transcription factor MYB76 n=1 Tax=Glycine max RepID=Q0PJK7_SOYBN	0	100	UniRef100_Q0PJK7 MYB transcription factor MYB76 n=1 Tax=Glycine max RepID=Q0PJK7_SOYBN	0	100	AT2G47190.1|Symbols:ATMYB2, MYB2|myb domain protein 2|chr2:19376284-19377297 FORWARD LENGTH=273	5e-74	90.11	GO:0007165 GO:0009409 GO:0009414 GO:0009611 GO:0009651 GO:0009723 GO:0009733 GO:0009737 GO:0009738 GO:0009751 GO:0009753 GO:0010260 GO:0016036 GO:0042538 GO:0045893 GO:0046686	abscisic acid mediated signaling pathway; cellular response to phosphate starvation; hyperosmotic salinity response; organ senescence; positive regulation of transcription, DNA-dependent; response to abscisic acid stimulus; response to auxin stimulus; response to cadmium ion; response to cold; response to ethylene stimulus; response to jasmonic acid stimulus; response to salicylic acid stimulus; …	GO:0001046 GO:0003677 GO:0003700 GO:0005516	DNA binding; calmodulin binding; core promoter sequence-specific DNA binding; sequence-specific DNA binding transcription factor activity	GO:0005634	nucleus	PF00249	Myb-like DNA-binding domain	PTHR10641	MYB-LIKE DNA-BINDING PROTEIN MYB	KOG0048	Transcription_factor,_Myb_superfamily
Glyma.02G009900	-6.70872	-8.46047	-8.46047		6608 List	R9	Down	Down	Down		Glyma.02G009900	260	UniRef100_K7K5V3 Uncharacterized protein n=1 Tax=Glycine max RepID=K7K5V3_SOYBN	4e-117	90.71	UniRef100_V7BGX8 Pectinesterase n=1 Tax=Phaseolus vulgaris RepID=V7BGX8_PHAVU	3e-81	53.78	AT5G19730.1|Symbols:|Pectin lyase-like superfamily protein|chr5:6670562-6673202 FORWARD LENGTH=383	3e-51	34.2	GO:0009411 GO:0009813 GO:0042545	cell wall modification; flavonoid biosynthetic process; response to UV	GO:0030599	pectinesterase activity	GO:0005618 GO:0005737 GO:0009505 GO:0009507	cell wall; chloroplast; cytoplasm; plant-type cell wall	PF01095	Pectinesterase	NA	NA	NA	NA
Glyma.02G010100	2.0117	3.49455	3.23718		6608 List	R8	Up	Up	Up		Glyma.02G010100	357	UniRef100_I1JBD7 Uncharacterized protein n=1 Tax=Glycine max RepID=I1JBD7_SOYBN	0	100	UniRef100_Q4W8C0 Gibberellin 2-oxidase n=1 Tax=Phaseolus angularis RepID=Q4W8C0_PHAAN	0	100.28	AT1G02400.1|Symbols:ATGA2OX4, ATGA2OX6, DTA1, GA2OX6|gibberellin 2-oxidase 6|chr1:486964-489391 FORWARD LENGTH=329	2e-133	103.95	GO:0009639 GO:0010286 GO:0045487 GO:0055114	gibberellin catabolic process; heat acclimation; oxidation-reduction process; response to red or far red light	GO:0016491 GO:0016706 GO:0052634	C-19 gibberellin 2-beta-dioxygenase activity; oxidoreductase activity; oxidoreductase activity, acting on paired donors, with incorporation or reduction of molecular oxygen, 2-oxoglutarate as one donor, and incorporation of one atom each of oxygen into both donors	GO:0005737	cytoplasm	PF03171	2OG-Fe(II) oxygenase superfamily	PTHR10209	OXIDOREDUCTASE, 2OG-FE(II) OXYGENASE FAMILY PROTEIN	KOG0143	Iron/ascorbate_family_oxidoreductases
Glyma.02G010200	1.64117	1.72513	1.47739		6608 List	R8	Up	Up	Up		Glyma.02G010200	256	UniRef100_I1JBD8 Uncharacterized protein n=1 Tax=Glycine max RepID=I1JBD8_SOYBN	0	100	UniRef100_T2DMV6 DNA methyltransferase 1-associated protein n=1 Tax=Phaseolus vulgaris RepID=T2DMV6_PHAVU	2e-136	100	AT4G01935.1|Symbols:|unknown protein; FUNCTIONS IN: molecular_function unknown; INVOLVED IN: biological_process unknown; LOCATED IN: chloroplast; Has 37 Blast hits to 37 proteins in 17 species: Archae - 0; Bacteria - 0; Metazoa - 0; Fungi - 0; Plants - 30; Viruses - 0; Other Eukaryotes - 7 (source: NCBI BLink).|chr4:841102-842228 FORWARD LENGTH=256	4e-107	96.48	GO:0008150	biological process	GO:0003674	molecular function	GO:0009507	chloroplast	PF07281	Insulin-induced protein (INSIG)	NA	NA	NA	NA
Glyma.02G011100	-1.23659	Not DE	-1.01029		852 list	R5	Down	Not DE	Down		Glyma.02G011100	398	UniRef100_I1JBE8 Uncharacterized protein n=1 Tax=Glycine max RepID=I1JBE8_SOYBN	0	100	UniRef100_Q9LZQ3 Heme binding protein n=3 Tax=Arabidopsis thaliana RepID=Q9LZQ3_ARATH	0	100.55	AT3G62370.1|Symbols:|heme binding|chr3:23080789-23083234 FORWARD LENGTH=361	0	100.55	NA	NA	GO:0020037	heme binding	GO:0005768 GO:0005794 GO:0005802	Golgi apparatus; endosome; trans-Golgi network	PF09459	Ethylbenzene dehydrogenase	NA	NA	NA	NA
Glyma.02G011200	-1.31166	-1.49109	-1.02398		6608 List	R9	Down	Down	Down		Glyma.02G011200	390	UniRef100_I1JBF2 Uncharacterized protein n=1 Tax=Glycine max RepID=I1JBF2_SOYBN	0	100	UniRef100_G7ICW4 Pentatricopeptide repeat-containing protein n=1 Tax=Medicago truncatula RepID=G7ICW4_MEDTR	0	72.17	AT1G02370.1|Symbols:|Tetratricopeptide repeat (TPR)-like superfamily protein|chr1:474516-476383 FORWARD LENGTH=537	2e-111	69.27	GO:0006626 GO:0008150	biological process; protein targeting to mitochondrion	GO:0003674	molecular function	GO:0005739	mitochondrion	PF01535	PPR repeat	PTHR24015	FAMILY NOT NAMED	NA	NA
Glyma.02G011900	1.40236	1.59751	1.18671		6608 List	R8	Up	Up	Up		Glyma.02G011900	288	UniRef100_I1JBF8 Uncharacterized protein n=1 Tax=Glycine max RepID=I1JBF8_SOYBN	0	100	NA	NA	NA	AT2G47360.1|Symbols:|unknown protein; BEST Arabidopsis thaliana protein match is: unknown protein (TAIR:AT1G02570.1); Has 58 Blast hits to 55 proteins in 6 species: Archae - 0; Bacteria - 0; Metazoa - 0; Fungi - 0; Plants - 58; Viruses - 0; Other Eukaryotes - 0 (source: NCBI BLink).|chr2:19437820-19438731 FORWARD LENGTH=303	5e-53	71.95	GO:0008150	biological process	GO:0003674	molecular function	GO:0005739	mitochondrion	NA	NA	NA	NA	NA	NA
Glyma.02G012300	-1.57253	Not DE	-1.00767		852 list	R5	Down	Not DE	Down		Glyma.02G012300	325	UniRef100_I1JBG1 Uncharacterized protein n=1 Tax=Glycine max RepID=I1JBG1_SOYBN	0	100	NA	NA	NA	AT2G16760.1|Symbols:|Calcium-dependent phosphotriesterase superfamily protein|chr2:7275739-7277122 FORWARD LENGTH=327	6e-143	98.78	NA	NA	GO:0003674	molecular function	GO:0005576 GO:0005783	endoplasmic reticulum; extracellular region	PF08450	SMP-30/Gluconolaconase/LRE-like region	NA	NA	NA	NA
Glyma.02G013200	1.83986	1.33651	2.01685		6608 List	R8	Up	Up	Up		Glyma.02G013200	181	UniRef100_I1JBG8 Uncharacterized protein n=1 Tax=Glycine max RepID=I1JBG8_SOYBN	2e-128	100	UniRef100_G7IDR9 Multidrug resistance protein ABC transporter family protein n=1 Tax=Medicago truncatula RepID=G7IDR9_MEDTR	2e-77	93.75	AT4G02090.1|Symbols:|unknown protein; FUNCTIONS IN: molecular_function unknown; INVOLVED IN: N-terminal protein myristoylation; LOCATED IN: cellular_component unknown; EXPRESSED IN: root; Has 132 Blast hits to 132 proteins in 12 species: Archae - 0; Bacteria - 0; Metazoa - 0; Fungi - 0; Plants - 132; Viruses - 0; Other Eukaryotes - 0 (source: NCBI BLink).|chr4:923122-923730 FORWARD LENGTH=202	9e-29	83.17	GO:0006499	N-terminal protein myristoylation	GO:0003674	molecular function	GO:0005634	nucleus	NA	NA	NA	NA	NA	NA
Glyma.02G013600	-1.59395	-1.60571	-1.51609		6608 List	R9	Down	Down	Down		Glyma.02G013600	238	UniRef100_I1JBH2 Proteasome subunit alpha type n=1 Tax=Glycine max RepID=I1JBH2_SOYBN	5e-174	100	UniRef100_I1JBH2 Proteasome subunit alpha type n=1 Tax=Glycine max RepID=I1JBH2_SOYBN	5e-174	100	AT3G14290.1|Symbols:PAE2|20S proteasome alpha subunit E2|chr3:4764364-4766381 FORWARD LENGTH=237	4e-173	100	GO:0006511 GO:0006635 GO:0009853 GO:0051603	fatty acid beta-oxidation; photorespiration; proteolysis involved in cellular protein catabolic process; ubiquitin-dependent protein catabolic process	GO:0004175 GO:0004298 GO:0004540 GO:0008233	endopeptidase activity; peptidase activity; ribonuclease activity; threonine-type endopeptidase activity	GO:0000502 GO:0005737 GO:0005829 GO:0005839 GO:0019773 GO:0022626	cytoplasm; cytosol; cytosolic ribosome; proteasome complex; proteasome core complex; proteasome core complex, alpha-subunit complex	PF00227 PF10584	Proteasome subunit; Proteasome subunit A N-terminal signature	PTHR11599	PROTEASOME SUBUNIT ALPHA/BETA	KOG0176	20S_proteasome,_regulatory_subunit_alpha_type_PSMA5/PUP2
Glyma.02G014000	-2.55962	-2.11532	-1.99282		6608 List	R9	Down	Down	Down		Glyma.02G014000	369	UniRef100_I1JBH6 Uncharacterized protein n=1 Tax=Glycine max RepID=I1JBH6_SOYBN	0	100	UniRef100_I7GEK3 Protein disulfide isomerase-like protein n=1 Tax=Glycine max RepID=I7GEK3_SOYBN	0	101.1	AT2G47470.1|Symbols:ATPDIL2-1, UNE5, MEE30, PDI11, ATPDI11|thioredoxin family protein|chr2:19481503-19483683 FORWARD LENGTH=361	0	93.07	GO:0006094 GO:0006096 GO:0006662 GO:0009553 GO:0009567 GO:0009627 GO:0009651 GO:0009793 GO:0034976 GO:0045454 GO:0046686 GO:0048868	cell redox homeostasis; double fertilization forming a zygote and endosperm; embryo development ending in seed dormancy; embryo sac development; gluconeogenesis; glycerol ether metabolic process; glycolysis; pollen tube development; response to cadmium ion; response to endoplasmic reticulum stress; response to salt stress; systemic acquired resistance	GO:0003756 GO:0009055 GO:0015035 GO:0016853	electron carrier activity; isomerase activity; protein disulfide isomerase activity; protein disulfide oxidoreductase activity	GO:0005576 GO:0005774 GO:0005783 GO:0009505	endoplasmic reticulum; extracellular region; plant-type cell wall; vacuolar membrane	PF00085 PF07749	Thioredoxin; Endoplasmic reticulum protein ERp29, C-terminal domain	PTHR18929	PROTEIN DISULFIDE ISOMERASE	KOG0191	Thioredoxin/protein_disulfide_isomerase
Glyma.02G014100	-3.20484	-3.53808	-3.48031		6608 List	R9	Down	Down	Down		Glyma.02G014100	226	UniRef100_I1JBH9 Uncharacterized protein n=1 Tax=Glycine max RepID=I1JBH9_SOYBN	7e-157	100	NA	NA	NA	AT2G25920.1|Symbols:|BEST Arabidopsis thaliana protein match is: 3'-5' exonuclease domain-containing protein / K homology domain-containing protein / KH domain-containing protein (TAIR:AT2G25910.2); Has 131 Blast hits to 125 proteins in 54 species: Archae - 0; Bacteria - 50; Metazoa - 12; Fungi - 12; Plants - 41; Viruses - 0; Other Eukaryotes - 16 (source: NCBI BLink).|chr2:11054425-11055916 REVE…	2e-81	76.43	GO:0008150	biological process	GO:0003674	molecular function	GO:0005634	nucleus	NA	NA	NA	NA	NA	NA
Glyma.02G014500	-1.11725	-1.40451	-1.10484		6608 List	R9	Down	Down	Down		Glyma.02G014500	95	UniRef100_I1JBI3 Uncharacterized protein n=1 Tax=Glycine max RepID=I1JBI3_SOYBN	3e-62	100	NA	NA	NA	AT2G47480.1|Symbols:|Protein of unknown function (DUF3511)|chr2:19484207-19484539 REVERSE LENGTH=110	8e-17	83.64	GO:0008150	biological process	GO:0003674	molecular function	GO:0005739	mitochondrion	PF12023	Domain of unknown function (DUF3511)	NA	NA	NA	NA
Glyma.02G015300	Not DE	1.0153	1.07274		1889 list	R6	Not DE	Up	Up		Glyma.02G015300	358	UniRef100_UPI000189D46E PREDICTED: probable galacturonosyltransferase-like 7-like isoform X2 n=1 Tax=Glycine max RepID=UPI000189D46E	0	100	UniRef100_B9I9M9 Glycosyl transferase family 8 family protein n=1 Tax=Populus trichocarpa RepID=B9I9M9_POPTR	0	96.74	AT3G62660.1|Symbols:GATL7|galacturonosyltransferase-like 7|chr3:23173419-23174504 FORWARD LENGTH=361	0	98.34	GO:0016051	carbohydrate biosynthetic process	GO:0016757 GO:0016758 GO:0047262	polygalacturonate 4-alpha-galacturonosyltransferase activity; transferase activity, transferring glycosyl groups; transferase activity, transferring hexosyl groups	GO:0005794	Golgi apparatus	PF01501	Glycosyl transferase family 8	PTHR13778	GLYCOSYLTRANSFERASE 8 DOMAIN-CONTAINING PROTEIN	NA	NA
Glyma.02G015500	1.62162	1.33072	1.62669		6608 List	R8	Up	Up	Up		Glyma.02G015500	1007	UniRef100_I1JBJ0 Uncharacterized protein n=1 Tax=Glycine max RepID=I1JBJ0_SOYBN	0	100	UniRef100_G7IEJ0 Kinesin-4 n=1 Tax=Medicago truncatula RepID=G7IEJ0_MEDTR	0	101.72	AT2G47500.1|Symbols:|P-loop nucleoside triphosphate hydrolases superfamily protein with CH (Calponin Homology) domain|chr2:19493247-19497882 FORWARD LENGTH=983	0	101.73	GO:0007018	microtubule-based movement	GO:0003777 GO:0005524	ATP binding; microtubule motor activity	GO:0005737	cytoplasm	PF00225 PF00307	Kinesin motor domain; Calponin homology (CH) domain	PTHR24115	FAMILY NOT NAMED	KOG0239	Kinesin_(KAR3_subfamily)
Glyma.02G015600	-1.78015	-1.13574	-1.15646		6608 List	R9	Down	Down	Down		Glyma.02G015600	456	UniRef100_I1JBJ1 Uncharacterized protein n=3 Tax=Glycine max RepID=I1JBJ1_SOYBN	0	85.37	UniRef100_U5G3P3 Glycoside hydrolase family 28 family protein n=1 Tax=Populus trichocarpa RepID=U5G3P3_POPTR	0	96.22	AT3G16850.1|Symbols:|Pectin lyase-like superfamily protein|chr3:5748692-5750981 FORWARD LENGTH=455	0	96.92	GO:0005975 GO:0006816 GO:0007030 GO:0009637 GO:0009651 GO:0010155 GO:0046777 GO:0048767	Golgi organization; calcium ion transport; carbohydrate metabolic process; protein autophosphorylation; regulation of proton transport; response to blue light; response to salt stress; root hair elongation	GO:0004650	polygalacturonase activity	GO:0005576 GO:0005773 GO:0009505	extracellular region; plant-type cell wall; vacuole	PF00295	Glycosyl hydrolases family 28	NA	NA	NA	NA
Glyma.02G015800	Not DE	1.10168	1.35234		1889 list	R6	Not DE	Up	Up		Glyma.02G015800	466	UniRef100_I1JBJ2 Uncharacterized protein n=1 Tax=Glycine max RepID=I1JBJ2_SOYBN	0	100	UniRef100_B9GSD7 Fumarate hydratase 1 family protein n=1 Tax=Populus trichocarpa RepID=B9GSD7_POPTR	0	94.29	AT5G50950.2|Symbols:FUM2|FUMARASE 2|chr5:20729687-20733636 FORWARD LENGTH=499	0	92.38	GO:0006099 GO:0006106 GO:0009651 GO:0042128	fumarate metabolic process; nitrate assimilation; response to salt stress; tricarboxylic acid cycle	GO:0003824 GO:0004333 GO:0005515 GO:0016829	catalytic activity; fumarate hydratase activity; lyase activity; protein binding	GO:0005739 GO:0005829 GO:0045239	cytosol; mitochondrion; tricarboxylic acid cycle enzyme complex	PF00206 PF10415	Lyase; Fumarase C C-terminus	PTHR11444	ASPARTATEAMMONIA/ARGININOSUCCINATE/ADENYLOSUCCINATE LYASE	KOG1317	Fumarase
Glyma.02G015900	-1.91102	-1.80002	-1.8294		6608 List	R9	Down	Down	Down		Glyma.02G015900	213	UniRef100_K7K5X7 Ribosomal protein L19 n=1 Tax=Glycine max RepID=K7K5X7_SOYBN	7e-149	100	UniRef100_K7K5X7 Ribosomal protein L19 n=1 Tax=Glycine max RepID=K7K5X7_SOYBN	7e-149	100	AT3G16780.1|Symbols:|Ribosomal protein L19e family protein|chr3:5708982-5710249 FORWARD LENGTH=209	8e-124	101.44	GO:0001510 GO:0006342 GO:0006412 GO:0009165 GO:0009220 GO:0042254 GO:0051567	RNA methylation; chromatin silencing; histone H3-K9 methylation; nucleotide biosynthetic process; pyrimidine ribonucleotide biosynthetic process; ribosome biogenesis; translation	GO:0003735	structural constituent of ribosome	GO:0005622 GO:0005737 GO:0005840 GO:0005886 GO:0022625	cytoplasm; cytosolic large ribosomal subunit; intracellular; plasma membrane; ribosome	PF01280	Ribosomal protein L19e	PTHR10722	60S RIBOSOMAL PROTEIN L19	KOG1696	60s_ribosomal_protein_L19
Glyma.02G016400	2.16677	2.13104	2.33289		6608 List	R8	Up	Up	Up		Glyma.02G016400	508	UniRef100_I1JBJ9 Uncharacterized protein n=1 Tax=Glycine max RepID=I1JBJ9_SOYBN	0	100	UniRef100_B9I9P6 Endo-1 family protein n=1 Tax=Populus trichocarpa RepID=B9I9P6_POPTR	0	99.41	AT4G02290.1|Symbols:AtGH9B13, GH9B13|glycosyl hydrolase 9B13|chr4:1002654-1005125 REVERSE LENGTH=516	0	90.89	GO:0005975 GO:0010089 GO:0044036	carbohydrate metabolic process; cell wall macromolecule metabolic process; xylem development	GO:0003824 GO:0004553	catalytic activity; hydrolase activity, hydrolyzing O-glycosyl compounds	GO:0005576	extracellular region	PF00759	Glycosyl hydrolase family 9	PTHR22298	ENDO-1,4-BETA-GLUCANASE	NA	NA
Glyma.02G016500	2.20943	2.63956	3.33685		6608 List	R8	Up	Up	Up		Glyma.02G016500	563	UniRef100_K7K5X8 Pectinesterase n=1 Tax=Glycine max RepID=K7K5X8_SOYBN	0	100	UniRef100_K7K5X8 Pectinesterase n=1 Tax=Glycine max RepID=K7K5X8_SOYBN	0	100	AT4G02320.1|Symbols:|Plant invertase/pectin methylesterase inhibitor superfamily|chr4:1022725-1026118 REVERSE LENGTH=518	0	93.05	GO:0042545	cell wall modification	GO:0004857 GO:0030599	enzyme inhibitor activity; pectinesterase activity	GO:0005576 GO:0005618 GO:0009505	cell wall; extracellular region; plant-type cell wall	PF01095 PF04043	Pectinesterase; Plant invertase/pectin methylesterase inhibitor	PTHR22931	PHOSPHOENOLPYRUVATE DIKINASE-RELATED	NA	NA
Glyma.02G016900	1.94194	2.12872	2.19996		6608 List	R8	Up	Up	Up		Glyma.02G016900	161	UniRef100_I1JBK4 Uncharacterized protein n=1 Tax=Glycine max RepID=I1JBK4_SOYBN	3e-111	100	NA	NA	NA	AT4G02360.1|Symbols:|Protein of unknown function, DUF538|chr4:1041179-1041643 FORWARD LENGTH=154	1e-49	90.26	GO:0008150	biological process	GO:0003674	molecular function	GO:0005576	extracellular region	PF04398	Protein of unknown function, DUF538	NA	NA	NA	NA
Glyma.02G017400	1.13138	1.54059	1.51656		6608 List	R8	Up	Up	Up		Glyma.02G017400	734	UniRef100_I1JBK8 Uncharacterized protein n=1 Tax=Glycine max RepID=I1JBK8_SOYBN	0	100	UniRef100_Q9SC88 Gamma-tubulin complex component 4 homolog n=1 Tax=Medicago truncatula RepID=GCP4_MEDTR	0	97.83	AT3G53760.1|Symbols:GCP4, ATGCP4|GAMMA-TUBULIN COMPLEX PROTEIN 4|chr3:19918182-19922264 REVERSE LENGTH=745	0	96.78	GO:0000226 GO:0007020 GO:0009909 GO:0016570 GO:0040007 GO:0043622 GO:0048449	cortical microtubule organization; floral organ formation; growth; histone modification; microtubule cytoskeleton organization; microtubule nucleation; regulation of flower development	GO:0005515 GO:0015631	protein binding; tubulin binding	GO:0000922 GO:0005739 GO:0005815 GO:0009506 GO:0045298	microtubule organizing center; mitochondrion; plasmodesma; spindle pole; tubulin complex	PF04130	Spc97 / Spc98 family	PTHR19302	GAMMA TUBULIN COMPLEX PROTEIN	KOG2065	Gamma-tubulin_ring_complex_protein
Glyma.02G018800	Not DE	Not DE	1.01856		1263 list	R1	Not DE	Not DE	Up		Glyma.02G018800	386	UniRef100_I1JBM2 Uncharacterized protein n=1 Tax=Glycine max RepID=I1JBM2_SOYBN	0	110.32	UniRef100_R9WNZ0 Polyamine oxidase n=1 Tax=Gossypium barbadense RepID=R9WNZ0_GOSBA	2e-164	62.68	AT5G13700.1|Symbols:ATPAO1, APAO, PAO1|polyamine oxidase 1|chr5:4420222-4422974 REVERSE LENGTH=472	2e-146	61.44	GO:0006598 GO:0055114	oxidation-reduction process; polyamine catabolic process	GO:0046592 GO:0050660	flavin adenine dinucleotide binding; polyamine oxidase activity	GO:0005739	mitochondrion	PF01593	Flavin containing amine oxidoreductase	PTHR10742	AMINE OXIDASE	KOG0029	Amine_oxidase
Glyma.02G019100	1.0697	1.75719	1.59924		6608 List	R8	Up	Up	Up		Glyma.02G019100	296	UniRef100_I1JBM6 Uncharacterized protein n=1 Tax=Glycine max RepID=I1JBM6_SOYBN	0	100	UniRef100_G7KB59 Homeobox-leucine zipper protein n=1 Tax=Medicago truncatula RepID=G7KB59_MEDTR	9e-157	101.77	AT1G69780.1|Symbols:ATHB13|Homeobox-leucine zipper protein family|chr1:26259166-26260465 FORWARD LENGTH=294	1e-120	98.98	GO:0006355 GO:0009744 GO:0009965 GO:0048826	cotyledon morphogenesis; leaf morphogenesis; regulation of transcription, DNA-dependent; response to sucrose stimulus	GO:0000976 GO:0003677 GO:0003700 GO:0043565	DNA binding; sequence-specific DNA binding; sequence-specific DNA binding transcription factor activity; transcription regulatory region sequence-specific DNA binding	GO:0005634	nucleus	PF02183 PF00046	Homeobox associated leucine zipper; Homeobox domain	PTHR24326	FAMILY NOT NAMED	KOG0483	Transcription_factor_HEX,_contains_HOX_and_HALZ_domains
Glyma.02G019200	2.4814	1.46708	1.24271		6608 List	R8	Up	Up	Up		Glyma.02G019200	192	UniRef100_I1JBN0 Uncharacterized protein n=1 Tax=Glycine max RepID=I1JBN0_SOYBN	4e-135	100	UniRef100_G7KB58 Putativ eribonuclease P n=1 Tax=Medicago truncatula RepID=G7KB58_MEDTR	2e-82	94.97	AT1G14345.1|Symbols:|NAD(P)-linked oxidoreductase superfamily protein|chr1:4899176-4899766 FORWARD LENGTH=196	4e-76	93.37	GO:0006098 GO:0010207 GO:0019288	isopentenyl diphosphate biosynthetic process, mevalonate-independent pathway; pentose-phosphate shunt; photosystem II assembly	NA	NA	GO:0009507 GO:0009534 GO:0009535 GO:0016020	chloroplast; chloroplast thylakoid; chloroplast thylakoid membrane; membrane	NA	NA	PTHR25005	No Available Panther Description	NA	NA
Glyma.02G019300	Not DE	1.37346	1.26874		1889 list	R6	Not DE	Up	Up		Glyma.02G019300	473	UniRef100_I1JBN1 Uncharacterized protein n=1 Tax=Glycine max RepID=I1JBN1_SOYBN	0	100	UniRef100_D9ZJ68 MYB domain class transcription factor n=1 Tax=Malus domestica RepID=D9ZJ68_MALDO	0	97.65	AT2G02820.2|Symbols:MYB88|myb domain protein 88|chr2:804716-807139 REVERSE LENGTH=484	5e-178	94.01	GO:0006355 GO:0010052	guard cell differentiation; regulation of transcription, DNA-dependent	GO:0003677 GO:0003700	DNA binding; sequence-specific DNA binding transcription factor activity	GO:0005634	nucleus	PF00249	Myb-like DNA-binding domain	PTHR10641	MYB-LIKE DNA-BINDING PROTEIN MYB	KOG0048	Transcription_factor,_Myb_superfamily
Glyma.02G019400	-3.79115	-3.27998	-3.1006		6608 List	R9	Down	Down	Down		Glyma.02G019400	331	UniRef100_I1JBN2 Uncharacterized protein n=1 Tax=Glycine max RepID=I1JBN2_SOYBN	0	100	UniRef100_Q2HTW1 Solute carrier family protein n=2 Tax=Medicago truncatula RepID=Q2HTW1_MEDTR	0	95.48	AT1G14360.1|Symbols:ATUTR3, UTR3|UDP-galactose transporter 3|chr1:4911362-4913029 REVERSE LENGTH=331	0	99.4	GO:0006457 GO:0009408 GO:0009553 GO:0009555 GO:0009627 GO:0009644 GO:0030968 GO:0034976 GO:0042542 GO:0055085	embryo sac development; endoplasmic reticulum unfolded protein response; pollen development; protein folding; response to endoplasmic reticulum stress; response to heat; response to high light intensity; response to hydrogen peroxide; systemic acquired resistance; transmembrane transport	GO:0005460 GO:0015165	UDP-glucose transmembrane transporter activity; pyrimidine nucleotide-sugar transmembrane transporter activity	GO:0030173 GO:0030176	integral to Golgi membrane; integral to endoplasmic reticulum membrane	PF08449	UAA transporter family	PTHR10778	SOLUTE CARRIER FAMILY 35 MEMBER B	KOG1581	UDP-galactose_transporter_related_protein
Glyma.02G019600	3.58171	3.50398	3.09736		6608 List	R8	Up	Up	Up		Glyma.02G019600	235	UniRef100_I1JBN4 Uncharacterized protein n=1 Tax=Glycine max RepID=I1JBN4_SOYBN	3e-172	100	UniRef100_B9GGX3 SOUL heme-binding family protein n=1 Tax=Populus trichocarpa RepID=B9GGX3_POPTR	2e-104	87.61	AT1G17100.1|Symbols:|SOUL heme-binding family protein|chr1:5844766-5845539 FORWARD LENGTH=232	3e-95	84.05	GO:0008150 GO:0019761	biological process; glucosinolate biosynthetic process	NA	NA	GO:0005773 GO:0005774 GO:0009507	chloroplast; vacuolar membrane; vacuole	PF04832	SOUL heme-binding protein	PTHR11220	HEME-BINDING PROTEIN-RELATED	NA	NA
Glyma.02G019800	1.66196	1.54385	1.32306		6608 List	R8	Up	Up	Up		Glyma.02G019800	744	UniRef100_I1JBN6 Uncharacterized protein n=1 Tax=Glycine max RepID=I1JBN6_SOYBN	0	100	UniRef100_U5GNC1 Leucine-rich repeat transmembrane protein kinase n=1 Tax=Populus trichocarpa RepID=U5GNC1_POPTR	0	97.31	AT1G14390.1|Symbols:|Leucine-rich repeat protein kinase family protein|chr1:4924277-4926794 FORWARD LENGTH=747	0	95.05	GO:0006468 GO:0007169	protein phosphorylation; transmembrane receptor protein tyrosine kinase signaling pathway	GO:0004672 GO:0004674 GO:0004713 GO:0005524 GO:0016772	ATP binding; protein kinase activity; protein serine/threonine kinase activity; protein tyrosine kinase activity; transferase activity, transferring phosphorus-containing groups	GO:0005886	plasma membrane	PF07714 PF00560	Protein tyrosine kinase; Leucine Rich Repeat	PTHR24420	LEUCINE-RICH REPEAT RECEPTOR-LIKE PROTEIN KINASE	KOG1187	Serine/threonine_protein_kinase
[truncated: 10,096 more rows]
