# Supplementary material for: Gene Expression Responses to Sequential Nutrient Deficiency Stresses in Soybean
Source: Int J Mol Sci. 2021 Jan 27;22(3):1252. doi: 10.3390/ijms22031252 (PMC7866191; doi:10.3390/ijms22031252)
Supplement: Supplementary file 1 [file ijms-22-01252-s001.zip › O'Rourke_V2_Supplementary File 1/Table S4.xlsx]

## Sheet: Table S4 896DEGs Conserve L&R
Supplementary File 1 Table S4: 896 genes differentially expressed in both roots and leaves. Genes Unique to -Fe-Pi are denoted in Column B
Gmax 2.0 Primary Protein ID (1)	110 Unique to -Fe-Pi	Leaf -Fe-Fe logFC	Leaf -Pi-Pi logFC	Leaf -Fe-Pi logFC	Root -Fe-Fe logFC	Root -Pi-Pi logFC	Root -Fe-Pi logFC	Leaf -Fe-Fe	Leaf -Pi-Pi	Leaf -Fe-Pi	Root -Fe-Fe	Root -Pi-Pi	Root -Fe-Pi		GlymaID	Protein Length (AA)	Top Uniref100 BLASTP Hit (2)	E-value (E&lt;10-6)	% Coverage	Top Descriptive Uniref100 BLASTP Hit (3)	E-value (E&lt;10-6)	% Coverage	Top Arabidopsis (TAIR10) BLASTP Hit (4)	E-value (E&lt;10-6)	Coverage	Gene Ontology Biological Process IDs (5)	Gene Ontology Biological Process Descriptions	Gene Ontology Molecular Function IDs (6)	Gene Ontology Molecular Function Descriptions	Gene Ontology Cellular Component IDs (7)	Gene Ontology Cellular Component Descriptions	PFAM IDs (8)	PFAM_Descriptions	Panther IDs (9)	Panther_Descriptions	KOG IDs (10)	KOG_Desctiptions
Glyma.01G008500		Not DE	Not DE	1.1321	1.51397	1.45455	1.40615	Not DE	Not DE	Up	Up	Up	Up		Glyma.01G008500	592	UniRef100_I1J4J6 Malic enzyme n=1 Tax=Glycine max RepID=I1J4J6_SOYBN	0	100	UniRef100_I1J4J6 Malic enzyme n=1 Tax=Glycine max RepID=I1J4J6_SOYBN	0	100	AT1G79750.1|Symbols:ATNADP-ME4, NADP-ME4|NADP-malic enzyme 4|chr1:30007655-30011179 REVERSE LENGTH=646	0	89.63	GO:0006094 GO:0006108 GO:0006633 GO:0007010 GO:0009793 GO:0009845 GO:0010498 GO:0051289 GO:0055114	cytoskeleton organization; embryo development ending in seed dormancy; fatty acid biosynthetic process; gluconeogenesis; malate metabolic process; oxidation-reduction process; proteasomal protein catabolic process; protein homotetramerization; seed germination	GO:0000166 GO:0004470 GO:0004473 GO:0008270 GO:0016491 GO:0016616 GO:0016619 GO:0016652 GO:0042803 GO:0046872 GO:0050897 GO:0051287	NAD binding; cobalt ion binding; malate dehydrogenase (oxaloacetate-decarboxylating) (NADP+) activity; malate dehydrogenase (oxaloacetate-decarboxylating) activity; malic enzyme activity; metal ion binding; nucleotide binding; oxidoreductase activity; oxidoreductase activity, acting on NAD(P)H, NAD(P) as acceptor; oxidoreductase activity, acting on the CH-OH group of donors, NAD or NADP as accept…	GO:0009507	chloroplast	PF00390 PF03949	Malic enzyme, N-terminal domain; Malic enzyme, NAD binding domain	PTHR23406	MALIC ENZYME-RELATED	KOG1257	NADP+-dependent_malic_enzyme
Glyma.01G014100		Not DE	Not DE	1.94213	2.29576	2.20298	2.6384	Not DE	Not DE	Up	Up	Up	Up		Glyma.01G014100	408	UniRef100_K7K181 Uncharacterized protein n=1 Tax=Glycine max RepID=K7K181_SOYBN	0	100	UniRef100_G7KCB2 Abhydrolase domain-containing protein FAM108C1 n=1 Tax=Medicago truncatula RepID=G7KCB2_MEDTR	0	100.75	AT1G32190.1|Symbols:|alpha/beta-Hydrolases superfamily protein|chr1:11593059-11595731 REVERSE LENGTH=422	2e-167	83.65	GO:0006499 GO:0009855 GO:0009944 GO:0010014 GO:0010075	N-terminal protein myristoylation; determination of bilateral symmetry; meristem initiation; polarity specification of adaxial/abaxial axis; regulation of meristem growth	GO:0016787	hydrolase activity	GO:0005576 GO:0005886	extracellular region; plasma membrane	PF02230	Phospholipase/Carboxylesterase	PTHR12277	UNCHARACTERIZED	KOG1552	Predicted_alpha/beta_hydrolase
Glyma.01G020900		Not DE	Not DE	1.20261	1.48671	Not DE	1.35231	Not DE	Not DE	Up	Up	Not DE	Up		Glyma.01G020900	363	UniRef100_C6THI3 Uncharacterized protein n=1 Tax=Glycine max RepID=C6THI3_SOYBN	0	100	UniRef100_B9IIG5 Cinnamyl-alcohol dehydrogenase family protein n=1 Tax=Populus trichocarpa RepID=B9IIG5_POPTR	0	99.45	AT4G37980.1|Symbols:ELI3-1, ELI3, ATCAD7, CAD7|elicitor-activated gene 3-1|chr4:17852670-17854302 FORWARD LENGTH=357	5e-177	98.04	GO:0009617 GO:0009626 GO:0009809 GO:0055114	lignin biosynthetic process; oxidation-reduction process; plant-type hypersensitive response; response to bacterium	GO:0000166 GO:0008270 GO:0016491 GO:0016747 GO:0045551	cinnamyl-alcohol dehydrogenase activity; nucleotide binding; oxidoreductase activity; transferase activity, transferring acyl groups other than amino-acyl groups; zinc ion binding	GO:0005737	cytoplasm	PF08240 PF00107	Alcohol dehydrogenase GroES-like domain; Zinc-binding dehydrogenase	PTHR11695	ALCOHOL DEHYDROGENASE RELATED	KOG0023	Alcohol_dehydrogenase,_class_V
Glyma.01G024000		Not DE	Not DE	1.90605	1.56113	2.0833	1.10089	Not DE	Not DE	Up	Up	Up	Up		Glyma.01G024000	318	UniRef100_I1J520 Uncharacterized protein n=1 Tax=Glycine max RepID=I1J520_SOYBN	0	100	UniRef100_G7JXQ1 Mitochondrial 2-oxoglutarate/malate carrier protein n=1 Tax=Medicago truncatula RepID=G7JXQ1_MEDTR	0	98.45	AT2G22500.1|Symbols:UCP5, ATPUMP5, DIC1|uncoupling protein 5|chr2:9563531-9564472 REVERSE LENGTH=313	6e-168	101.28	GO:0006810 GO:0006839 GO:0010200 GO:0015992	mitochondrial transport; proton transport; response to chitin; transport	GO:0005310 GO:0017077	dicarboxylic acid transmembrane transporter activity; oxidative phosphorylation uncoupler activity	GO:0005739 GO:0005743 GO:0031966	mitochondrial inner membrane; mitochondrial membrane; mitochondrion	PF00153	Mitochondrial carrier protein	PTHR24089	FAMILY NOT NAMED	KOG0759	Mitochondrial_oxoglutarate/malate_carrier_proteins
Glyma.01G025800	x	Not DE	Not DE	-1.45087	Not DE	Not DE	-1.08728	Not DE	Not DE	Down	Not DE	Not DE	Down		Glyma.01G025800	232	UniRef100_I1J535 Uncharacterized protein n=1 Tax=Glycine max RepID=I1J535_SOYBN	1e-165	100	UniRef100_B9HLQ7 Octicosapeptide/Phox/Bem1p domain-containing family protein n=1 Tax=Populus trichocarpa RepID=B9HLQ7_POPTR	3e-47	110.99	AT3G26510.4|Symbols:|Octicosapeptide/Phox/Bem1p family protein|chr3:9711886-9712588 REVERSE LENGTH=196	2e-47	55.1	GO:0008150	biological process	GO:0005515	protein binding	GO:0005634	nucleus	PF00564	PB1 domain	NA	NA	NA	NA
Glyma.01G032000		Not DE	Not DE	1.27206	2.02896	2.64475	2.68418	Not DE	Not DE	Up	Up	Up	Up		Glyma.01G032000	508	UniRef100_I1J5A9 Uncharacterized protein n=1 Tax=Glycine max RepID=I1J5A9_SOYBN	0	100	UniRef100_B9HJT0 NHL repeat-containing family protein n=1 Tax=Populus trichocarpa RepID=B9HJT0_POPTR	0	102.63	AT1G70280.2|Symbols:|NHL domain-containing protein|chr1:26466086-26468471 REVERSE LENGTH=509	0	90.77	GO:0000394 GO:0008150 GO:0009086	RNA splicing, via endonucleolytic cleavage and ligation; biological process; methionine biosynthetic process	GO:0003674	molecular function	GO:0005576 GO:0005634	extracellular region; nucleus	PF01436	NHL repeat	PTHR13833	FAMILY NOT NAMED	NA	NA
Glyma.01G034900		Not DE	Not DE	2.2218	2.47417	1.80395	2.8805	Not DE	Not DE	Up	Up	Up	Up		Glyma.01G034900	438	UniRef100_K7K1K6 Uncharacterized protein n=1 Tax=Glycine max RepID=K7K1K6_SOYBN	0	100	UniRef100_O04523 Protein ALTERED XYLOGLUCAN 4 n=1 Tax=Arabidopsis thaliana RepID=TBL27_ARATH	1e-147	84.62	AT1G70230.1|Symbols:TBL27|TRICHOME BIREFRINGENCE-LIKE 27|chr1:26450389-26451724 FORWARD LENGTH=416	1e-150	84.62	GO:0010167 GO:0010411 GO:0015706	nitrate transport; response to nitrate; xyloglucan metabolic process	NA	NA	GO:0005634 GO:0005794	Golgi apparatus; nucleus	PF03005	PF03005	PTHR13533	FAMILY NOT NAMED	NA	NA
Glyma.01G040900		Not DE	Not DE	-1.51815	-2.98638	-3.21448	-4.08335	Not DE	Not DE	Down	Down	Down	Down		Glyma.01G040900	1033	UniRef100_K7K1P9 Uncharacterized protein n=1 Tax=Glycine max RepID=K7K1P9_SOYBN	0	100	UniRef100_U5FLI1 RNA helicase family protein n=1 Tax=Populus trichocarpa RepID=U5FLI1_POPTR	0	97.35	AT1G32490.1|Symbols:EMB2733, ESP3|RNA helicase family protein|chr1:11742356-11749286 REVERSE LENGTH=1044	0	98.37	GO:0006306 GO:0006342 GO:0007267 GO:0008380 GO:0009616 GO:0009793 GO:0010267 GO:0035194 GO:0035196	DNA methylation; RNA splicing; cell-cell signaling; chromatin silencing; embryo development ending in seed dormancy; posttranscriptional gene silencing by RNA; production of miRNAs involved in gene silencing by miRNA; production of ta-siRNAs involved in RNA interference; virus induced gene silencing	GO:0003676 GO:0004004 GO:0004386 GO:0005524 GO:0008026	ATP-dependent RNA helicase activity; ATP-dependent helicase activity; ATP binding; helicase activity; nucleic acid binding	GO:0005634 GO:0016020	membrane; nucleus	PF00271 PF04408 PF07717 PF00270	Helicase conserved C-terminal domain; Helicase associated domain (HA2); Oligonucleotide/oligosaccharide-binding (OB)-fold; DEAD/DEAH box helicase	PTHR18934	ATP-DEPENDENT RNA HELICASE	KOG0923	mRNA_splicing_factor_ATP-dependent_RNA_helicase
Glyma.01G041400		Not DE	Not DE	1.84842	Not DE	1.87208	1.54225	Not DE	Not DE	Up	Not DE	Up	Up		Glyma.01G041400	621	UniRef100_I1J5J6 Uncharacterized protein n=1 Tax=Glycine max RepID=I1J5J6_SOYBN	0	100	UniRef100_G7K9P5 Peptide transporter PTR1 n=1 Tax=Medicago truncatula RepID=G7K9P5_MEDTR	0	98.36	AT1G69870.1|Symbols:NRT1.7|nitrate transporter 1.7|chr1:26316208-26320097 FORWARD LENGTH=620	0	91.29	GO:0006857 GO:0015706 GO:0019761 GO:0080055	glucosinolate biosynthetic process; low affinity nitrate transport; nitrate transport; oligopeptide transport	GO:0005215 GO:0080054	low affinity nitrate transmembrane transporter activity; transporter activity	GO:0005886 GO:0016020	membrane; plasma membrane	PF00854	POT family	PTHR11654	OLIGOPEPTIDE TRANSPORTER-RELATED	KOG1237	H+/oligopeptide_symporter
Glyma.01G044600		Not DE	Not DE	1.76999	2.10007	2.81251	3.00857	Not DE	Not DE	Up	Up	Up	Up		Glyma.01G044600	292	UniRef100_UPI0003DED812 PREDICTED: uncharacterized protein LOC100814080 isoform X2 n=1 Tax=Glycine max RepID=UPI0003DED812	0	100	UniRef100_D9ZJ08 HD domain class transcription factor n=1 Tax=Malus domestica RepID=D9ZJ08_MALDO	9e-157	100.35	AT1G69780.1|Symbols:ATHB13|Homeobox-leucine zipper protein family|chr1:26259166-26260465 FORWARD LENGTH=294	3e-122	97.62	GO:0006355 GO:0009744 GO:0009965 GO:0048826	cotyledon morphogenesis; leaf morphogenesis; regulation of transcription, DNA-dependent; response to sucrose stimulus	GO:0000976 GO:0003677 GO:0003700 GO:0043565	DNA binding; sequence-specific DNA binding; sequence-specific DNA binding transcription factor activity; transcription regulatory region sequence-specific DNA binding	GO:0005634	nucleus	PF02183 PF00046	Homeobox associated leucine zipper; Homeobox domain	PTHR24326	FAMILY NOT NAMED	KOG0483	Transcription_factor_HEX,_contains_HOX_and_HALZ_domains
Glyma.01G092300		Not DE	Not DE	2.10829	Not DE	1.05297	1.35817	Not DE	Not DE	Up	Not DE	Up	Up		Glyma.01G092300	275	UniRef100_I1J6T7 Uncharacterized protein n=1 Tax=Glycine max RepID=I1J6T7_SOYBN	9e-168	100	NA	NA	NA	NA	NA	NA	NA	NA	NA	NA	NA	NA	NA	NA	NA	NA	NA	NA
Glyma.01G096000		Not DE	Not DE	-1.29596	Not DE	-1.31553	-1.05713	Not DE	Not DE	Down	Not DE	Down	Down		Glyma.01G096000	211	UniRef100_I1J6B7 Uncharacterized protein n=1 Tax=Glycine max RepID=I1J6B7_SOYBN	7e-156	100	UniRef100_I0B672 PLATZ n=1 Tax=Gossypium hirsutum RepID=I0B672_GOSHI	7e-121	98.13	AT4G17900.1|Symbols:|PLATZ transcription factor family protein|chr4:9946046-9947697 FORWARD LENGTH=227	3e-106	89.87	GO:0008150	biological process	NA	NA	GO:0005739	mitochondrion	PF04640	PLATZ transcription factor	NA	NA	NA	NA
Glyma.01G098400		Not DE	Not DE	1.76306	1.17015	Not DE	1.02418	Not DE	Not DE	Up	Up	Not DE	Up		Glyma.01G098400	414	UniRef100_I1J6W7 Uncharacterized protein n=1 Tax=Glycine max RepID=I1J6W7_SOYBN	0	100	UniRef100_C6ZRU1 Protein kinase n=1 Tax=Glycine max RepID=C6ZRU1_SOYBN	0	100.24	AT2G28930.3|Symbols:APK1B, PK1B|protein kinase 1B|chr2:12424551-12426565 FORWARD LENGTH=415	0	99.28	GO:0006468 GO:0006499	N-terminal protein myristoylation; protein phosphorylation	GO:0004672 GO:0004674 GO:0004713 GO:0005524 GO:0016301 GO:0016772	ATP binding; kinase activity; protein kinase activity; protein serine/threonine kinase activity; protein tyrosine kinase activity; transferase activity, transferring phosphorus-containing groups	GO:0005886 GO:0009507	chloroplast; plasma membrane	PF00069	Protein kinase domain	PTHR24420	LEUCINE-RICH REPEAT RECEPTOR-LIKE PROTEIN KINASE	KOG1187	Serine/threonine_protein_kinase
Glyma.01G108700		Not DE	Not DE	1.37097	-2.93271	-2.46458	-2.92131	Not DE	Not DE	Up	Down	Down	Down		Glyma.01G108700	181	UniRef100_I1J747 Uncharacterized protein n=1 Tax=Glycine max RepID=I1J747_SOYBN	2e-126	100	UniRef100_Q9FXS6 NtEIG-E80 protein n=1 Tax=Nicotiana tabacum RepID=Q9FXS6_TOBAC	2e-73	101.71	AT3G54040.1|Symbols:|PAR1 protein|chr3:20014032-20015299 REVERSE LENGTH=183	8e-67	98.36	GO:0000041 GO:0008150	biological process; transition metal ion transport	GO:0003674	molecular function	GO:0009507	chloroplast	PF06521	PAR1 protein	NA	NA	NA	NA
Glyma.01G112600	x	Not DE	Not DE	1.50501	Not DE	Not DE	1.36459	Not DE	Not DE	Up	Not DE	Not DE	Up		Glyma.01G112600	558	UniRef100_I1J783 Uncharacterized protein n=1 Tax=Glycine max RepID=I1J783_SOYBN	0	100	UniRef100_G7JMZ0 Laccase 1a n=1 Tax=Medicago truncatula RepID=G7JMZ0_MEDTR	0	99.28	AT2G38080.1|Symbols:IRX12, LAC4, ATLMCO4, LMCO4|Laccase/Diphenol oxidase family protein|chr2:15934540-15937352 FORWARD LENGTH=558	0	99.82	GO:0009809 GO:0009834 GO:0010413 GO:0045492 GO:0046274 GO:0055114	glucuronoxylan metabolic process; lignin biosynthetic process; lignin catabolic process; oxidation-reduction process; secondary cell wall biogenesis; xylan biosynthetic process	GO:0005507 GO:0016491 GO:0052716	copper ion binding; hydroquinone:oxygen oxidoreductase activity; oxidoreductase activity	GO:0005576 GO:0048046	apoplast; extracellular region	PF00394 PF07731 PF07732	Multicopper oxidase; Multicopper oxidase; Multicopper oxidase	PTHR11709	MULTI-COPPER OXIDASE	KOG1263	Multicopper_oxidases
Glyma.01G114000		Not DE	Not DE	1.48701	1.0437	2.06841	2.55613	Not DE	Not DE	Up	Up	Up	Up		Glyma.01G114000	484	UniRef100_I1JLI6 Uncharacterized protein n=1 Tax=Glycine max RepID=I1JLI6_SOYBN	0	100	UniRef100_Q9FEL7 Auxin transporter-like protein 2 n=2 Tax=Medicago truncatula RepID=LAX2_MEDTR	0	96.28	AT2G38120.1|Symbols:AUX1, WAV5, PIR1, MAP1|Transmembrane amino acid transporter family protein|chr2:15973493-15976792 FORWARD LENGTH=485	0	98.76	GO:0000271 GO:0001736 GO:0006865 GO:0006949 GO:0007155 GO:0007389 GO:0008361 GO:0009624 GO:0009723 GO:0009733 GO:0009825 GO:0009926 GO:0009932 GO:0009958 GO:0010015 GO:0010090 GO:0010218 GO:0010311 GO:0010817 GO:0040007 GO:0043481 GO:0045010 GO:0048765 GO:0048767 GO:0048829 GO:0071555	actin nucleation; amino acid transport; anthocyanin accumulation in tissues in response to UV light; auxin polar transport; cell adhesion; cell tip growth; cell wall organization; establishment of planar polarity; growth; lateral root formation; multidimensional cell growth; pattern specification process; polysaccharide biosynthetic process; positive gravitropism; regulation of cell size; regulat…	GO:0005215 GO:0010011 GO:0010328 GO:0015171	amino acid transmembrane transporter activity; auxin binding; auxin influx transmembrane transporter activity; transporter activity	GO:0005768 GO:0005794 GO:0005886 GO:0009986 GO:0016020	Golgi apparatus; cell surface; endosome; membrane; plasma membrane	PF01490	Transmembrane amino acid transporter protein	PTHR22950	AMINO ACID TRANSPORTER	KOG1303	Amino_acid_transporters
Glyma.01G115000		Not DE	Not DE	-1.03953	-1.03334	-1.28542	-1.10565	Not DE	Not DE	Down	Down	Down	Down		Glyma.01G115000	463	UniRef100_I1J7A3 Uncharacterized protein n=1 Tax=Glycine max RepID=I1J7A3_SOYBN	0	100	UniRef100_G7JN22 Alpha-amylase n=1 Tax=Medicago truncatula RepID=G7JN22_MEDTR	1e-161	87.31	AT5G01260.1|Symbols:|Carbohydrate-binding-like fold|chr5:105367-106488 FORWARD LENGTH=306	2e-39	64.71	GO:0005975 GO:0010264	carbohydrate metabolic process; myo-inositol hexakisphosphate biosynthetic process	GO:0003824 GO:0030246 GO:2001070	carbohydrate binding; catalytic activity; starch binding	GO:0005576	extracellular region	PF00686	Starch binding domain	PTHR10357	ALPHA-AMYLASE	NA	NA
Glyma.01G129100		Not DE	Not DE	2.8413	-1.19047	Not DE	-1.77241	Not DE	Not DE	Up	Down	Not DE	Down		Glyma.01G129100	199	UniRef100_C6T3J7 Uncharacterized protein n=1 Tax=Glycine max RepID=C6T3J7_SOYBN	6e-145	100	NA	NA	NA	AT5G01750.2|Symbols:|Protein of unknown function (DUF567)|chr5:290034-291109 FORWARD LENGTH=217	2e-93	88.94	GO:0006569 GO:0006995 GO:0008150 GO:0009684 GO:0030003 GO:0070838	biological process; cellular cation homeostasis; cellular response to nitrogen starvation; divalent metal ion transport; indoleacetic acid biosynthetic process; tryptophan catabolic process	GO:0003674	molecular function	GO:0009507	chloroplast	PF04525	Tubby C 2	NA	NA	NA	NA
Glyma.01G132500		Not DE	Not DE	2.0626	Not DE	3.04274	2.963	Not DE	Not DE	Up	Not DE	Up	Up		Glyma.01G132500	119	UniRef100_I1J7P1 Non-specific lipid-transfer protein n=1 Tax=Glycine max RepID=I1J7P1_SOYBN	2e-76	100	UniRef100_I1J7P1 Non-specific lipid-transfer protein n=1 Tax=Glycine max RepID=I1J7P1_SOYBN	2e-76	100	AT5G59310.1|Symbols:LTP4|lipid transfer protein 4|chr5:23925296-23925772 REVERSE LENGTH=112	8e-33	98.21	GO:0006869 GO:0009409 GO:0009414 GO:0009651 GO:0009737 GO:0042538	hyperosmotic salinity response; lipid transport; response to abscisic acid stimulus; response to cold; response to salt stress; response to water deprivation	GO:0008289	lipid binding	GO:0005576	extracellular region	PF00234	Protease inhibitor/seed storage/LTP family	NA	NA	NA	NA
Glyma.01G144500	x	Not DE	Not DE	1.69453	Not DE	Not DE	1.3144	Not DE	Not DE	Up	Not DE	Not DE	Up		Glyma.01G144500	899	UniRef100_K7K3V4 Uncharacterized protein n=1 Tax=Glycine max RepID=K7K3V4_SOYBN	0	100	UniRef100_G7L0A2 Armadillo repeat-containing kinesin-like protein n=1 Tax=Medicago truncatula RepID=G7L0A2_MEDTR	0	92.07	AT1G01950.1|Symbols:ARK2|armadillo repeat kinesin 2|chr1:325473-330403 FORWARD LENGTH=894	0	99.89	GO:0007018 GO:0048364	microtubule-based movement; root development	GO:0003777 GO:0005524	ATP binding; microtubule motor activity	NA	NA	PF00225 PF00514	Kinesin motor domain; Armadillo/beta-catenin-like repeat	PTHR24115	FAMILY NOT NAMED	KOG0240	Kinesin_(SMY1_subfamily)
Glyma.01G157000		Not DE	Not DE	1.38092	Not DE	1.05045	1.05346	Not DE	Not DE	Up	Not DE	Up	Up		Glyma.01G157000	575	UniRef100_I1J8A7 Uncharacterized protein n=1 Tax=Glycine max RepID=I1J8A7_SOYBN	0	100	UniRef100_G7K2L1 Leucine-rich repeat-containing protein n=1 Tax=Medicago truncatula RepID=G7K2L1_MEDTR	0	98.12	AT4G35470.1|Symbols:PIRL4|plant intracellular ras group-related LRR 4|chr4:16846531-16848448 FORWARD LENGTH=549	0	103.46	GO:0008150 GO:0009740 GO:0010162	biological process; gibberellic acid mediated signaling pathway; seed dormancy process	NA	NA	GO:0005634 GO:0005886	nucleus; plasma membrane	PF00560	Leucine Rich Repeat	PTHR23155	LEUCINE-RICH REPEAT-CONTAINING PROTEIN	KOG0617	Ras_suppressor_protein_(contains_leucine-rich_repeats)
Glyma.01G178700		Not DE	Not DE	2.54702	Not DE	1.31382	1.46347	Not DE	Not DE	Up	Not DE	Up	Up		Glyma.01G178700	352	UniRef100_I1J8Z3 Uncharacterized protein n=1 Tax=Glycine max RepID=I1J8Z3_SOYBN	0	100	UniRef100_D0ECQ6 Glycosyltransferase family GT8 protein n=1 Tax=Populus deltoides RepID=D0ECQ6_POPDE	0	89.5	AT3G50760.1|Symbols:GATL2|galacturonosyltransferase-like 2|chr3:18868074-18869099 FORWARD LENGTH=341	6e-178	97.65	GO:0009611 GO:0009620 GO:0009695 GO:0009753 GO:0016051	carbohydrate biosynthetic process; jasmonic acid biosynthetic process; response to fungus; response to jasmonic acid stimulus; response to wounding	GO:0016757 GO:0016758 GO:0047262	polygalacturonate 4-alpha-galacturonosyltransferase activity; transferase activity, transferring glycosyl groups; transferase activity, transferring hexosyl groups	GO:0005794	Golgi apparatus	PF01501	Glycosyl transferase family 8	PTHR13778	GLYCOSYLTRANSFERASE 8 DOMAIN-CONTAINING PROTEIN	NA	NA
Glyma.01G185400		Not DE	Not DE	-1.19984	2.01056	1.88834	1.82235	Not DE	Not DE	Down	Up	Up	Up		Glyma.01G185400	199	UniRef100_I1J960 Uncharacterized protein n=1 Tax=Glycine max RepID=I1J960_SOYBN	2e-142	100	UniRef100_Q6T2Z2 Cyclin-dependent kinase inhibitor 1;2 n=1 Tax=Glycine max RepID=Q6T2Z2_SOYBN	3e-141	100	AT1G49620.1|Symbols:KRP7, ICN6, ICK5|Cyclin-dependent kinase inhibitor family protein|chr1:18365692-18366559 REVERSE LENGTH=195	2e-17	23.59	GO:0000278 GO:0007050 GO:0010440 GO:0042023 GO:0045736	DNA endoreduplication; cell cycle arrest; mitotic cell cycle; negative regulation of cyclin-dependent protein serine/threonine kinase activity; stomatal lineage progression	GO:0004861 GO:0005515 GO:0030332	cyclin-dependent protein serine/threonine kinase inhibitor activity; cyclin binding; protein binding	GO:0001673 GO:0005634	male germ cell nucleus; nucleus	PF02234	Cyclin-dependent kinase inhibitor	PTHR10265	CYCLIN-DEPENDENT KINASE INHIBITOR 1	NA	NA
Glyma.01G186800		Not DE	Not DE	1.70056	2.10447	2.67991	2.78825	Not DE	Not DE	Up	Up	Up	Up		Glyma.01G186800	175	UniRef100_I1J975 Uncharacterized protein n=1 Tax=Glycine max RepID=I1J975_SOYBN	1e-124	100	UniRef100_Q9FHA6 Protein RALF-like 34 n=1 Tax=Arabidopsis thaliana RepID=RLF34_ARATH	2e-36	70.54	AT5G67070.1|Symbols:RALFL34|ralf-like 34|chr5:26768120-26768509 FORWARD LENGTH=129	2e-39	70.54	GO:0006949 GO:0007267	cell-cell signaling; syncytium formation	GO:0004871	signal transducer activity	GO:0005576 GO:0048046	apoplast; extracellular region	PF05498	Rapid ALkalinization Factor (RALF)	NA	NA	NA	NA
Glyma.01G190900		Not DE	Not DE	1.34012	Not DE	2.10453	2.05582	Not DE	Not DE	Up	Not DE	Up	Up		Glyma.01G190900	241	UniRef100_I1J9B6 Uncharacterized protein n=1 Tax=Glycine max RepID=I1J9B6_SOYBN	3e-143	100	UniRef100_Q9FPR2 Lysine-rich arabinogalactan protein 18 n=1 Tax=Arabidopsis thaliana RepID=AGP18_ARATH	6e-11	31.1	AT4G37450.1|Symbols:AGP18, ATAGP18|arabinogalactan protein _x0001_18|chr4:17605926-17606734 REVERSE LENGTH=209	7e-14	31.1	NA	NA	NA	NA	GO:0005886 GO:0031225	anchored to membrane; plasma membrane	NA	NA	NA	NA	NA	NA
Glyma.01G191300		Not DE	Not DE	2.03742	-1.15785	-2.2668	-1.66502	Not DE	Not DE	Up	Down	Down	Down		Glyma.01G191300	378	UniRef100_I1J9C1 Uncharacterized protein n=1 Tax=Glycine max RepID=I1J9C1_SOYBN	0	100	UniRef100_B9HMW4 Phosphatase 2C family protein n=1 Tax=Populus trichocarpa RepID=B9HMW4_POPTR	3e-178	98.43	AT4G33920.1|Symbols:|Protein phosphatase 2C family protein|chr4:16260876-16262703 FORWARD LENGTH=380	5e-177	98.95	GO:0006470 GO:0006612 GO:0006944 GO:0010200 GO:0010363 GO:0030968 GO:0043069 GO:0052542	cellular membrane fusion; defense response by callose deposition; endoplasmic reticulum unfolded protein response; negative regulation of programmed cell death; protein dephosphorylation; protein targeting to membrane; regulation of plant-type hypersensitive response; response to chitin	GO:0003824 GO:0004722	catalytic activity; protein serine/threonine phosphatase activity	NA	NA	PF00481	Protein phosphatase 2C	PTHR13832	PROTEIN PHOSPHATASE 2C	KOG0700	Protein_phosphatase_2C/pyruvate_dehydrogenase_(lipoamide)_phosphatase
Glyma.01G192500		Not DE	Not DE	1.57008	1.26148	1.72019	1.8707	Not DE	Not DE	Up	Up	Up	Up		Glyma.01G192500	329	UniRef100_I1J9D2 Uncharacterized protein n=1 Tax=Glycine max RepID=I1J9D2_SOYBN	0	100	UniRef100_G7IU06 Peroxidase n=1 Tax=Medicago truncatula RepID=G7IU06_MEDTR	0	100	AT4G37530.1|Symbols:|Peroxidase superfamily protein|chr4:17634786-17636082 FORWARD LENGTH=329	2e-159	92.4	GO:0006979 GO:0009651 GO:0055114	oxidation-reduction process; response to oxidative stress; response to salt stress	GO:0004601 GO:0005515 GO:0020037	heme binding; peroxidase activity; protein binding	GO:0005576	extracellular region	PF00141	Peroxidase	NA	NA	NA	NA
Glyma.01G195000		Not DE	Not DE	1.97326	Not DE	1.13746	1.04027	Not DE	Not DE	Up	Not DE	Up	Up		Glyma.01G195000	450	UniRef100_I1J9F9 Uncharacterized protein n=1 Tax=Glycine max RepID=I1J9F9_SOYBN	0	100	UniRef100_G7K2G3 Galactomannan galactosyltransferase n=1 Tax=Medicago truncatula RepID=G7K2G3_MEDTR	0	100.45	AT2G22900.1|Symbols:|Galactosyl transferase GMA12/MNN10 family protein|chr2:9744359-9746193 REVERSE LENGTH=449	0	99.55	NA	NA	GO:0016740 GO:0016757 GO:0016758	transferase activity; transferase activity, transferring glycosyl groups; transferase activity, transferring hexosyl groups	GO:0005768 GO:0005794 GO:0005802 GO:0016021	Golgi apparatus; endosome; integral to membrane; trans-Golgi network	PF05637	galactosyl transferase GMA12/MNN10 family	NA	NA	KOG4748	Subunit_of_Golgi_mannosyltransferase_complex
Glyma.01G204800		Not DE	Not DE	-4.01826	-4.61249	-4.36149	-5.06149	Not DE	Not DE	Down	Down	Down	Down		Glyma.01G204800	252	UniRef100_I1J9Q9 Uncharacterized protein n=2 Tax=Glycine max RepID=I1J9Q9_SOYBN	0	100	UniRef100_O23547 Expansin-like B1 n=2 Tax=Arabidopsis thaliana RepID=EXLB1_ARATH	4e-107	96.8	AT4G17030.1|Symbols:ATEXLB1, EXPR, AT-EXPR, ATEXPR1, ATHEXP BETA 3.1, EXLB1|expansin-like B1|chr4:9581817-9583181 REVERSE LENGTH=250	5e-110	96.8	GO:0009826 GO:0009828 GO:0019953	plant-type cell wall loosening; sexual reproduction; unidimensional cell growth	NA	NA	GO:0005576	extracellular region	PF01357 PF03330	Pollen allergen; Rare lipoprotein A (RlpA)-like double-psi beta-barrel	NA	NA	NA	NA
Glyma.01G210800		1.32344	1.876	2.02862	Not DE	1.32718	1.43866	Up	Up	Up	Not DE	Up	Up		Glyma.01G210800	176	UniRef100_C6T2K0 Uncharacterized protein n=1 Tax=Glycine max RepID=C6T2K0_SOYBN	2e-121	100	UniRef100_G7JW03 Adenine phosphoribosyltransferase-like protein n=2 Tax=Medicago truncatula RepID=G7JW03_MEDTR	4e-108	94.09	AT4G22570.1|Symbols:APT3|adenine phosphoribosyl transferase 3|chr4:11882310-11885250 REVERSE LENGTH=183	1e-98	93.99	GO:0006168 GO:0009116	adenine salvage; nucleoside metabolic process	GO:0003999	adenine phosphoribosyltransferase activity	GO:0005737 GO:0005829	cytoplasm; cytosol	PF00156	Phosphoribosyl transferase domain	PTHR11776	ADENINE PHOSPHORIBOSYLTRANSFERASE	KOG1712	Adenine_phosphoribosyl_transferases
Glyma.01G215400		Not DE	Not DE	1.33812	Not DE	1.14592	1.52997	Not DE	Not DE	Up	Not DE	Up	Up		Glyma.01G215400	279	UniRef100_K7K549 Uncharacterized protein n=1 Tax=Glycine max RepID=K7K549_SOYBN	0	100	UniRef100_D2WK23 UDP-L-rhamnose synthase n=1 Tax=Gossypium hirsutum RepID=D2WK23_GOSHI	2e-170	92	AT1G63000.1|Symbols:NRS/ER, UER1|nucleotide-rhamnose synthase/epimerase-reductase|chr1:23342510-23343859 FORWARD LENGTH=301	8e-167	91.69	GO:0010253 GO:0019305 GO:0045226	UDP-rhamnose biosynthetic process; dTDP-rhamnose biosynthetic process; extracellular polysaccharide biosynthetic process	GO:0000166 GO:0008830 GO:0008831 GO:0010489 GO:0010490	UDP-4-keto-6-deoxy-glucose-3,5-epimerase activity; UDP-4-keto-rhamnose-4-keto-reductase activity; dTDP-4-dehydrorhamnose 3,5-epimerase activity; dTDP-4-dehydrorhamnose reductase activity; nucleotide binding	GO:0005829 GO:0005886 GO:0009506 GO:0048046	apoplast; cytosol; plasma membrane; plasmodesma	PF04321	RmlD substrate binding domain	PTHR10366	NAD DEPENDENT EPIMERASE/DEHYDRATASE	NA	NA
Glyma.01G219400		Not DE	Not DE	1.84122	-3.28635	-2.12868	-1.81559	Not DE	Not DE	Up	Down	Down	Down		Glyma.01G219400	168	UniRef100_C6SZX7 Glutathione peroxidase n=1 Tax=Glycine max RepID=C6SZX7_SOYBN	4e-118	100	UniRef100_C6SZX7 Glutathione peroxidase n=1 Tax=Glycine max RepID=C6SZX7_SOYBN	4e-118	100	AT4G11600.1|Symbols:ATGPX6, PHGPX, LSC803, GPX6|glutathione peroxidase 6|chr4:7010021-7011330 REVERSE LENGTH=232	2e-103	71.12	GO:0006333 GO:0006979 GO:0007623 GO:0009407 GO:0009651 GO:0046686 GO:0055114	chromatin assembly or disassembly; circadian rhythm; oxidation-reduction process; response to cadmium ion; response to oxidative stress; response to salt stress; toxin catabolic process	GO:0004602	glutathione peroxidase activity	GO:0005739 GO:0005829 GO:0005886 GO:0009507 GO:0048046	apoplast; chloroplast; cytosol; mitochondrion; plasma membrane	PF00255	Glutathione peroxidase	PTHR11592	GLUTATHIONE PEROXIDASE	KOG1651	Glutathione_peroxidase
Glyma.01G224500		Not DE	Not DE	2.00022	-1.06859	-1.88164	-1.62901	Not DE	Not DE	Up	Down	Down	Down		Glyma.01G224500	442	UniRef100_I1JAC4 Uncharacterized protein n=1 Tax=Glycine max RepID=I1JAC4_SOYBN	0	100	UniRef100_T2DMR0 Lysine histidine transporter 1-like protein n=1 Tax=Phaseolus vulgaris RepID=T2DMR0_PHAVU	0	96.68	AT5G41800.1|Symbols:|Transmembrane amino acid transporter family protein|chr5:16733842-16735888 FORWARD LENGTH=452	0	96.68	GO:0006865 GO:0015824	amino acid transport; proline transport	GO:0015171	amino acid transmembrane transporter activity	GO:0005886 GO:0016020	membrane; plasma membrane	PF01490	Transmembrane amino acid transporter protein	PTHR22950	AMINO ACID TRANSPORTER	KOG1303	Amino_acid_transporters
Glyma.01G226000		Not DE	Not DE	1.30493	Not DE	1.05645	1.15054	Not DE	Not DE	Up	Not DE	Up	Up		Glyma.01G226000	358	UniRef100_I1JAE7 Uncharacterized protein n=2 Tax=Glycine max RepID=I1JAE7_SOYBN	0	100	UniRef100_F1AM72 Triacylglycerol lipase 3 n=2 Tax=Arachis hypogaea RepID=F1AM72_ARAHY	0	100.29	AT4G10955.2|Symbols:|alpha/beta-Hydrolases superfamily protein|chr4:6713778-6715372 REVERSE LENGTH=350	4e-158	98.29	GO:0006629	lipid metabolic process	GO:0004806	triglyceride lipase activity	GO:0005634	nucleus	PF01764	Lipase (class 3)	NA	NA	NA	NA
Glyma.01G232400		Not DE	Not DE	1.46957	-1.57711	Not DE	-1.21903	Not DE	Not DE	Up	Down	Not DE	Down		Glyma.01G232400	556	UniRef100_I1JAM0 Uncharacterized protein n=1 Tax=Glycine max RepID=I1JAM0_SOYBN	0	100	UniRef100_P31687 4-coumarate--CoA ligase 2 n=1 Tax=Glycine max RepID=4CL2_SOYBN	0	98.75	AT1G65060.1|Symbols:4CL3|4-coumarate:CoA ligase 3|chr1:24167385-24171457 REVERSE LENGTH=561	0	97.5	GO:0008152 GO:0009411 GO:0009698 GO:0009718 GO:0009744 GO:0009813 GO:0010224 GO:0010584	anthocyanin-containing compound biosynthetic process; flavonoid biosynthetic process; metabolic process; phenylpropanoid metabolic process; pollen exine formation; response to UV; response to UV-B; response to sucrose stimulus	GO:0003824 GO:0016207	4-coumarate-CoA ligase activity; catalytic activity	GO:0005575	cellular component	PF00501	AMP-binding enzyme	PTHR24096	FAMILY NOT NAMED	KOG1176	Acyl-CoA_synthetase
Glyma.01G236400		Not DE	Not DE	1.4209	1.12599	1.39263	1.1633	Not DE	Not DE	Up	Up	Up	Up		Glyma.01G236400	1744	UniRef100_I1JAR7 Uncharacterized protein n=1 Tax=Glycine max RepID=I1JAR7_SOYBN	0	100	UniRef100_B9HUS3 M protein repeat-containing n=2 Tax=Populus trichocarpa RepID=B9HUS3_POPTR	0	93.56	AT3G22790.1|Symbols:|Kinase interacting (KIP1-like) family protein|chr3:8052446-8057888 REVERSE LENGTH=1728	0	100.87	GO:0000226 GO:0000911 GO:0008150 GO:0009855 GO:0009965 GO:0010014 GO:0010073 GO:0010089 GO:0042127 GO:0044036	biological process; cell wall macromolecule metabolic process; cytokinesis by cell plate formation; determination of bilateral symmetry; leaf morphogenesis; meristem initiation; meristem maintenance; microtubule cytoskeleton organization; regulation of cell proliferation; xylem development	GO:0051015	actin filament binding	GO:0005884 GO:0005886 GO:0009506	actin filament; plasma membrane; plasmodesma	PF07765	KIP1-like protein	PTHR13140	MYOSIN	KOG0978	E3_ubiquitin_ligase_involved_in_syntaxin_degradation
Glyma.01G239600		Not DE	Not DE	1.43446	-1.83795	-1.43653	-1.84905	Not DE	Not DE	Up	Down	Down	Down		Glyma.01G239600	320	UniRef100_Q5NUF3 2-hydroxyisoflavanone dehydratase n=1 Tax=Glycine max RepID=HIDH_SOYBN	0	100	UniRef100_Q5NUF3 2-hydroxyisoflavanone dehydratase n=1 Tax=Glycine max RepID=HIDH_SOYBN	0	100	AT1G47480.1|Symbols:|alpha/beta-Hydrolases superfamily protein|chr1:17417623-17419296 FORWARD LENGTH=314	5e-79	100.64	GO:0008152 GO:0048765	metabolic process; root hair cell differentiation	GO:0016787	hydrolase activity	GO:0005634	nucleus	PF07859	alpha/beta hydrolase fold	PTHR23024	MEMBER OF 'GDXG' FAMILY OF LIPOLYTIC ENZYMES	KOG1515	Arylacetamide_deacetylase
Glyma.01G244200		Not DE	Not DE	-1.35605	-1.79013	-2.92542	-2.20131	Not DE	Not DE	Down	Down	Down	Down		Glyma.01G244200	405	UniRef100_K7K5M7 Uncharacterized protein n=1 Tax=Glycine max RepID=K7K5M7_SOYBN	0	100	UniRef100_B9GHT1 5-methylthioribose kinase family protein n=1 Tax=Populus trichocarpa RepID=B9GHT1_POPTR	0	96.41	AT1G49820.1|Symbols:ATMTK, MTK|S-methyl-5-thioribose kinase|chr1:18443005-18444907 FORWARD LENGTH=420	0	95.95	GO:0009086 GO:0019509 GO:0071281 GO:0071369 GO:0071732	L-methionine salvage from methylthioadenosine; cellular response to ethylene stimulus; cellular response to iron ion; cellular response to nitric oxide; methionine biosynthetic process	GO:0016772 GO:0042802 GO:0046522	S-methyl-5-thioribose kinase activity; identical protein binding; transferase activity, transferring phosphorus-containing groups	GO:0005829	cytosol	NA	NA	NA	NA	NA	NA
Glyma.02G002900		Not DE	Not DE	1.33519	Not DE	1.46965	1.8126	Not DE	Not DE	Up	Not DE	Up	Up		Glyma.02G002900	626	UniRef100_I1JB59 Uncharacterized protein n=1 Tax=Glycine max RepID=I1JB59_SOYBN	0	100	UniRef100_Q940J9 Probable methyltransferase PMT8 n=1 Tax=Arabidopsis thaliana RepID=PMT8_ARATH	0	100.32	AT1G04430.2|Symbols:|S-adenosyl-L-methionine-dependent methyltransferases superfamily protein|chr1:1198860-1201301 FORWARD LENGTH=623	0	100.32	GO:0000271 GO:0009825 GO:0009932 GO:0010817 GO:0043481 GO:0048767 GO:0071555	anthocyanin accumulation in tissues in response to UV light; cell tip growth; cell wall organization; multidimensional cell growth; polysaccharide biosynthetic process; regulation of hormone levels; root hair elongation	GO:0008168	methyltransferase activity	GO:0005768 GO:0005774 GO:0005794 GO:0005802	Golgi apparatus; endosome; trans-Golgi network; vacuolar membrane	PF03141	Putative S-adenosyl-L-methionine-dependent methyltransferase	PTHR10108	METHYLTRANSFERASE	NA	NA
Glyma.02G003700		Not DE	Not DE	4.72281	1.26929	1.51647	1.35657	Not DE	Not DE	Up	Up	Up	Up		Glyma.02G003700	764	UniRef100_I1JB68 Uncharacterized protein n=1 Tax=Glycine max RepID=I1JB68_SOYBN	0	100	UniRef100_G7IJI7 Pho1-like protein n=1 Tax=Medicago truncatula RepID=G7IJI7_MEDTR	0	98.71	AT3G23430.1|Symbols:PHO1, ATPHO1|phosphate 1|chr3:8387818-8393242 REVERSE LENGTH=782	0	97.57	GO:0000041 GO:0006817 GO:0006826 GO:0009611 GO:0009805 GO:0010106 GO:0010167 GO:0015698 GO:0015706 GO:0016036	cellular response to iron ion starvation; cellular response to phosphate starvation; coumarin biosynthetic process; inorganic anion transport; iron ion transport; nitrate transport; phosphate ion transport; response to nitrate; response to wounding; transition metal ion transport	GO:0015114	phosphate ion transmembrane transporter activity	GO:0005794 GO:0005802 GO:0005886 GO:0016021	Golgi apparatus; integral to membrane; plasma membrane; trans-Golgi network	PF03105 PF03124	SPX domain; EXS family	PTHR10783	XENOTROPIC AND POLYTROPIC RETROVIRUS RECEPTOR 1-RELATED	KOG1162	Predicted_small_molecule_transporter
Glyma.02G004600		Not DE	Not DE	2.92853	1.24488	2.12486	3.20973	Not DE	Not DE	Up	Up	Up	Up		Glyma.02G004600	418	UniRef100_I1JB75 Uncharacterized protein n=1 Tax=Glycine max RepID=I1JB75_SOYBN	0	100	UniRef100_B9HUR6 Calmodulin-binding family protein n=1 Tax=Populus trichocarpa RepID=B9HUR6_POPTR	8e-150	96.74	AT4G14750.1|Symbols:IQD19|IQ-domain 19|chr4:8470449-8471903 FORWARD LENGTH=387	2e-88	106.46	NA	NA	GO:0005516	calmodulin binding	GO:0005634	nucleus	PF00612	IQ calmodulin-binding motif	PTHR13140	MYOSIN	NA	NA
Glyma.02G015800		Not DE	Not DE	3.47402	Not DE	1.10168	1.35234	Not DE	Not DE	Up	Not DE	Up	Up		Glyma.02G015800	466	UniRef100_I1JBJ2 Uncharacterized protein n=1 Tax=Glycine max RepID=I1JBJ2_SOYBN	0	100	UniRef100_B9GSD7 Fumarate hydratase 1 family protein n=1 Tax=Populus trichocarpa RepID=B9GSD7_POPTR	0	94.29	AT5G50950.2|Symbols:FUM2|FUMARASE 2|chr5:20729687-20733636 FORWARD LENGTH=499	0	92.38	GO:0006099 GO:0006106 GO:0009651 GO:0042128	fumarate metabolic process; nitrate assimilation; response to salt stress; tricarboxylic acid cycle	GO:0003824 GO:0004333 GO:0005515 GO:0016829	catalytic activity; fumarate hydratase activity; lyase activity; protein binding	GO:0005739 GO:0005829 GO:0045239	cytosol; mitochondrion; tricarboxylic acid cycle enzyme complex	PF00206 PF10415	Lyase; Fumarase C C-terminus	PTHR11444	ASPARTATEAMMONIA/ARGININOSUCCINATE/ADENYLOSUCCINATE LYASE	KOG1317	Fumarase
Glyma.02G016900		Not DE	Not DE	1.12216	1.94194	2.12872	2.19996	Not DE	Not DE	Up	Up	Up	Up		Glyma.02G016900	161	UniRef100_I1JBK4 Uncharacterized protein n=1 Tax=Glycine max RepID=I1JBK4_SOYBN	3e-111	100	NA	NA	NA	AT4G02360.1|Symbols:|Protein of unknown function, DUF538|chr4:1041179-1041643 FORWARD LENGTH=154	1e-49	90.26	GO:0008150	biological process	GO:0003674	molecular function	GO:0005576	extracellular region	PF04398	Protein of unknown function, DUF538	NA	NA	NA	NA
Glyma.02G019100		Not DE	Not DE	1.55939	1.0697	1.75719	1.59924	Not DE	Not DE	Up	Up	Up	Up		Glyma.02G019100	296	UniRef100_I1JBM6 Uncharacterized protein n=1 Tax=Glycine max RepID=I1JBM6_SOYBN	0	100	UniRef100_G7KB59 Homeobox-leucine zipper protein n=1 Tax=Medicago truncatula RepID=G7KB59_MEDTR	9e-157	101.77	AT1G69780.1|Symbols:ATHB13|Homeobox-leucine zipper protein family|chr1:26259166-26260465 FORWARD LENGTH=294	1e-120	98.98	GO:0006355 GO:0009744 GO:0009965 GO:0048826	cotyledon morphogenesis; leaf morphogenesis; regulation of transcription, DNA-dependent; response to sucrose stimulus	GO:0000976 GO:0003677 GO:0003700 GO:0043565	DNA binding; sequence-specific DNA binding; sequence-specific DNA binding transcription factor activity; transcription regulatory region sequence-specific DNA binding	GO:0005634	nucleus	PF02183 PF00046	Homeobox associated leucine zipper; Homeobox domain	PTHR24326	FAMILY NOT NAMED	KOG0483	Transcription_factor_HEX,_contains_HOX_and_HALZ_domains
Glyma.02G022700		Not DE	Not DE	2.45051	Not DE	1.48024	1.49984	Not DE	Not DE	Up	Not DE	Up	Up		Glyma.02G022700	630	UniRef100_I1JBS2 Uncharacterized protein n=2 Tax=Glycine max RepID=I1JBS2_SOYBN	0	100	UniRef100_G7K9P5 Peptide transporter PTR1 n=1 Tax=Medicago truncatula RepID=G7K9P5_MEDTR	0	98.85	AT1G69870.1|Symbols:NRT1.7|nitrate transporter 1.7|chr1:26316208-26320097 FORWARD LENGTH=620	0	91.77	GO:0006857 GO:0015706 GO:0019761 GO:0080055	glucosinolate biosynthetic process; low affinity nitrate transport; nitrate transport; oligopeptide transport	GO:0005215 GO:0080054	low affinity nitrate transmembrane transporter activity; transporter activity	GO:0005886 GO:0016020	membrane; plasma membrane	PF00854	POT family	PTHR11654	OLIGOPEPTIDE TRANSPORTER-RELATED	KOG1237	H+/oligopeptide_symporter
Glyma.02G023800		Not DE	Not DE	2.59463	1.47856	1.41736	1.21687	Not DE	Not DE	Up	Up	Up	Up		Glyma.02G023800	258	UniRef100_C6ZS34 TIR-NBS-LRR type disease resistance protein n=1 Tax=Glycine max RepID=C6ZS34_SOYBN	0	100	UniRef100_C6ZS34 TIR-NBS-LRR type disease resistance protein n=1 Tax=Glycine max RepID=C6ZS34_SOYBN	0	100	AT2G20142.1|Symbols:|Toll-Interleukin-Resistance (TIR) domain family protein|chr2:8695387-8696566 FORWARD LENGTH=313	5e-44	55.27	GO:0007165	signal transduction	NA	NA	GO:0005622 GO:0005737	cytoplasm; intracellular	PF01582	TIR domain	PTHR23155	LEUCINE-RICH REPEAT-CONTAINING PROTEIN	NA	NA
Glyma.02G025400		Not DE	Not DE	1.22375	1.08034	Not DE	1.53637	Not DE	Not DE	Up	Up	Not DE	Up		Glyma.02G025400	256	UniRef100_K7K626 Uncharacterized protein n=1 Tax=Glycine max RepID=K7K626_SOYBN	0	100	UniRef100_G7K714 BHLH transcription factor n=1 Tax=Medicago truncatula RepID=G7K714_MEDTR	2e-95	106.69	AT1G59640.1|Symbols:ZCW32, BPE, BPEub|BIG PETAL P|chr1:21909464-21911030 REVERSE LENGTH=264	9e-89	96.59	GO:0006355 GO:0009062 GO:0009694 GO:0009753 GO:0009827 GO:0009860 GO:0010162 GO:0048441 GO:0048443 GO:0048446 GO:0048481	fatty acid catabolic process; jasmonic acid metabolic process; ovule development; petal development; petal morphogenesis; plant-type cell wall modification; pollen tube growth; regulation of transcription, DNA-dependent; response to jasmonic acid stimulus; seed dormancy process; stamen development	GO:0003677 GO:0003700	DNA binding; sequence-specific DNA binding transcription factor activity	GO:0005634	nucleus	PF00010	Helix-loop-helix DNA-binding domain	PTHR12565	STEROL REGULATORY ELEMENT-BINDING PROTEIN	NA	NA
Glyma.02G025500	x	Not DE	Not DE	1.40388	Not DE	Not DE	1.29826	Not DE	Not DE	Up	Not DE	Not DE	Up		Glyma.02G025500	261	UniRef100_K7K627 Uncharacterized protein n=1 Tax=Glycine max RepID=K7K627_SOYBN	0	100	UniRef100_G7LEL6 Transcription factor bHLH79 n=1 Tax=Medicago truncatula RepID=G7LEL6_MEDTR	6e-98	93.53	AT1G59640.1|Symbols:ZCW32, BPE, BPEub|BIG PETAL P|chr1:21909464-21911030 REVERSE LENGTH=264	2e-88	98.48	GO:0006355 GO:0009062 GO:0009694 GO:0009753 GO:0009827 GO:0009860 GO:0010162 GO:0048441 GO:0048443 GO:0048446 GO:0048481	fatty acid catabolic process; jasmonic acid metabolic process; ovule development; petal development; petal morphogenesis; plant-type cell wall modification; pollen tube growth; regulation of transcription, DNA-dependent; response to jasmonic acid stimulus; seed dormancy process; stamen development	GO:0003677 GO:0003700	DNA binding; sequence-specific DNA binding transcription factor activity	GO:0005634	nucleus	PF00010	Helix-loop-helix DNA-binding domain	PTHR12565	STEROL REGULATORY ELEMENT-BINDING PROTEIN	NA	NA
Glyma.02G040700		Not DE	Not DE	1.58023	-2.23803	Not DE	-1.53257	Not DE	Not DE	Up	Down	Not DE	Down		Glyma.02G040700	318	UniRef100_I1JC96 Uncharacterized protein n=1 Tax=Glycine max RepID=I1JC96_SOYBN	0	100	UniRef100_G7JXQ1 Mitochondrial 2-oxoglutarate/malate carrier protein n=1 Tax=Medicago truncatula RepID=G7JXQ1_MEDTR	0	98.45	AT2G22500.1|Symbols:UCP5, ATPUMP5, DIC1|uncoupling protein 5|chr2:9563531-9564472 REVERSE LENGTH=313	2e-168	101.28	GO:0006810 GO:0006839 GO:0010200 GO:0015992	mitochondrial transport; proton transport; response to chitin; transport	GO:0005310 GO:0017077	dicarboxylic acid transmembrane transporter activity; oxidative phosphorylation uncoupler activity	GO:0005739 GO:0005743 GO:0031966	mitochondrial inner membrane; mitochondrial membrane; mitochondrion	PF00153	Mitochondrial carrier protein	PTHR24089	FAMILY NOT NAMED	KOG0759	Mitochondrial_oxoglutarate/malate_carrier_proteins
Glyma.02G041900		Not DE	Not DE	1.55504	-2.69075	-2.0406	-2.24445	Not DE	Not DE	Up	Down	Down	Down		Glyma.02G041900	428	UniRef100_I1JCA9 Phosphoserine aminotransferase n=1 Tax=Glycine max RepID=I1JCA9_SOYBN	0	100	UniRef100_I1JCA9 Phosphoserine aminotransferase n=1 Tax=Glycine max RepID=I1JCA9_SOYBN	0	100	AT4G35630.1|Symbols:PSAT|phosphoserine aminotransferase|chr4:16904205-16905497 FORWARD LENGTH=430	0	90.47	GO:0006564 GO:0008152 GO:0009627 GO:0034976	L-serine biosynthetic process; metabolic process; response to endoplasmic reticulum stress; systemic acquired resistance	GO:0003824 GO:0004648 GO:0030170	O-phospho-L-serine:2-oxoglutarate aminotransferase activity; catalytic activity; pyridoxal phosphate binding	GO:0009507 GO:0009536 GO:0009570	chloroplast; chloroplast stroma; plastid	PF00266	Aminotransferase class-V	PTHR21152	AMINOTRANSFERASE CLASS V	KOG2790	Phosphoserine_aminotransferase
Glyma.02G051300	x	Not DE	Not DE	2.91648	Not DE	Not DE	1.06475	Not DE	Not DE	Up	Not DE	Not DE	Up		Glyma.02G051300	427	UniRef100_I1JCK2 Uncharacterized protein n=1 Tax=Glycine max RepID=I1JCK2_SOYBN	0	100	UniRef100_Q9FH56 Leucine-rich repeat-containing protein n=1 Tax=Arabidopsis thaliana RepID=Q9FH56_ARATH	2e-164	96.65	AT5G66330.1|Symbols:|Leucine-rich repeat (LRR) family protein|chr5:26500531-26501787 REVERSE LENGTH=418	2e-167	96.65	GO:0007165	signal transduction	NA	NA	GO:0005886	plasma membrane	PF00560	Leucine Rich Repeat	PTHR24420	LEUCINE-RICH REPEAT RECEPTOR-LIKE PROTEIN KINASE	KOG0617	Ras_suppressor_protein_(contains_leucine-rich_repeats)
Glyma.02G058000		Not DE	Not DE	3.48169	-3.84867	-4.2052	-2.84374	Not DE	Not DE	Up	Down	Down	Down		Glyma.02G058000	489	UniRef100_I1JCR3 Uncharacterized protein n=1 Tax=Glycine max RepID=I1JCR3_SOYBN	0	100	UniRef100_B9HEV0 Mannitol transporter family protein n=1 Tax=Populus trichocarpa RepID=B9HEV0_POPTR	0	97.39	AT2G18480.1|Symbols:|Major facilitator superfamily protein|chr2:8009582-8011243 REVERSE LENGTH=508	0	92.91	GO:0006810 GO:0055085	transmembrane transport; transport	GO:0005215 GO:0005351 GO:0015144 GO:0022857 GO:0022891	carbohydrate transmembrane transporter activity; substrate-specific transmembrane transporter activity; sugar:hydrogen symporter activity; transmembrane transporter activity; transporter activity	GO:0005886 GO:0016020 GO:0016021	integral to membrane; membrane; plasma membrane	PF00083	Sugar (and other) transporter	PTHR24063	FAMILY NOT NAMED	KOG0254	Predicted_transporter_(major_facilitator_superfamily)
Glyma.02G068100		Not DE	Not DE	2.54666	1.85791	1.47652	1.57164	Not DE	Not DE	Up	Up	Up	Up		Glyma.02G068100	214	UniRef100_I1JD16 Uncharacterized protein n=2 Tax=Glycine max RepID=I1JD16_SOYBN	2e-156	100	UniRef100_Q2HRV3 Disease resistance n=1 Tax=Medicago truncatula RepID=Q2HRV3_MEDTR	9e-70	97.64	AT1G52140.1|Symbols:|unknown protein; BEST Arabidopsis thaliana protein match is: unknown protein (TAIR:AT3G16330.1); Has 114 Blast hits to 114 proteins in 15 species: Archae - 0; Bacteria - 0; Metazoa - 0; Fungi - 0; Plants - 114; Viruses - 0; Other Eukaryotes - 0 (source: NCBI BLink).|chr1:19407559-19408185 REVERSE LENGTH=208	9e-26	98.56	GO:0008150	biological process	GO:0003674	molecular function	GO:0005575	cellular component	NA	NA	NA	NA	NA	NA
Glyma.02G072400		Not DE	Not DE	1.77571	Not DE	1.01385	1.58164	Not DE	Not DE	Up	Not DE	Up	Up		Glyma.02G072400	56	UniRef100_K7K6W8 Uncharacterized protein n=2 Tax=Glycine max RepID=K7K6W8_SOYBN	4e-27	37.67	UniRef100_Q9LVC0 Arabinogalactan peptide 14 n=1 Tax=Arabidopsis thaliana RepID=AGP14_ARATH	5e-06	91.67	AT5G56540.1|Symbols:AGP14, ATAGP14|arabinogalactan protein 14|chr5:22893243-22893425 FORWARD LENGTH=60	6e-09	91.67	GO:0048767	root hair elongation	GO:0005515	protein binding	GO:0005886 GO:0031225	anchored to membrane; plasma membrane	NA	NA	NA	NA	NA	NA
Glyma.02G078200	x	Not DE	Not DE	2.25835	Not DE	Not DE	1.24061	Not DE	Not DE	Up	Not DE	Not DE	Up		Glyma.02G078200	416	UniRef100_K7K706 Uncharacterized protein n=1 Tax=Glycine max RepID=K7K706_SOYBN	0	93.26	NA	NA	NA	AT5G11290.1|Symbols:|Plant protein of unknown function (DUF247)|chr5:3599166-3600227 FORWARD LENGTH=353	1e-51	101.98	GO:0008150	biological process	GO:0003674	molecular function	GO:0005886	plasma membrane	PF03140	Plant protein of unknown function	NA	NA	NA	NA
Glyma.02G088900		Not DE	Not DE	3.02037	1.8586	2.60905	3.45123	Not DE	Not DE	Up	Up	Up	Up		Glyma.02G088900	96	UniRef100_C6SZ93 Uncharacterized protein n=1 Tax=Glycine max RepID=C6SZ93_SOYBN	2e-59	100	UniRef100_Q43681 Probable non-specific lipid-transfer protein AKCS9 n=1 Tax=Vigna unguiculata RepID=NLTP_VIGUN	2e-31	80.81	AT3G18280.1|Symbols:|Bifunctional inhibitor/lipid-transfer protein/seed storage 2S albumin superfamily protein|chr3:6267102-6267392 FORWARD LENGTH=96	3e-31	98.96	GO:0006612 GO:0006869 GO:0009963 GO:0010363	lipid transport; positive regulation of flavonoid biosynthetic process; protein targeting to membrane; regulation of plant-type hypersensitive response	GO:0008289	lipid binding	GO:0005576	extracellular region	PF00234	Protease inhibitor/seed storage/LTP family	NA	NA	NA	NA
Glyma.02G102600		Not DE	Not DE	-1.05981	1.28295	1.41536	1.60109	Not DE	Not DE	Down	Up	Up	Up		Glyma.02G102600	673	UniRef100_K7K7I2 Uncharacterized protein n=1 Tax=Glycine max RepID=K7K7I2_SOYBN	0	100	UniRef100_G7JL59 Senescence-induced receptor-like serine/threonine-protein kinase n=1 Tax=Medicago truncatula RepID=G7JL59_MEDTR	0	97.91	AT1G49730.1|Symbols:|Protein kinase superfamily protein|chr1:18402618-18405638 REVERSE LENGTH=693	0	94.08	GO:0006468	protein phosphorylation	GO:0004672 GO:0004674 GO:0004713 GO:0005524 GO:0016301 GO:0016772	ATP binding; kinase activity; protein kinase activity; protein serine/threonine kinase activity; protein tyrosine kinase activity; transferase activity, transferring phosphorus-containing groups	GO:0005886	plasma membrane	PF00069	Protein kinase domain	PTHR24420	LEUCINE-RICH REPEAT RECEPTOR-LIKE PROTEIN KINASE	KOG1187	Serine/threonine_protein_kinase
Glyma.02G103500	x	Not DE	Not DE	1.25335	Not DE	Not DE	1.37166	Not DE	Not DE	Up	Not DE	Not DE	Up		Glyma.02G103500	326	UniRef100_I1JE07 Uncharacterized protein n=2 Tax=Fabaceae RepID=I1JE07_SOYBN	0	100	UniRef100_Q0N3X1 Caffeoyl coenzyme A 3-O-methyltransferase 1 n=2 Tax=Leucaena leucocephala RepID=Q0N3X1_LEULE	1e-170	100.82	AT4G34050.1|Symbols:CCoAOMT1|S-adenosyl-L-methionine-dependent methyltransferases superfamily protein|chr4:16310844-16311973 FORWARD LENGTH=259	6e-165	94.21	GO:0006598 GO:0009611 GO:0009698 GO:0009805 GO:0009963 GO:0019344 GO:0042398 GO:0046686	cellular modified amino acid biosynthetic process; coumarin biosynthetic process; cysteine biosynthetic process; phenylpropanoid metabolic process; polyamine catabolic process; positive regulation of flavonoid biosynthetic process; response to cadmium ion; response to wounding	GO:0008171 GO:0042409	O-methyltransferase activity; caffeoyl-CoA O-methyltransferase activity	GO:0005634 GO:0005829	cytosol; nucleus	PF01596	O-methyltransferase	PTHR10509	O-METHYLTRANSFERASE-RELATED	KOG1663	O-methyltransferase
Glyma.02G104900		Not DE	Not DE	1.32799	2.29758	2.38139	3.0433	Not DE	Not DE	Up	Up	Up	Up		Glyma.02G104900	482	UniRef100_K7K7J9 Uncharacterized protein n=1 Tax=Glycine max RepID=K7K7J9_SOYBN	0	100	UniRef100_B9NG81 UDP-glucoronosyl/UDP-glucosyl transferase family protein n=1 Tax=Populus trichocarpa RepID=B9NG81_POPTR	0	98.35	AT4G34131.1|Symbols:UGT73B3|UDP-glucosyl transferase 73B3|chr4:16343268-16344713 REVERSE LENGTH=481	1e-177	99.38	GO:0008152 GO:0051707	metabolic process; response to other organism	GO:0008194 GO:0016758 GO:0035251 GO:0080043	UDP-glucosyltransferase activity; UDP-glycosyltransferase activity; quercetin 3-O-glucosyltransferase activity; transferase activity, transferring hexosyl groups	NA	NA	PF00201	UDP-glucoronosyl and UDP-glucosyl transferase	PTHR11926	GLUCOSYL/GLUCURONOSYL TRANSFERASES	KOG1192	UDP-glucuronosyl_and_UDP-glucosyl_transferase
Glyma.02G123800		Not DE	Not DE	2.92519	Not DE	1.15628	1.09409	Not DE	Not DE	Up	Not DE	Up	Up		Glyma.02G123800	300	UniRef100_I1JEL0 Uncharacterized protein n=1 Tax=Glycine max RepID=I1JEL0_SOYBN	0	100	UniRef100_G7LG85 DNA-3-methyladenine glycosylase n=1 Tax=Medicago truncatula RepID=G7LG85_MEDTR	3e-129	90.88	AT1G13635.2|Symbols:|DNA glycosylase superfamily protein|chr1:4674248-4675784 FORWARD LENGTH=311	2e-116	96.14	GO:0006281 GO:0006284	DNA repair; base-excision repair	GO:0003824 GO:0008725	DNA-3-methyladenine glycosylase activity; catalytic activity	GO:0005634	nucleus	PF03352	Methyladenine glycosylase	NA	NA	NA	NA
Glyma.02G129900	x	Not DE	Not DE	1.8298	Not DE	Not DE	1.07911	Not DE	Not DE	Up	Not DE	Not DE	Up		Glyma.02G129900	270	UniRef100_C6TAX2 Uncharacterized protein n=1 Tax=Glycine max RepID=C6TAX2_SOYBN	3e-163	100	NA	NA	NA	NA	NA	NA	NA	NA	NA	NA	NA	NA	NA	NA	NA	NA	NA	NA
Glyma.02G142500		Not DE	Not DE	4.21723	1.28324	1.66863	3.13659	Not DE	Not DE	Up	Up	Up	Up		Glyma.02G142500	171	UniRef100_C6T9A5 Auxin-induced protein n=2 Tax=Glycine max RepID=C6T9A5_SOYBN	1e-116	69.11	UniRef100_C6T9A5 Auxin-induced protein n=2 Tax=Glycine max RepID=C6T9A5_SOYBN	1e-116	69.11	AT3G23050.2|Symbols:IAA7, AXR2|indole-3-acetic acid 7|chr3:8194768-8196214 FORWARD LENGTH=210	8e-47	80.95	GO:0000271 GO:0006355 GO:0007389 GO:0008361 GO:0009269 GO:0009409 GO:0009414 GO:0009611 GO:0009630 GO:0009651 GO:0009733 GO:0009737 GO:0009753 GO:0009825 GO:0009926 GO:0009932 GO:0010015 GO:0010817 GO:0040007 GO:0040008 GO:0043481 GO:0048767 GO:0071555	anthocyanin accumulation in tissues in response to UV light; auxin polar transport; cell tip growth; cell wall organization; gravitropism; growth; multidimensional cell growth; pattern specification process; polysaccharide biosynthetic process; regulation of cell size; regulation of growth; regulation of hormone levels; regulation of transcription, DNA-dependent; response to abscisic acid stimulu…	GO:0003700 GO:0005515 GO:0046983	protein binding; protein dimerization activity; sequence-specific DNA binding transcription factor activity	GO:0000502 GO:0005634 GO:0008180 GO:0019005	SCF ubiquitin ligase complex; nucleus; proteasome complex; signalosome	PF02309	AUX/IAA family	NA	NA	NA	NA
Glyma.02G145600		Not DE	Not DE	1.17245	1.0141	Not DE	1.05233	Not DE	Not DE	Up	Up	Not DE	Up		Glyma.02G145600	561	UniRef100_I1JF85 Uncharacterized protein n=1 Tax=Glycine max RepID=I1JF85_SOYBN	0	100	UniRef100_G7IDM2 Type I inositol-1,4,5-trisphosphate 5-phosphatase n=1 Tax=Medicago truncatula RepID=G7IDM2_MEDTR	0	100.18	AT3G63240.1|Symbols:|DNAse I-like superfamily protein|chr3:23364411-23366876 REVERSE LENGTH=547	0	101.1	GO:0032957 GO:0046854 GO:0046855	inositol phosphate dephosphorylation; inositol trisphosphate metabolic process; phosphatidylinositol phosphorylation	GO:0016787	hydrolase activity	GO:0005737	cytoplasm	PF03372	Endonuclease/Exonuclease/phosphatase family	PTHR11200	INOSITOL 5-PHOSPHATASE	KOG0565	Inositol_polyphosphate_5-phosphatase_and_related_proteins
Glyma.02G180500	x	Not DE	Not DE	2.76022	Not DE	Not DE	1.76781	Not DE	Not DE	Up	Not DE	Not DE	Up		Glyma.02G180500	69	UniRef100_I1JG62 Uncharacterized protein n=1 Tax=Glycine max RepID=I1JG62_SOYBN	2e-39	100	NA	NA	NA	NA	NA	NA	NA	NA	NA	NA	NA	NA	NA	NA	NA	NA	NA	NA
Glyma.02G205800		Not DE	Not DE	1.7207	Not DE	1.42935	1.22925	Not DE	Not DE	Up	Not DE	Up	Up		Glyma.02G205800	1034	UniRef100_I1JGR7 Uncharacterized protein n=1 Tax=Glycine max RepID=I1JGR7_SOYBN	0	100	UniRef100_G7JFJ6 Cellulose synthase catalytic subunit n=1 Tax=Medicago truncatula RepID=G7JFJ6_MEDTR	0	99.52	AT5G17420.1|Symbols:IRX3, CESA7, ATCESA7, MUR10|Cellulose synthase family protein|chr5:5736859-5741407 REVERSE LENGTH=1026	0	100.68	GO:0009832 GO:0009834 GO:0010089 GO:0010228 GO:0010400 GO:0010413 GO:0016926 GO:0030244 GO:0042546 GO:0044036 GO:0045492 GO:0050665	cell wall biogenesis; cell wall macromolecule metabolic process; cellulose biosynthetic process; glucuronoxylan metabolic process; hydrogen peroxide biosynthetic process; plant-type cell wall biogenesis; protein desumoylation; rhamnogalacturonan I side chain metabolic process; secondary cell wall biogenesis; vegetative to reproductive phase transition of meristem; xylan biosynthetic process; xyle…	GO:0008270 GO:0016759 GO:0016760	cellulose synthase (UDP-forming) activity; cellulose synthase activity; zinc ion binding	GO:0005886 GO:0009507 GO:0016020	chloroplast; membrane; plasma membrane	PF03552	Cellulose synthase	PTHR13301	X-BOX TRANSCRIPTION FACTOR-RELATED	NA	NA
Glyma.02G210800		Not DE	Not DE	2.66153	2.706	3.43181	3.30983	Not DE	Not DE	Up	Up	Up	Up		Glyma.02G210800	341	UniRef100_UPI0000F35E9A PREDICTED: probable 2-oxoglutarate/Fe(II)-dependent dioxygenase n=1 Tax=Glycine max RepID=UPI0000F35E9A	0	100	UniRef100_G7KAK1 Gibberellin 3-beta-dioxygenase n=1 Tax=Medicago truncatula RepID=G7KAK1_MEDTR	0	99.42	AT4G10500.1|Symbols:|2-oxoglutarate (2OG) and Fe(II)-dependent oxygenase superfamily protein|chr4:6491089-6492342 FORWARD LENGTH=349	2e-80	96.85	GO:0009627 GO:0009697 GO:0019748 GO:0055114	oxidation-reduction process; salicylic acid biosynthetic process; secondary metabolic process; systemic acquired resistance	GO:0016491 GO:0016706	oxidoreductase activity; oxidoreductase activity, acting on paired donors, with incorporation or reduction of molecular oxygen, 2-oxoglutarate as one donor, and incorporation of one atom each of oxygen into both donors	NA	NA	PF03171	2OG-Fe(II) oxygenase superfamily	PTHR10209	OXIDOREDUCTASE, 2OG-FE(II) OXYGENASE FAMILY PROTEIN	KOG0143	Iron/ascorbate_family_oxidoreductases
Glyma.02G222800		Not DE	Not DE	2.52972	Not DE	-1.67684	-1.70028	Not DE	Not DE	Up	Not DE	Down	Down		Glyma.02G222800	60	UniRef100_I1JH90 Uncharacterized protein n=1 Tax=Glycine max RepID=I1JH90_SOYBN	1e-32	100	NA	NA	NA	NA	NA	NA	NA	NA	NA	NA	NA	NA	NA	NA	NA	NA	NA	NA
Glyma.02G235900		Not DE	Not DE	2.75873	3.32936	Not DE	2.79087	Not DE	Not DE	Up	Up	Not DE	Up		Glyma.02G235900	255	UniRef100_I1JHL8 Uncharacterized protein n=1 Tax=Glycine max RepID=I1JHL8_SOYBN	0	100	UniRef100_Q84L79 Expansin n=2 Tax=Pyrus RepID=Q84L79_PYRCO	3e-160	100	AT2G40610.1|Symbols:ATEXPA8, EXP8, ATEXP8, ATHEXP ALPHA 1.11, EXPA8|expansin A8|chr2:16949121-16950472 REVERSE LENGTH=253	3e-146	99.21	GO:0006949 GO:0009664 GO:0009826 GO:0009828 GO:0009831	plant-type cell wall loosening; plant-type cell wall modification involved in multidimensional cell growth; plant-type cell wall organization; syncytium formation; unidimensional cell growth	NA	NA	GO:0005576	extracellular region	PF01357 PF03330	Pollen allergen; Rare lipoprotein A (RlpA)-like double-psi beta-barrel	NA	NA	NA	NA
Glyma.02G252200		Not DE	Not DE	1.71508	3.60709	3.61934	4.62141	Not DE	Not DE	Up	Up	Up	Up		Glyma.02G252200	798	UniRef100_K7KAP0 Uncharacterized protein n=2 Tax=Glycine max RepID=K7KAP0_SOYBN	0	98.27	UniRef100_B9HT45 Cucumisin family protein (Fragment) n=1 Tax=Populus trichocarpa RepID=B9HT45_POPTR	0	100.57	AT3G46850.1|Symbols:|Subtilase family protein|chr3:17256338-17259442 FORWARD LENGTH=736	0	99.86	GO:0006508 GO:0008152 GO:0043086	metabolic process; negative regulation of catalytic activity; proteolysis	GO:0004252 GO:0042802	identical protein binding; serine-type endopeptidase activity	GO:0005576 GO:0005618	cell wall; extracellular region	PF00082 PF05922	Subtilase family; Peptidase inhibitor I9	PTHR10795	PROPROTEIN CONVERTASE SUBTILISIN/KEXIN	NA	NA
Glyma.02G255800		Not DE	Not DE	2.60356	2.00831	1.99188	2.3949	Not DE	Not DE	Up	Up	Up	Up		Glyma.02G255800	486	UniRef100_K7KAR3 Uncharacterized protein n=1 Tax=Glycine max RepID=K7KAR3_SOYBN	0	100	UniRef100_Q9FEL8 Auxin transporter-like protein 1 n=2 Tax=Medicago truncatula RepID=LAX1_MEDTR	0	101.25	AT2G38120.1|Symbols:AUX1, WAV5, PIR1, MAP1|Transmembrane amino acid transporter family protein|chr2:15973493-15976792 FORWARD LENGTH=485	0	99.18	GO:0000271 GO:0001736 GO:0006865 GO:0006949 GO:0007155 GO:0007389 GO:0008361 GO:0009624 GO:0009723 GO:0009733 GO:0009825 GO:0009926 GO:0009932 GO:0009958 GO:0010015 GO:0010090 GO:0010218 GO:0010311 GO:0010817 GO:0040007 GO:0043481 GO:0045010 GO:0048765 GO:0048767 GO:0048829 GO:0071555	actin nucleation; amino acid transport; anthocyanin accumulation in tissues in response to UV light; auxin polar transport; cell adhesion; cell tip growth; cell wall organization; establishment of planar polarity; growth; lateral root formation; multidimensional cell growth; pattern specification process; polysaccharide biosynthetic process; positive gravitropism; regulation of cell size; regulat…	GO:0005215 GO:0010011 GO:0010328 GO:0015171	amino acid transmembrane transporter activity; auxin binding; auxin influx transmembrane transporter activity; transporter activity	GO:0005768 GO:0005794 GO:0005886 GO:0009986 GO:0016020	Golgi apparatus; cell surface; endosome; membrane; plasma membrane	PF01490	Transmembrane amino acid transporter protein	PTHR22950	AMINO ACID TRANSPORTER	KOG1303	Amino_acid_transporters
Glyma.02G257700	x	Not DE	Not DE	4.75469	Not DE	Not DE	-1.3087	Not DE	Not DE	Up	Not DE	Not DE	Down		Glyma.02G257700	379	UniRef100_I1JI95 Uncharacterized protein n=1 Tax=Glycine max RepID=I1JI95_SOYBN	0	100	UniRef100_G7K244 1-aminocyclopropane-1-carboxylate oxidase n=1 Tax=Medicago truncatula RepID=G7K244_MEDTR	0	100.28	AT3G11180.1|Symbols:|2-oxoglutarate (2OG) and Fe(II)-dependent oxygenase superfamily protein|chr3:3504249-3506688 FORWARD LENGTH=400	0	90.5	GO:0055114	oxidation-reduction process	GO:0005506 GO:0016491 GO:0016706	iron ion binding; oxidoreductase activity; oxidoreductase activity, acting on paired donors, with incorporation or reduction of molecular oxygen, 2-oxoglutarate as one donor, and incorporation of one atom each of oxygen into both donors	GO:0005737	cytoplasm	PF03171	2OG-Fe(II) oxygenase superfamily	PTHR10209	OXIDOREDUCTASE, 2OG-FE(II) OXYGENASE FAMILY PROTEIN	KOG0143	Iron/ascorbate_family_oxidoreductases
Glyma.02G262100		Not DE	Not DE	2.13091	1.00384	1.12511	1.21562	Not DE	Not DE	Up	Up	Up	Up		Glyma.02G262100	428	UniRef100_V7BB97 Uncharacterized protein n=1 Tax=Phaseolus vulgaris RepID=V7BB97_PHAVU	0	100	UniRef100_G7K771 CCP n=1 Tax=Medicago truncatula RepID=G7K771_MEDTR	0	87.09	AT2G40320.1|Symbols:TBL33|TRICHOME BIREFRINGENCE-LIKE 33|chr2:16840330-16842139 FORWARD LENGTH=425	0	96.47	GO:0008150	biological process	NA	NA	GO:0009507	chloroplast	PF03005	PF03005	PTHR13533	FAMILY NOT NAMED	NA	NA
Glyma.02G262500		Not DE	Not DE	1.94005	2.23717	1.18273	1.63983	Not DE	Not DE	Up	Up	Up	Up		Glyma.02G262500	251	UniRef100_I1JIE0 Ferritin n=3 Tax=Glycine max RepID=I1JIE0_SOYBN	0	100	UniRef100_I1JIE0 Ferritin n=3 Tax=Glycine max RepID=I1JIE0_SOYBN	0	100	AT2G40300.1|Symbols:ATFER4, FER4|ferritin 4|chr2:16831501-16833214 REVERSE LENGTH=259	2e-117	76.45	GO:0000302 GO:0006826 GO:0006879 GO:0009793 GO:0009908 GO:0010027 GO:0010039 GO:0010228 GO:0015979 GO:0016226 GO:0048366 GO:0048481 GO:0055072 GO:0055114	cellular iron ion homeostasis; embryo development ending in seed dormancy; flower development; iron-sulfur cluster assembly; iron ion homeostasis; iron ion transport; leaf development; ovule development; oxidation-reduction process; photosynthesis; response to iron ion; response to reactive oxygen species; thylakoid membrane organization; vegetative to reproductive phase transition of meristem	GO:0008199 GO:0016491 GO:0046914	ferric iron binding; oxidoreductase activity; transition metal ion binding	GO:0005739 GO:0009507 GO:0009570 GO:0009941	chloroplast; chloroplast envelope; chloroplast stroma; mitochondrion	PF00210	Ferritin-like domain	PTHR11431	FERRITIN	KOG2332	Ferritin
Glyma.02G269400		Not DE	Not DE	1.95002	Not DE	1.19613	1.17328	Not DE	Not DE	Up	Not DE	Up	Up		Glyma.02G269400	525	UniRef100_I1JIK1 Uncharacterized protein n=1 Tax=Glycine max RepID=I1JIK1_SOYBN	0	100	UniRef100_G7K7J2 Endoglucanase n=1 Tax=Medicago truncatula RepID=G7K7J2_MEDTR	0	99.81	AT2G32990.1|Symbols:AtGH9B8, GH9B8|glycosyl hydrolase 9B8|chr2:14003361-14005844 FORWARD LENGTH=525	0	92.76	GO:0005975	carbohydrate metabolic process	GO:0003824 GO:0004553	catalytic activity; hydrolase activity, hydrolyzing O-glycosyl compounds	GO:0005576	extracellular region	PF00759	Glycosyl hydrolase family 9	PTHR22298	ENDO-1,4-BETA-GLUCANASE	NA	NA
Glyma.02G270200		Not DE	Not DE	1.74722	1.90949	2.55636	2.77517	Not DE	Not DE	Up	Up	Up	Up		Glyma.02G270200	167	UniRef100_I1JIL1 Uncharacterized protein n=2 Tax=Glycine max RepID=I1JIL1_SOYBN	3e-116	93.79	UniRef100_Q9SF20 F26K24.7 protein n=1 Tax=Arabidopsis thaliana RepID=Q9SF20_ARATH	3e-34	96.08	AT3G11780.1|Symbols:|MD-2-related lipid recognition domain-containing protein / ML domain-containing protein|chr3:3724326-3725476 REVERSE LENGTH=153	3e-37	96.08	GO:0008150 GO:0010167 GO:0015706	biological process; nitrate transport; response to nitrate	GO:0003674	molecular function	GO:0005576 GO:0005773	extracellular region; vacuole	PF02221	ML domain	NA	NA	KOG4680	Uncharacterized_conserved_protein,_contains_ML_domain
Glyma.02G277100		Not DE	Not DE	1.08794	Not DE	1.17782	1.10399	Not DE	Not DE	Up	Not DE	Up	Up		Glyma.02G277100	554	UniRef100_K7KB61 Uncharacterized protein n=2 Tax=Glycine max RepID=K7KB61_SOYBN	0	100	NA	NA	NA	AT4G03490.2|Symbols:|Ankyrin repeat family protein|chr4:1549345-1552754 REVERSE LENGTH=690	2e-10	35.65	NA	NA	NA	NA	NA	NA	NA	NA	NA	NA	NA	NA
Glyma.02G296000		Not DE	Not DE	1.54468	Not DE	1.45415	1.1175	Not DE	Not DE	Up	Not DE	Up	Up		Glyma.02G296000	352	UniRef100_C6TIL0 Uncharacterized protein n=1 Tax=Glycine max RepID=C6TIL0_SOYBN	0	100	UniRef100_Q84XY7 Wax synthase isoform 3 n=1 Tax=Vitis vinifera RepID=Q84XY7_VITVI	2e-114	93.68	AT5G55340.1|Symbols:|MBOAT (membrane bound O-acyl transferase) family protein|chr5:22439985-22440986 REVERSE LENGTH=333	6e-90	101.5	GO:0008150	biological process	GO:0016746	transferase activity, transferring acyl groups	GO:0005575	cellular component	NA	NA	NA	NA	NA	NA
Glyma.02G296500		Not DE	Not DE	1.32599	1.3283	Not DE	1.32351	Not DE	Not DE	Up	Up	Not DE	Up		Glyma.02G296500	302	UniRef100_I1JJF8 Uncharacterized protein n=1 Tax=Glycine max RepID=I1JJF8_SOYBN	0	100	UniRef100_G7K4C1 Pirin-like protein n=1 Tax=Medicago truncatula RepID=G7K4C1_MEDTR	0	98.64	AT1G50590.1|Symbols:|RmlC-like cupins superfamily protein|chr1:18732378-18734053 REVERSE LENGTH=310	2e-146	96.45	GO:0008150	biological process	GO:0005516	calmodulin binding	GO:0005634	nucleus	PF02678 PF05726	Pirin; Pirin C-terminal cupin domain	PTHR13903	PIRIN-RELATED	NA	NA
Glyma.02G299100		1.38636	Not DE	1.36942	-3.28752	-3.1033	-3.39772	Up	Not DE	Up	Down	Down	Down		Glyma.02G299100	357	UniRef100_I1JJI6 Uncharacterized protein n=1 Tax=Glycine max RepID=I1JJI6_SOYBN	0	100	UniRef100_G7K4N0 Serine acetyltransferase n=1 Tax=Medicago truncatula RepID=G7K4N0_MEDTR	6e-168	82.49	AT3G13110.1|Symbols:ATSERAT2;2, SAT-1, SAT-A, SAT3, SAT-M, SERAT2;2|serine acetyltransferase 2;2|chr3:4214939-4216114 REVERSE LENGTH=391	1e-143	81.07	GO:0006535 GO:0006569 GO:0009684 GO:0019344 GO:0019761 GO:0046686	cysteine biosynthetic process; cysteine biosynthetic process from serine; glucosinolate biosynthetic process; indoleacetic acid biosynthetic process; response to cadmium ion; tryptophan catabolic process	GO:0005515 GO:0008270 GO:0009001 GO:0016740	protein binding; serine O-acetyltransferase activity; transferase activity; zinc ion binding	GO:0005737 GO:0005739 GO:0009507	chloroplast; cytoplasm; mitochondrion	PF06426	Serine acetyltransferase, N-terminal	PTHR23416	SIALIC ACID SYNTHASE-RELATED	KOG4750	Serine_O-acetyltransferase
Glyma.02G299700		Not DE	Not DE	1.23447	1.21376	1.45153	1.31932	Not DE	Not DE	Up	Up	Up	Up		Glyma.02G299700	350	UniRef100_I1JJJ2 Uncharacterized protein n=1 Tax=Glycine max RepID=I1JJJ2_SOYBN	0	100	UniRef100_G7K4P7 Outward rectifying potassium channel n=1 Tax=Medicago truncatula RepID=G7K4P7_MEDTR	0	100	AT5G55630.2|Symbols:KCO1, TPK1|Outward rectifying potassium channel protein|chr5:22531718-22532893 FORWARD LENGTH=363	4e-148	81.54	GO:0000271 GO:0006816 GO:0007030 GO:0009651 GO:0010029 GO:0010119 GO:0030003 GO:0030007 GO:0051260 GO:0070838 GO:0071805	Golgi organization; calcium ion transport; cellular cation homeostasis; cellular potassium ion homeostasis; divalent metal ion transport; polysaccharide biosynthetic process; potassium ion transmembrane transport; protein homooligomerization; regulation of seed germination; regulation of stomatal movement; response to salt stress	GO:0005216 GO:0005267 GO:0015269 GO:0015271	calcium-activated potassium channel activity; ion channel activity; outward rectifier potassium channel activity; potassium channel activity	GO:0005774 GO:0016020	membrane; vacuolar membrane	PF07885	Ion channel	PTHR11003	POTASSIUM CHANNEL, SUBFAMILY K	NA	NA
Glyma.02G307500		Not DE	Not DE	4.63047	-1.88908	-1.89903	-1.58288	Not DE	Not DE	Up	Down	Down	Down		Glyma.02G307500	179	UniRef100_I1JJS7 Uncharacterized protein n=1 Tax=Glycine max RepID=I1JJS7_SOYBN	2e-102	100	UniRef100_O22306 Nlj21 n=1 Tax=Lotus japonicus RepID=O22306_LOTJA	2e-16	77.08	NA	NA	NA	NA	NA	NA	NA	NA	NA	NA	NA	NA	NA	NA	NA
Glyma.03G004300		Not DE	Not DE	1.72603	-2.03294	-1.47839	-1.72288	Not DE	Not DE	Up	Down	Down	Down		Glyma.03G004300	269	UniRef100_I1JK28 Uncharacterized protein n=2 Tax=Glycine max RepID=I1JK28_SOYBN	0	100	UniRef100_G7L2Q8 Dihydrofolate reductase n=1 Tax=Medicago truncatula RepID=G7L2Q8_MEDTR	2e-155	104.28	AT4G24380.1|Symbols:|INVOLVED IN: 10-formyltetrahydrofolate biosynthetic process, folic acid and derivative biosynthetic process; EXPRESSED IN: 24 plant structures; EXPRESSED DURING: 15 growth stages; CONTAINS InterPro DOMAIN/s: Serine hydrolase (InterPro:IPR005645); BEST Arabidopsis thaliana protein match is: alpha/beta-Hydrolases superfamily protein (TAIR:AT5G65400.1); Has 30201 Blast hits to 1…	3e-67	99.57	GO:0009257 GO:0009396 GO:0009611 GO:0009620 GO:0009693 GO:0009695 GO:0009753 GO:0015824	10-formyltetrahydrofolate biosynthetic process; ethylene biosynthetic process; folic acid-containing compound biosynthetic process; jasmonic acid biosynthetic process; proline transport; response to fungus; response to jasmonic acid stimulus; response to wounding	NA	NA	GO:0009507	chloroplast	PF03959	Serine hydrolase (FSH1)	PTHR22778	OVARIAN CANCER GENE-2 PROTEIN-RELATED	KOG2551	Phospholipase/carboxyhydrolase
Glyma.03G008100		Not DE	Not DE	1.62712	-2.47355	Not DE	-1.2145	Not DE	Not DE	Up	Down	Not DE	Down		Glyma.03G008100	534	UniRef100_I1JK67 Uncharacterized protein n=1 Tax=Glycine max RepID=I1JK67_SOYBN	0	100	UniRef100_G7LBQ4 Cytochrome P450 fatty acid omega-hydroxylase n=1 Tax=Medicago truncatula RepID=G7LBQ4_MEDTR	0	97.41	AT2G45970.1|Symbols:CYP86A8, LCR|cytochrome P450, family 86, subfamily A, polypeptide 8|chr2:18912548-18914161 REVERSE LENGTH=537	0	98.32	GO:0006631 GO:0055114	fatty acid metabolic process; oxidation-reduction process	GO:0005506 GO:0009055 GO:0016705 GO:0018685 GO:0019825 GO:0020037	alkane 1-monooxygenase activity; electron carrier activity; heme binding; iron ion binding; oxidoreductase activity, acting on paired donors, with incorporation or reduction of molecular oxygen; oxygen binding	GO:0005576	extracellular region	PF00067	Cytochrome P450	PTHR24296	FAMILY NOT NAMED	KOG0157	Cytochrome_P450_CYP4/CYP19/CYP26_subfamilies
Glyma.03G032700	x	Not DE	Not DE	1.75176	Not DE	Not DE	1.1947	Not DE	Not DE	Up	Not DE	Not DE	Up		Glyma.03G032700	491	UniRef100_C6THX3 Uncharacterized protein n=1 Tax=Glycine max RepID=C6THX3_SOYBN	0	100.62	UniRef100_B9HEN8 UTP-glucose glucosyltransferase family protein n=1 Tax=Populus trichocarpa RepID=B9HEN8_POPTR	2e-132	99.18	AT2G18570.1|Symbols:|UDP-Glycosyltransferase superfamily protein|chr2:8063429-8064841 FORWARD LENGTH=470	3e-118	101.28	GO:0008152	metabolic process	GO:0016757 GO:0016758	transferase activity, transferring glycosyl groups; transferase activity, transferring hexosyl groups	GO:0005737	cytoplasm	PF00201	UDP-glucoronosyl and UDP-glucosyl transferase	PTHR11926	GLUCOSYL/GLUCURONOSYL TRANSFERASES	KOG1192	UDP-glucuronosyl_and_UDP-glucosyl_transferase
Glyma.03G042600		Not DE	Not DE	-1.62811	-1.15117	-1.79608	-1.463	Not DE	Not DE	Down	Down	Down	Down		Glyma.03G042600	709	UniRef100_I1JL30 Uncharacterized protein n=1 Tax=Glycine max RepID=I1JL30_SOYBN	0	100	UniRef100_B9IGK7 F-box family protein n=1 Tax=Populus trichocarpa RepID=B9IGK7_POPTR	0	100	AT5G01720.1|Symbols:|RNI-like superfamily protein|chr5:267118-270391 REVERSE LENGTH=665	0	100.45	GO:0006511 GO:0009407	toxin catabolic process; ubiquitin-dependent protein catabolic process	GO:0004842	ubiquitin-protein ligase activity	GO:0005634	nucleus	PF00560	Leucine Rich Repeat	PTHR23125	F-BOX/LEUCINE RICH REPEAT PROTEIN	KOG2120	SCF_ubiquitin_ligase,_Skp2_component
Glyma.03G047700		Not DE	Not DE	3.83248	3.58179	2.77963	1.94447	Not DE	Not DE	Up	Up	Up	Up		Glyma.03G047700	830	UniRef100_K7KCW2 Uncharacterized protein n=1 Tax=Glycine max RepID=K7KCW2_SOYBN	0	93.15	UniRef100_G7JKN5 Tir-nbs-lrr resistance protein n=1 Tax=Medicago truncatula RepID=G7JKN5_MEDTR	0	73.97	AT5G17680.1|Symbols:|disease resistance protein (TIR-NBS-LRR class), putative|chr5:5822999-5827153 FORWARD LENGTH=1294	3e-135	55.72	GO:0006952 GO:0007165	defense response; signal transduction	GO:0043531	ADP binding	GO:0005622	intracellular	PF01582 PF07725 PF00931	TIR domain; Leucine Rich Repeat; NB-ARC domain	PTHR11017	LEUCINE-RICH REPEAT-CONTAINING PROTEIN	KOG4658	Apoptotic_ATPase
Glyma.03G048600		Not DE	Not DE	2.17631	3.87663	2.59736	1.89266	Not DE	Not DE	Up	Up	Up	Up		Glyma.03G048600	323	UniRef100_K7KCW2 Uncharacterized protein n=1 Tax=Glycine max RepID=K7KCW2_SOYBN	0	34.72	UniRef100_G7JKN5 Tir-nbs-lrr resistance protein n=1 Tax=Medicago truncatula RepID=G7JKN5_MEDTR	2e-52	26.13	AT5G51630.3|Symbols:|Disease resistance protein (TIR-NBS-LRR class) family|chr5:20970069-20974666 FORWARD LENGTH=1181	1e-25	16.68	GO:0006952 GO:0007165	defense response; signal transduction	GO:0000166 GO:0017111 GO:0043531	ADP binding; nucleoside-triphosphatase activity; nucleotide binding	GO:0005622 GO:0005737	cytoplasm; intracellular	PF07725	Leucine Rich Repeat	PTHR11017	LEUCINE-RICH REPEAT-CONTAINING PROTEIN	KOG0617	Ras_suppressor_protein_(contains_leucine-rich_repeats)
Glyma.03G048700		Not DE	Not DE	4.28723	2.90185	2.39645	1.58937	Not DE	Not DE	Up	Up	Up	Up		Glyma.03G048700	531	UniRef100_V7AR17 Uncharacterized protein n=1 Tax=Phaseolus vulgaris RepID=V7AR17_PHAVU	0	51.11	UniRef100_G7JKN6 Tir-nbs-lrr resistance protein n=1 Tax=Medicago truncatula RepID=G7JKN6_MEDTR	2e-139	48.35	AT3G04220.1|Symbols:|Disease resistance protein (TIR-NBS-LRR class) family|chr3:1109118-1112188 REVERSE LENGTH=867	9e-57	56.75	GO:0006952 GO:0007165	defense response; signal transduction	GO:0000166 GO:0017111 GO:0043531	ADP binding; nucleoside-triphosphatase activity; nucleotide binding	GO:0005622	intracellular	PF01582 PF00931	TIR domain; NB-ARC domain	PTHR11017	LEUCINE-RICH REPEAT-CONTAINING PROTEIN	NA	NA
Glyma.03G063900	x	Not DE	Not DE	3.76063	Not DE	Not DE	4.34059	Not DE	Not DE	Up	Not DE	Not DE	Up		Glyma.03G063900	507	UniRef100_I1JLI8 Uncharacterized protein n=1 Tax=Glycine max RepID=I1JLI8_SOYBN	0	100	UniRef100_Q8L884 Auxin transporter-like protein 4 n=2 Tax=Medicago RepID=LAX4_MEDTR	0	97.51	AT2G38120.1|Symbols:AUX1, WAV5, PIR1, MAP1|Transmembrane amino acid transporter family protein|chr2:15973493-15976792 FORWARD LENGTH=485	0	98.97	GO:0000271 GO:0001736 GO:0006865 GO:0006949 GO:0007155 GO:0007389 GO:0008361 GO:0009624 GO:0009723 GO:0009733 GO:0009825 GO:0009926 GO:0009932 GO:0009958 GO:0010015 GO:0010090 GO:0010218 GO:0010311 GO:0010817 GO:0040007 GO:0043481 GO:0045010 GO:0048765 GO:0048767 GO:0048829 GO:0071555	actin nucleation; amino acid transport; anthocyanin accumulation in tissues in response to UV light; auxin polar transport; cell adhesion; cell tip growth; cell wall organization; establishment of planar polarity; growth; lateral root formation; multidimensional cell growth; pattern specification process; polysaccharide biosynthetic process; positive gravitropism; regulation of cell size; regulat…	GO:0005215 GO:0010011 GO:0010328 GO:0015171	amino acid transmembrane transporter activity; auxin binding; auxin influx transmembrane transporter activity; transporter activity	GO:0005768 GO:0005794 GO:0005886 GO:0009986 GO:0016020	Golgi apparatus; cell surface; endosome; membrane; plasma membrane	PF01490	Transmembrane amino acid transporter protein	PTHR22950	AMINO ACID TRANSPORTER	KOG1303	Amino_acid_transporters
Glyma.03G065100		Not DE	Not DE	1.78799	1.11067	1.18394	1.26562	Not DE	Not DE	Up	Up	Up	Up		Glyma.03G065100	415	UniRef100_K7KDA7 Uncharacterized protein n=2 Tax=Glycine max RepID=K7KDA7_SOYBN	0	100	UniRef100_C6ZRU1 Protein kinase n=1 Tax=Glycine max RepID=C6ZRU1_SOYBN	0	100.73	AT2G28930.3|Symbols:APK1B, PK1B|protein kinase 1B|chr2:12424551-12426565 FORWARD LENGTH=415	0	99.76	GO:0006468 GO:0006499	N-terminal protein myristoylation; protein phosphorylation	GO:0004672 GO:0004674 GO:0004713 GO:0005524 GO:0016301 GO:0016772	ATP binding; kinase activity; protein kinase activity; protein serine/threonine kinase activity; protein tyrosine kinase activity; transferase activity, transferring phosphorus-containing groups	GO:0005886 GO:0009507	chloroplast; plasma membrane	PF00069	Protein kinase domain	PTHR24420	LEUCINE-RICH REPEAT RECEPTOR-LIKE PROTEIN KINASE	KOG1187	Serine/threonine_protein_kinase
Glyma.03G077900	x	Not DE	Not DE	1.35444	Not DE	Not DE	1.39582	Not DE	Not DE	Up	Not DE	Not DE	Up		Glyma.03G077900	558	UniRef100_I1JLR3 Uncharacterized protein n=1 Tax=Glycine max RepID=I1JLR3_SOYBN	0	100	UniRef100_G7JMZ0 Laccase 1a n=1 Tax=Medicago truncatula RepID=G7JMZ0_MEDTR	0	99.28	AT2G38080.1|Symbols:IRX12, LAC4, ATLMCO4, LMCO4|Laccase/Diphenol oxidase family protein|chr2:15934540-15937352 FORWARD LENGTH=558	0	99.82	GO:0009809 GO:0009834 GO:0010413 GO:0045492 GO:0046274 GO:0055114	glucuronoxylan metabolic process; lignin biosynthetic process; lignin catabolic process; oxidation-reduction process; secondary cell wall biogenesis; xylan biosynthetic process	GO:0005507 GO:0016491 GO:0052716	copper ion binding; hydroquinone:oxygen oxidoreductase activity; oxidoreductase activity	GO:0005576 GO:0048046	apoplast; extracellular region	PF07731 PF00394 PF07732	Multicopper oxidase; Multicopper oxidase; Multicopper oxidase	PTHR11709	MULTI-COPPER OXIDASE	KOG1263	Multicopper_oxidases
Glyma.03G078200		Not DE	Not DE	2.25798	Not DE	-1.622	-1.55801	Not DE	Not DE	Up	Not DE	Down	Down		Glyma.03G078200	468	UniRef100_I1JLR1 Uncharacterized protein n=1 Tax=Glycine max RepID=I1JLR1_SOYBN	0	100	UniRef100_G7JMZ5 BAHD acyltransferase DCR n=1 Tax=Medicago truncatula RepID=G7JMZ5_MEDTR	0	95.31	AT5G01210.1|Symbols:|HXXXD-type acyl-transferase family protein|chr5:84554-85981 FORWARD LENGTH=475	0	98.11	NA	NA	GO:0016740 GO:0016747	transferase activity; transferase activity, transferring acyl groups other than amino-acyl groups	GO:0005737	cytoplasm	PF02458	Transferase family	NA	NA	NA	NA
Glyma.03G078600		Not DE	Not DE	2.23654	1.19581	2.40572	1.79234	Not DE	Not DE	Up	Up	Up	Up		Glyma.03G078600	499	UniRef100_I1J788 Uncharacterized protein n=1 Tax=Glycine max RepID=I1J788_SOYBN	0	100.41	UniRef100_B9HCK8 Phospholipid/glycerol acyltransferase family protein n=1 Tax=Populus trichocarpa RepID=B9HCK8_POPTR	0	100	AT2G38110.1|Symbols:ATGPAT6, GPAT6|glycerol-3-phosphate acyltransferase 6|chr2:15952816-15955364 REVERSE LENGTH=501	0	97.6	GO:0006655 GO:0008152 GO:0009908 GO:0010143	cutin biosynthetic process; flower development; metabolic process; phosphatidylglycerol biosynthetic process	GO:0016746 GO:0016791 GO:0090447	glycerol-3-phosphate 2-O-acyltransferase activity; phosphatase activity; transferase activity, transferring acyl groups	GO:0005739	mitochondrion	PF01553	Acyltransferase	PTHR15486	ANCIENT UBIQUITOUS PROTEIN	NA	NA
Glyma.03G079500		Not DE	Not DE	3.16407	2.34088	2.34157	2.2723	Not DE	Not DE	Up	Up	Up	Up		Glyma.03G079500	821	UniRef100_K7KDF6 Serine/threonine-protein kinase n=2 Tax=Glycine max RepID=K7KDF6_SOYBN	0	100	UniRef100_K7KDF6 Serine/threonine-protein kinase n=2 Tax=Glycine max RepID=K7KDF6_SOYBN	0	100	AT1G11330.1|Symbols:|S-locus lectin protein kinase family protein|chr1:3810372-3813416 FORWARD LENGTH=840	0	94.4	GO:0006468 GO:0048544	protein phosphorylation; recognition of pollen	GO:0004672 GO:0004674 GO:0004713 GO:0005524 GO:0016301 GO:0016772 GO:0030246	ATP binding; carbohydrate binding; kinase activity; protein kinase activity; protein serine/threonine kinase activity; protein tyrosine kinase activity; transferase activity, transferring phosphorus-containing groups	GO:0005886	plasma membrane	PF08276 PF00954 PF07714 PF01453	PAN-like domain; S-locus glycoprotein family; Protein tyrosine kinase; D-mannose binding lectin	PTHR24420	LEUCINE-RICH REPEAT RECEPTOR-LIKE PROTEIN KINASE	KOG1187	Serine/threonine_protein_kinase
Glyma.03G111300		Not DE	Not DE	1.72021	1.22094	1.63679	1.77327	Not DE	Not DE	Up	Up	Up	Up		Glyma.03G111300	800	UniRef100_I1JMQ8 Uncharacterized protein n=2 Tax=Glycine max RepID=I1JMQ8_SOYBN	0	100	UniRef100_D9ZIP8 BZIP domain class transcription factor n=1 Tax=Malus domestica RepID=D9ZIP8_MALDO	0	93.45	AT3G60320.1|Symbols:|Protein of unknown function (DUF630 and DUF632)|chr3:22292073-22295228 REVERSE LENGTH=796	0	100.38	GO:0007020 GO:0008150 GO:0009637 GO:0010155 GO:0046777	biological process; microtubule nucleation; protein autophosphorylation; regulation of proton transport; response to blue light	GO:0003677	DNA binding	GO:0005634	nucleus	PF04782 PF04783	Protein of unknown function (DUF632); Protein of unknown function (DUF630)	PTHR21450	UNCHARACTERIZED	NA	NA
Glyma.03G113200		Not DE	Not DE	2.7724	-3.28095	-4.83189	-4.1137	Not DE	Not DE	Up	Down	Down	Down		Glyma.03G113200	270	UniRef100_C6TC47 Uncharacterized protein n=1 Tax=Glycine max RepID=C6TC47_SOYBN	0	100	UniRef100_P93697 CPRD12 protein n=1 Tax=Vigna unguiculata RepID=P93697_VIGUN	2e-148	97.38	AT3G51680.1|Symbols:|NAD(P)-binding Rossmann-fold superfamily protein|chr3:19173622-19174667 REVERSE LENGTH=303	2e-85	84.49	GO:0008152	metabolic process	GO:0000166 GO:0016491	nucleotide binding; oxidoreductase activity	GO:0005737	cytoplasm	PF00106	short chain dehydrogenase	PTHR24322	FAMILY NOT NAMED	KOG0725	Reductases_with_broad_range_of_substrate_specificities
Glyma.03G113600		Not DE	Not DE	8.25725	2.82419	2.85391	3.1461	Not DE	Not DE	Up	Up	Up	Up		Glyma.03G113600	425	UniRef100_I1JMS6 Uncharacterized protein n=1 Tax=Glycine max RepID=I1JMS6_SOYBN	0	100	UniRef100_G7K2M6 Auxin efflux carrier protein n=1 Tax=Medicago truncatula RepID=G7K2M6_MEDTR	9e-140	101.44	AT1G76520.2|Symbols:|Auxin efflux carrier family protein|chr1:28715384-28717289 FORWARD LENGTH=390	5e-139	107.44	GO:0009926 GO:0015824 GO:0019344 GO:0055085	auxin polar transport; cysteine biosynthetic process; proline transport; transmembrane transport	GO:0009672	auxin:hydrogen symporter activity	GO:0016021	integral to membrane	PF03547	Membrane transport protein	NA	NA	KOG2722	Predicted_membrane_protein
Glyma.03G134100		Not DE	Not DE	1.55287	1.22759	2.04288	2.49757	Not DE	Not DE	Up	Up	Up	Up		Glyma.03G134100	349	UniRef100_I1JNA6 Uncharacterized protein n=1 Tax=Glycine max RepID=I1JNA6_SOYBN	0	100	UniRef100_A4UTS4 Chloroplast phosphoenolpyruvate/phosphate translocator n=1 Tax=Pisum sativum RepID=A4UTS4_PEA	0	96.66	AT5G04160.1|Symbols:|Nucleotide-sugar transporter family protein|chr5:1143033-1144777 REVERSE LENGTH=309	0	99.35	GO:0006863	purine nucleobase transport	GO:0008514	organic anion transmembrane transporter activity	NA	NA	PF03151	Triose-phosphate Transporter family	PTHR11132	SOLUTE CARRIER FAMILY 35	KOG1441	Glucose-6-phosphate/phosphate_and_phosphoenolpyruvate/phosphate_antiporter
Glyma.03G136300		Not DE	Not DE	1.72793	Not DE	1.39889	1.44218	Not DE	Not DE	Up	Not DE	Up	Up		Glyma.03G136300	452	UniRef100_I1JNC5 Uncharacterized protein n=1 Tax=Glycine max RepID=I1JNC5_SOYBN	0	100	UniRef100_Q9FYR8 Emb|CAB68146.1 n=1 Tax=Arabidopsis thaliana RepID=Q9FYR8_ARATH	6e-91	104.68	AT3G57400.1|Symbols:|unknown protein; FUNCTIONS IN: molecular_function unknown; INVOLVED IN: N-terminal protein myristoylation; LOCATED IN: cellular_component unknown; BEST Arabidopsis thaliana protein match is: unknown protein (TAIR:AT5G52500.1); Has 38 Blast hits to 38 proteins in 7 species: Archae - 0; Bacteria - 0; Metazoa - 0; Fungi - 0; Plants - 38; Viruses - 0; Other Eukaryotes - 0 (source…	5e-99	91.98	GO:0006499	N-terminal protein myristoylation	GO:0003674	molecular function	GO:0005634	nucleus	NA	NA	NA	NA	NA	NA
Glyma.03G136500		Not DE	Not DE	1.00467	1.43848	1.65772	1.82529	Not DE	Not DE	Up	Up	Up	Up		Glyma.03G136500	985	UniRef100_I1JNC7 Uncharacterized protein n=1 Tax=Glycine max RepID=I1JNC7_SOYBN	0	100	UniRef100_B9II82 Villin 2 family protein n=2 Tax=Populus trichocarpa RepID=B9II82_POPTR	0	100.92	AT2G41740.1|Symbols:VLN2, ATVLN2|villin 2|chr2:17410962-17416878 REVERSE LENGTH=976	0	100.51	GO:0006598 GO:0007010 GO:0009698 GO:0042398 GO:0048523 GO:0051017	actin filament bundle assembly; cellular modified amino acid biosynthetic process; cytoskeleton organization; negative regulation of cellular process; phenylpropanoid metabolic process; polyamine catabolic process	GO:0003779 GO:0005515	actin binding; protein binding	GO:0005737	cytoplasm	PF02209 PF00626	Villin headpiece domain; Gelsolin repeat	PTHR11977	VILLIN	KOG0443	Actin_regulatory_proteins_(gelsolin/villin_family)
Glyma.03G140900		Not DE	Not DE	1.47272	Not DE	1.40224	1.26019	Not DE	Not DE	Up	Not DE	Up	Up		Glyma.03G140900	717	UniRef100_K7KEZ6 Uncharacterized protein n=2 Tax=Glycine max RepID=K7KEZ6_SOYBN	0	100	UniRef100_Q9SLC7 Nucleolar protein gar2-like protein n=3 Tax=Arabidopsis thaliana RepID=Q9SLC7_ARATH	0	86.4	AT2G42320.2|Symbols:|nucleolar protein gar2-related|chr2:17628102-17630657 FORWARD LENGTH=669	0	86.4	GO:0008150 GO:0019344	biological process; cysteine biosynthetic process	GO:0003674	molecular function	GO:0005634	nucleus	NA	NA	NA	NA	NA	NA
Glyma.03G149200		Not DE	Not DE	-1.20277	Not DE	3.87999	3.44483	Not DE	Not DE	Down	Not DE	Up	Up		Glyma.03G149200	472	UniRef100_I1JNQ2 Uncharacterized protein n=1 Tax=Glycine max RepID=I1JNQ2_SOYBN	0	100	UniRef100_B9GTB1 Sugar transporter family protein n=1 Tax=Populus trichocarpa RepID=B9GTB1_POPTR	0	97.31	AT2G48020.1|Symbols:|Major facilitator superfamily protein|chr2:19644441-19647007 FORWARD LENGTH=463	0	99.78	GO:0006810 GO:0055085	transmembrane transport; transport	GO:0005215 GO:0005351 GO:0015144 GO:0022857 GO:0022891	carbohydrate transmembrane transporter activity; substrate-specific transmembrane transporter activity; sugar:hydrogen symporter activity; transmembrane transporter activity; transporter activity	GO:0005773 GO:0005774 GO:0005886 GO:0009507 GO:0016020 GO:0016021	chloroplast; integral to membrane; membrane; plasma membrane; vacuolar membrane; vacuole	PF00083	Sugar (and other) transporter	PTHR24063	FAMILY NOT NAMED	KOG0254	Predicted_transporter_(major_facilitator_superfamily)
Glyma.03G154200		Not DE	Not DE	2.57585	1.79499	1.92518	2.13309	Not DE	Not DE	Up	Up	Up	Up		Glyma.03G154200	401	UniRef100_I1JNU7 Uncharacterized protein n=2 Tax=Glycine max RepID=I1JNU7_SOYBN	0	100	UniRef100_G7IEC3 Patatin-16 n=1 Tax=Medicago truncatula RepID=G7IEC3_MEDTR	0	97.11	AT3G63200.1|Symbols:PLP9, PLA IIIB|PATATIN-like protein 9|chr3:23346140-23347379 FORWARD LENGTH=384	0	96.09	GO:0006629 GO:0008152 GO:0010075	lipid metabolic process; metabolic process; regulation of meristem growth	GO:0045735	nutrient reservoir activity	GO:0005576	extracellular region	PF01734	Patatin-like phospholipase	PTHR10470	No Available Panther Description	KOG0513	Ca2+-independent_phospholipase_A2
Glyma.03G193200		Not DE	Not DE	1.21858	2.7672	2.33839	2.70827	Not DE	Not DE	Up	Up	Up	Up		Glyma.03G193200	357	UniRef100_K7KFZ6 Uncharacterized protein n=1 Tax=Glycine max RepID=K7KFZ6_SOYBN	0	84.76	NA	NA	NA	AT3G52870.1|Symbols:|IQ calmodulin-binding motif family protein|chr3:19593365-19595686 REVERSE LENGTH=456	1e-80	65.13	GO:0008150	biological process	GO:0005516	calmodulin binding	GO:0009507	chloroplast	NA	NA	NA	NA	NA	NA
Glyma.03G202300		Not DE	Not DE	-1.2275	-2.11659	-2.59428	-2.19567	Not DE	Not DE	Down	Down	Down	Down		Glyma.03G202300	680	UniRef100_I1JQ89 Uncharacterized protein n=1 Tax=Glycine max RepID=I1JQ89_SOYBN	0	100	UniRef100_Q2PF41 BEL1-like homeodomain transcription factor n=1 Tax=Trifolium pratense RepID=Q2PF41_TRIPR	0	104.15	AT2G35940.3|Symbols:BLH1|BEL1-like homeodomain 1|chr2:15089171-15091699 REVERSE LENGTH=680	8e-172	99.71	GO:0000303 GO:0006355 GO:0006612 GO:0009610 GO:0009651 GO:0009733 GO:0009737 GO:0009743 GO:0009862 GO:0009873 GO:0009963 GO:0010197 GO:0010201 GO:0010363 GO:0019344 GO:0048513	cysteine biosynthetic process; ethylene mediated signaling pathway; organ development; polar nucleus fusion; positive regulation of flavonoid biosynthetic process; protein targeting to membrane; regulation of plant-type hypersensitive response; regulation of transcription, DNA-dependent; response to abscisic acid stimulus; response to auxin stimulus; response to carbohydrate stimulus; response to…	GO:0003677 GO:0003700 GO:0042803 GO:0043565 GO:0046982	DNA binding; protein heterodimerization activity; protein homodimerization activity; sequence-specific DNA binding; sequence-specific DNA binding transcription factor activity	GO:0005634 GO:0005737	cytoplasm; nucleus	PF07526 PF00046	Associated with HOX; Homeobox domain	PTHR11850	HOMEOBOX PROTEIN TRANSCRIPTION FACTORS	KOG0773	Transcription_factor_MEIS1_and_related_HOX_domain_proteins
Glyma.03G210700		Not DE	Not DE	2.6561	2.17268	2.15161	2.45836	Not DE	Not DE	Up	Up	Up	Up		Glyma.03G210700	630	UniRef100_K7KG90 Uncharacterized protein n=2 Tax=Glycine max RepID=K7KG90_SOYBN	0	100	UniRef100_E9NZU3 NPH3 family protein n=2 Tax=Phaseolus vulgaris RepID=E9NZU3_PHAVU	0	86.05	AT1G03010.1|Symbols:|Phototropic-responsive NPH3 family protein|chr1:693480-696188 FORWARD LENGTH=634	0	99.21	GO:0009416 GO:0009860	pollen tube growth; response to light stimulus	GO:0004871	signal transducer activity	GO:0005886	plasma membrane	PF00651 PF03000	BTB/POZ domain; NPH3 family	PTHR13690	FAMILY NOT NAMED	NA	NA
Glyma.03G225300		Not DE	Not DE	1.48514	-1.01696	-2.32658	-1.21141	Not DE	Not DE	Up	Down	Down	Down		Glyma.03G225300	241	UniRef100_C6SXN5 Uncharacterized protein n=1 Tax=Glycine max RepID=C6SXN5_SOYBN	1e-174	100	UniRef100_Q9AQY8 OSJNBa0004B13.24 protein n=1 Tax=Oryza sativa subsp. japonica RepID=Q9AQY8_ORYSJ	6e-22	28.62	AT3G62070.1|Symbols:|unknown protein; BEST Arabidopsis thaliana protein match is: unknown protein (TAIR:AT2G46940.1); Has 137 Blast hits to 135 proteins in 12 species: Archae - 0; Bacteria - 0; Metazoa - 0; Fungi - 0; Plants - 137; Viruses - 0; Other Eukaryotes - 0 (source: NCBI BLink).|chr3:22983710-22984482 REVERSE LENGTH=228	1e-43	92.98	GO:0008150	biological process	GO:0003674	molecular function	GO:0005575	cellular component	NA	NA	NA	NA	NA	NA
Glyma.03G239000		Not DE	Not DE	1.79214	2.2299	3.05137	3.44632	Not DE	Not DE	Up	Up	Up	Up		Glyma.03G239000	388	UniRef100_I1JRE0 Uncharacterized protein n=1 Tax=Glycine max RepID=I1JRE0_SOYBN	0	100	UniRef100_Q2HTL9 Mevalonate and galactokinase n=1 Tax=Medicago truncatula RepID=Q2HTL9_MEDTR	0	99.74	AT5G27450.3|Symbols:MK|mevalonate kinase|chr5:9691051-9692975 FORWARD LENGTH=378	0	101.32	GO:0000280 GO:0006012 GO:0007000 GO:0008152 GO:0008299 GO:0046835	carbohydrate phosphorylation; galactose metabolic process; isoprenoid biosynthetic process; metabolic process; nuclear division; nucleolus organization	GO:0004335 GO:0004496 GO:0005524 GO:0016301 GO:0016773	ATP binding; galactokinase activity; kinase activity; mevalonate kinase activity; phosphotransferase activity, alcohol group as acceptor	GO:0005737 GO:0005829	cytoplasm; cytosol	PF08544 PF00288	GHMP kinases C terminal ; GHMP kinases N terminal domain	PTHR10457	MEVALONATE KINASE/GALACTOKINASE	KOG1511	Mevalonate_kinase_MVK/ERG12
Glyma.03G239800	x	Not DE	Not DE	2.16625	Not DE	Not DE	1.10175	Not DE	Not DE	Up	Not DE	Not DE	Up		Glyma.03G239800	469	UniRef100_UPI00023C22EF PREDICTED: uncharacterized protein LOC100783289 isoform X2 n=1 Tax=Glycine max RepID=UPI00023C22EF	0	100	UniRef100_F4J9P5 Heavy-metal-associated domain-containing protein n=1 Tax=Arabidopsis thaliana RepID=F4J9P5_ARATH	2e-25	28.94	AT3G06130.2|Symbols:|Heavy metal transport/detoxification superfamily protein|chr3:1853193-1854673 REVERSE LENGTH=349	3e-28	28.94	GO:0030001	metal ion transport	GO:0046872	metal ion binding	GO:0005618 GO:0005737	cell wall; cytoplasm	PF00403	Heavy-metal-associated domain	PTHR22814	COPPER TRANSPORT PROTEIN ATOX1-RELATED	KOG1603	Copper_chaperone
Glyma.03G240700		Not DE	Not DE	-1.05122	2.01745	2.26288	2.34077	Not DE	Not DE	Down	Up	Up	Up		Glyma.03G240700	178	UniRef100_I1JRF9 Uncharacterized protein n=1 Tax=Glycine max RepID=I1JRF9_SOYBN	3e-127	100	NA	NA	NA	AT2G32580.1|Symbols:|Protein of unknown function (DUF1068)|chr2:13827849-13829135 FORWARD LENGTH=183	6e-36	87.43	GO:0008150	biological process	GO:0003674	molecular function	GO:0005634 GO:0005794	Golgi apparatus; nucleus	PF06364	Protein of unknown function (DUF1068)	PTHR17695	UNCHARACTERIZED	NA	NA
Glyma.03G241000		Not DE	Not DE	-1.29655	2.59923	2.60931	2.1824	Not DE	Not DE	Down	Up	Up	Up		Glyma.03G241000	488	UniRef100_I1JRG3 Uncharacterized protein n=1 Tax=Glycine max RepID=I1JRG3_SOYBN	0	100.21	UniRef100_A2Q5Z1 General substrate transporter; Sugar transporter superfamily n=1 Tax=Medicago truncatula RepID=A2Q5Z1_MEDTR	0	92.93	AT1G54730.2|Symbols:|Major facilitator superfamily protein|chr1:20424471-20429978 FORWARD LENGTH=470	0	91.28	GO:0006810 GO:0055085	transmembrane transport; transport	GO:0005215 GO:0005351 GO:0015144 GO:0022857 GO:0022891	carbohydrate transmembrane transporter activity; substrate-specific transmembrane transporter activity; sugar:hydrogen symporter activity; transmembrane transporter activity; transporter activity	GO:0005886 GO:0016020 GO:0016021	integral to membrane; membrane; plasma membrane	PF00083	Sugar (and other) transporter	PTHR24063	FAMILY NOT NAMED	KOG0254	Predicted_transporter_(major_facilitator_superfamily)
Glyma.03G256900	x	Not DE	Not DE	2.04031	Not DE	Not DE	1.21099	Not DE	Not DE	Up	Not DE	Not DE	Up		Glyma.03G256900	698	UniRef100_K7KH33 Uncharacterized protein n=1 Tax=Glycine max RepID=K7KH33_SOYBN	0	100	UniRef100_F1AM70 Triacylglycerol lipase 1 n=1 Tax=Arachis hypogaea RepID=F1AM70_ARAHY	0	100.43	AT3G61680.1|Symbols:|alpha/beta-Hydrolases superfamily protein|chr3:22824630-22826926 FORWARD LENGTH=649	0	103.39	GO:0006629	lipid metabolic process	GO:0004806	triglyceride lipase activity	NA	NA	PF01764	Lipase (class 3)	NA	NA	NA	NA
Glyma.03G257500		Not DE	Not DE	2.06241	Not DE	1.39606	1.33086	Not DE	Not DE	Up	Not DE	Up	Up		Glyma.03G257500	408	UniRef100_I1JRZ9 Uncharacterized protein n=1 Tax=Glycine max RepID=I1JRZ9_SOYBN	0	100	UniRef100_B4F9N6 Dopamine beta-monooxygenase n=1 Tax=Zea mays RepID=B4F9N6_MAIZE	3e-107	86.45	AT3G61750.1|Symbols:|Cytochrome b561/ferric reductase transmembrane with DOMON related domain|chr3:22857897-22859254 REVERSE LENGTH=398	1e-125	91.21	NA	NA	NA	NA	GO:0005576 GO:0016020 GO:0016021	extracellular region; integral to membrane; membrane	PF03188 PF03351	Eukaryotic cytochrome b561; DOMON domain	PTHR23130	FAMILY NOT NAMED	KOG4293	Predicted_membrane_protein,_contains_DoH_and_Cytochrome_b-561/ferric_reductase_transmembrane_domains
Glyma.03G259600		Not DE	Not DE	1.56847	1.02819	1.43197	1.28927	Not DE	Not DE	Up	Up	Up	Up		Glyma.03G259600	142	UniRef100_C6TFJ7 Uncharacterized protein n=1 Tax=Glycine max RepID=C6TFJ7_SOYBN	5e-99	100	UniRef100_B7FGY0 Cytochrome b5 n=2 Tax=Medicago truncatula RepID=B7FGY0_MEDTR	4e-60	99.3	AT5G53560.1|Symbols:ATB5-A, B5 #2, ATCB5-E, CB5-E|cytochrome B5 isoform E|chr5:21759628-21760353 FORWARD LENGTH=134	1e-57	100.75	GO:0016126 GO:0019745	pentacyclic triterpenoid biosynthetic process; sterol biosynthetic process	GO:0020037	heme binding	GO:0005773 GO:0005774 GO:0005783 GO:0005789 GO:0005886 GO:0009535	chloroplast thylakoid membrane; endoplasmic reticulum; endoplasmic reticulum membrane; plasma membrane; vacuolar membrane; vacuole	PF00173	Cytochrome b5-like Heme/Steroid binding domain	PTHR19359	CYTOCHROME B5	KOG0537	Cytochrome_b5
Glyma.03G261800		Not DE	Not DE	-1.10419	Not DE	-1.06214	-1.08756	Not DE	Not DE	Down	Not DE	Down	Down		Glyma.03G261800	749	UniRef100_C0SNP2 Late elongated hypocotyl and circadian clock associated-1-like protein 2 n=1 Tax=Glycine max RepID=C0SNP2_SOYBN	0	100	UniRef100_C0SNP2 Late elongated hypocotyl and circadian clock associated-1-like protein 2 n=1 Tax=Glycine max RepID=C0SNP2_SOYBN	0	100	AT1G01060.3|Symbols:LHY, LHY1|Homeodomain-like superfamily protein|chr1:33992-37061 REVERSE LENGTH=645	2e-129	115.97	GO:0006355 GO:0007623 GO:0009409 GO:0009639 GO:0009651 GO:0009723 GO:0009733 GO:0009737 GO:0009739 GO:0009751 GO:0009753 GO:0042752 GO:0042754 GO:0043433 GO:0046686 GO:0048574	circadian rhythm; long-day photoperiodism, flowering; negative regulation of circadian rhythm; negative regulation of sequence-specific DNA binding transcription factor activity; regulation of circadian rhythm; regulation of transcription, DNA-dependent; response to abscisic acid stimulus; response to auxin stimulus; response to cadmium ion; response to cold; response to ethylene stimulus; respon…	GO:0003677 GO:0003700 GO:0044212	DNA binding; sequence-specific DNA binding transcription factor activity; transcription regulatory region DNA binding	GO:0005634	nucleus	PF00249	Myb-like DNA-binding domain	PTHR12802	SWI/SNF COMPLEX-RELATED	NA	NA
Glyma.03G263600		Not DE	Not DE	1.75406	1.71551	2.1203	2.17736	Not DE	Not DE	Up	Up	Up	Up		Glyma.03G263600	771	UniRef100_K7KH84 Uncharacterized protein n=1 Tax=Glycine max RepID=K7KH84_SOYBN	0	100	UniRef100_B9N7H6 Subtilase family protein n=1 Tax=Populus trichocarpa RepID=B9N7H6_POPTR	0	96.38	AT3G14240.1|Symbols:|Subtilase family protein|chr3:4741637-4743964 REVERSE LENGTH=775	0	95.61	GO:0006508 GO:0008152 GO:0043086	metabolic process; negative regulation of catalytic activity; proteolysis	GO:0004252 GO:0042802	identical protein binding; serine-type endopeptidase activity	GO:0005618	cell wall	PF02225 PF05922 PF00082	PA domain; Peptidase inhibitor I9; Subtilase family	PTHR10795	PROPROTEIN CONVERTASE SUBTILISIN/KEXIN	NA	NA
Glyma.04G013400		Not DE	Not DE	3.63157	-1.2688	-1.43731	-2.08867	Not DE	Not DE	Up	Down	Down	Down		Glyma.04G013400	98	UniRef100_I1JSP8 Uncharacterized protein n=1 Tax=Glycine max RepID=I1JSP8_SOYBN	9e-65	100	UniRef100_Q9FUP6 Suspensor-specific protein n=1 Tax=Phaseolus coccineus RepID=Q9FUP6_PHACN	3e-40	97.78	AT1G49310.1|Symbols:|unknown protein; FUNCTIONS IN: molecular_function unknown; INVOLVED IN: biological_process unknown; LOCATED IN: endomembrane system; EXPRESSED IN: 9 plant structures; EXPRESSED DURING: LP.04 four leaves visible, petal differentiation and expansion stage; Has 11 Blast hits to 11 proteins in 6 species: Archae - 0; Bacteria - 0; Metazoa - 0; Fungi - 0; Plants - 11; Viruses - 0; …	4e-11	86.59	GO:0000041 GO:0008150	biological process; transition metal ion transport	GO:0003674	molecular function	NA	NA	PF10950	Protein of unknown function (DUF2775)	NA	NA	NA	NA
Glyma.04G014700	x	Not DE	Not DE	2.58123	Not DE	Not DE	1.70895	Not DE	Not DE	Up	Not DE	Not DE	Up		Glyma.04G014700	350	UniRef100_I1JSR6 Uncharacterized protein n=1 Tax=Glycine max RepID=I1JSR6_SOYBN	0	100	UniRef100_Q6Y1E9 Cysteine protease 14 n=1 Tax=Trifolium repens RepID=Q6Y1E9_TRIRP	0	99.43	AT1G20850.1|Symbols:XCP2|xylem cysteine peptidase 2|chr1:7252208-7253537 FORWARD LENGTH=356	0	91.01	GO:0006508 GO:0010075 GO:0010623	developmental programmed cell death; proteolysis; regulation of meristem growth	GO:0008233 GO:0008234	cysteine-type peptidase activity; peptidase activity	GO:0005618 GO:0009507	cell wall; chloroplast	PF00112 PF08246	Papain family cysteine protease; Cathepsin propeptide inhibitor domain (I29)	PTHR12411	CYSTEINE PROTEASE FAMILY C1-RELATED	KOG1542	Cysteine_proteinase_Cathepsin_F
Glyma.04G014800	x	Not DE	Not DE	1.87841	Not DE	Not DE	1.40534	Not DE	Not DE	Up	Not DE	Not DE	Up		Glyma.04G014800	350	UniRef100_UPI000189D9E0 PREDICTED: xylem cysteine proteinase 2 n=1 Tax=Glycine max RepID=UPI000189D9E0	0	100	UniRef100_Q6Y1E9 Cysteine protease 14 n=1 Tax=Trifolium repens RepID=Q6Y1E9_TRIRP	0	99.43	AT1G20850.1|Symbols:XCP2|xylem cysteine peptidase 2|chr1:7252208-7253537 FORWARD LENGTH=356	0	91.29	GO:0006508 GO:0010075 GO:0010623	developmental programmed cell death; proteolysis; regulation of meristem growth	GO:0008233 GO:0008234	cysteine-type peptidase activity; peptidase activity	GO:0005618 GO:0009507	cell wall; chloroplast	PF00112 PF08246	Papain family cysteine protease; Cathepsin propeptide inhibitor domain (I29)	PTHR12411	CYSTEINE PROTEASE FAMILY C1-RELATED	KOG1543	Cysteine_proteinase_Cathepsin_L
Glyma.04G017300	x	Not DE	Not DE	1.0067	Not DE	Not DE	1.04747	Not DE	Not DE	Up	Not DE	Not DE	Up		Glyma.04G017300	1292	UniRef100_K7KHM4 Uncharacterized protein n=1 Tax=Glycine max RepID=K7KHM4_SOYBN	0	100	UniRef100_B9H5I2 Patched family protein n=1 Tax=Populus trichocarpa RepID=B9H5I2_POPTR	0	98.54	AT4G38350.1|Symbols:|Patched family protein|chr4:17958324-17966846 REVERSE LENGTH=1273	0	99.29	NA	NA	GO:0008158	hedgehog receptor activity	GO:0005773 GO:0005774 GO:0009507 GO:0016020 GO:0016021	chloroplast; integral to membrane; membrane; vacuolar membrane; vacuole	PF02460 PF12349	Patched family; Sterol-sensing domain of SREBP cleavage-activation	PTHR10796	PATCHED-RELATED	KOG1933	Cholesterol_transport_protein_(Niemann-Pick_C_disease_protein)
Glyma.04G027800		Not DE	Not DE	1.54411	2.52789	2.38157	2.45184	Not DE	Not DE	Up	Up	Up	Up		Glyma.04G027800	389	UniRef100_I1JT68 Uncharacterized protein n=1 Tax=Glycine max RepID=I1JT68_SOYBN	0	100	UniRef100_E6NU65 JHL18I08.9 protein n=1 Tax=Jatropha curcas RepID=E6NU65_JATCU	0	101.04	AT1G75500.2|Symbols:WAT1|Walls Are Thin 1|chr1:28338282-28340091 REVERSE LENGTH=389	0	99.74	GO:0000271 GO:0006833 GO:0007389 GO:0008361 GO:0009651 GO:0009750 GO:0009825 GO:0009826 GO:0009834 GO:0009926 GO:0009932 GO:0010015 GO:0010075 GO:0010817 GO:0040007 GO:0043481 GO:0048767 GO:0071555 GO:0090355 GO:0090358	anthocyanin accumulation in tissues in response to UV light; auxin polar transport; cell tip growth; cell wall organization; growth; multidimensional cell growth; pattern specification process; polysaccharide biosynthetic process; positive regulation of auxin metabolic process; positive regulation of tryptophan metabolic process; regulation of cell size; regulation of hormone levels; regulation o…	NA	NA	GO:0005774 GO:0005886 GO:0009705 GO:0016020	membrane; plant-type vacuole membrane; plasma membrane; vacuolar membrane	PF00892	EamA-like transporter family	NA	NA	NA	NA
Glyma.04G034800		1.31514	1.14883	1.19154	-1.42376	-1.49962	-1.24315	Up	Up	Up	Down	Down	Down		Glyma.04G034800	294	UniRef100_I1JTE5 Uncharacterized protein n=1 Tax=Glycine max RepID=I1JTE5_SOYBN	0	100	UniRef100_Q948J9 Plastidial lipoyltransferase 2 n=1 Tax=Arabidopsis thaliana RepID=LIP2P_ARATH	1e-115	88.13	AT4G31050.1|Symbols:|Biotin/lipoate A/B protein ligase family|chr4:15114345-15115443 FORWARD LENGTH=278	1e-118	88.13	GO:0006464 GO:0009107 GO:0019243	cellular protein modification process; lipoate biosynthetic process; methylglyoxal catabolic process to D-lactate	GO:0003824 GO:0016415 GO:0017118	catalytic activity; lipoyltransferase activity; octanoyltransferase activity	GO:0005737 GO:0009507	chloroplast; cytoplasm	PF03099	Biotin/lipoate A/B protein ligase family	PTHR10993	OCTANOYLTRANSFERASE	KOG0325	Lipoyltransferase
Glyma.04G042000		Not DE	Not DE	1.16816	1.85886	2.53712	2.26503	Not DE	Not DE	Up	Up	Up	Up		Glyma.04G042000	350	UniRef100_I1JTM5 Uncharacterized protein n=1 Tax=Glycine max RepID=I1JTM5_SOYBN	0	100	UniRef100_G7J6Z8 Cyclin D3-1 n=2 Tax=Medicago truncatula RepID=G7J6Z8_MEDTR	2e-147	100	AT4G34160.1|Symbols:CYCD3;1, CYCD3|CYCLIN D3;1|chr4:16357903-16359304 FORWARD LENGTH=376	2e-86	75.53	GO:0000082 GO:0000280 GO:0000911 GO:0006275 GO:0009735 GO:0009741 GO:0009744 GO:0010075 GO:0010103 GO:0010389 GO:0010583 GO:0042023 GO:0042127 GO:0048316 GO:0051225 GO:0051726	DNA endoreduplication; G1/S transition of mitotic cell cycle; cytokinesis by cell plate formation; nuclear division; regulation of DNA replication; regulation of G2/M transition of mitotic cell cycle; regulation of cell cycle; regulation of cell proliferation; regulation of meristem growth; response to brassinosteroid stimulus; response to cyclopentenone; response to cytokinin stimulus; response …	GO:0005515 GO:0016538	cyclin-dependent protein serine/threonine kinase regulator activity; protein binding	GO:0005634	nucleus	PF00134 PF02984	Cyclin, N-terminal domain; Cyclin, C-terminal domain	PTHR10177	CYCLINE	KOG0656	G1/S-specific_cyclin_D
Glyma.04G044500		Not DE	Not DE	1.02095	-1.31865	-1.23421	-1.02444	Not DE	Not DE	Up	Down	Down	Down		Glyma.04G044500	372	UniRef100_I1JTQ0 Uncharacterized protein n=1 Tax=Glycine max RepID=I1JTQ0_SOYBN	0	100	UniRef100_G8A2A3 Arginine N-methyltransferase n=2 Tax=Medicago truncatula RepID=G8A2A3_MEDTR	0	100.61	AT5G65860.2|Symbols:|ankyrin repeat family protein|chr5:26347706-26348686 REVERSE LENGTH=326	0	98.77	GO:0008152 GO:0009165	metabolic process; nucleotide biosynthetic process	GO:0008168	methyltransferase activity	GO:0005737	cytoplasm	PF00023	Ankyrin repeat	PTHR15047	No Available Panther Description	KOG1709	Guanidinoacetate_methyltransferase_and_related_proteins
Glyma.04G047400		Not DE	Not DE	1.97519	1.09993	1.30084	1.21631	Not DE	Not DE	Up	Up	Up	Up		Glyma.04G047400	123	UniRef100_I1JTS7 Uncharacterized protein n=1 Tax=Glycine max RepID=I1JTS7_SOYBN	6e-82	100	NA	NA	NA	AT4G10810.1|Symbols:|unknown protein; FUNCTIONS IN: molecular_function unknown; INVOLVED IN: biological_process unknown; LOCATED IN: chloroplast; EXPRESSED IN: 23 plant structures; EXPRESSED DURING: 15 growth stages; BEST Arabidopsis thaliana protein match is: unknown protein (TAIR:AT4G24026.1); Has 1807 Blast hits to 1807 proteins in 277 species: Archae - 0; Bacteria - 0; Metazoa - 736; Fungi - …	4e-08	62.96	GO:0008150	biological process	GO:0003674	molecular function	GO:0005634	nucleus	NA	NA	NA	NA	NA	NA
Glyma.04G049700		Not DE	Not DE	1.72033	1.10625	1.60258	2.41374	Not DE	Not DE	Up	Up	Up	Up		Glyma.04G049700	742	UniRef100_K7KI56 Uncharacterized protein n=1 Tax=Glycine max RepID=K7KI56_SOYBN	0	100	UniRef100_Q9SM08 F19C14.2 protein n=1 Tax=Arabidopsis thaliana RepID=Q9SM08_ARATH	0	78.63	AT1G58370.1|Symbols:RXF12, ATXYN1|glycosyl hydrolase family 10 protein / carbohydrate-binding domain-containing protein|chr1:21684751-21688209 FORWARD LENGTH=917	0	78.63	GO:0005975 GO:0010413 GO:0045492	carbohydrate metabolic process; glucuronoxylan metabolic process; xylan biosynthetic process	GO:0003824 GO:0004553 GO:0016798 GO:0031176 GO:0043169	catalytic activity; cation binding; endo-1,4-beta-xylanase activity; hydrolase activity, acting on glycosyl bonds; hydrolase activity, hydrolyzing O-glycosyl compounds	GO:0005576 GO:0005618	cell wall; extracellular region	PF02018 PF00331	Carbohydrate binding domain; Glycosyl hydrolase family 10	NA	NA	NA	NA
Glyma.04G052800	x	Not DE	Not DE	1.24857	Not DE	Not DE	-1.23362	Not DE	Not DE	Up	Not DE	Not DE	Down		Glyma.04G052800	116	UniRef100_I1JTY4 Uncharacterized protein n=1 Tax=Glycine max RepID=I1JTY4_SOYBN	6e-77	100	NA	NA	NA	AT5G11970.1|Symbols:|Protein of unknown function (DUF3511)|chr5:3863289-3863606 REVERSE LENGTH=105	2e-31	109.52	GO:0008150	biological process	GO:0003674	molecular function	GO:0005886	plasma membrane	PF12023	Domain of unknown function (DUF3511)	NA	NA	NA	NA
Glyma.04G063100		Not DE	Not DE	2.2722	-1.73529	-1.50841	-1.20088	Not DE	Not DE	Up	Down	Down	Down		Glyma.04G063100	419	UniRef100_K7KIG2 Uncharacterized protein n=1 Tax=Glycine max RepID=K7KIG2_SOYBN	0	100	UniRef100_G7JLW0 Wall-associated receptor kinase-like protein n=1 Tax=Medicago truncatula RepID=G7JLW0_MEDTR	0	91.05	AT2G25220.1|Symbols:|Protein kinase superfamily protein|chr2:10742918-10745540 REVERSE LENGTH=414	2e-174	93.72	GO:0006468	protein phosphorylation	GO:0004672 GO:0004674 GO:0004713 GO:0005524 GO:0016301 GO:0016772	ATP binding; kinase activity; protein kinase activity; protein serine/threonine kinase activity; protein tyrosine kinase activity; transferase activity, transferring phosphorus-containing groups	GO:0005886	plasma membrane	PF00069	Protein kinase domain	PTHR24420	LEUCINE-RICH REPEAT RECEPTOR-LIKE PROTEIN KINASE	KOG1187	Serine/threonine_protein_kinase
Glyma.04G063800		Not DE	Not DE	2.60028	Not DE	1.03609	1.15713	Not DE	Not DE	Up	Not DE	Up	Up		Glyma.04G063800	977	UniRef100_I1JU97 Uncharacterized protein n=1 Tax=Glycine max RepID=I1JU97_SOYBN	0	100	UniRef100_I1T412 Cellulose synthase n=1 Tax=Gossypium mustelinum RepID=I1T412_GOSMU	0	100.21	AT4G18780.1|Symbols:CESA8, IRX1, ATCESA8, LEW2|cellulose synthase family protein|chr4:10312846-10316719 REVERSE LENGTH=985	0	99.09	GO:0006970 GO:0009414 GO:0009832 GO:0009834 GO:0010116 GO:0010413 GO:0030244 GO:0042742 GO:0045492 GO:0050832	cellulose biosynthetic process; defense response to bacterium; defense response to fungus; glucuronoxylan metabolic process; plant-type cell wall biogenesis; positive regulation of abscisic acid biosynthetic process; response to osmotic stress; response to water deprivation; secondary cell wall biogenesis; xylan biosynthetic process	GO:0016757 GO:0016759 GO:0016760	cellulose synthase (UDP-forming) activity; cellulose synthase activity; transferase activity, transferring glycosyl groups	GO:0005618 GO:0005886 GO:0016020	cell wall; membrane; plasma membrane	PF03552	Cellulose synthase	PTHR13301	X-BOX TRANSCRIPTION FACTOR-RELATED	NA	NA
Glyma.04G079600	x	Not DE	Not DE	2.58676	Not DE	Not DE	1.35332	Not DE	Not DE	Up	Not DE	Not DE	Up		Glyma.04G079600	342	UniRef100_I1JUR2 Uncharacterized protein n=1 Tax=Glycine max RepID=I1JUR2_SOYBN	0	100	UniRef100_B9VSG5 BURP domain protein n=1 Tax=Glycine max RepID=B9VSG5_SOYBN	0	99.42	AT5G25610.1|Symbols:RD22, ATRD22|BURP domain-containing protein|chr5:8914498-8916684 REVERSE LENGTH=392	1e-124	86.22	GO:0009269 GO:0009409 GO:0009651 GO:0009737	response to abscisic acid stimulus; response to cold; response to desiccation; response to salt stress	GO:0045735	nutrient reservoir activity	GO:0005576 GO:0005768 GO:0005794 GO:0005802	Golgi apparatus; endosome; extracellular region; trans-Golgi network	PF03181	BURP domain	NA	NA	NA	NA
Glyma.04G082900		Not DE	Not DE	1.5749	Not DE	-1.07824	-1.01531	Not DE	Not DE	Up	Not DE	Down	Down		Glyma.04G082900	428	UniRef100_I1JUU5 Uncharacterized protein n=1 Tax=Glycine max RepID=I1JUU5_SOYBN	0	100	UniRef100_G7ZWI6 Casein kinase I isoform delta-like protein n=1 Tax=Medicago truncatula RepID=G7ZWI6_MEDTR	0	93.35	AT4G28860.1|Symbols:ckl4|casein kinase I-like 4|chr4:14246359-14249197 FORWARD LENGTH=414	0	100.48	GO:0006468 GO:0046777	protein autophosphorylation; protein phosphorylation	GO:0004672 GO:0004674 GO:0005524 GO:0016301 GO:0016772	ATP binding; kinase activity; protein kinase activity; protein serine/threonine kinase activity; transferase activity, transferring phosphorus-containing groups	GO:0005634 GO:0005737	cytoplasm; nucleus	PF00069	Protein kinase domain	PTHR11909	CASEIN KINASE-RELATED	KOG1163	Casein_kinase_(serine/threonine/tyrosine_protein_kinase)
Glyma.04G083200		Not DE	Not DE	3.30124	2.20712	1.86587	2.04631	Not DE	Not DE	Up	Up	Up	Up		Glyma.04G083200	247	UniRef100_UPI00018C6C49 PREDICTED: aquaporin TIP4-1 n=1 Tax=Glycine max RepID=UPI00018C6C49	1e-172	100	UniRef100_Q9XG70 Aquaglyceroporin (Tonoplast intrinsic protein (Tipa)) n=1 Tax=Nicotiana tabacum RepID=Q9XG70_TOBAC	3e-127	99.19	AT2G25810.1|Symbols:TIP4;1|tonoplast intrinsic protein 4;1|chr2:11012658-11013906 FORWARD LENGTH=249	3e-126	98.39	GO:0006810 GO:0006833 GO:0009736 GO:0055085	cytokinin mediated signaling pathway; transmembrane transport; transport; water transport	GO:0005215 GO:0015250	transporter activity; water channel activity	GO:0005737 GO:0009705 GO:0016020 GO:0016021 GO:0042807	central vacuole; cytoplasm; integral to membrane; membrane; plant-type vacuole membrane	PF00230	Major intrinsic protein	PTHR19139	AQUAPORIN TRANSPORTER	KOG0223	Aquaporin_(major_intrinsic_protein_family)
Glyma.04G087400		Not DE	Not DE	1.65905	1.89448	1.18281	1.02623	Not DE	Not DE	Up	Up	Up	Up		Glyma.04G087400	415	UniRef100_K7KIZ3 Uncharacterized protein n=1 Tax=Glycine max RepID=K7KIZ3_SOYBN	0	100	UniRef100_Q08A69 Alpha/beta-hydrolases superfamily protein n=1 Tax=Arabidopsis thaliana RepID=Q08A69_ARATH	4e-160	89.08	AT1G10040.1|Symbols:|alpha/beta-Hydrolases superfamily protein|chr1:3276108-3278464 REVERSE LENGTH=412	4e-163	89.08	NA	NA	NA	NA	GO:0005634	nucleus	PF05057	Putative serine esterase (DUF676)	PTHR12482	UNCHARACTERIZED	KOG4372	Predicted_alpha/beta_hydrolase
Glyma.04G087800		Not DE	Not DE	1.38018	Not DE	1.25638	1.20828	Not DE	Not DE	Up	Not DE	Up	Up		Glyma.04G087800	458	UniRef100_I1JUZ5 Uncharacterized protein n=1 Tax=Glycine max RepID=I1JUZ5_SOYBN	0	100	NA	NA	NA	AT1G10020.1|Symbols:|Protein of unknown function (DUF1005)|chr1:3269939-3271732 REVERSE LENGTH=461	0	98.05	GO:0008150	biological process	GO:0003674	molecular function	GO:0005634	nucleus	PF06219	Protein of unknown function (DUF1005)	NA	NA	NA	NA
Glyma.04G100600		Not DE	Not DE	3.70923	1.51694	2.01143	3.28332	Not DE	Not DE	Up	Up	Up	Up		Glyma.04G100600	288	UniRef100_I1JVD0 Uncharacterized protein n=1 Tax=Glycine max RepID=I1JVD0_SOYBN	0	100	UniRef100_G7KBA8 RNA-binding protein n=1 Tax=Medicago truncatula RepID=G7KBA8_MEDTR	1e-98	92.93	AT1G22330.1|Symbols:|RNA-binding (RRM/RBD/RNP motifs) family protein|chr1:7886693-7889241 FORWARD LENGTH=291	3e-61	83.51	GO:0008150	biological process	GO:0000166 GO:0003676 GO:0003723	RNA binding; nucleic acid binding; nucleotide binding	GO:0005634	nucleus	PF00076	RNA recognition motif. (a.k.a. RRM, RBD, or RNP domain)	PTHR24011	FAMILY NOT NAMED	KOG0149	Predicted_RNA-binding_protein_SEB4_(RRM_superfamily)
Glyma.04G105900		Not DE	Not DE	2.03994	Not DE	4.66564	3.06038	Not DE	Not DE	Up	Not DE	Up	Up		Glyma.04G105900	228	UniRef100_I1JVI6 Uncharacterized protein n=1 Tax=Glycine max RepID=I1JVI6_SOYBN	3e-150	99.09	UniRef100_B3TDK8 Lipoxygenase n=1 Tax=Glycine max RepID=B3TDK8_SOYBN	1e-140	26.22	AT1G55020.1|Symbols:LOX1, ATLOX1|lipoxygenase 1|chr1:20525798-20530143 FORWARD LENGTH=859	6e-85	24.33	GO:0006952 GO:0009611 GO:0009695 GO:0009737 GO:0009753 GO:0009816 GO:0010311 GO:0030397 GO:0034440 GO:0040007 GO:0048364	defense response; defense response to bacterium, incompatible interaction; growth; jasmonic acid biosynthetic process; lateral root formation; lipid oxidation; membrane disassembly; response to abscisic acid stimulus; response to jasmonic acid stimulus; response to wounding; root development	GO:0016165	lipoxygenase activity	GO:0005737 GO:0009536	cytoplasm; plastid	PF00305	Lipoxygenase	PTHR11771	LIPOXYGENASE	NA	NA
Glyma.04G119700	x	Not DE	Not DE	2.35251	Not DE	Not DE	-1.75912	Not DE	Not DE	Up	Not DE	Not DE	Down		Glyma.04G119700	383	UniRef100_UPI0001706D0D PREDICTED: trehalose-phosphate phosphatase A isoform X3 n=1 Tax=Glycine max RepID=UPI0001706D0D	0	100	UniRef100_G7IYG6 Trehalose-phosphate phosphatase n=2 Tax=Medicago truncatula RepID=G7IYG6_MEDTR	0	97.42	AT5G51460.2|Symbols:ATTPPA|Haloacid dehalogenase-like hydrolase (HAD) superfamily protein|chr5:20902266-20904292 FORWARD LENGTH=384	1e-171	98.7	GO:0005992 GO:0008152	metabolic process; trehalose biosynthetic process	GO:0003824 GO:0004805	catalytic activity; trehalose-phosphatase activity	GO:0005634	nucleus	PF02358	Trehalose-phosphatase	PTHR10788	TREHALOSE-6-PHOSPHATE SYNTHASE	NA	NA
Glyma.04G123700		Not DE	Not DE	-1.53597	-3.58122	-4.29174	-3.87945	Not DE	Not DE	Down	Down	Down	Down		Glyma.04G123700	715	UniRef100_I1JVV4 Uncharacterized protein n=1 Tax=Glycine max RepID=I1JVV4_SOYBN	0	100	UniRef100_G7K6S1 Urea active transporter-like protein n=1 Tax=Medicago truncatula RepID=G7K6S1_MEDTR	0	100.28	AT5G45380.1|Symbols:ATDUR3, DUR3|solute:sodium symporters;urea transmembrane transporters|chr5:18391337-18395696 FORWARD LENGTH=704	0	99.57	GO:0006810 GO:0006995 GO:0035725 GO:0055085	cellular response to nitrogen starvation; sodium ion transmembrane transport; transmembrane transport; transport	GO:0005215 GO:0015204 GO:0015370	solute:sodium symporter activity; transporter activity; urea transmembrane transporter activity	GO:0005886 GO:0016020	membrane; plasma membrane	PF00474	Sodium:solute symporter family	PTHR11819	SODIUM/SOLUTE SYMPORTER	KOG2348	Urea_transporter
Glyma.04G136200	x	Not DE	Not DE	-2.22886	Not DE	Not DE	-1.18649	Not DE	Not DE	Down	Not DE	Not DE	Down		Glyma.04G136200	142	UniRef100_I1JW46 Uncharacterized protein n=1 Tax=Glycine max RepID=I1JW46_SOYBN	4e-94	100	UniRef100_G7J5J1 Calmodulin-like protein n=2 Tax=Medicago truncatula RepID=G7J5J1_MEDTR	5e-58	100.71	AT3G50770.1|Symbols:CML41|calmodulin-like 41|chr3:18873987-18874604 FORWARD LENGTH=205	6e-32	65.85	GO:0008150 GO:0043090	amino acid import; biological process	GO:0005509	calcium ion binding	NA	NA	PF00036	EF hand	PTHR10891	EF-HAND CALCIUM-BINDING DOMAIN CONTAINING PROTEIN	KOG0027	Calmodulin_and_related_proteins_(EF-Hand_superfamily)
Glyma.04G153700		Not DE	Not DE	2.25108	Not DE	1.06424	1.21633	Not DE	Not DE	Up	Not DE	Up	Up		Glyma.04G153700	1040	UniRef100_K7KK55 Uncharacterized protein n=1 Tax=Glycine max RepID=K7KK55_SOYBN	0	100	UniRef100_G7JFJ6 Cellulose synthase catalytic subunit n=1 Tax=Medicago truncatula RepID=G7JFJ6_MEDTR	0	100.1	AT5G17420.1|Symbols:IRX3, CESA7, ATCESA7, MUR10|Cellulose synthase family protein|chr5:5736859-5741407 REVERSE LENGTH=1026	0	101.27	GO:0009832 GO:0009834 GO:0010089 GO:0010228 GO:0010400 GO:0010413 GO:0016926 GO:0030244 GO:0042546 GO:0044036 GO:0045492 GO:0050665	cell wall biogenesis; cell wall macromolecule metabolic process; cellulose biosynthetic process; glucuronoxylan metabolic process; hydrogen peroxide biosynthetic process; plant-type cell wall biogenesis; protein desumoylation; rhamnogalacturonan I side chain metabolic process; secondary cell wall biogenesis; vegetative to reproductive phase transition of meristem; xylan biosynthetic process; xyle…	GO:0008270 GO:0016759 GO:0016760	cellulose synthase (UDP-forming) activity; cellulose synthase activity; zinc ion binding	GO:0005886 GO:0009507 GO:0016020	chloroplast; membrane; plasma membrane	PF03552	Cellulose synthase	PTHR13301	X-BOX TRANSCRIPTION FACTOR-RELATED	NA	NA
Glyma.04G160100		Not DE	Not DE	1.81577	1.664	2.82202	3.24085	Not DE	Not DE	Up	Up	Up	Up		Glyma.04G160100	457	UniRef100_I1JWM6 Uncharacterized protein n=1 Tax=Glycine max RepID=I1JWM6_SOYBN	0	100	UniRef100_A9P983 Phytochelatin synthetase family protein n=1 Tax=Populus trichocarpa RepID=A9P983_POPTR	0	96.94	AT5G60920.1|Symbols:COB|COBRA-like extracellular glycosyl-phosphatidyl inositol-anchored protein family|chr5:24511466-24513932 REVERSE LENGTH=456	0	94.3	GO:0000271 GO:0000272 GO:0005982 GO:0006096 GO:0006816 GO:0006833 GO:0006972 GO:0007030 GO:0007389 GO:0008361 GO:0009266 GO:0009651 GO:0009664 GO:0009750 GO:0009825 GO:0009832 GO:0009926 GO:0009932 GO:0010015 GO:0010215 GO:0010817 GO:0016049 GO:0030243 GO:0040007 GO:0043481 GO:0046686 GO:0048767 GO:0071555	Golgi organization; anthocyanin accumulation in tissues in response to UV light; auxin polar transport; calcium ion transport; cell growth; cell tip growth; cell wall organization; cellulose metabolic process; cellulose microfibril organization; glycolysis; growth; hyperosmotic response; multidimensional cell growth; pattern specification process; plant-type cell wall biogenesis; plant-type cell …	GO:0003674	molecular function	GO:0005886 GO:0009505 GO:0009897 GO:0009930 GO:0031225 GO:0046658	anchored to membrane; anchored to plasma membrane; external side of plasma membrane; longitudinal side of cell surface; plant-type cell wall; plasma membrane	PF04833	COBRA-like protein	NA	NA	NA	NA
Glyma.04G167800		Not DE	Not DE	1.29318	Not DE	-1.21993	-1.07435	Not DE	Not DE	Up	Not DE	Down	Down		Glyma.04G167800	249	UniRef100_I1JWT8 Uncharacterized protein n=1 Tax=Glycine max RepID=I1JWT8_SOYBN	0	100	UniRef100_Q84UT0 Expansin n=2 Tax=Vitis RepID=Q84UT0_9ROSI	2e-150	100.41	AT2G03090.1|Symbols:ATEXPA15, EXP15, ATEXP15, ATHEXP ALPHA 1.3, EXPA15|expansin A15|chr2:917361-918554 REVERSE LENGTH=253	8e-147	97.63	GO:0006949 GO:0009664 GO:0009826 GO:0009828 GO:0009831 GO:0010089 GO:0044036	cell wall macromolecule metabolic process; plant-type cell wall loosening; plant-type cell wall modification involved in multidimensional cell growth; plant-type cell wall organization; syncytium formation; unidimensional cell growth; xylem development	NA	NA	GO:0005576	extracellular region	PF01357 PF03330	Pollen allergen; Rare lipoprotein A (RlpA)-like double-psi beta-barrel	NA	NA	NA	NA
Glyma.04G173100		Not DE	Not DE	1.16016	Not DE	1.05762	1.08117	Not DE	Not DE	Up	Not DE	Up	Up		Glyma.04G173100	584	UniRef100_I1JWY1 Uncharacterized protein n=1 Tax=Glycine max RepID=I1JWY1_SOYBN	0	100	UniRef100_B7FLN4 IQ domain-containing protein n=4 Tax=Medicago truncatula RepID=B7FLN4_MEDTR	0	99.83	AT1G74690.1|Symbols:IQD31|IQ-domain 31|chr1:28061498-28063924 REVERSE LENGTH=587	1e-117	99.32	GO:0006084 GO:0007020 GO:0008150 GO:0010075	acetyl-CoA metabolic process; biological process; microtubule nucleation; regulation of meristem growth	GO:0005516	calmodulin binding	GO:0005634 GO:0005829 GO:0005886	cytosol; nucleus; plasma membrane	PF00612	IQ calmodulin-binding motif	PTHR13140	MYOSIN	NA	NA
Glyma.04G175800		Not DE	Not DE	1.0972	Not DE	-1.22235	-1.01168	Not DE	Not DE	Up	Not DE	Down	Down		Glyma.04G175800	78	UniRef100_K7KKT0 Uncharacterized protein (Fragment) n=1 Tax=Glycine max RepID=K7KKT0_SOYBN	2e-49	100	UniRef100_B2ZGQ8 NAC domain protein n=1 Tax=Glycine max RepID=B2ZGQ8_SOYBN	7e-48	34.38	AT5G13180.1|Symbols:ANAC083, VNI2, NAC083|NAC domain containing protein 83|chr5:4196643-4197577 FORWARD LENGTH=252	3e-41	30.56	GO:0006355 GO:0006612 GO:0007275 GO:0009651 GO:0009737 GO:0009741 GO:0009963 GO:0010089 GO:0010150 GO:0010363 GO:0045892	leaf senescence; multicellular organismal development; negative regulation of transcription, DNA-dependent; positive regulation of flavonoid biosynthetic process; protein targeting to membrane; regulation of plant-type hypersensitive response; regulation of transcription, DNA-dependent; response to abscisic acid stimulus; response to brassinosteroid stimulus; response to salt stress; xylem develo…	GO:0003677 GO:0003700 GO:0005515	DNA binding; protein binding; sequence-specific DNA binding transcription factor activity	GO:0005634	nucleus	PF02365	No apical meristem (NAM) protein	NA	NA	NA	NA
Glyma.04G177900		2.09287	2.91036	2.5083	Not DE	1.62271	1.12112	Up	Up	Up	Not DE	Up	Up		Glyma.04G177900	205	UniRef100_I1JX19 Uncharacterized protein n=1 Tax=Glycine max RepID=I1JX19_SOYBN	4e-142	100	UniRef100_G7JNT1 Two-component response regulator ARR5 n=1 Tax=Medicago truncatula RepID=G7JNT1_MEDTR	2e-90	89.25	AT5G62920.1|Symbols:ARR6|response regulator 6|chr5:25252745-25254158 REVERSE LENGTH=186	2e-73	81.18	GO:0000160 GO:0006355 GO:0007623 GO:0009735 GO:0009736	circadian rhythm; cytokinin mediated signaling pathway; phosphorelay signal transduction system; regulation of transcription, DNA-dependent; response to cytokinin stimulus	GO:0000156 GO:0005515	phosphorelay response regulator activity; protein binding	GO:0005634	nucleus	PF00072	Response regulator receiver domain	PTHR26402	RESPONSE REGULATOR OF TWO-COMPONENT SYSTEM	NA	NA
Glyma.04G182700		Not DE	Not DE	1.43677	1.36229	1.60167	1.46931	Not DE	Not DE	Up	Up	Up	Up		Glyma.04G182700	387	UniRef100_I1JX70 Uncharacterized protein n=1 Tax=Glycine max RepID=I1JX70_SOYBN	0	100	UniRef100_G7JPU2 Protein kinase n=1 Tax=Medicago truncatula RepID=G7JPU2_MEDTR	0	98.97	AT5G50000.1|Symbols:|Protein kinase superfamily protein|chr5:20342838-20345033 REVERSE LENGTH=385	0	100.26	GO:0000394 GO:0006084 GO:0006468 GO:0009086 GO:0016126 GO:0016132 GO:0019344	RNA splicing, via endonucleolytic cleavage and ligation; acetyl-CoA metabolic process; brassinosteroid biosynthetic process; cysteine biosynthetic process; methionine biosynthetic process; protein phosphorylation; sterol biosynthetic process	GO:0004672 GO:0004674 GO:0004712 GO:0005524 GO:0016301 GO:0016772	ATP binding; kinase activity; protein kinase activity; protein serine/threonine/tyrosine kinase activity; protein serine/threonine kinase activity; transferase activity, transferring phosphorus-containing groups	GO:0005737 GO:0005886 GO:0009506	cytoplasm; plasma membrane; plasmodesma	PF07714	Protein tyrosine kinase	PTHR23257	SERINE-THREONINE PROTEIN KINASE	KOG0192	Tyrosine_kinase_specific_for_activated_(GTP-bound)_p21cdc42Hs
Glyma.04G188900		Not DE	Not DE	2.42307	1.58163	1.6723	1.96058	Not DE	Not DE	Up	Up	Up	Up		Glyma.04G188900	327	UniRef100_I1JXC5 Uncharacterized protein n=1 Tax=Glycine max RepID=I1JXC5_SOYBN	0	100	NA	NA	NA	AT4G12690.2|Symbols:|Plant protein of unknown function (DUF868)|chr4:7480896-7481753 FORWARD LENGTH=285	2e-85	110.53	GO:0008150 GO:0009744 GO:0009750	biological process; response to fructose stimulus; response to sucrose stimulus	GO:0003674	molecular function	GO:0005634 GO:0009506	nucleus; plasmodesma	PF05910	Plant protein of unknown function (DUF868)	NA	NA	NA	NA
Glyma.04G207800		Not DE	Not DE	2.17738	2.24883	2.38678	2.25622	Not DE	Not DE	Up	Up	Up	Up		Glyma.04G207800	621	UniRef100_I1JXX2 Uncharacterized protein n=1 Tax=Glycine max RepID=I1JXX2_SOYBN	0	100	UniRef100_G7LFP2 Glutamyl-tRNA(Gln) amidotransferase subunit A n=2 Tax=Medicago truncatula RepID=G7LFP2_MEDTR	0	99.67	AT5G64440.1|Symbols:AtFAAH, FAAH|fatty acid amide hydrolase|chr5:25766229-25770260 FORWARD LENGTH=607	5e-169	99.01	GO:0042742 GO:0070291	N-acylethanolamine metabolic process; defense response to bacterium	GO:0004040 GO:0016884 GO:0047412	N-(long-chain-acyl)ethanolamine deacylase activity; amidase activity; carbon-nitrogen ligase activity, with glutamine as amido-N-donor	GO:0005773 GO:0005774 GO:0005783 GO:0005794 GO:0005886	Golgi apparatus; endoplasmic reticulum; plasma membrane; vacuolar membrane; vacuole	PF01425	Amidase	PTHR11895	AMIDASE	KOG1211	Amidases
Glyma.04G214400	x	Not DE	Not DE	2.14386	Not DE	Not DE	1.6211	Not DE	Not DE	Up	Not DE	Not DE	Up		Glyma.04G214400	640	UniRef100_K7KLI3 Uncharacterized protein n=1 Tax=Glycine max RepID=K7KLI3_SOYBN	0	100	UniRef100_Q9LSB1 UDP-glucuronate:xylan alpha-glucuronosyltransferase 1 n=1 Tax=Arabidopsis thaliana RepID=GUX1_ARATH	0	94.84	AT3G18660.2|Symbols:PGSIP1, GUX1|plant glycogenin-like starch initiation protein 1|chr3:6419211-6421959 REVERSE LENGTH=659	0	94.84	GO:0005982 GO:0009058 GO:0009834 GO:0010413 GO:0010417 GO:0045492	biosynthetic process; glucuronoxylan biosynthetic process; glucuronoxylan metabolic process; secondary cell wall biogenesis; starch metabolic process; xylan biosynthetic process	GO:0015020 GO:0016757 GO:0080116	glucuronosyltransferase activity; glucuronoxylan glucuronosyltransferase activity; transferase activity, transferring glycosyl groups	GO:0005634 GO:0005794	Golgi apparatus; nucleus	PF01501	Glycosyl transferase family 8	PTHR11183	GLYCOGENIN	KOG1950	Glycosyl_transferase,_family_8_-_glycogenin
Glyma.04G227700		Not DE	Not DE	2.05836	1.3796	1.81517	1.86487	Not DE	Not DE	Up	Up	Up	Up		Glyma.04G227700	366	UniRef100_C6TIJ7 Uncharacterized protein n=1 Tax=Glycine max RepID=C6TIJ7_SOYBN	0	100	UniRef100_F8SMC0 S-adenosyl-L-methionine: caffeic acid 3-0-methyltransferase n=1 Tax=Glycine max RepID=F8SMC0_SOYBN	0	100	AT5G54160.1|Symbols:ATOMT1, OMT1|O-methyltransferase 1|chr5:21982075-21984167 FORWARD LENGTH=363	0	100.55	GO:0006598 GO:0009611 GO:0009698 GO:0009805 GO:0009809 GO:0009963 GO:0016126 GO:0042398 GO:0051555	cellular modified amino acid biosynthetic process; coumarin biosynthetic process; flavonol biosynthetic process; lignin biosynthetic process; phenylpropanoid metabolic process; polyamine catabolic process; positive regulation of flavonoid biosynthetic process; response to wounding; sterol biosynthetic process	GO:0030744 GO:0030755 GO:0033799 GO:0047763	caffeate O-methyltransferase activity; luteolin O-methyltransferase activity; myricetin 3'-O-methyltransferase activity; quercetin 3-O-methyltransferase activity	GO:0005634 GO:0005737 GO:0005829 GO:0005886 GO:0009506	cytoplasm; cytosol; nucleus; plasma membrane; plasmodesma	PF08100 PF00891	Dimerisation domain; O-methyltransferase	PTHR11746	O-METHYLTRANSFERASE	KOG3178	Hydroxyindole-O-methyltransferase_and_related_SAM-dependent_methyltransferases
Glyma.04G236200		Not DE	Not DE	1.92257	1.87607	2.74102	2.38039	Not DE	Not DE	Up	Up	Up	Up		Glyma.04G236200	582	UniRef100_UPI000189D7B1 PREDICTED: probable pectinesterase/pectinesterase inhibitor 34-like n=1 Tax=Glycine max RepID=UPI000189D7B1	0	100	UniRef100_I1KAS1 Pectinesterase n=1 Tax=Glycine max RepID=I1KAS1_SOYBN	0	99.49	AT5G53370.1|Symbols:ATPMEPCRF, PMEPCRF|pectin methylesterase PCR fragment F|chr5:21649683-21651530 REVERSE LENGTH=587	0	98.81	GO:0006612 GO:0006833 GO:0009651 GO:0009750 GO:0009963 GO:0010363 GO:0042545	cell wall modification; positive regulation of flavonoid biosynthetic process; protein targeting to membrane; regulation of plant-type hypersensitive response; response to fructose stimulus; response to salt stress; water transport	GO:0004857 GO:0030599	enzyme inhibitor activity; pectinesterase activity	GO:0005634	nucleus	PF04043 PF01095	Plant invertase/pectin methylesterase inhibitor; Pectinesterase	PTHR22931	PHOSPHOENOLPYRUVATE DIKINASE-RELATED	NA	NA
Glyma.04G236400		Not DE	Not DE	-1.58921	-1.55905	Not DE	-1.20983	Not DE	Not DE	Down	Down	Not DE	Down		Glyma.04G236400	282	UniRef100_C6TAP5 Putative uncharacterized protein n=1 Tax=Glycine max RepID=C6TAP5_SOYBN	0	100	UniRef100_G7J6V3 Zinc finger protein CONSTANS-like protein n=1 Tax=Medicago truncatula RepID=G7J6V3_MEDTR	1e-141	98.58	AT5G53420.1|Symbols:|CCT motif family protein|chr5:21673683-21675469 FORWARD LENGTH=264	2e-90	104.17	GO:0008150	biological process	GO:0003674	molecular function	GO:0005634	nucleus	PF06203	CCT motif	NA	NA	NA	NA
Glyma.04G236900	x	Not DE	Not DE	1.27452	Not DE	Not DE	-1.05825	Not DE	Not DE	Up	Not DE	Not DE	Down		Glyma.04G236900	2192	UniRef100_I1JYT3 Uncharacterized protein n=2 Tax=Glycine max RepID=I1JYT3_SOYBN	0	100	UniRef100_Q93WZ8 NADH glutamate synthase n=1 Tax=Phaseolus vulgaris RepID=Q93WZ8_PHAVU	0	99.95	AT5G53460.3|Symbols:GLT1|NADH-dependent glutamate synthase 1|chr5:21700518-21709629 FORWARD LENGTH=2208	0	96.65	GO:0006094 GO:0006096 GO:0006537 GO:0006807 GO:0008152 GO:0009651 GO:0019676 GO:0042128 GO:0046686 GO:0048589 GO:0055114	ammonia assimilation cycle; developmental growth; gluconeogenesis; glutamate biosynthetic process; glycolysis; metabolic process; nitrate assimilation; nitrogen compound metabolic process; oxidation-reduction process; response to cadmium ion; response to salt stress	GO:0000166 GO:0003824 GO:0005506 GO:0010181 GO:0015930 GO:0016040 GO:0016491 GO:0016638 GO:0016639 GO:0045181 GO:0050660 GO:0051536	FMN binding; catalytic activity; flavin adenine dinucleotide binding; glutamate synthase (NADH) activity; glutamate synthase activity; glutamate synthase activity, NAD(P)H as acceptor; iron-sulfur cluster binding; iron ion binding; nucleotide binding; oxidoreductase activity; oxidoreductase activity, acting on the CH-NH2 group of donors; oxidoreductase activity, acting on the CH-NH2 group of dono…	GO:0005739 GO:0009507 GO:0009536 GO:0009570	chloroplast; chloroplast stroma; mitochondrion; plastid	PF07992 PF04898 PF01493 PF01645 PF00070 PF00310	Pyridine nucleotide-disulphide oxidoreductase; Glutamate synthase central domain; GXGXG motif; Conserved region in glutamate synthase; Pyridine nucleotide-disulphide oxidoreductase; Glutamine amidotransferases class-II	PTHR11938	FAD NADPH DEHYDROGENASE/OXIDOREDUCTASE	KOG0399	Glutamate_synthase
Glyma.04G239900		Not DE	Not DE	-2.31809	2.7554	1.43633	1.6574	Not DE	Not DE	Down	Up	Up	Up		Glyma.04G239900	221	UniRef100_C6T5H2 Uncharacterized protein n=1 Tax=Glycine max RepID=C6T5H2_SOYBN	5e-158	100	UniRef100_G7J670 Pleckstrin homology domain-containing protein n=1 Tax=Medicago truncatula RepID=G7J670_MEDTR	3e-120	99.1	AT1G21360.1|Symbols:GLTP2|glycolipid transfer protein 2|chr1:7481365-7483237 FORWARD LENGTH=223	6e-76	98.21	GO:0046836	glycolipid transport	GO:0017089 GO:0051861	glycolipid binding; glycolipid transporter activity	GO:0005737	cytoplasm	PF08718	Glycolipid transfer protein (GLTP)	PTHR10219	GLYCOLIPID TRANSFER PROTEIN-RELATED	KOG3221	Glycolipid_transfer_protein
Glyma.04G246400		Not DE	Not DE	3.99806	1.04712	1.93785	1.4318	Not DE	Not DE	Up	Up	Up	Up		Glyma.04G246400	488	UniRef100_I1JZ24 Uncharacterized protein n=1 Tax=Glycine max RepID=I1JZ24_SOYBN	0	100	UniRef100_UPI000193E25F amino acid permease n=1 Tax=Populus trichocarpa RepID=UPI000193E25F	0	99.79	AT1G77380.1|Symbols:AAP3, ATAAP3|amino acid permease 3|chr1:29075201-29077252 REVERSE LENGTH=476	0	100	GO:0006612 GO:0006820 GO:0006862 GO:0006865 GO:0006888 GO:0006944 GO:0010363 GO:0015696 GO:0015802 GO:0043069 GO:0043090 GO:0043269	ER to Golgi vesicle-mediated transport; amino acid import; amino acid transport; ammonium transport; anion transport; basic amino acid transport; cellular membrane fusion; negative regulation of programmed cell death; nucleotide transport; protein targeting to membrane; regulation of ion transport; regulation of plant-type hypersensitive response	GO:0015171	amino acid transmembrane transporter activity	GO:0005886 GO:0016020	membrane; plasma membrane	PF01490	Transmembrane amino acid transporter protein	PTHR22950	AMINO ACID TRANSPORTER	KOG1303	Amino_acid_transporters
Glyma.04G255800		Not DE	Not DE	2.1323	Not DE	1.15211	1.16257	Not DE	Not DE	Up	Not DE	Up	Up		Glyma.04G255800	307	UniRef100_I1JZD7 Uncharacterized protein n=1 Tax=Glycine max RepID=I1JZD7_SOYBN	0	100	UniRef100_Q9T0F7 Glucuronoxylan 4-O-methyltransferase 2 n=2 Tax=Arabidopsis thaliana RepID=GXM2_ARATH	2e-117	105.17	AT4G09990.1|Symbols:|Protein of unknown function (DUF579)|chr4:6259110-6260064 REVERSE LENGTH=290	2e-120	105.17	GO:0010054 GO:0045491	trichoblast differentiation; xylan metabolic process	GO:0030775	glucuronoxylan 4-O-methyltransferase activity	GO:0005576 GO:0005794	Golgi apparatus; extracellular region	PF04669	Polysaccharide biosynthesis	NA	NA	NA	NA
Glyma.05G002000		Not DE	Not DE	-1.15453	2.81021	2.4941	1.97394	Not DE	Not DE	Down	Up	Up	Up		Glyma.05G002000	583	UniRef100_K7KNQ5 Uncharacterized protein n=2 Tax=Glycine max RepID=K7KNQ5_SOYBN	0	100	UniRef100_G7KV75 Protein PLASTID MOVEMENT IMPAIRED n=1 Tax=Medicago truncatula RepID=G7KV75_MEDTR	2e-133	89.44	AT1G66840.1|Symbols:PMI2, WEB2|Plant protein of unknown function (DUF827)|chr1:24933998-24936116 REVERSE LENGTH=607	4e-82	91.76	GO:0009637 GO:0009903 GO:0009904	chloroplast accumulation movement; chloroplast avoidance movement; response to blue light	GO:0005515	protein binding	GO:0005829	cytosol	PF05701	Weak chloroplast movement under blue light	NA	NA	NA	NA
Glyma.05G003900		Not DE	Not DE	1.18263	-2.31127	-1.90957	-1.23716	Not DE	Not DE	Up	Down	Down	Down		Glyma.05G003900	759	UniRef100_B2ZF65 Raffionse synthase 3 n=1 Tax=Glycine max RepID=B2ZF65_SOYBN	0	100	UniRef100_B2ZF65 Raffionse synthase 3 n=1 Tax=Glycine max RepID=B2ZF65_SOYBN	0	100	AT5G40390.1|Symbols:SIP1|Raffinose synthase family protein|chr5:16161720-16165085 FORWARD LENGTH=783	0	94.25	GO:0005986 GO:0006979 GO:0009414 GO:0009737 GO:0010325 GO:0019593	mannitol biosynthetic process; raffinose family oligosaccharide biosynthetic process; response to abscisic acid stimulus; response to oxidative stress; response to water deprivation; sucrose biosynthetic process	GO:0004553 GO:0047274	galactinol-sucrose galactosyltransferase activity; hydrolase activity, hydrolyzing O-glycosyl compounds	GO:0005737 GO:0009507	chloroplast; cytoplasm	PF05691	Raffinose synthase or seed imbibition protein Sip1	NA	NA	NA	NA
Glyma.05G006600	x	Not DE	Not DE	1.26629	Not DE	Not DE	-1.31305	Not DE	Not DE	Up	Not DE	Not DE	Down		Glyma.05G006600	269	UniRef100_I1K1H0 Uncharacterized protein n=1 Tax=Glycine max RepID=I1K1H0_SOYBN	0	100	UniRef100_G3FJ91 Cinnamoyl-CoA reductase n=1 Tax=Betula platyphylla RepID=G3FJ91_BETPL	3e-130	73.76	AT5G14700.1|Symbols:|NAD(P)-binding Rossmann-fold superfamily protein|chr5:4740502-4743327 REVERSE LENGTH=368	5e-102	72.55	GO:0009809 GO:0044237	cellular metabolic process; lignin biosynthetic process	GO:0000166 GO:0003824 GO:0016621 GO:0050662	catalytic activity; cinnamoyl-CoA reductase activity; coenzyme binding; nucleotide binding	GO:0005575	cellular component	PF01370	NAD dependent epimerase/dehydratase family	PTHR10366	NAD DEPENDENT EPIMERASE/DEHYDRATASE	KOG1502	Flavonol_reductase/cinnamoyl-CoA_reductase
Glyma.05G007700	x	Not DE	Not DE	1.79354	Not DE	Not DE	1.11774	Not DE	Not DE	Up	Not DE	Not DE	Up		Glyma.05G007700	380	UniRef100_I1K1F8 Uncharacterized protein n=1 Tax=Glycine max RepID=I1K1F8_SOYBN	0	100	UniRef100_D2DWB3 Carboxilic ester hydrolase n=1 Tax=Phaseolus vulgaris RepID=D2DWB3_PHAVU	0	100	AT5G14450.1|Symbols:|GDSL-like Lipase/Acylhydrolase superfamily protein|chr5:4658488-4660034 FORWARD LENGTH=389	1e-130	95.37	GO:0006629	lipid metabolic process	GO:0004091 GO:0016788	carboxylesterase activity; hydrolase activity, acting on ester bonds	GO:0005576 GO:0009505 GO:0009506	extracellular region; plant-type cell wall; plasmodesma	PF00657	GDSL-like Lipase/Acylhydrolase	PTHR22835	ZINC FINGER FYVE DOMAIN CONTAINING PROTEIN	NA	NA
Glyma.05G010200		Not DE	Not DE	1.41599	1.90363	1.7381	2.55759	Not DE	Not DE	Up	Up	Up	Up		Glyma.05G010200	520	UniRef100_I1K1D7 Uncharacterized protein n=1 Tax=Glycine max RepID=I1K1D7_SOYBN	0	100	UniRef100_A4PBE8 Cytochrome P450 enzyme n=1 Tax=Pisum sativum RepID=A4PBE8_PEA	0	98.66	AT2G26710.1|Symbols:BAS1, CYP734A1, CYP72B1|Cytochrome P450 superfamily protein|chr2:11380700-11383413 FORWARD LENGTH=520	0	99.23	GO:0009416 GO:0009733 GO:0009741 GO:0010268 GO:0016131 GO:0055114	brassinosteroid homeostasis; brassinosteroid metabolic process; oxidation-reduction process; response to auxin stimulus; response to brassinosteroid stimulus; response to light stimulus	GO:0005506 GO:0008395 GO:0009055 GO:0016705 GO:0019825 GO:0020037	electron carrier activity; heme binding; iron ion binding; oxidoreductase activity, acting on paired donors, with incorporation or reduction of molecular oxygen; oxygen binding; steroid hydroxylase activity	NA	NA	PF00067	Cytochrome P450	PTHR24282	FAMILY NOT NAMED	KOG0157	Cytochrome_P450_CYP4/CYP19/CYP26_subfamilies
Glyma.05G021800		Not DE	Not DE	1.39969	2.40898	1.44571	1.49009	Not DE	Not DE	Up	Up	Up	Up		Glyma.05G021800	514	UniRef100_I1JZJ7 Uncharacterized protein n=1 Tax=Glycine max RepID=I1JZJ7_SOYBN	0	100	UniRef100_G7IWE5 Flavonoid 3'-hydroxylase n=1 Tax=Medicago truncatula RepID=G7IWE5_MEDTR	0	98.84	AT5G07990.1|Symbols:TT7, CYP75B1, D501|Cytochrome P450 superfamily protein|chr5:2560437-2562859 FORWARD LENGTH=513	0	98.44	GO:0009411 GO:0009718 GO:0009733 GO:0009744 GO:0009813 GO:0010224 GO:0055114	anthocyanin-containing compound biosynthetic process; flavonoid biosynthetic process; oxidation-reduction process; response to UV; response to UV-B; response to auxin stimulus; response to sucrose stimulus	GO:0005506 GO:0009055 GO:0016705 GO:0016711 GO:0019825 GO:0020037	electron carrier activity; flavonoid 3'-monooxygenase activity; heme binding; iron ion binding; oxidoreductase activity, acting on paired donors, with incorporation or reduction of molecular oxygen; oxygen binding	GO:0005576	extracellular region	PF00067	Cytochrome P450	PTHR24298	FAMILY NOT NAMED	KOG0156	Cytochrome_P450_CYP2_subfamily
Glyma.05G023800		Not DE	Not DE	1.60703	2.59819	2.86499	2.76014	Not DE	Not DE	Up	Up	Up	Up		Glyma.05G023800	458	UniRef100_I1JZL5 Uncharacterized protein n=1 Tax=Glycine max RepID=I1JZL5_SOYBN	0	100	UniRef100_Q9FLK4 Flavin-containing monooxygenase FMO GS-OX-like 8 n=2 Tax=Arabidopsis thaliana RepID=GSXL8_ARATH	0	96.96	AT5G61290.1|Symbols:|Flavin-binding monooxygenase family protein|chr5:24648599-24650647 FORWARD LENGTH=461	0	96.96	GO:0006661 GO:0042744 GO:0055114	hydrogen peroxide catabolic process; oxidation-reduction process; phosphatidylinositol biosynthetic process	GO:0004497 GO:0004499 GO:0050660 GO:0050661	N,N-dimethylaniline monooxygenase activity; NADP binding; flavin adenine dinucleotide binding; monooxygenase activity	GO:0005634	nucleus	PF00743	Flavin-binding monooxygenase-like	PTHR23023	DIMETHYLANILINE MONOOXYGENASE	KOG1399	Flavin-containing_monooxygenase
Glyma.05G023900		Not DE	Not DE	3.21054	3.36275	3.37331	3.4889	Not DE	Not DE	Up	Up	Up	Up		Glyma.05G023900	139	UniRef100_K7KMH2 Uncharacterized protein n=1 Tax=Glycine max RepID=K7KMH2_SOYBN	1e-95	100	UniRef100_K7U557 MazG nucleotide pyrophosphohydrolase domain protein n=1 Tax=Zea mays RepID=K7U557_MAIZE	3e-47	76.81	AT3G25400.1|Symbols:|CONTAINS InterPro DOMAIN/s: NTP Pyrophosphohydrolase MazG-related, RS21-C6 (InterPro:IPR011394), EAR (InterPro:IPR009039), NTP pyrophosphohydrolase MazG, putative catalytic core (InterPro:IPR004518); Has 1123 Blast hits to 1121 proteins in 452 species: Archae - 22; Bacteria - 753; Metazoa - 81; Fungi - 3; Plants - 83; Viruses - 0; Other Eukaryotes - 181 (source: NCBI BLink).|…	2e-49	78.01	GO:0008150	biological process	GO:0003674	molecular function	GO:0005737	cytoplasm	PF03819	MazG nucleotide pyrophosphohydrolase domain	PTHR14552	FAMILY NOT NAMED	NA	NA
Glyma.05G033000		1.08995	1.78688	1.15512	1.74965	2.02453	1.55225	Up	Up	Up	Up	Up	Up		Glyma.05G033000	212	UniRef100_I1JZW0 Uncharacterized protein n=1 Tax=Glycine max RepID=I1JZW0_SOYBN	2e-146	100	UniRef100_G7JNT1 Two-component response regulator ARR5 n=1 Tax=Medicago truncatula RepID=G7JNT1_MEDTR	3e-102	91.12	AT3G48100.1|Symbols:ARR5, ATRR2, IBC6, RR5|response regulator 5|chr3:17759112-17760740 REVERSE LENGTH=184	1e-74	78.26	GO:0000160 GO:0006355 GO:0006612 GO:0007623 GO:0009735 GO:0009736 GO:0009963 GO:0010114 GO:0010363	circadian rhythm; cytokinin mediated signaling pathway; phosphorelay signal transduction system; positive regulation of flavonoid biosynthetic process; protein targeting to membrane; regulation of plant-type hypersensitive response; regulation of transcription, DNA-dependent; response to cytokinin stimulus; response to red light	GO:0000156 GO:0005515	phosphorelay response regulator activity; protein binding	GO:0005634 GO:0005737	cytoplasm; nucleus	PF00072	Response regulator receiver domain	PTHR26402	RESPONSE REGULATOR OF TWO-COMPONENT SYSTEM	NA	NA
Glyma.05G038400		Not DE	Not DE	1.37551	1.58037	1.79538	1.71763	Not DE	Not DE	Up	Up	Up	Up		Glyma.05G038400	252	UniRef100_K7KMR2 Uncharacterized protein n=2 Tax=Glycine max RepID=K7KMR2_SOYBN	0	100	UniRef100_B9I3B2 GDSL-motif lipase/hydrolase family protein n=1 Tax=Populus trichocarpa RepID=B9I3B2_POPTR	6e-129	98.76	AT5G62930.1|Symbols:|SGNH hydrolase-type esterase superfamily protein|chr5:25254912-25256357 FORWARD LENGTH=242	2e-122	98.76	GO:0006629	lipid metabolic process	GO:0004091 GO:0016787 GO:0016788	carboxylesterase activity; hydrolase activity; hydrolase activity, acting on ester bonds	GO:0005576 GO:0005829	cytosol; extracellular region	PF00657	GDSL-like Lipase/Acylhydrolase	PTHR14209	ISOAMYL ACETATE-HYDROLYZING ESTERASE 1	KOG3035	Isoamyl_acetate-hydrolyzing_esterase
Glyma.05G043800		1.41189	1.90118	1.82345	3.61401	2.61083	2.24042	Up	Up	Up	Up	Up	Up		Glyma.05G043800	55	UniRef100_K7KMU7 Uncharacterized protein n=1 Tax=Glycine max RepID=K7KMU7_SOYBN	6e-28	19.22	UniRef100_T2DML5 BTB/POZ and TAZ domain-containing protein 2 n=1 Tax=Phaseolus vulgaris RepID=T2DML5_PHAVU	7e-22	15.38	NA	NA	NA	NA	NA	NA	NA	NA	NA	NA	NA	NA	NA	NA	NA
Glyma.05G044000		Not DE	Not DE	1.68989	3.25114	4.19624	4.26242	Not DE	Not DE	Up	Up	Up	Up		Glyma.05G044000	407	UniRef100_I1K070 Uncharacterized protein n=1 Tax=Glycine max RepID=I1K070_SOYBN	0	100	UniRef100_G7JMP6 Pectate lyase n=1 Tax=Medicago truncatula RepID=G7JMP6_MEDTR	0	93.86	AT5G63180.1|Symbols:|Pectin lyase-like superfamily protein|chr5:25341106-25343113 REVERSE LENGTH=432	0	93.98	GO:0008150	biological process	GO:0016829 GO:0030570	lyase activity; pectate lyase activity	GO:0005576	extracellular region	PF00544	Pectate lyase	NA	NA	NA	NA
Glyma.05G060400		Not DE	Not DE	1.28474	Not DE	2.51811	2.04277	Not DE	Not DE	Up	Not DE	Up	Up		Glyma.05G060400	601	UniRef100_K7KN47 Uncharacterized protein n=1 Tax=Glycine max RepID=K7KN47_SOYBN	0	100	NA	NA	NA	AT5G47380.1|Symbols:|Protein of unknown function, DUF547|chr5:19221472-19224471 REVERSE LENGTH=618	0	93.04	GO:0008150	biological process	GO:0003674	molecular function	GO:0005634	nucleus	PF04784	Protein of unknown function, DUF547	PTHR23054	UNCHARACTERIZED	NA	NA
Glyma.05G068000		Not DE	Not DE	-1.27804	Not DE	-1.38227	-1.33084	Not DE	Not DE	Down	Not DE	Down	Down		Glyma.05G068000	548	UniRef100_I1K0Y6 Uncharacterized protein n=1 Tax=Glycine max RepID=I1K0Y6_SOYBN	0	100	UniRef100_Q5F305 Beta-amylase n=1 Tax=Glycine max RepID=Q5F305_SOYBN	0	101.3	AT4G17090.1|Symbols:CT-BMY, BAM3, BMY8|chloroplast beta-amylase|chr4:9605266-9607250 REVERSE LENGTH=548	0	99.82	GO:0000024 GO:0000272 GO:0005975 GO:0005983 GO:0009409	carbohydrate metabolic process; maltose biosynthetic process; polysaccharide catabolic process; response to cold; starch catabolic process	GO:0003824 GO:0016161 GO:0043169	beta-amylase activity; catalytic activity; cation binding	GO:0009507 GO:0009570	chloroplast; chloroplast stroma	PF01373	Glycosyl hydrolase family 14	NA	NA	NA	NA
Glyma.05G076700		Not DE	Not DE	2.1942	Not DE	1.1437	2.11157	Not DE	Not DE	Up	Not DE	Up	Up		Glyma.05G076700	191	UniRef100_C6SYZ1 Uncharacterized protein n=1 Tax=Glycine max RepID=C6SYZ1_SOYBN	1e-133	100	UniRef100_C5I847 Plastocyanin-like domain-containing protein n=1 Tax=Astragalus sinicus RepID=C5I847_ASTSI	5e-70	99.48	AT3G27200.1|Symbols:|Cupredoxin superfamily protein|chr3:10043738-10044340 REVERSE LENGTH=174	5e-53	65.52	GO:0010413 GO:0045492	glucuronoxylan metabolic process; xylan biosynthetic process	GO:0005507 GO:0009055	copper ion binding; electron carrier activity	GO:0005886 GO:0031225	anchored to membrane; plasma membrane	PF02298	Plastocyanin-like domain	NA	NA	NA	NA
Glyma.05G077100		Not DE	Not DE	2.04663	1.22925	1.61115	1.39508	Not DE	Not DE	Up	Up	Up	Up		Glyma.05G077100	778	UniRef100_Q0IJ86 Chloride channel n=1 Tax=Glycine max RepID=Q0IJ86_SOYBN	0	99.23	UniRef100_Q0IJ86 Chloride channel n=1 Tax=Glycine max RepID=Q0IJ86_SOYBN	0	99.23	AT3G27170.1|Symbols:CLC-B, ATCLC-B|chloride channel B|chr3:10024147-10026921 FORWARD LENGTH=780	0	96.41	GO:0006821 GO:0055085	chloride transport; transmembrane transport	GO:0005216 GO:0005247 GO:0005253 GO:0009671	anion channel activity; ion channel activity; nitrate:hydrogen symporter activity; voltage-gated chloride channel activity	GO:0005622 GO:0005634 GO:0009705 GO:0016020	intracellular; membrane; nucleus; plant-type vacuole membrane	PF00571 PF00654	CBS domain; Voltage gated chloride channel	PTHR11689	CHLORIDE CHANNEL	KOG0474	Cl-_channel_CLC-7_and_related_proteins_(CLC_superfamily)
Glyma.05G091800	x	Not DE	Not DE	1.67642	Not DE	Not DE	1.17221	Not DE	Not DE	Up	Not DE	Not DE	Up		Glyma.05G091800	1117	UniRef100_K7KP64 Uncharacterized protein n=1 Tax=Glycine max RepID=K7KP64_SOYBN	0	100	UniRef100_B9H6I1 Transport family protein n=1 Tax=Populus trichocarpa RepID=B9H6I1_POPTR	0	104.84	AT2G23360.1|Symbols:|Plant protein of unknown function (DUF869)|chr2:9949420-9952727 FORWARD LENGTH=898	1e-175	85.86	GO:0006342 GO:0008150 GO:0051567	biological process; chromatin silencing; histone H3-K9 methylation	GO:0003674	molecular function	GO:0005737	cytoplasm	PF05911	Plant protein of unknown function (DUF869)	NA	NA	NA	NA
Glyma.05G095900		Not DE	Not DE	1.94158	Not DE	1.6502	1.20228	Not DE	Not DE	Up	Not DE	Up	Up		Glyma.05G095900	271	UniRef100_K7KP87 Uncharacterized protein n=1 Tax=Glycine max RepID=K7KP87_SOYBN	0	100	UniRef100_Q43457 Heat shock transcription factor 34 n=1 Tax=Glycine max RepID=Q43457_SOYBN	2e-79	93.26	AT4G36990.1|Symbols:HSF4, HSFB1, AT-HSFB1, ATHSF4|heat shock factor 4|chr4:17440660-17441706 FORWARD LENGTH=284	5e-64	86.27	GO:0006355 GO:0006984 GO:0009407 GO:0009408 GO:0009414 GO:0009737 GO:0010583 GO:0030968 GO:0034976 GO:0042538 GO:0045892	ER-nucleus signaling pathway; endoplasmic reticulum unfolded protein response; hyperosmotic salinity response; negative regulation of transcription, DNA-dependent; regulation of transcription, DNA-dependent; response to abscisic acid stimulus; response to cyclopentenone; response to endoplasmic reticulum stress; response to heat; response to water deprivation; toxin catabolic process	GO:0003677 GO:0003700 GO:0043565	DNA binding; sequence-specific DNA binding; sequence-specific DNA binding transcription factor activity	GO:0005634	nucleus	PF00447	HSF-type DNA-binding	PTHR10015	HEAT SHOCK TRANSCRIPTION FACTOR	NA	NA
Glyma.05G101700		Not DE	Not DE	-1.86294	-1.51072	Not DE	-1.04378	Not DE	Not DE	Down	Down	Not DE	Down		Glyma.05G101700	517	UniRef100_I1K299 Uncharacterized protein n=1 Tax=Glycine max RepID=I1K299_SOYBN	0	100	UniRef100_Q7X9B8 Ferrous ion membrane transport protein DMT1 n=1 Tax=Glycine max RepID=Q7X9B8_SOYBN	0	100	AT2G23150.1|Symbols:NRAMP3, ATNRAMP3|natural resistance-associated macrophage protein 3|chr2:9856422-9858565 REVERSE LENGTH=509	0	98.62	GO:0006810 GO:0006828 GO:0006875 GO:0009617 GO:0010043 GO:0015691 GO:0015692 GO:0030001 GO:0042742 GO:0055072 GO:2000379	cadmium ion transport; cellular metal ion homeostasis; defense response to bacterium; iron ion homeostasis; lead ion transport; manganese ion transport; metal ion transport; positive regulation of reactive oxygen species metabolic process; response to bacterium; response to zinc ion; transport	GO:0005215 GO:0005384 GO:0015103 GO:0046873	inorganic anion transmembrane transporter activity; manganese ion transmembrane transporter activity; metal ion transmembrane transporter activity; transporter activity	GO:0005737 GO:0005773 GO:0005774 GO:0005794 GO:0009506 GO:0016020	Golgi apparatus; cytoplasm; membrane; plasmodesma; vacuolar membrane; vacuole	PF01566	Natural resistance-associated macrophage protein	PTHR11706	MANGANESE TRANSPORTER	KOG1291	Mn2+_and_Fe2+_transporters_of_the_NRAMP_family
Glyma.05G110400		Not DE	Not DE	1.25037	1.2876	1.36082	1.65352	Not DE	Not DE	Up	Up	Up	Up		Glyma.05G110400	1009	UniRef100_Q9LKZ6 Receptor-like protein kinase 1 n=1 Tax=Glycine max RepID=Q9LKZ6_SOYBN	0	100	UniRef100_Q9LKZ6 Receptor-like protein kinase 1 n=1 Tax=Glycine max RepID=Q9LKZ6_SOYBN	0	100	AT5G65700.2|Symbols:BAM1|Leucine-rich receptor-like protein kinase family protein|chr5:26281826-26284945 FORWARD LENGTH=1003	0	97.91	GO:0000271 GO:0006468 GO:0007020 GO:0007169 GO:0009825 GO:0009932 GO:0009934 GO:0010075 GO:0010480 GO:0010817 GO:0043481 GO:0048229 GO:0048437 GO:0048653 GO:0048767 GO:0071555	anther development; anthocyanin accumulation in tissues in response to UV light; cell tip growth; cell wall organization; floral organ development; gametophyte development; microsporocyte differentiation; microtubule nucleation; multidimensional cell growth; polysaccharide biosynthetic process; protein phosphorylation; regulation of hormone levels; regulation of meristem growth; regulation of mer…	GO:0004672 GO:0004674 GO:0005515 GO:0005524 GO:0016301 GO:0016772 GO:0033612 GO:0043621	ATP binding; kinase activity; protein binding; protein kinase activity; protein self-association; protein serine/threonine kinase activity; receptor serine/threonine kinase binding; transferase activity, transferring phosphorus-containing groups	GO:0005886	plasma membrane	PF07714 PF00560 PF08263	Protein tyrosine kinase; Leucine Rich Repeat; Leucine rich repeat N-terminal domain	PTHR24420	LEUCINE-RICH REPEAT RECEPTOR-LIKE PROTEIN KINASE	KOG1187	Serine/threonine_protein_kinase
Glyma.05G112200		1.72888	2.3026	1.56153	2.64385	2.10632	1.85268	Up	Up	Up	Up	Up	Up		Glyma.05G112200	124	UniRef100_I1K2K0 Uncharacterized protein n=1 Tax=Glycine max RepID=I1K2K0_SOYBN	9e-79	100	UniRef100_B5KLZ6 LOL1 n=1 Tax=Bambusa oldhamii RepID=B5KLZ6_BAMOL	1e-44	67.61	AT1G32540.3|Symbols:LOL1|lsd one like 1|chr1:11768043-11769591 FORWARD LENGTH=154	2e-47	52.6	GO:0009814 GO:0034052 GO:0043068 GO:2000121	defense response, incompatible interaction; positive regulation of plant-type hypersensitive response; positive regulation of programmed cell death; regulation of removal of superoxide radicals	GO:0003677	DNA binding	GO:0005576	extracellular region	PF06943	LSD1 zinc finger	NA	NA	NA	NA
Glyma.05G114000		Not DE	Not DE	4.08929	5.02436	4.98364	5.9132	Not DE	Not DE	Up	Up	Up	Up		Glyma.05G114000	405	UniRef100_I1K2L2 Uncharacterized protein n=1 Tax=Glycine max RepID=I1K2L2_SOYBN	0	100	UniRef100_G7KN73 Pectate lyase n=1 Tax=Medicago truncatula RepID=G7KN73_MEDTR	0	100	AT1G67750.1|Symbols:|Pectate lyase family protein|chr1:25401660-25403165 FORWARD LENGTH=408	0	94.85	GO:0008150	biological process	GO:0030570	pectate lyase activity	GO:0005576	extracellular region	PF00544	Pectate lyase	NA	NA	NA	NA
Glyma.05G119100		Not DE	Not DE	1.10293	1.79778	2.58597	2.51839	Not DE	Not DE	Up	Up	Up	Up		Glyma.05G119100	193	UniRef100_I1K2Q8 Uncharacterized protein n=1 Tax=Glycine max RepID=I1K2Q8_SOYBN	8e-127	100	UniRef100_G7KE52 Non-specific lipid-transfer protein n=1 Tax=Medicago truncatula RepID=G7KE52_MEDTR	3e-79	101.05	AT5G64080.1|Symbols:|Bifunctional inhibitor/lipid-transfer protein/seed storage 2S albumin superfamily protein|chr5:25645475-25646638 REVERSE LENGTH=182	1e-46	86.26	GO:0006869	lipid transport	GO:0008289	lipid binding	GO:0005886 GO:0031225 GO:0046658	anchored to membrane; anchored to plasma membrane; plasma membrane	PF00234	Protease inhibitor/seed storage/LTP family	NA	NA	NA	NA
Glyma.05G125600	x	Not DE	Not DE	2.2814	Not DE	Not DE	1.31747	Not DE	Not DE	Up	Not DE	Not DE	Up		Glyma.05G125600	583	UniRef100_I1K2X4 Uncharacterized protein n=1 Tax=Glycine max RepID=I1K2X4_SOYBN	0	100	UniRef100_G7IMM5 Reticuline oxidase-like protein n=1 Tax=Medicago truncatula RepID=G7IMM5_MEDTR	0	100.74	AT4G20840.1|Symbols:|FAD-binding Berberine family protein|chr4:11157916-11159535 FORWARD LENGTH=539	0	93.32	GO:0055114	oxidation-reduction process	GO:0003824 GO:0008762 GO:0009055 GO:0016491 GO:0016614 GO:0050660	UDP-N-acetylmuramate dehydrogenase activity; catalytic activity; electron carrier activity; flavin adenine dinucleotide binding; oxidoreductase activity; oxidoreductase activity, acting on CH-OH group of donors	GO:0005886 GO:0009507 GO:0048046	apoplast; chloroplast; plasma membrane	PF01565 PF08031	FAD binding domain ; Berberine and berberine like	PTHR11748	D-LACTATE DEHYDROGENASE	NA	NA
Glyma.05G147400		Not DE	Not DE	-1.05649	-1.01165	-1.25051	-1.55873	Not DE	Not DE	Down	Down	Down	Down		Glyma.05G147400	395	UniRef100_UPI0001B637C4 PREDICTED: F-box protein At1g67340 n=1 Tax=Glycine max RepID=UPI0001B637C4	0	100	UniRef100_G7JBZ1 F-box protein n=1 Tax=Medicago truncatula RepID=G7JBZ1_MEDTR	0	103.41	AT1G67340.1|Symbols:|HCP-like superfamily protein with MYND-type zinc finger|chr1:25230323-25231622 FORWARD LENGTH=379	4e-176	87.86	GO:0008150	biological process	GO:0008270	zinc ion binding	GO:0005634	nucleus	PF08238 PF01753	Sel1 repeat; MYND finger	PTHR12298	PCDC2 (PROGRAMMED CELL DEATH PROTEIN 2)-RELATED	NA	NA
Glyma.05G151400		Not DE	Not DE	2.36245	1.24922	1.59976	1.36891	Not DE	Not DE	Up	Up	Up	Up		Glyma.05G151400	120	UniRef100_C6T1A5 Uncharacterized protein n=1 Tax=Glycine max RepID=C6T1A5_SOYBN	4e-81	100	UniRef100_B9N0U4 RALF-LIKE 32 family protein n=1 Tax=Populus trichocarpa RepID=B9N0U4_POPTR	7e-33	95.54	AT4G14010.1|Symbols:RALFL32|ralf-like 32|chr4:8093010-8093363 REVERSE LENGTH=117	4e-25	101.71	GO:0007267	cell-cell signaling	GO:0004871	signal transducer activity	GO:0005576 GO:0048046	apoplast; extracellular region	PF05498	Rapid ALkalinization Factor (RALF)	NA	NA	NA	NA
Glyma.05G154600		Not DE	Not DE	1.96033	2.36282	2.09754	1.96791	Not DE	Not DE	Up	Up	Up	Up		Glyma.05G154600	194	UniRef100_I1K3U8 Uncharacterized protein n=1 Tax=Glycine max RepID=I1K3U8_SOYBN	5e-136	100	UniRef100_G7LHX9 Non-specific lipid-transfer protein-like protein n=1 Tax=Medicago truncatula RepID=G7LHX9_MEDTR	2e-81	97.94	AT2G44300.1|Symbols:|Bifunctional inhibitor/lipid-transfer protein/seed storage 2S albumin superfamily protein|chr2:18307468-18308286 REVERSE LENGTH=204	5e-47	81.86	GO:0006869	lipid transport	GO:0008289	lipid binding	GO:0005886 GO:0031225	anchored to membrane; plasma membrane	PF00234	Protease inhibitor/seed storage/LTP family	NA	NA	NA	NA
Glyma.05G156000		Not DE	Not DE	1.35453	Not DE	1.16925	1.1718	Not DE	Not DE	Up	Not DE	Up	Up		Glyma.05G156000	497	UniRef100_I1K3W5 Uncharacterized protein n=1 Tax=Glycine max RepID=I1K3W5_SOYBN	0	100	UniRef100_G7LIL6 Glucan endo-1,3-beta-glucosidase n=1 Tax=Medicago truncatula RepID=G7LIL6_MEDTR	0	99.6	AT3G13560.2|Symbols:|O-Glycosyl hydrolases family 17 protein|chr3:4425484-4427284 REVERSE LENGTH=505	0	94.46	GO:0005975	carbohydrate metabolic process	GO:0003824 GO:0004553 GO:0043169	catalytic activity; cation binding; hydrolase activity, hydrolyzing O-glycosyl compounds	GO:0005886 GO:0031225 GO:0046658	anchored to membrane; anchored to plasma membrane; plasma membrane	PF07983 PF00332	X8 domain; Glycosyl hydrolases family 17	PTHR16631	FAMILY NOT NAMED	NA	NA
Glyma.05G178500		Not DE	Not DE	1.06738	1.42848	Not DE	1.76439	Not DE	Not DE	Up	Up	Not DE	Up		Glyma.05G178500	631	UniRef100_I1K4J3 Uncharacterized protein n=1 Tax=Glycine max RepID=I1K4J3_SOYBN	0	100	UniRef100_L0AT18 Transposase n=1 Tax=Populus tomentosa RepID=L0AT18_POPTO	0	96.08	AT5G10250.1|Symbols:DOT3|Phototropic-responsive NPH3 family protein|chr5:3217028-3219368 REVERSE LENGTH=607	0	103.79	GO:0009416 GO:0010087 GO:0010305 GO:0010588 GO:0048367 GO:0080022	cotyledon vascular tissue pattern formation; leaf vascular tissue pattern formation; phloem or xylem histogenesis; primary root development; response to light stimulus; shoot system development	GO:0004871	signal transducer activity	GO:0005886	plasma membrane	PF03000	NPH3 family	PTHR13690	FAMILY NOT NAMED	NA	NA
Glyma.05G178700		Not DE	Not DE	1.34861	1.98931	2.36644	2.35961	Not DE	Not DE	Up	Up	Up	Up		Glyma.05G178700	316	UniRef100_UPI0001B63CD1 PREDICTED: annexin D2 n=1 Tax=Glycine max RepID=UPI0001B63CD1	0	100	UniRef100_C6TFT8 Annexin n=2 Tax=Glycine max RepID=C6TFT8_SOYBN	0	100	AT5G65020.1|Symbols:ANNAT2|annexin 2|chr5:25973915-25975554 FORWARD LENGTH=317	5e-174	99.37	GO:0006084 GO:0009408 GO:0009409 GO:0009414 GO:0009651 GO:0015774 GO:0016126 GO:0016132	acetyl-CoA metabolic process; brassinosteroid biosynthetic process; polysaccharide transport; response to cold; response to heat; response to salt stress; response to water deprivation; sterol biosynthetic process	GO:0005509 GO:0005544	calcium-dependent phospholipid binding; calcium ion binding	GO:0005634 GO:0005829 GO:0009507 GO:0009579 GO:0009986 GO:0048046	apoplast; cell surface; chloroplast; cytosol; nucleus; thylakoid	PF00191	Annexin	PTHR10502	ANNEXIN	KOG0819	Annexin
Glyma.05G179100		Not DE	Not DE	1.36609	1.11234	1.65756	2.01284	Not DE	Not DE	Up	Up	Up	Up		Glyma.05G179100	478	UniRef100_I1K4J9 Uncharacterized protein n=1 Tax=Glycine max RepID=I1K4J9_SOYBN	0	100	NA	NA	NA	AT4G39840.1|Symbols:|unknown protein; FUNCTIONS IN: molecular_function unknown; INVOLVED IN: biological_process unknown; LOCATED IN: endomembrane system; EXPRESSED IN: 23 plant structures; EXPRESSED DURING: 13 growth stages; Has 20719 Blast hits to 6096 proteins in 607 species: Archae - 22; Bacteria - 3243; Metazoa - 4364; Fungi - 2270; Plants - 237; Viruses - 128; Other Eukaryotes - 10455 (sourc…	1e-122	76.72	GO:0008150	biological process	GO:0003674	molecular function	GO:0005768 GO:0005794 GO:0005802	Golgi apparatus; endosome; trans-Golgi network	NA	NA	NA	NA	NA	NA
Glyma.05G188000		Not DE	Not DE	1.523	Not DE	1.1067	1.12966	Not DE	Not DE	Up	Not DE	Up	Up		Glyma.05G188000	433	UniRef100_I1K4V3 Uncharacterized protein n=1 Tax=Glycine max RepID=I1K4V3_SOYBN	0	100	UniRef100_J8RQF7 LPXTG-domain-containing protein cell wall anchor domain (Fragment) n=1 Tax=Bacillus cereus BAG2X1-2 RepID=J8RQF7_BACCE	1e-06	81.31	NA	NA	NA	NA	NA	NA	NA	NA	NA	NA	NA	NA	NA	NA	NA
Glyma.05G207500		Not DE	Not DE	1.72775	1.926	2.30933	2.91338	Not DE	Not DE	Up	Up	Up	Up		Glyma.05G207500	447	UniRef100_UPI000151E3C2 PREDICTED: tubulin beta-1 chain-like n=1 Tax=Glycine max RepID=UPI000151E3C2	0	100	UniRef100_G7LHC6 Tubulin beta chain n=1 Tax=Medicago truncatula RepID=G7LHC6_MEDTR	0	100	AT5G12250.1|Symbols:TUB6|beta-6 tubulin|chr5:3961317-3962971 REVERSE LENGTH=449	0	95.77	GO:0000271 GO:0006084 GO:0006094 GO:0006096 GO:0006184 GO:0006833 GO:0006972 GO:0007010 GO:0007017 GO:0007018 GO:0007030 GO:0009266 GO:0009409 GO:0009651 GO:0009740 GO:0009825 GO:0009932 GO:0010162 GO:0010498 GO:0010817 GO:0016126 GO:0016132 GO:0019344 GO:0043481 GO:0046686 GO:0048767 GO:0051258 GO:0071555	GTP catabolic process; Golgi organization; acetyl-CoA metabolic process; anthocyanin accumulation in tissues in response to UV light; brassinosteroid biosynthetic process; cell tip growth; cell wall organization; cysteine biosynthetic process; cytoskeleton organization; gibberellic acid mediated signaling pathway; gluconeogenesis; glycolysis; hyperosmotic response; microtubule-based movement; mic…	GO:0003924 GO:0005198 GO:0005200 GO:0005525	GTP binding; GTPase activity; structural constituent of cytoskeleton; structural molecule activity	GO:0005737 GO:0005874 GO:0005886 GO:0015630 GO:0043234	cytoplasm; microtubule; microtubule cytoskeleton; plasma membrane; protein complex	PF03953 PF00091	Tubulin C-terminal domain; Tubulin/FtsZ family, GTPase domain	PTHR11588	TUBULIN	KOG1375	Beta_tubulin
Glyma.05G208500		1.2872	1.30329	1.2442	2.13759	2.33807	1.91158	Up	Up	Up	Up	Up	Up		Glyma.05G208500	792	UniRef100_K7KS20 Uncharacterized protein n=1 Tax=Glycine max RepID=K7KS20_SOYBN	0	100	UniRef100_O80829 Phosphatidylinositol N-acetyglucosaminlytransferase subunit P-like protein n=1 Tax=Arabidopsis thaliana RepID=O80829_ARATH	5e-12	30.42	AT2G45900.1|Symbols:|Phosphatidylinositol N-acetyglucosaminlytransferase subunit P-related|chr2:18886069-18888674 REVERSE LENGTH=720	5e-15	30.42	GO:0009739	response to gibberellin stimulus	GO:0003674	molecular function	GO:0005634 GO:0009506	nucleus; plasmodesma	PF12552	Protein of unknown function (DUF3741)	PTHR21726	PHOSPHATIDYLINOSITOL N-ACETYLGLUCOSAMINYLTRANSFERASE SUBUNIT P (DOWN SYNDROME CRITICAL REGION PROTEIN 5)-RELATED	NA	NA
Glyma.05G211700		Not DE	Not DE	3.06361	Not DE	1.43947	1.09807	Not DE	Not DE	Up	Not DE	Up	Up		Glyma.05G211700	485	UniRef100_P31531 1-aminocyclopropane-1-carboxylate synthase n=2 Tax=Glycine max RepID=1A1C_SOYBN	0	100	UniRef100_P31531 1-aminocyclopropane-1-carboxylate synthase n=2 Tax=Glycine max RepID=1A1C_SOYBN	0	100	AT3G61510.1|Symbols:ACS1, AT-ACS1|ACC synthase 1|chr3:22763495-22765730 REVERSE LENGTH=488	0	97.34	GO:0009058 GO:0009693 GO:0042218	1-aminocyclopropane-1-carboxylate biosynthetic process; biosynthetic process; ethylene biosynthetic process	GO:0003824 GO:0016740 GO:0016847 GO:0030170	1-aminocyclopropane-1-carboxylate synthase activity; catalytic activity; pyridoxal phosphate binding; transferase activity	GO:0005737	cytoplasm	PF00155	Aminotransferase class I and II	PTHR11751	SUBGROUP I AMINOTRANSFERASE RELATED	KOG0256	1-aminocyclopropane-1-carboxylate_synthase,_and_related_proteins
Glyma.05G221500		1.4334	1.59289	1.2431	-2.07536	-1.63157	-1.66531	Up	Up	Up	Down	Down	Down		Glyma.05G221500	1083	UniRef100_K7KRT9 Uncharacterized protein n=1 Tax=Glycine max RepID=K7KRT9_SOYBN	0	100	UniRef100_F1DGB2 Sequence-specific DNA-binding transcription factor n=1 Tax=Coffea arabica RepID=F1DGB2_COFAR	0	92.03	AT4G12750.1|Symbols:|Homeodomain-like transcriptional regulator|chr4:7498009-7503920 REVERSE LENGTH=1131	0	90.72	GO:0006355	regulation of transcription, DNA-dependent	GO:0003700 GO:0043565	sequence-specific DNA binding; sequence-specific DNA binding transcription factor activity	GO:0005634	nucleus	PF02791	DDT domain	PTHR24326	FAMILY NOT NAMED	NA	NA
Glyma.05G225300		Not DE	Not DE	2.14548	-2.23093	-2.15732	-1.02064	Not DE	Not DE	Up	Down	Down	Down		Glyma.05G225300	444	UniRef100_K7KRR9 Uncharacterized protein n=1 Tax=Glycine max RepID=K7KRR9_SOYBN	0	100	UniRef100_G7KQI2 Leucine-rich repeat receptor protein kinase EXS n=1 Tax=Medicago truncatula RepID=G7KQI2_MEDTR	0	83.72	AT4G29240.1|Symbols:|Leucine-rich repeat (LRR) family protein|chr4:14418826-14420073 FORWARD LENGTH=415	4e-163	83.61	GO:0008150	biological process	NA	NA	GO:0005576	extracellular region	PF08263 PF00560	Leucine rich repeat N-terminal domain; Leucine Rich Repeat	PTHR26393	No Available Panther Description	NA	NA
Glyma.05G231900		Not DE	Not DE	1.51293	1.09231	1.1773	1.47734	Not DE	Not DE	Up	Up	Up	Up		Glyma.05G231900	539	UniRef100_I1K5U0 Uncharacterized protein n=2 Tax=Glycine max RepID=I1K5U0_SOYBN	0	100	UniRef100_G7L8Y6 Aldehyde dehydrogenase n=1 Tax=Medicago truncatula RepID=G7L8Y6_MEDTR	0	99.2	AT3G24503.1|Symbols:ALDH2C4, ALDH1A, REF1|aldehyde dehydrogenase 2C4|chr3:8919732-8923029 REVERSE LENGTH=501	0	99.4	GO:0008152 GO:0009627 GO:0009699 GO:0010167 GO:0015706 GO:0034976 GO:0055114	metabolic process; nitrate transport; oxidation-reduction process; phenylpropanoid biosynthetic process; response to endoplasmic reticulum stress; response to nitrate; systemic acquired resistance	GO:0004028 GO:0004029 GO:0016491 GO:0050269	3-chloroallyl aldehyde dehydrogenase activity; aldehyde dehydrogenase (NAD) activity; coniferyl-aldehyde dehydrogenase activity; oxidoreductase activity	GO:0005737	cytoplasm	PF00171	Aldehyde dehydrogenase family	PTHR11699	ALDEHYDE DEHYDROGENASE-RELATED	KOG2450	Aldehyde_dehydrogenase
Glyma.05G241600		1.59208	1.83924	1.89181	2.69134	2.87527	2.7188	Up	Up	Up	Up	Up	Up		Glyma.05G241600	1012	UniRef100_K7KRH0 Uncharacterized protein n=1 Tax=Glycine max RepID=K7KRH0_SOYBN	0	100	UniRef100_G7LCC3 Histidine kinase n=1 Tax=Medicago truncatula RepID=G7LCC3_MEDTR	0	97.57	AT2G01830.1|Symbols:WOL, CRE1, WOL1, AHK4, ATCRE1|CHASE domain containing histidine kinase protein|chr2:363332-367429 REVERSE LENGTH=1057	0	92.81	GO:0000160 GO:0006468 GO:0007231 GO:0008272 GO:0009414 GO:0009736 GO:0009744 GO:0009749 GO:0009750 GO:0010029 GO:0010086 GO:0016036 GO:0031537 GO:0033500 GO:0042742 GO:0048509 GO:0048831 GO:0071329	carbohydrate homeostasis; cellular response to phosphate starvation; cellular response to sucrose stimulus; cytokinin mediated signaling pathway; defense response to bacterium; embryonic root morphogenesis; osmosensory signaling pathway; phosphorelay signal transduction system; protein phosphorylation; regulation of anthocyanin metabolic process; regulation of meristem development; regulation of …	GO:0000155 GO:0000156 GO:0004673 GO:0004721 GO:0004871 GO:0005034 GO:0005515 GO:0005524 GO:0009884 GO:0009885 GO:0016772 GO:0019899 GO:0019901 GO:0019955 GO:0043424	ATP binding; cytokine binding; cytokinin receptor activity; enzyme binding; osmosensor activity; phosphoprotein phosphatase activity; phosphorelay response regulator activity; phosphorelay sensor kinase activity; protein binding; protein histidine kinase activity; protein histidine kinase binding; protein kinase binding; signal transducer activity; transferase activity, transferring phosphorus-co…	GO:0005783 GO:0005886 GO:0016020	endoplasmic reticulum; membrane; plasma membrane	PF02518 PF03924 PF00512 PF00072	Histidine kinase-, DNA gyrase B-, and HSP90-like ATPase; CHASE domain; His Kinase A (phospho-acceptor) domain; Response regulator receiver domain	PTHR24423	TWO-COMPONENT SENSOR HISTIDINE KINASE	KOG0519	Sensory_transduction_histidine_kinase
Glyma.06G014700	x	Not DE	Not DE	2.10118	Not DE	Not DE	1.63374	Not DE	Not DE	Up	Not DE	Not DE	Up		Glyma.06G014700	351	UniRef100_I1K795 Uncharacterized protein n=1 Tax=Glycine max RepID=I1K795_SOYBN	0	100	UniRef100_Q6Y1E9 Cysteine protease 14 n=1 Tax=Trifolium repens RepID=Q6Y1E9_TRIRP	0	99.72	AT1G20850.1|Symbols:XCP2|xylem cysteine peptidase 2|chr1:7252208-7253537 FORWARD LENGTH=356	0	91.01	GO:0006508 GO:0010075 GO:0010623	developmental programmed cell death; proteolysis; regulation of meristem growth	GO:0008233 GO:0008234	cysteine-type peptidase activity; peptidase activity	GO:0005618 GO:0009507	cell wall; chloroplast	PF08246 PF00112	Cathepsin propeptide inhibitor domain (I29); Papain family cysteine protease	PTHR12411	CYSTEINE PROTEASE FAMILY C1-RELATED	KOG1543	Cysteine_proteinase_Cathepsin_L
Glyma.06G014800	x	Not DE	Not DE	2.18056	Not DE	Not DE	1.45241	Not DE	Not DE	Up	Not DE	Not DE	Up		Glyma.06G014800	351	UniRef100_I1K796 Uncharacterized protein n=1 Tax=Glycine max RepID=I1K796_SOYBN	0	100	UniRef100_Q6Y1E9 Cysteine protease 14 n=1 Tax=Trifolium repens RepID=Q6Y1E9_TRIRP	0	99.72	AT1G20850.1|Symbols:XCP2|xylem cysteine peptidase 2|chr1:7252208-7253537 FORWARD LENGTH=356	0	91.29	GO:0006508 GO:0010075 GO:0010623	developmental programmed cell death; proteolysis; regulation of meristem growth	GO:0008233 GO:0008234	cysteine-type peptidase activity; peptidase activity	GO:0005618 GO:0009507	cell wall; chloroplast	PF08246 PF00112	Cathepsin propeptide inhibitor domain (I29); Papain family cysteine protease	PTHR12411	CYSTEINE PROTEASE FAMILY C1-RELATED	KOG1543	Cysteine_proteinase_Cathepsin_L
Glyma.06G019800		Not DE	Not DE	1.31418	Not DE	1.16379	1.12463	Not DE	Not DE	Up	Not DE	Up	Up		Glyma.06G019800	548	UniRef100_I1K7F4 Uncharacterized protein n=1 Tax=Glycine max RepID=I1K7F4_SOYBN	0	100	UniRef100_B9H5E3 Multi-copper oxidase type 1 family protein n=1 Tax=Populus trichocarpa RepID=B9H5E3_POPTR	0	99.82	AT1G76160.1|Symbols:sks5|SKU5 similar 5|chr1:28578211-28581020 REVERSE LENGTH=541	0	100.37	GO:0016126 GO:0052541 GO:0052546 GO:0055114	cell wall pectin metabolic process; oxidation-reduction process; plant-type cell wall cellulose metabolic process; sterol biosynthetic process	GO:0005507 GO:0016491	copper ion binding; oxidoreductase activity	GO:0005576 GO:0005618 GO:0009505 GO:0009506 GO:0048046	apoplast; cell wall; extracellular region; plant-type cell wall; plasmodesma	PF00394 PF07731 PF07732	Multicopper oxidase; Multicopper oxidase; Multicopper oxidase	PTHR11709	MULTI-COPPER OXIDASE	KOG1263	Multicopper_oxidases
Glyma.06G020500	x	Not DE	Not DE	2.0223	Not DE	Not DE	1.34781	Not DE	Not DE	Up	Not DE	Not DE	Up		Glyma.06G020500	848	UniRef100_I1K7F8 Phospholipase D n=1 Tax=Glycine max RepID=I1K7F8_SOYBN	0	100	UniRef100_I1K7F8 Phospholipase D n=1 Tax=Glycine max RepID=I1K7F8_SOYBN	0	99.88	AT4G35790.2|Symbols:ATPLDDELTA, PLDDELTA|phospholipase D delta|chr4:16955774-16959875 REVERSE LENGTH=857	0	98.25	GO:0009409 GO:0009789 GO:0012501 GO:0046473 GO:0090333	phosphatidic acid metabolic process; positive regulation of abscisic acid mediated signaling pathway; programmed cell death; regulation of stomatal closure; response to cold	GO:0003824 GO:0004630 GO:0005509	calcium ion binding; catalytic activity; phospholipase D activity	GO:0005773 GO:0005886 GO:0009506 GO:0015630 GO:0016020	membrane; microtubule cytoskeleton; plasma membrane; plasmodesma; vacuole	PF00168 PF00614 PF12357	C2 domain; Phospholipase D Active site motif; Phospholipase D C terminal	PTHR18896	PHOSPHOLIPASE D	KOG1329	Phospholipase_D1
Glyma.06G023900		Not DE	Not DE	-1.02553	2.67248	3.26462	2.46219	Not DE	Not DE	Down	Up	Up	Up		Glyma.06G023900	329	UniRef100_K7KSN0 Uncharacterized protein n=1 Tax=Glycine max RepID=K7KSN0_SOYBN	0	100	UniRef100_G7I7Q3 Thaumatin-like protein n=1 Tax=Medicago truncatula RepID=G7I7Q3_MEDTR	8e-170	99.39	AT1G75800.1|Symbols:|Pathogenesis-related thaumatin superfamily protein|chr1:28458889-28460447 FORWARD LENGTH=330	6e-134	79.09	GO:0051707	response to other organism	GO:0003674	molecular function	GO:0005576	extracellular region	PF00314	Thaumatin family	NA	NA	NA	NA
Glyma.06G028000		Not DE	Not DE	1.88131	2.07899	1.78833	1.91953	Not DE	Not DE	Up	Up	Up	Up		Glyma.06G028000	390	UniRef100_UPI000189D588 PREDICTED: protein WALLS ARE THIN 1 n=1 Tax=Glycine max RepID=UPI000189D588	0	100	UniRef100_E6NU65 JHL18I08.9 protein n=1 Tax=Jatropha curcas RepID=E6NU65_JATCU	0	99.74	AT1G75500.2|Symbols:WAT1|Walls Are Thin 1|chr1:28338282-28340091 REVERSE LENGTH=389	0	100	GO:0000271 GO:0006833 GO:0007389 GO:0008361 GO:0009651 GO:0009750 GO:0009825 GO:0009826 GO:0009834 GO:0009926 GO:0009932 GO:0010015 GO:0010075 GO:0010817 GO:0040007 GO:0043481 GO:0048767 GO:0071555 GO:0090355 GO:0090358	anthocyanin accumulation in tissues in response to UV light; auxin polar transport; cell tip growth; cell wall organization; growth; multidimensional cell growth; pattern specification process; polysaccharide biosynthetic process; positive regulation of auxin metabolic process; positive regulation of tryptophan metabolic process; regulation of cell size; regulation of hormone levels; regulation o…	NA	NA	GO:0005774 GO:0005886 GO:0009705 GO:0016020	membrane; plant-type vacuole membrane; plasma membrane; vacuolar membrane	PF00892	EamA-like transporter family	NA	NA	NA	NA
Glyma.06G030900	x	Not DE	Not DE	1.33999	Not DE	Not DE	1.20017	Not DE	Not DE	Up	Not DE	Not DE	Up		Glyma.06G030900	311	UniRef100_I1K7Q8 Uncharacterized protein n=1 Tax=Glycine max RepID=I1K7Q8_SOYBN	0	100	UniRef100_V5NAQ9 Phenylcoumaran benzylic ether reductase n=1 Tax=Phaseolus vulgaris RepID=V5NAQ9_PHAVU	0	99.68	AT4G39230.1|Symbols:|NmrA-like negative transcriptional regulator family protein|chr4:18266024-18267604 REVERSE LENGTH=308	2e-168	100.32	GO:0046686	response to cadmium ion	GO:0000166 GO:0032442	nucleotide binding; phenylcoumaran benzylic ether reductase activity	GO:0005737	cytoplasm	PF05368	NmrA-like family	PTHR10366	NAD DEPENDENT EPIMERASE/DEHYDRATASE	NA	NA
Glyma.06G035000		Not DE	Not DE	-1.11793	1.58342	2.43305	2.14145	Not DE	Not DE	Down	Up	Up	Up		Glyma.06G035000	710	UniRef100_K7KSW6 Uncharacterized protein n=1 Tax=Glycine max RepID=K7KSW6_SOYBN	0	100	UniRef100_Q6QLL5 WAK-like kinase n=1 Tax=Solanum lycopersicum RepID=Q6QLL5_SOLLC	0	96.9	AT2G23450.1|Symbols:|Protein kinase superfamily protein|chr2:9988926-9991244 REVERSE LENGTH=708	0	97.88	GO:0006468	protein phosphorylation	GO:0004672 GO:0004674 GO:0005524 GO:0016301 GO:0016772	ATP binding; kinase activity; protein kinase activity; protein serine/threonine kinase activity; transferase activity, transferring phosphorus-containing groups	GO:0005575	cellular component	PF00069	Protein kinase domain	PTHR24420	LEUCINE-RICH REPEAT RECEPTOR-LIKE PROTEIN KINASE	KOG1187	Serine/threonine_protein_kinase
Glyma.06G042000		Not DE	Not DE	-1.75489	-1.00585	-2.91556	-1.62976	Not DE	Not DE	Down	Down	Down	Down		Glyma.06G042000	66	UniRef100_K7KT11 Uncharacterized protein n=1 Tax=Glycine max RepID=K7KT11_SOYBN	1e-38	100	NA	NA	NA	NA	NA	NA	NA	NA	NA	NA	NA	NA	NA	NA	NA	NA	NA	NA
Glyma.06G042100		-1.6318	Not DE	-1.68866	Not DE	-2.36531	-1.40571	Down	Not DE	Down	Not DE	Down	Down		Glyma.06G042100	160	UniRef100_C5IU97 Drought responsive element binding protein 2 n=1 Tax=Glycine max RepID=C5IU97_SOYBN	2e-114	100	UniRef100_C5IU97 Drought responsive element binding protein 2 n=1 Tax=Glycine max RepID=C5IU97_SOYBN	2e-114	100	AT1G46768.1|Symbols:RAP2.1|related to AP2 1|chr1:17266046-17266507 REVERSE LENGTH=153	9e-50	86.93	GO:0006355 GO:0009409 GO:0009414 GO:0045893	positive regulation of transcription, DNA-dependent; regulation of transcription, DNA-dependent; response to cold; response to water deprivation	GO:0003677 GO:0003700	DNA binding; sequence-specific DNA binding transcription factor activity	GO:0005634	nucleus	PF00847	AP2 domain	NA	NA	NA	NA
Glyma.06G047800		Not DE	Not DE	1.64234	Not DE	1.54688	1.69358	Not DE	Not DE	Up	Not DE	Up	Up		Glyma.06G047800	426	UniRef100_I1K885 Uncharacterized protein n=1 Tax=Glycine max RepID=I1K885_SOYBN	0	100	UniRef100_G7IBA8 U-box domain-containing protein n=1 Tax=Medicago truncatula RepID=G7IBA8_MEDTR	0	92.86	AT3G49810.1|Symbols:|ARM repeat superfamily protein|chr3:18474936-18476282 REVERSE LENGTH=448	9e-179	90.62	GO:0016567	protein ubiquitination	GO:0004842	ubiquitin-protein ligase activity	GO:0000151 GO:0005634	nucleus; ubiquitin ligase complex	PF04564	U-box domain	PTHR22849	WDSAM1 PROTEIN	NA	NA
Glyma.06G048300		Not DE	Not DE	2.1097	1.66238	Not DE	1.06843	Not DE	Not DE	Up	Up	Not DE	Up		Glyma.06G048300	119	UniRef100_I1K888 Uncharacterized protein n=1 Tax=Glycine max RepID=I1K888_SOYBN	5e-78	100	NA	NA	NA	AT4G10810.1|Symbols:|unknown protein; FUNCTIONS IN: molecular_function unknown; INVOLVED IN: biological_process unknown; LOCATED IN: chloroplast; EXPRESSED IN: 23 plant structures; EXPRESSED DURING: 15 growth stages; BEST Arabidopsis thaliana protein match is: unknown protein (TAIR:AT4G24026.1); Has 1807 Blast hits to 1807 proteins in 277 species: Archae - 0; Bacteria - 0; Metazoa - 736; Fungi - …	7e-09	77.78	GO:0008150	biological process	GO:0003674	molecular function	GO:0005634	nucleus	NA	NA	NA	NA	NA	NA
Glyma.06G050200		Not DE	Not DE	2.238	1.31511	1.61729	2.41411	Not DE	Not DE	Up	Up	Up	Up		Glyma.06G050200	743	UniRef100_I1K8B0 Uncharacterized protein n=2 Tax=Glycine max RepID=I1K8B0_SOYBN	0	100	UniRef100_Q9SM08 F19C14.2 protein n=1 Tax=Arabidopsis thaliana RepID=Q9SM08_ARATH	0	79.72	AT1G58370.1|Symbols:RXF12, ATXYN1|glycosyl hydrolase family 10 protein / carbohydrate-binding domain-containing protein|chr1:21684751-21688209 FORWARD LENGTH=917	0	79.72	GO:0005975 GO:0010413 GO:0045492	carbohydrate metabolic process; glucuronoxylan metabolic process; xylan biosynthetic process	GO:0003824 GO:0004553 GO:0016798 GO:0031176 GO:0043169	catalytic activity; cation binding; endo-1,4-beta-xylanase activity; hydrolase activity, acting on glycosyl bonds; hydrolase activity, hydrolyzing O-glycosyl compounds	GO:0005576 GO:0005618	cell wall; extracellular region	PF02018 PF00331	Carbohydrate binding domain; Glycosyl hydrolase family 10	NA	NA	NA	NA
Glyma.06G052000		Not DE	Not DE	-1.09394	3.03624	3.32119	2.72568	Not DE	Not DE	Down	Up	Up	Up		Glyma.06G052000	479	UniRef100_UPI0003DEBE02 PREDICTED: fe(2+) transport protein 3, chloroplastic-like isoform X2 n=1 Tax=Glycine max RepID=UPI0003DEBE02	0	100.21	UniRef100_G7J7M9 Cytochrome c oxidase subunit n=1 Tax=Medicago truncatula RepID=G7J7M9_MEDTR	0	93.55	AT1G60960.1|Symbols:IRT3, ATIRT3|iron regulated transporter 3|chr1:22445410-22447060 REVERSE LENGTH=425	2e-177	97.88	GO:0006812 GO:0006826 GO:0006829 GO:0006833 GO:0009624 GO:0010106 GO:0030001 GO:0055085 GO:0071577	cation transport; cellular response to iron ion starvation; iron ion transport; metal ion transport; response to nematode; transmembrane transport; water transport; zinc ion transmembrane transport; zinc ion transport	GO:0005381 GO:0005385 GO:0008324 GO:0046873	cation transmembrane transporter activity; iron ion transmembrane transporter activity; metal ion transmembrane transporter activity; zinc ion transmembrane transporter activity	GO:0005774 GO:0005886 GO:0009507 GO:0016020 GO:0016021	chloroplast; integral to membrane; membrane; plasma membrane; vacuolar membrane	PF02535	ZIP Zinc transporter	PTHR11040	ZINC/IRON TRANSPORTER	KOG1558	Fe2+/Zn2+_regulated_transporter
Glyma.06G065000		Not DE	Not DE	1.53432	Not DE	1.0531	1.32324	Not DE	Not DE	Up	Not DE	Up	Up		Glyma.06G065000	976	UniRef100_I1K8R3 Uncharacterized protein n=1 Tax=Glycine max RepID=I1K8R3_SOYBN	0	100	UniRef100_F6KQF9 Cellulose synthase n=3 Tax=Populus RepID=F6KQF9_POPTO	0	99.69	AT4G18780.1|Symbols:CESA8, IRX1, ATCESA8, LEW2|cellulose synthase family protein|chr4:10312846-10316719 REVERSE LENGTH=985	0	98.98	GO:0006970 GO:0009414 GO:0009832 GO:0009834 GO:0010116 GO:0010413 GO:0030244 GO:0042742 GO:0045492 GO:0050832	cellulose biosynthetic process; defense response to bacterium; defense response to fungus; glucuronoxylan metabolic process; plant-type cell wall biogenesis; positive regulation of abscisic acid biosynthetic process; response to osmotic stress; response to water deprivation; secondary cell wall biogenesis; xylan biosynthetic process	GO:0016757 GO:0016759 GO:0016760	cellulose synthase (UDP-forming) activity; cellulose synthase activity; transferase activity, transferring glycosyl groups	GO:0005618 GO:0005886 GO:0016020	cell wall; membrane; plasma membrane	PF03552	Cellulose synthase	PTHR13301	X-BOX TRANSCRIPTION FACTOR-RELATED	NA	NA
Glyma.06G067900		-1.96802	-1.35167	-1.24528	1.67407	Not DE	1.16544	Down	Down	Down	Up	Not DE	Up		Glyma.06G067900	278	UniRef100_K7KTI2 Uncharacterized protein n=1 Tax=Glycine max RepID=K7KTI2_SOYBN	0	100	NA	NA	NA	AT4G32295.1|Symbols:|unknown protein; BEST Arabidopsis thaliana protein match is: unknown protein (TAIR:AT3G24150.1); Has 39 Blast hits to 39 proteins in 10 species: Archae - 0; Bacteria - 0; Metazoa - 0; Fungi - 0; Plants - 39; Viruses - 0; Other Eukaryotes - 0 (source: NCBI BLink).|chr4:15592960-15594080 FORWARD LENGTH=238	2e-72	82.35	GO:0008150	biological process	GO:0003674	molecular function	GO:0005739	mitochondrion	NA	NA	NA	NA	NA	NA
Glyma.06G084800		Not DE	Not DE	2.25957	-3.11055	-1.48459	-2.4548	Not DE	Not DE	Up	Down	Down	Down		Glyma.06G084800	411	UniRef100_I1K9D1 Uncharacterized protein n=1 Tax=Glycine max RepID=I1K9D1_SOYBN	0	100	UniRef100_G7KNZ9 RING finger family protein n=1 Tax=Medicago truncatula RepID=G7KNZ9_MEDTR	7e-75	106.35	AT2G20030.1|Symbols:|RING/U-box superfamily protein|chr2:8647813-8648985 FORWARD LENGTH=390	6e-66	92.05	GO:0010043	response to zinc ion	GO:0008270	zinc ion binding	NA	NA	PF00097	Zinc finger, C3HC4 type (RING finger)	PTHR14155	RING FINGER DOMAIN-CONTAINING	NA	NA
Glyma.06G100300		Not DE	Not DE	1.79003	1.74519	Not DE	1.69547	Not DE	Not DE	Up	Up	Not DE	Up		Glyma.06G100300	169	UniRef100_C6SZQ8 Uncharacterized protein n=1 Tax=Glycine max RepID=C6SZQ8_SOYBN	1e-113	100	UniRef100_Q41001 Blue copper protein n=1 Tax=Pisum sativum RepID=BCP_PEA	4e-64	97.63	AT1G72230.1|Symbols:|Cupredoxin superfamily protein|chr1:27188287-27189093 FORWARD LENGTH=181	2e-40	53.04	GO:0010413 GO:0045492	glucuronoxylan metabolic process; xylan biosynthetic process	GO:0005507 GO:0009055	copper ion binding; electron carrier activity	GO:0005886 GO:0031225	anchored to membrane; plasma membrane	PF02298	Plastocyanin-like domain	NA	NA	NA	NA
Glyma.06G110200		Not DE	Not DE	1.2912	1.57751	1.15398	1.26486	Not DE	Not DE	Up	Up	Up	Up		Glyma.06G110200	466	UniRef100_I1KA67 Uncharacterized protein n=1 Tax=Glycine max RepID=I1KA67_SOYBN	0	100	UniRef100_A3RID4 Auxin influx transport protein n=1 Tax=Casuarina glauca RepID=A3RID4_CASGL	0	100	AT1G77690.1|Symbols:LAX3|like AUX1 3|chr1:29201232-29203317 REVERSE LENGTH=470	0	98.72	GO:0000271 GO:0006084 GO:0006865 GO:0009733 GO:0009825 GO:0009926 GO:0009932 GO:0010311 GO:0010583 GO:0010817 GO:0016126 GO:0016132 GO:0043481 GO:0048767 GO:0048829 GO:0071555	acetyl-CoA metabolic process; amino acid transport; anthocyanin accumulation in tissues in response to UV light; auxin polar transport; brassinosteroid biosynthetic process; cell tip growth; cell wall organization; lateral root formation; multidimensional cell growth; polysaccharide biosynthetic process; regulation of hormone levels; response to auxin stimulus; response to cyclopentenone; root ca…	GO:0005215 GO:0010328 GO:0015171	amino acid transmembrane transporter activity; auxin influx transmembrane transporter activity; transporter activity	GO:0005886 GO:0016020	membrane; plasma membrane	PF01490	Transmembrane amino acid transporter protein	PTHR22950	AMINO ACID TRANSPORTER	KOG1303	Amino_acid_transporters
Glyma.06G112900	x	Not DE	Not DE	1.97926	Not DE	Not DE	1.16195	Not DE	Not DE	Up	Not DE	Not DE	Up		Glyma.06G112900	695	UniRef100_I1KA95 Uncharacterized protein n=1 Tax=Glycine max RepID=I1KA95_SOYBN	0	100	UniRef100_G7J4F3 Annotation was added to scaffolds in November 2011 Long-chain-fatty-acid-CoA ligase n=1 Tax=Medicago truncatula RepID=G7J4F3_MEDTR	0	99.71	AT1G77590.1|Symbols:LACS9|long chain acyl-CoA synthetase 9|chr1:29148501-29151776 REVERSE LENGTH=691	0	100.29	GO:0001676 GO:0006631 GO:0006633	fatty acid biosynthetic process; fatty acid metabolic process; long-chain fatty acid metabolic process	GO:0003824 GO:0004467	catalytic activity; long-chain fatty acid-CoA ligase activity	GO:0005739 GO:0009507 GO:0009536 GO:0009941 GO:0016020	chloroplast; chloroplast envelope; membrane; mitochondrion; plastid	PF00501	AMP-binding enzyme	PTHR24096	FAMILY NOT NAMED	KOG1180	Acyl-CoA_synthetase
Glyma.06G127200	x	Not DE	Not DE	1.2298	Not DE	Not DE	1.16425	Not DE	Not DE	Up	Not DE	Not DE	Up		Glyma.06G127200	509	UniRef100_I1KAQ7 Uncharacterized protein n=1 Tax=Glycine max RepID=I1KAQ7_SOYBN	0	100	UniRef100_G7J6T9 Phosphomevalonate kinase n=1 Tax=Medicago truncatula RepID=G7J6T9_MEDTR	0	99.61	AT1G31910.1|Symbols:|GHMP kinase family protein|chr1:11459050-11461649 FORWARD LENGTH=505	0	100	GO:0016126 GO:0019745	pentacyclic triterpenoid biosynthetic process; sterol biosynthetic process	GO:0005524	ATP binding	GO:0005737	cytoplasm	PF08544 PF00288	GHMP kinases C terminal ; GHMP kinases N terminal domain	NA	NA	KOG4519	Phosphomevalonate_kinase
Glyma.06G127900		Not DE	Not DE	-1.45822	-1.14405	Not DE	-1.06133	Not DE	Not DE	Down	Down	Not DE	Down		Glyma.06G127900	279	UniRef100_C6TN62 Uncharacterized protein n=1 Tax=Glycine max RepID=C6TN62_SOYBN	0	100	UniRef100_G7J6V3 Zinc finger protein CONSTANS-like protein n=1 Tax=Medicago truncatula RepID=G7J6V3_MEDTR	8e-140	97.51	AT5G53420.1|Symbols:|CCT motif family protein|chr5:21673683-21675469 FORWARD LENGTH=264	2e-87	103.03	GO:0008150	biological process	GO:0003674	molecular function	GO:0005634	nucleus	PF06203	CCT motif	NA	NA	NA	NA
Glyma.06G131000	x	Not DE	Not DE	4.69345	Not DE	Not DE	3.39384	Not DE	Not DE	Up	Not DE	Not DE	Up		Glyma.06G131000	77	UniRef100_K7KUU2 Uncharacterized protein n=2 Tax=Glycine max RepID=K7KUU2_SOYBN	4e-47	58.91	NA	NA	NA	NA	NA	NA	NA	NA	NA	NA	NA	NA	NA	NA	NA	NA	NA	NA
Glyma.06G137200		Not DE	Not DE	1.89381	Not DE	1.55369	1.62251	Not DE	Not DE	Up	Not DE	Up	Up		Glyma.06G137200	367	UniRef100_I1KB23 Uncharacterized protein n=1 Tax=Glycine max RepID=I1KB23_SOYBN	0	100	UniRef100_F8SMC0 S-adenosyl-L-methionine: caffeic acid 3-0-methyltransferase n=1 Tax=Glycine max RepID=F8SMC0_SOYBN	0	99.18	AT5G54160.1|Symbols:ATOMT1, OMT1|O-methyltransferase 1|chr5:21982075-21984167 FORWARD LENGTH=363	0	100.28	GO:0006598 GO:0009611 GO:0009698 GO:0009805 GO:0009809 GO:0009963 GO:0016126 GO:0042398 GO:0051555	cellular modified amino acid biosynthetic process; coumarin biosynthetic process; flavonol biosynthetic process; lignin biosynthetic process; phenylpropanoid metabolic process; polyamine catabolic process; positive regulation of flavonoid biosynthetic process; response to wounding; sterol biosynthetic process	GO:0030744 GO:0030755 GO:0033799 GO:0047763	caffeate O-methyltransferase activity; luteolin O-methyltransferase activity; myricetin 3'-O-methyltransferase activity; quercetin 3-O-methyltransferase activity	GO:0005634 GO:0005737 GO:0005829 GO:0005886 GO:0009506	cytoplasm; cytosol; nucleus; plasma membrane; plasmodesma	PF00891 PF08100	O-methyltransferase; Dimerisation domain	PTHR11746	O-METHYLTRANSFERASE	KOG3178	Hydroxyindole-O-methyltransferase_and_related_SAM-dependent_methyltransferases
Glyma.06G137300		Not DE	Not DE	1.2048	Not DE	1.18791	1.0647	Not DE	Not DE	Up	Not DE	Up	Up		Glyma.06G137300	366	UniRef100_UPI000189DA0C PREDICTED: caffeic acid 3-O-methyltransferase isoform 1 n=1 Tax=Glycine max RepID=UPI000189DA0C	0	100	UniRef100_F8SMC0 S-adenosyl-L-methionine: caffeic acid 3-0-methyltransferase n=1 Tax=Glycine max RepID=F8SMC0_SOYBN	0	99.73	AT5G54160.1|Symbols:ATOMT1, OMT1|O-methyltransferase 1|chr5:21982075-21984167 FORWARD LENGTH=363	0	100.55	GO:0006598 GO:0009611 GO:0009698 GO:0009805 GO:0009809 GO:0009963 GO:0016126 GO:0042398 GO:0051555	cellular modified amino acid biosynthetic process; coumarin biosynthetic process; flavonol biosynthetic process; lignin biosynthetic process; phenylpropanoid metabolic process; polyamine catabolic process; positive regulation of flavonoid biosynthetic process; response to wounding; sterol biosynthetic process	GO:0030744 GO:0030755 GO:0033799 GO:0047763	caffeate O-methyltransferase activity; luteolin O-methyltransferase activity; myricetin 3'-O-methyltransferase activity; quercetin 3-O-methyltransferase activity	GO:0005634 GO:0005737 GO:0005829 GO:0005886 GO:0009506	cytoplasm; cytosol; nucleus; plasma membrane; plasmodesma	PF00891 PF08100	O-methyltransferase; Dimerisation domain	PTHR11746	O-METHYLTRANSFERASE	KOG3178	Hydroxyindole-O-methyltransferase_and_related_SAM-dependent_methyltransferases
Glyma.06G141200		Not DE	Not DE	2.84103	2.32096	1.77714	1.84498	Not DE	Not DE	Up	Up	Up	Up		Glyma.06G141200	277	UniRef100_I1KB59 Uncharacterized protein n=1 Tax=Glycine max RepID=I1KB59_SOYBN	0	100	UniRef100_B9N1T8 Hydrolase family protein n=1 Tax=Populus trichocarpa RepID=B9N1T8_POPTR	1e-149	89.89	AT3G10870.1|Symbols:MES17, ATMES17|methyl esterase 17|chr3:3401228-3402612 REVERSE LENGTH=276	4e-119	89.86	GO:0033473 GO:0048367	indoleacetic acid conjugate metabolic process; shoot system development	GO:0016787 GO:0016788 GO:0080030	hydrolase activity; hydrolase activity, acting on ester bonds; methyl indole-3-acetate esterase activity	GO:0005737	cytoplasm	PF03283	Pectinacetylesterase	PTHR10992	ALPHA/BETA HYDROLASE FOLD-CONTAINING PROTEIN	KOG1454	Predicted_hydrolase/acyltransferase_(alpha/beta_hydrolase_superfamily)
Glyma.06G154400		Not DE	Not DE	2.58926	2.32352	Not DE	1.48048	Not DE	Not DE	Up	Up	Not DE	Up		Glyma.06G154400	205	UniRef100_I1KBK3 Uncharacterized protein n=1 Tax=Glycine max RepID=I1KBK3_SOYBN	9e-150	100	UniRef100_B2ZGR0 NAC domain protein (Fragment) n=1 Tax=Glycine max RepID=B2ZGR0_SOYBN	1e-114	98.05	AT5G64530.1|Symbols:ANAC104, XND1|xylem NAC domain 1|chr5:25795360-25796699 FORWARD LENGTH=187	8e-52	105.88	GO:0006355 GO:0007275 GO:0010089 GO:0043067 GO:0048367	multicellular organismal development; regulation of programmed cell death; regulation of transcription, DNA-dependent; shoot system development; xylem development	GO:0003677 GO:0003700	DNA binding; sequence-specific DNA binding transcription factor activity	GO:0005634	nucleus	PF02365	No apical meristem (NAM) protein	NA	NA	NA	NA
Glyma.06G158000		Not DE	Not DE	2.64618	2.45767	3.0272	2.61297	Not DE	Not DE	Up	Up	Up	Up		Glyma.06G158000	622	UniRef100_K7KVA7 Uncharacterized protein n=1 Tax=Glycine max RepID=K7KVA7_SOYBN	0	100	UniRef100_G7LFP2 Glutamyl-tRNA(Gln) amidotransferase subunit A n=2 Tax=Medicago truncatula RepID=G7LFP2_MEDTR	0	99.67	AT5G64440.1|Symbols:AtFAAH, FAAH|fatty acid amide hydrolase|chr5:25766229-25770260 FORWARD LENGTH=607	2e-167	99.01	GO:0042742 GO:0070291	N-acylethanolamine metabolic process; defense response to bacterium	GO:0004040 GO:0016884 GO:0047412	N-(long-chain-acyl)ethanolamine deacylase activity; amidase activity; carbon-nitrogen ligase activity, with glutamine as amido-N-donor	GO:0005773 GO:0005774 GO:0005783 GO:0005794 GO:0005886	Golgi apparatus; endoplasmic reticulum; plasma membrane; vacuolar membrane; vacuole	PF01425	Amidase	PTHR11895	AMIDASE	KOG1211	Amidases
Glyma.06G158800		Not DE	Not DE	1.64037	Not DE	1.03841	1.62624	Not DE	Not DE	Up	Not DE	Up	Up		Glyma.06G158800	454	UniRef100_I1KBR3 Uncharacterized protein n=1 Tax=Glycine max RepID=I1KBR3_SOYBN	0	100	UniRef100_B9N2J4 Aspartyl protease family protein n=1 Tax=Populus trichocarpa RepID=B9N2J4_POPTR	0	99.34	AT2G03200.1|Symbols:|Eukaryotic aspartyl protease family protein|chr2:966506-967891 REVERSE LENGTH=461	0	92.41	GO:0000041 GO:0006508 GO:0010228 GO:0010413 GO:0016926 GO:0045492 GO:0050665	glucuronoxylan metabolic process; hydrogen peroxide biosynthetic process; protein desumoylation; proteolysis; transition metal ion transport; vegetative to reproductive phase transition of meristem; xylan biosynthetic process	GO:0004190	aspartic-type endopeptidase activity	GO:0005576	extracellular region	PF00026	Eukaryotic aspartyl protease	PTHR13683	ASPARTYL PROTEASES	KOG1339	Aspartyl_protease
Glyma.06G163500		Not DE	Not DE	1.55726	Not DE	1.40185	1.23615	Not DE	Not DE	Up	Not DE	Up	Up		Glyma.06G163500	266	UniRef100_C6TIW9 Uncharacterized protein n=1 Tax=Glycine max RepID=C6TIW9_SOYBN	0	100	UniRef100_G7J392 Sec14 cytosolic factor n=1 Tax=Medicago truncatula RepID=G7J392_MEDTR	5e-149	97.43	AT1G01630.1|Symbols:|Sec14p-like phosphatidylinositol transfer family protein|chr1:229206-230675 FORWARD LENGTH=255	5e-116	98.82	GO:0006810 GO:0019344	cysteine biosynthetic process; transport	GO:0005215	transporter activity	GO:0005634	nucleus	PF03765 PF00650	CRAL/TRIO, N-terminal domain; CRAL/TRIO domain	PTHR10174	RETINALDEHYDE BINDING PROTEIN-RELATED	KOG1470	Phosphatidylinositol_transfer_protein_PDR16_and_related_proteins
Glyma.06G171100		Not DE	Not DE	1.57686	-1.57989	Not DE	-1.8988	Not DE	Not DE	Up	Down	Not DE	Down		Glyma.06G171100	145	UniRef100_K7MT06 Uncharacterized protein n=1 Tax=Glycine max RepID=K7MT06_SOYBN	4e-87	100	NA	NA	NA	NA	NA	NA	NA	NA	NA	NA	NA	NA	NA	NA	NA	NA	NA	NA
Glyma.06G174600	x	Not DE	Not DE	1.53745	Not DE	Not DE	1.98194	Not DE	Not DE	Up	Not DE	Not DE	Up		Glyma.06G174600	971	UniRef100_K7KVM2 Uncharacterized protein n=1 Tax=Glycine max RepID=K7KVM2_SOYBN	0	100	UniRef100_G8A2G9 DNA polymerase III subunit gamma/tau n=1 Tax=Medicago truncatula RepID=G8A2G9_MEDTR	0	102.55	AT4G24790.2|Symbols:|AAA-type ATPase family protein|chr4:12778222-12781345 FORWARD LENGTH=857	0	105.72	GO:0006260	DNA replication	GO:0003677 GO:0003887 GO:0005524	ATP binding; DNA-directed DNA polymerase activity; DNA binding	GO:0005634 GO:0009360	DNA polymerase III complex; nucleus	PF00004	ATPase family associated with various cellular activities (AAA)	PTHR11669	REPLICATION FACTOR C / DNA POLYMERASE III GAMMA-TAU SUBUNIT	KOG0989	Replication_factor_C,_subunit_RFC4
Glyma.06G187000		2.10497	2.94888	2.52573	1.35182	1.93268	1.72375	Up	Up	Up	Up	Up	Up		Glyma.06G187000	205	UniRef100_I1KCL2 Uncharacterized protein n=1 Tax=Glycine max RepID=I1KCL2_SOYBN	2e-142	100	UniRef100_G7JNT1 Two-component response regulator ARR5 n=1 Tax=Medicago truncatula RepID=G7JNT1_MEDTR	9e-90	89.25	AT5G62920.1|Symbols:ARR6|response regulator 6|chr5:25252745-25254158 REVERSE LENGTH=186	3e-74	79.57	GO:0000160 GO:0006355 GO:0007623 GO:0009735 GO:0009736	circadian rhythm; cytokinin mediated signaling pathway; phosphorelay signal transduction system; regulation of transcription, DNA-dependent; response to cytokinin stimulus	GO:0000156 GO:0005515	phosphorelay response regulator activity; protein binding	GO:0005634	nucleus	PF00072	Response regulator receiver domain	PTHR26402	RESPONSE REGULATOR OF TWO-COMPONENT SYSTEM	NA	NA
Glyma.06G190200	x	Not DE	Not DE	-1.12663	Not DE	Not DE	-1.00409	Not DE	Not DE	Down	Not DE	Not DE	Down		Glyma.06G190200	327	UniRef100_I1KCP4 Uncharacterized protein n=1 Tax=Glycine max RepID=I1KCP4_SOYBN	0	100	UniRef100_Q2VTE6 HDZip I protein n=1 Tax=Glycine max RepID=Q2VTE6_SOYBN	7e-177	100	AT3G01470.1|Symbols:ATHB-1, ATHB1, HD-ZIP-1, HAT5, HB-1|homeobox 1|chr3:182648-184034 REVERSE LENGTH=272	4e-43	43.01	GO:0006355 GO:0009637 GO:0009651 GO:0009965 GO:0010167 GO:0015706 GO:0015996 GO:0045893	chlorophyll catabolic process; leaf morphogenesis; nitrate transport; positive regulation of transcription, DNA-dependent; regulation of transcription, DNA-dependent; response to blue light; response to nitrate; response to salt stress	GO:0000976 GO:0003677 GO:0003700 GO:0042803 GO:0043565	DNA binding; protein homodimerization activity; sequence-specific DNA binding; sequence-specific DNA binding transcription factor activity; transcription regulatory region sequence-specific DNA binding	GO:0005634	nucleus	PF02183 PF00046	Homeobox associated leucine zipper; Homeobox domain	PTHR24326	FAMILY NOT NAMED	KOG2251	Homeobox_transcription_factor
Glyma.06G196700	x	Not DE	Not DE	2.68193	Not DE	Not DE	1.26702	Not DE	Not DE	Up	Not DE	Not DE	Up		Glyma.06G196700	329	UniRef100_C6TDM7 Uncharacterized protein n=1 Tax=Glycine max RepID=C6TDM7_SOYBN	0	100	NA	NA	NA	AT5G61340.1|Symbols:|unknown protein; BEST Arabidopsis thaliana protein match is: unknown protein (TAIR:AT1G26650.1); Has 30201 Blast hits to 17322 proteins in 780 species: Archae - 12; Bacteria - 1396; Metazoa - 17338; Fungi - 3422; Plants - 5037; Viruses - 0; Other Eukaryotes - 2996 (source: NCBI BLink).|chr5:24662064-24663044 REVERSE LENGTH=326	2e-81	100.31	GO:0008150	biological process	GO:0003674	molecular function	GO:0005739	mitochondrion	NA	NA	NA	NA	NA	NA
Glyma.06G205400		Not DE	Not DE	1.35418	Not DE	1.9584	2.19243	Not DE	Not DE	Up	Not DE	Up	Up		Glyma.06G205400	457	UniRef100_I1KD34 Uncharacterized protein n=1 Tax=Glycine max RepID=I1KD34_SOYBN	0	100	UniRef100_A9P983 Phytochelatin synthetase family protein n=1 Tax=Populus trichocarpa RepID=A9P983_POPTR	0	94.75	AT5G60920.1|Symbols:COB|COBRA-like extracellular glycosyl-phosphatidyl inositol-anchored protein family|chr5:24511466-24513932 REVERSE LENGTH=456	0	94.3	GO:0000271 GO:0000272 GO:0005982 GO:0006096 GO:0006816 GO:0006833 GO:0006972 GO:0007030 GO:0007389 GO:0008361 GO:0009266 GO:0009651 GO:0009664 GO:0009750 GO:0009825 GO:0009832 GO:0009926 GO:0009932 GO:0010015 GO:0010215 GO:0010817 GO:0016049 GO:0030243 GO:0040007 GO:0043481 GO:0046686 GO:0048767 GO:0071555	Golgi organization; anthocyanin accumulation in tissues in response to UV light; auxin polar transport; calcium ion transport; cell growth; cell tip growth; cell wall organization; cellulose metabolic process; cellulose microfibril organization; glycolysis; growth; hyperosmotic response; multidimensional cell growth; pattern specification process; plant-type cell wall biogenesis; plant-type cell …	GO:0003674	molecular function	GO:0005886 GO:0009505 GO:0009897 GO:0009930 GO:0031225 GO:0046658	anchored to membrane; anchored to plasma membrane; external side of plasma membrane; longitudinal side of cell surface; plant-type cell wall; plasma membrane	PF04833	COBRA-like protein	NA	NA	NA	NA
Glyma.06G206400		Not DE	Not DE	1.54728	1.67339	1.61801	1.86698	Not DE	Not DE	Up	Up	Up	Up		Glyma.06G206400	304	UniRef100_K7KW99 Uncharacterized protein n=1 Tax=Glycine max RepID=K7KW99_SOYBN	0	100	UniRef100_Q0GLC9 Dof22 n=1 Tax=Glycine max RepID=Q0GLC9_SOYBN	3e-100	99.67	AT5G60850.1|Symbols:OBP4|OBF binding protein 4|chr5:24480578-24481501 FORWARD LENGTH=307	2e-49	93.49	GO:0006355	regulation of transcription, DNA-dependent	GO:0003677 GO:0003700 GO:0008270	DNA binding; sequence-specific DNA binding transcription factor activity; zinc ion binding	GO:0005634	nucleus	PF02701	Dof domain, zinc finger	NA	NA	NA	NA
Glyma.06G209400		1.11794	1.24097	1.03608	-1.77777	-1.38709	-1.3302	Up	Up	Up	Down	Down	Down		Glyma.06G209400	548	UniRef100_I1KD65 Uncharacterized protein n=1 Tax=Glycine max RepID=I1KD65_SOYBN	0	100	UniRef100_G7JT08 ATP-dependent RNA helicase has1 n=1 Tax=Medicago truncatula RepID=G7JT08_MEDTR	0	76.12	AT3G18600.1|Symbols:|P-loop containing nucleoside triphosphate hydrolases superfamily protein|chr3:6399724-6403007 REVERSE LENGTH=568	0	91.55	GO:0001510 GO:0009220 GO:0009909 GO:0034968	RNA methylation; histone lysine methylation; pyrimidine ribonucleotide biosynthetic process; regulation of flower development	GO:0003676 GO:0004386 GO:0005524 GO:0008026	ATP-dependent helicase activity; ATP binding; helicase activity; nucleic acid binding	GO:0005634 GO:0005730	nucleolus; nucleus	PF00271 PF00270	Helicase conserved C-terminal domain; DEAD/DEAH box helicase	PTHR24031	FAMILY NOT NAMED	KOG0342	ATP-dependent_RNA_helicase_pitchoune
Glyma.06G213400		Not DE	Not DE	-1.16246	-1.12968	-1.54833	-1.49967	Not DE	Not DE	Down	Down	Down	Down		Glyma.06G213400	468	UniRef100_K7KWE5 Uncharacterized protein n=1 Tax=Glycine max RepID=K7KWE5_SOYBN	0	100	UniRef100_B9ILH2 Myb family transcription factor family protein n=1 Tax=Populus trichocarpa RepID=B9ILH2_POPTR	1e-173	100.86	AT2G03500.1|Symbols:|Homeodomain-like superfamily protein|chr2:1059926-1062259 FORWARD LENGTH=432	7e-122	108.1	GO:0006355	regulation of transcription, DNA-dependent	GO:0003677 GO:0003700	DNA binding; sequence-specific DNA binding transcription factor activity	GO:0005634	nucleus	PF00249	Myb-like DNA-binding domain	NA	NA	NA	NA
Glyma.06G218900		Not DE	Not DE	1.6156	Not DE	1.48411	1.60639	Not DE	Not DE	Up	Not DE	Up	Up		Glyma.06G218900	645	UniRef100_I1KDE2 Uncharacterized protein n=1 Tax=Glycine max RepID=I1KDE2_SOYBN	0	100	UniRef100_G7I879 Transmembrane 9 superfamily protein member n=1 Tax=Medicago truncatula RepID=G7I879_MEDTR	0	96.9	AT2G24170.1|Symbols:|Endomembrane protein 70 protein family|chr2:10274307-10276894 REVERSE LENGTH=637	0	98.59	GO:0006499	N-terminal protein myristoylation	NA	NA	GO:0005576 GO:0005794 GO:0016021	Golgi apparatus; extracellular region; integral to membrane	PF02990	Endomembrane protein 70	PTHR10766	TRANSMEMBRANE 9 SUPERFAMILY PROTEIN	KOG1278	Endosomal_membrane_proteins,_EMP70
Glyma.06G249800		Not DE	Not DE	2.50781	2.08015	1.8642	1.80496	Not DE	Not DE	Up	Up	Up	Up		Glyma.06G249800	155	UniRef100_I1KE09 Uncharacterized protein n=1 Tax=Glycine max RepID=I1KE09_SOYBN	5e-106	100	UniRef100_Q9ZWP8 Cytokinin-specific binding protein n=1 Tax=Vigna radiata RepID=Q9ZWP8_VIGRA	1e-91	99.35	AT5G45870.1|Symbols:PYL12, RCAR6|PYR1-like 12|chr5:18606564-18607043 REVERSE LENGTH=159	2e-06	64.15	NA	NA	GO:0005515	protein binding	GO:0009507	chloroplast	PF00407	Pathogenesis-related protein Bet v I family	NA	NA	NA	NA
Glyma.06G255600		Not DE	Not DE	2.31242	-2.28082	Not DE	-1.4136	Not DE	Not DE	Up	Down	Not DE	Down		Glyma.06G255600	279	UniRef100_K7KXC0 Uncharacterized protein n=2 Tax=Glycine max RepID=K7KXC0_SOYBN	0	100	UniRef100_B9SZD1 ER glycerol-phosphate acyltransferase n=1 Tax=Ricinus communis RepID=B9SZD1_RICCO	3e-168	87.37	AT2G38110.1|Symbols:ATGPAT6, GPAT6|glycerol-3-phosphate acyltransferase 6|chr2:15952816-15955364 REVERSE LENGTH=501	4e-142	51.1	GO:0006655 GO:0008152 GO:0009908 GO:0010143	cutin biosynthetic process; flower development; metabolic process; phosphatidylglycerol biosynthetic process	GO:0016746 GO:0016791 GO:0090447	glycerol-3-phosphate 2-O-acyltransferase activity; phosphatase activity; transferase activity, transferring acyl groups	GO:0005739	mitochondrion	PF01553	Acyltransferase	PTHR15486	ANCIENT UBIQUITOUS PROTEIN	NA	NA
Glyma.06G256300		Not DE	Not DE	1.24109	1.34259	1.9809	1.5226	Not DE	Not DE	Up	Up	Up	Up		Glyma.06G256300	1287	UniRef100_I1KE63 Uncharacterized protein n=1 Tax=Glycine max RepID=I1KE63_SOYBN	0	101.18	UniRef100_G7IYN4 Cc-nbs resistance protein n=1 Tax=Medicago truncatula RepID=G7IYN4_MEDTR	0	99.92	AT4G27190.1|Symbols:|NB-ARC domain-containing disease resistance protein|chr4:13620977-13623934 REVERSE LENGTH=985	2e-55	82.84	GO:0006952	defense response	GO:0000166 GO:0017111 GO:0043531	ADP binding; nucleoside-triphosphatase activity; nucleotide binding	GO:0005739	mitochondrion	PF00931	NB-ARC domain	PTHR23155	LEUCINE-RICH REPEAT-CONTAINING PROTEIN	KOG4658	Apoptotic_ATPase
Glyma.06G258000		Not DE	Not DE	-2.46218	-4.62039	-3.49208	-3.52955	Not DE	Not DE	Down	Down	Down	Down		Glyma.06G258000	120	UniRef100_I1KE75 Uncharacterized protein n=1 Tax=Glycine max RepID=I1KE75_SOYBN	8e-79	100	UniRef100_B7FH70 Centrin-2 n=1 Tax=Medicago truncatula RepID=B7FH70_MEDTR	7e-50	96.67	AT4G27280.1|Symbols:|Calcium-binding EF-hand family protein|chr4:13663770-13664162 REVERSE LENGTH=130	2e-44	88.46	GO:0009611 GO:0009612 GO:0010200 GO:0080167	response to chitin; response to karrikin; response to mechanical stimulus; response to wounding	GO:0005509	calcium ion binding	GO:0005886	plasma membrane	NA	NA	PTHR10891	EF-HAND CALCIUM-BINDING DOMAIN CONTAINING PROTEIN	NA	NA
Glyma.06G265600		Not DE	Not DE	1.17696	1.21783	1.40784	1.14159	Not DE	Not DE	Up	Up	Up	Up		Glyma.06G265600	431	UniRef100_C6ZRS6 Serine/threonine protein kinase n=1 Tax=Glycine max RepID=C6ZRS6_SOYBN	0	100	UniRef100_C6ZRS6 Serine/threonine protein kinase n=1 Tax=Glycine max RepID=C6ZRS6_SOYBN	0	99.77	AT5G54590.2|Symbols:CRLK1|Protein kinase superfamily protein|chr5:22180480-22182698 FORWARD LENGTH=440	0	96.14	GO:0006468 GO:0009409	protein phosphorylation; response to cold	GO:0004672 GO:0004674 GO:0004713 GO:0005516 GO:0005524 GO:0016772	ATP binding; calmodulin binding; protein kinase activity; protein serine/threonine kinase activity; protein tyrosine kinase activity; transferase activity, transferring phosphorus-containing groups	GO:0005886	plasma membrane	PF07714	Protein tyrosine kinase	PTHR24420	LEUCINE-RICH REPEAT RECEPTOR-LIKE PROTEIN KINASE	KOG1187	Serine/threonine_protein_kinase
Glyma.06G275500		Not DE	Not DE	-1.22103	Not DE	-1.74646	-1.52448	Not DE	Not DE	Down	Not DE	Down	Down		Glyma.06G275500	244	UniRef100_I1KEL4 Uncharacterized protein n=1 Tax=Glycine max RepID=I1KEL4_SOYBN	2e-177	100	NA	NA	NA	AT2G42760.1|Symbols:|unknown protein; CONTAINS InterPro DOMAIN/s: Protein of unknown function DUF1685 (InterPro:IPR012881); Has 170 Blast hits to 164 proteins in 34 species: Archae - 0; Bacteria - 1; Metazoa - 26; Fungi - 10; Plants - 107; Viruses - 0; Other Eukaryotes - 26 (source: NCBI BLink).|chr2:17796382-17797185 REVERSE LENGTH=267	8e-32	91.01	GO:0008150	biological process	GO:0003674	molecular function	GO:0005634	nucleus	PF07939	Protein of unknown function (DUF1685)	NA	NA	NA	NA
Glyma.06G284900	x	Not DE	Not DE	1.48369	Not DE	Not DE	1.2427	Not DE	Not DE	Up	Not DE	Not DE	Up		Glyma.06G284900	341	UniRef100_I1KEU6 Uncharacterized protein n=1 Tax=Glycine max RepID=I1KEU6_SOYBN	0	100	UniRef100_Q0GPI0 BZIP transcription factor bZIP50 n=1 Tax=Glycine max RepID=Q0GPI0_SOYBN	7e-168	99.71	AT3G58120.1|Symbols:ATBZIP61, BZIP61|Basic-leucine zipper (bZIP) transcription factor family protein|chr3:21521289-21523078 REVERSE LENGTH=329	1e-119	103.34	GO:0006355 GO:0009410 GO:0030968 GO:0045893	endoplasmic reticulum unfolded protein response; positive regulation of transcription, DNA-dependent; regulation of transcription, DNA-dependent; response to xenobiotic stimulus	GO:0003677 GO:0003700 GO:0043565 GO:0046983	DNA binding; protein dimerization activity; sequence-specific DNA binding; sequence-specific DNA binding transcription factor activity	GO:0005634	nucleus	PF07716	Basic region leucine zipper	PTHR13301	X-BOX TRANSCRIPTION FACTOR-RELATED	NA	NA
Glyma.06G294500		Not DE	Not DE	1.19457	2.80666	3.16188	3.05334	Not DE	Not DE	Up	Up	Up	Up		Glyma.06G294500	268	UniRef100_H9TN46 Expansin B protein n=1 Tax=Glycine max RepID=H9TN46_SOYBN	0	100	UniRef100_H9TN46 Expansin B protein n=1 Tax=Glycine max RepID=H9TN46_SOYBN	0	100	AT4G28250.1|Symbols:ATEXPB3, EXPB3, ATHEXP BETA 1.6|expansin B3|chr4:14000446-14001945 REVERSE LENGTH=264	1e-137	96.21	GO:0006949 GO:0009664 GO:0009826 GO:0009828 GO:0010583 GO:0019953	plant-type cell wall loosening; plant-type cell wall organization; response to cyclopentenone; sexual reproduction; syncytium formation; unidimensional cell growth	NA	NA	GO:0005576 GO:0009506	extracellular region; plasmodesma	PF01357 PF03330	Pollen allergen; Rare lipoprotein A (RlpA)-like double-psi beta-barrel	NA	NA	NA	NA
Glyma.06G301500		Not DE	Not DE	2.54867	Not DE	1.33605	1.29029	Not DE	Not DE	Up	Not DE	Up	Up		Glyma.06G301500	497	UniRef100_Q42795 Beta-amylase n=1 Tax=Glycine max RepID=Q42795_SOYBN	0	100	UniRef100_Q42795 Beta-amylase n=1 Tax=Glycine max RepID=Q42795_SOYBN	0	99.8	AT4G15210.1|Symbols:ATBETA-AMY, AT-BETA-AMY, RAM1, BMY1, BAM5|beta-amylase 5|chr4:8666734-8669357 REVERSE LENGTH=498	0	99.6	GO:0000272 GO:0005975 GO:0005983 GO:0080027	carbohydrate metabolic process; polysaccharide catabolic process; response to herbivore; starch catabolic process	GO:0003824 GO:0016161 GO:0043169	beta-amylase activity; catalytic activity; cation binding	GO:0005737 GO:0005829 GO:0009507	chloroplast; cytoplasm; cytosol	PF01373	Glycosyl hydrolase family 14	NA	NA	NA	NA
Glyma.06G302200		Not DE	Not DE	7.34228	2.80145	2.8243	2.97766	Not DE	Not DE	Up	Up	Up	Up		Glyma.06G302200	598	UniRef100_K7KY89 Uncharacterized protein n=1 Tax=Glycine max RepID=K7KY89_SOYBN	0	100	UniRef100_B1P189 Beta-ocimene synthase n=1 Tax=Phaseolus lunatus RepID=B1P189_PHALU	0	99.49	AT3G25830.1|Symbols:ATTPS-CIN, TPS-CIN|terpene synthase-like sequence-1,8-cineole|chr3:9447545-9450316 FORWARD LENGTH=600	6e-157	93.83	GO:0008152 GO:0016099	metabolic process; monoterpenoid biosynthetic process	GO:0000287 GO:0010333 GO:0016829 GO:0034768 GO:0050551	(E)-beta-ocimene synthase activity; lyase activity; magnesium ion binding; myrcene synthase activity; terpene synthase activity	GO:0009507	chloroplast	PF01397 PF03936	Terpene synthase, N-terminal domain; Terpene synthase family, metal binding domain	NA	NA	NA	NA
Glyma.06G307100		Not DE	Not DE	1.92034	2.06178	2.6162	2.89299	Not DE	Not DE	Up	Up	Up	Up		Glyma.06G307100	538	UniRef100_I1KFE9 Uncharacterized protein n=2 Tax=Glycine max RepID=I1KFE9_SOYBN	0	100	UniRef100_G7JDL2 L-ascorbate oxidase-like protein n=1 Tax=Medicago truncatula RepID=G7JDL2_MEDTR	0	99.81	AT1G76160.1|Symbols:sks5|SKU5 similar 5|chr1:28578211-28581020 REVERSE LENGTH=541	0	99.08	GO:0016126 GO:0052541 GO:0052546 GO:0055114	cell wall pectin metabolic process; oxidation-reduction process; plant-type cell wall cellulose metabolic process; sterol biosynthetic process	GO:0005507 GO:0016491	copper ion binding; oxidoreductase activity	GO:0005576 GO:0005618 GO:0009505 GO:0009506 GO:0048046	apoplast; cell wall; extracellular region; plant-type cell wall; plasmodesma	PF00394 PF07731 PF07732	Multicopper oxidase; Multicopper oxidase; Multicopper oxidase	PTHR11709	MULTI-COPPER OXIDASE	KOG1263	Multicopper_oxidases
Glyma.06G313500		1.80769	1.66338	1.7693	1.53361	1.3281	1.26134	Up	Up	Up	Up	Up	Up		Glyma.06G313500	479	UniRef100_K7KYG7 Uncharacterized protein n=2 Tax=Glycine max RepID=K7KYG7_SOYBN	0	100	NA	NA	NA	AT5G13750.1|Symbols:ZIFL1|zinc induced facilitator-like 1|chr5:4438318-4441289 FORWARD LENGTH=478	0	97.91	GO:0009414 GO:0009630 GO:0010540 GO:0048364 GO:0080167 GO:0090333	basipetal auxin transport; gravitropism; regulation of stomatal closure; response to karrikin; response to water deprivation; root development	GO:0022821	potassium ion antiporter activity	GO:0005886 GO:0009705	plant-type vacuole membrane; plasma membrane	PF07690	Major Facilitator Superfamily	PTHR24003	MAJOR FACILITATOR SUPERFAMILY DOMAIN-CONTAINING PROTEIN-RELATED	KOG2615	Permease_of_the_major_facilitator_superfamily
Glyma.06G313600		Not DE	Not DE	1.79281	1.80427	2.0364	2.13313	Not DE	Not DE	Up	Up	Up	Up		Glyma.06G313600	479	UniRef100_K7KYG8 Uncharacterized protein n=1 Tax=Glycine max RepID=K7KYG8_SOYBN	0	100	NA	NA	NA	AT5G13750.1|Symbols:ZIFL1|zinc induced facilitator-like 1|chr5:4438318-4441289 FORWARD LENGTH=478	0	98.74	GO:0009414 GO:0009630 GO:0010540 GO:0048364 GO:0080167 GO:0090333	basipetal auxin transport; gravitropism; regulation of stomatal closure; response to karrikin; response to water deprivation; root development	GO:0022821	potassium ion antiporter activity	GO:0005886 GO:0009705	plant-type vacuole membrane; plasma membrane	PF07690	Major Facilitator Superfamily	PTHR24003	MAJOR FACILITATOR SUPERFAMILY DOMAIN-CONTAINING PROTEIN-RELATED	KOG2615	Permease_of_the_major_facilitator_superfamily
Glyma.06G313800		Not DE	Not DE	1.97973	Not DE	1.83922	1.54506	Not DE	Not DE	Up	Not DE	Up	Up		Glyma.06G313800	315	UniRef100_I1KFM4 Uncharacterized protein n=1 Tax=Glycine max RepID=I1KFM4_SOYBN	0	100	UniRef100_Q9LQ06 F16P17.15 n=2 Tax=Arabidopsis thaliana RepID=Q9LQ06_ARATH	1e-66	89.52	AT4G22900.1|Symbols:|Protein of unknown function (DUF1191)|chr4:12010221-12011252 FORWARD LENGTH=343	1e-97	90.09	GO:0008150	biological process	GO:0003674	molecular function	GO:0005576	extracellular region	PF06697	Protein of unknown function (DUF1191)	NA	NA	NA	NA
Glyma.06G318400		Not DE	Not DE	1.90435	-2.942	Not DE	-1.2665	Not DE	Not DE	Up	Down	Not DE	Down		Glyma.06G318400	393	UniRef100_I1KFR9 Uncharacterized protein n=1 Tax=Glycine max RepID=I1KFR9_SOYBN	0	100	UniRef100_G7IYG6 Trehalose-phosphate phosphatase n=2 Tax=Medicago truncatula RepID=G7IYG6_MEDTR	0	97.68	AT5G51460.2|Symbols:ATTPPA|Haloacid dehalogenase-like hydrolase (HAD) superfamily protein|chr5:20902266-20904292 FORWARD LENGTH=384	3e-171	97.14	GO:0005992 GO:0008152	metabolic process; trehalose biosynthetic process	GO:0003824 GO:0004805	catalytic activity; trehalose-phosphatase activity	GO:0005634	nucleus	PF02358	Trehalose-phosphatase	PTHR10788	TREHALOSE-6-PHOSPHATE SYNTHASE	NA	NA
Glyma.06G319300		Not DE	Not DE	1.84151	-1.34581	-1.11489	-1.45848	Not DE	Not DE	Up	Down	Down	Down		Glyma.06G319300	199	UniRef100_C6T3C5 Uncharacterized protein n=1 Tax=Glycine max RepID=C6T3C5_SOYBN	9e-142	100	UniRef100_G7IYJ3 21 kDa protein n=1 Tax=Medicago truncatula RepID=G7IYJ3_MEDTR	9e-96	83.92	AT5G62350.1|Symbols:|Plant invertase/pectin methylesterase inhibitor superfamily protein|chr5:25037504-25038112 FORWARD LENGTH=202	3e-66	86.14	GO:0006096 GO:0006833 GO:0006972 GO:0007030 GO:0009266 GO:0009651 GO:0046686	Golgi organization; glycolysis; hyperosmotic response; response to cadmium ion; response to salt stress; response to temperature stimulus; water transport	GO:0004857 GO:0030599 GO:0046910	enzyme inhibitor activity; pectinesterase activity; pectinesterase inhibitor activity	NA	NA	PF04043	Plant invertase/pectin methylesterase inhibitor	PTHR22931	PHOSPHOENOLPYRUVATE DIKINASE-RELATED	NA	NA
Glyma.07G001300		Not DE	Not DE	1.93624	2.22119	3.03835	3.15646	Not DE	Not DE	Up	Up	Up	Up		Glyma.07G001300	763	UniRef100_UPI00000493AF PREDICTED: beta-amyrin synthase isoform X1 n=1 Tax=Glycine max RepID=UPI00000493AF	0	100	UniRef100_Q9MB42 Beta-amyrin synthase n=1 Tax=Glycyrrhiza glabra RepID=BAMS_GLYGL	0	99.61	AT1G78950.1|Symbols:|Terpenoid cyclases family protein|chr1:29684558-29688673 REVERSE LENGTH=759	0	99.87	GO:0016126 GO:0019745	pentacyclic triterpenoid biosynthetic process; sterol biosynthetic process	GO:0003824 GO:0016866 GO:0042300	beta-amyrin synthase activity; catalytic activity; intramolecular transferase activity	GO:0005634	nucleus	PF00432	Prenyltransferase and squalene oxidase repeat	PTHR11764	LANOSTEROL SYNTHASE	KOG0497	Oxidosqualene-lanosterol_cyclase_and_related_proteins
Glyma.07G003400		Not DE	Not DE	1.80252	Not DE	1.34418	1.68827	Not DE	Not DE	Up	Not DE	Up	Up		Glyma.07G003400	624	UniRef100_I1KG47 Uncharacterized protein n=1 Tax=Glycine max RepID=I1KG47_SOYBN	0	100	UniRef100_G7JVK0 Phosphoglycerate dehydrogenase n=1 Tax=Medicago truncatula RepID=G7JVK0_MEDTR	0	98.89	AT1G17745.1|Symbols:PGDH|D-3-phosphoglycerate dehydrogenase|chr1:6101157-6104979 FORWARD LENGTH=624	0	94.39	GO:0006564 GO:0006569 GO:0006612 GO:0008152 GO:0009684 GO:0009963 GO:0010363 GO:0042742 GO:0055114	L-serine biosynthetic process; defense response to bacterium; indoleacetic acid biosynthetic process; metabolic process; oxidation-reduction process; positive regulation of flavonoid biosynthetic process; protein targeting to membrane; regulation of plant-type hypersensitive response; tryptophan catabolic process	GO:0000166 GO:0004617 GO:0005515 GO:0016597 GO:0016616 GO:0048037 GO:0051287	NAD binding; amino acid binding; cofactor binding; nucleotide binding; oxidoreductase activity, acting on the CH-OH group of donors, NAD or NADP as acceptor; phosphoglycerate dehydrogenase activity; protein binding	GO:0005634 GO:0005829 GO:0009507 GO:0009570	chloroplast; chloroplast stroma; cytosol; nucleus	PF02826 PF01842 PF00389	D-isomer specific 2-hydroxyacid dehydrogenase, NAD binding domain; ACT domain; D-isomer specific 2-hydroxyacid dehydrogenase, catalytic domain	PTHR10996	2-HYDROXYACID DEHYDROGENASE-RELATED	KOG0068	D-3-phosphoglycerate_dehydrogenase,_D-isomer-specific_2-hydroxy_acid_dehydrogenase_superfamily
Glyma.07G004200		Not DE	Not DE	1.63366	2.14145	2.83679	2.70691	Not DE	Not DE	Up	Up	Up	Up		Glyma.07G004200	417	UniRef100_I1KG57 Uncharacterized protein n=1 Tax=Glycine max RepID=I1KG57_SOYBN	0	100	UniRef100_Q9LU40 Genomic DNA, chromosome 3, P1 clone: MXL8 n=1 Tax=Arabidopsis thaliana RepID=Q9LU40_ARATH	0	98.58	AT3G21190.1|Symbols:|O-fucosyltransferase family protein|chr3:7432579-7434543 REVERSE LENGTH=422	0	98.58	NA	NA	GO:0016757	transferase activity, transferring glycosyl groups	GO:0005768 GO:0005794 GO:0005802	Golgi apparatus; endosome; trans-Golgi network	PF10250	GDP-fucose protein O-fucosyltransferase	NA	NA	NA	NA
Glyma.07G006900		Not DE	Not DE	1.77253	1.49402	2.58999	2.28702	Not DE	Not DE	Up	Up	Up	Up		Glyma.07G006900	860	UniRef100_Q43440 Lipoxygenase n=1 Tax=Glycine max RepID=Q43440_SOYBN	0	100	UniRef100_Q43440 Lipoxygenase n=1 Tax=Glycine max RepID=Q43440_SOYBN	0	100	AT1G55020.1|Symbols:LOX1, ATLOX1|lipoxygenase 1|chr1:20525798-20530143 FORWARD LENGTH=859	0	100	GO:0006952 GO:0009611 GO:0009695 GO:0009737 GO:0009753 GO:0009816 GO:0010311 GO:0030397 GO:0034440 GO:0040007 GO:0048364	defense response; defense response to bacterium, incompatible interaction; growth; jasmonic acid biosynthetic process; lateral root formation; lipid oxidation; membrane disassembly; response to abscisic acid stimulus; response to jasmonic acid stimulus; response to wounding; root development	GO:0016165	lipoxygenase activity	GO:0005737 GO:0009536	cytoplasm; plastid	PF00305 PF01477	Lipoxygenase; PLAT/LH2 domain	PTHR11771	LIPOXYGENASE	NA	NA
Glyma.07G007000		Not DE	Not DE	1.78184	2.67189	3.38826	2.77638	Not DE	Not DE	Up	Up	Up	Up		Glyma.07G007000	865	UniRef100_P24095 Seed linoleate 9S-lipoxygenase n=1 Tax=Glycine max RepID=LOXX_SOYBN	0	100	UniRef100_P24095 Seed linoleate 9S-lipoxygenase n=1 Tax=Glycine max RepID=LOXX_SOYBN	0	100	AT1G55020.1|Symbols:LOX1, ATLOX1|lipoxygenase 1|chr1:20525798-20530143 FORWARD LENGTH=859	0	99.65	GO:0006952 GO:0009611 GO:0009695 GO:0009737 GO:0009753 GO:0009816 GO:0010311 GO:0030397 GO:0034440 GO:0040007 GO:0048364	defense response; defense response to bacterium, incompatible interaction; growth; jasmonic acid biosynthetic process; lateral root formation; lipid oxidation; membrane disassembly; response to abscisic acid stimulus; response to jasmonic acid stimulus; response to wounding; root development	GO:0016165	lipoxygenase activity	GO:0005737 GO:0009536	cytoplasm; plastid	PF00305 PF01477	Lipoxygenase; PLAT/LH2 domain	PTHR11771	LIPOXYGENASE	NA	NA
Glyma.07G014500		Not DE	Not DE	1.85915	2.68254	Not DE	3.37557	Not DE	Not DE	Up	Up	Not DE	Up		Glyma.07G014500	255	UniRef100_P15490 Stem 28 kDa glycoprotein n=2 Tax=Glycine max RepID=VSPA_SOYBN	0	100	UniRef100_P15490 Stem 28 kDa glycoprotein n=2 Tax=Glycine max RepID=VSPA_SOYBN	0	100	AT4G25150.1|Symbols:|HAD superfamily, subfamily IIIB acid phosphatase|chr4:12901736-12902882 REVERSE LENGTH=260	1e-65	82.31	NA	NA	GO:0003993	acid phosphatase activity	GO:0009507	chloroplast	PF03767	HAD superfamily, subfamily IIIB (Acid phosphatase)	PTHR11726	60S RIBOSOMAL PROTEIN L10	NA	NA
Glyma.07G017800		Not DE	Not DE	1.64286	1.88792	2.01824	1.83083	Not DE	Not DE	Up	Up	Up	Up		Glyma.07G017800	150	UniRef100_K7KZ34 Uncharacterized protein n=1 Tax=Glycine max RepID=K7KZ34_SOYBN	2e-105	100	UniRef100_A4ZGR2 Transcription factor bZIP38 (Fragment) n=1 Tax=Glycine max RepID=A4ZGR2_SOYBN	6e-80	32.88	AT2G40950.1|Symbols:BZIP17|Basic-leucine zipper (bZIP) transcription factor family protein|chr2:17087823-17090326 REVERSE LENGTH=721	2e-39	17.75	GO:0006355 GO:0042538 GO:0045893	hyperosmotic salinity response; positive regulation of transcription, DNA-dependent; regulation of transcription, DNA-dependent	GO:0003677 GO:0003700 GO:0043565 GO:0046983	DNA binding; protein dimerization activity; sequence-specific DNA binding; sequence-specific DNA binding transcription factor activity	GO:0005634 GO:0005783	endoplasmic reticulum; nucleus	NA	NA	PTHR13301	X-BOX TRANSCRIPTION FACTOR-RELATED	NA	NA
Glyma.07G018000		Not DE	Not DE	1.16734	1.86145	1.79369	2.51328	Not DE	Not DE	Up	Up	Up	Up		Glyma.07G018000	249	UniRef100_UPI00019D342D PREDICTED: uncharacterized protein LOC100306092 isoform X1 n=1 Tax=Glycine max RepID=UPI00019D342D	1e-169	100	UniRef100_G7LFV9 Aquaporin TIP2-1 n=1 Tax=Medicago truncatula RepID=G7LFV9_MEDTR	2e-151	100	AT3G16240.1|Symbols:DELTA-TIP, TIP2;1, DELTA-TIP1, AQP1, ATTIP2;1|delta tonoplast integral protein|chr3:5505534-5506788 FORWARD LENGTH=250	7e-139	98.4	GO:0006810 GO:0006816 GO:0006833 GO:0007030 GO:0009651 GO:0015840 GO:0030003 GO:0055085 GO:0070838	Golgi organization; calcium ion transport; cellular cation homeostasis; divalent metal ion transport; response to salt stress; transmembrane transport; transport; urea transport; water transport	GO:0005215 GO:0015200 GO:0015204 GO:0015250 GO:0051739	ammonia transmembrane transporter activity; methylammonium transmembrane transporter activity; transporter activity; urea transmembrane transporter activity; water channel activity	GO:0000326 GO:0005618 GO:0005737 GO:0005773 GO:0005774 GO:0005794 GO:0005886 GO:0009505 GO:0009506 GO:0009507 GO:0009705 GO:0009941 GO:0016020 GO:0016021 GO:0042807	Golgi apparatus; cell wall; central vacuole; chloroplast; chloroplast envelope; cytoplasm; integral to membrane; membrane; plant-type cell wall; plant-type vacuole membrane; plasma membrane; plasmodesma; protein storage vacuole; vacuolar membrane; vacuole	PF00230	Major intrinsic protein	PTHR19139	AQUAPORIN TRANSPORTER	KOG0223	Aquaporin_(major_intrinsic_protein_family)
Glyma.07G021000		Not DE	Not DE	1.91157	-1.27195	-1.22713	-1.58161	Not DE	Not DE	Up	Down	Down	Down		Glyma.07G021000	291	UniRef100_I1KGQ4 Uncharacterized protein n=1 Tax=Glycine max RepID=I1KGQ4_SOYBN	0	100	UniRef100_UPI000193733F AP2 domain-containing transcription factor n=1 Tax=Populus trichocarpa RepID=UPI000193733F	4e-145	105.09	AT1G16060.1|Symbols:ADAP|ARIA-interacting double AP2 domain protein|chr1:5508563-5511609 FORWARD LENGTH=345	2e-123	82.9	GO:0006355 GO:0009414 GO:0009651 GO:0009737 GO:0009887 GO:0010187 GO:0040008 GO:0045723 GO:1901959	negative regulation of seed germination; organ morphogenesis; positive regulation of cutin biosynthetic process; positive regulation of fatty acid biosynthetic process; regulation of growth; regulation of transcription, DNA-dependent; response to abscisic acid stimulus; response to salt stress; response to water deprivation	GO:0000981 GO:0003677 GO:0003700	DNA binding; sequence-specific DNA binding RNA polymerase II transcription factor activity; sequence-specific DNA binding transcription factor activity	GO:0005634	nucleus	PF00847	AP2 domain	PTHR11795	UNCHARACTERIZED	NA	NA
Glyma.07G031100		Not DE	Not DE	1.48154	1.3301	1.97203	2.11883	Not DE	Not DE	Up	Up	Up	Up		Glyma.07G031100	810	UniRef100_I1KH24 Phospholipase D n=1 Tax=Glycine max RepID=I1KH24_SOYBN	0	100	UniRef100_I1KH24 Phospholipase D n=1 Tax=Glycine max RepID=I1KH24_SOYBN	0	100	AT3G15730.1|Symbols:PLDALPHA1, PLD|phospholipase D alpha 1|chr3:5330835-5333474 FORWARD LENGTH=810	0	99.88	GO:0006094 GO:0006096 GO:0006631 GO:0006833 GO:0006972 GO:0007030 GO:0009266 GO:0009651 GO:0009737 GO:0009789 GO:0009845 GO:0010119 GO:0046686 GO:0048767	Golgi organization; fatty acid metabolic process; gluconeogenesis; glycolysis; hyperosmotic response; positive regulation of abscisic acid mediated signaling pathway; regulation of stomatal movement; response to abscisic acid stimulus; response to cadmium ion; response to salt stress; response to temperature stimulus; root hair elongation; seed germination; water transport	GO:0003824 GO:0004630 GO:0005509 GO:0005515 GO:0005546	calcium ion binding; catalytic activity; phosphatidylinositol-4,5-bisphosphate binding; phospholipase D activity; protein binding	GO:0005634 GO:0005739 GO:0005829 GO:0005886 GO:0009506 GO:0009507 GO:0016020 GO:0030136	chloroplast; clathrin-coated vesicle; cytosol; membrane; mitochondrion; nucleus; plasma membrane; plasmodesma	PF00168 PF12357 PF00614	C2 domain; Phospholipase D C terminal ; Phospholipase D Active site motif	PTHR18896	PHOSPHOLIPASE D	KOG1329	Phospholipase_D1
Glyma.07G036700	x	Not DE	Not DE	1.62779	Not DE	Not DE	1.04638	Not DE	Not DE	Up	Not DE	Not DE	Up		Glyma.07G036700	431	UniRef100_K7KZI0 Uncharacterized protein n=1 Tax=Glycine max RepID=K7KZI0_SOYBN	0	100	UniRef100_Q9LVK2 Genomic DNA, chromosome 3, P1 clone: MDC16 n=1 Tax=Arabidopsis thaliana RepID=Q9LVK2_ARATH	2e-63	119.61	AT3G13980.1|Symbols:|unknown protein; BEST Arabidopsis thaliana protein match is: unknown protein (TAIR:AT1G54200.1); Has 1485 Blast hits to 418 proteins in 98 species: Archae - 0; Bacteria - 6; Metazoa - 246; Fungi - 61; Plants - 107; Viruses - 6; Other Eukaryotes - 1059 (source: NCBI BLink).|chr3:4619189-4620262 REVERSE LENGTH=357	2e-66	119.61	GO:0008150	biological process	GO:0003674	molecular function	GO:0005634	nucleus	NA	NA	NA	NA	NA	NA
Glyma.07G039900		Not DE	Not DE	1.5969	Not DE	1.38016	1.00328	Not DE	Not DE	Up	Not DE	Up	Up		Glyma.07G039900	928	UniRef100_I1KHC6 Lipoxygenase n=1 Tax=Glycine max RepID=I1KHC6_SOYBN	0	100	UniRef100_I1KHC6 Lipoxygenase n=1 Tax=Glycine max RepID=I1KHC6_SOYBN	0	100	AT1G17420.1|Symbols:LOX3|lipoxygenase 3|chr1:5977512-5981384 FORWARD LENGTH=919	0	100.76	GO:0006952 GO:0009555 GO:0009611 GO:0009620 GO:0009644 GO:0009693 GO:0009695 GO:0009753 GO:0009901 GO:0010200 GO:0034440 GO:0040007 GO:0048653 GO:0080086	anther dehiscence; anther development; defense response; ethylene biosynthetic process; growth; jasmonic acid biosynthetic process; lipid oxidation; pollen development; response to chitin; response to fungus; response to high light intensity; response to jasmonic acid stimulus; response to wounding; stamen filament development	GO:0016165	lipoxygenase activity	GO:0009507	chloroplast	PF00305 PF01477	Lipoxygenase; PLAT/LH2 domain	PTHR11771	LIPOXYGENASE	NA	NA
Glyma.07G044400		Not DE	Not DE	1.23681	1.03617	1.82474	1.8775	Not DE	Not DE	Up	Up	Up	Up		Glyma.07G044400	783	UniRef100_I1KHH8 Uncharacterized protein n=1 Tax=Glycine max RepID=I1KHH8_SOYBN	0	100	UniRef100_G7L946 Subtilisin-like serine protease n=1 Tax=Medicago truncatula RepID=G7L946_MEDTR	0	99.62	AT3G14240.1|Symbols:|Subtilase family protein|chr3:4741637-4743964 REVERSE LENGTH=775	0	96.9	GO:0006508 GO:0008152 GO:0043086	metabolic process; negative regulation of catalytic activity; proteolysis	GO:0004252 GO:0042802	identical protein binding; serine-type endopeptidase activity	GO:0005618	cell wall	PF02225 PF00082 PF05922	PA domain; Subtilase family; Peptidase inhibitor I9	PTHR10795	PROPROTEIN CONVERTASE SUBTILISIN/KEXIN	NA	NA
Glyma.07G046000		Not DE	Not DE	1.13625	Not DE	1.10216	1.12916	Not DE	Not DE	Up	Not DE	Up	Up		Glyma.07G046000	1186	UniRef100_K7KZN7 Pectinesterase n=2 Tax=Glycine max RepID=K7KZN7_SOYBN	0	100	UniRef100_K7KZN7 Pectinesterase n=2 Tax=Glycine max RepID=K7KZN7_SOYBN	0	100	AT3G14310.1|Symbols:ATPME3, PME3|pectin methylesterase 3|chr3:4772214-4775095 REVERSE LENGTH=592	0	97.47	GO:0006546 GO:0006569 GO:0009624 GO:0009684 GO:0042545	cell wall modification; glycine catabolic process; indoleacetic acid biosynthetic process; response to nematode; tryptophan catabolic process	GO:0004857 GO:0030599	enzyme inhibitor activity; pectinesterase activity	GO:0005618 GO:0005737 GO:0005886 GO:0048046	apoplast; cell wall; cytoplasm; plasma membrane	PF01095 PF04043	Pectinesterase; Plant invertase/pectin methylesterase inhibitor	PTHR22931	PHOSPHOENOLPYRUVATE DIKINASE-RELATED	NA	NA
Glyma.07G050600		Not DE	Not DE	1.64697	Not DE	1.48701	2.15708	Not DE	Not DE	Up	Not DE	Up	Up		Glyma.07G050600	401	UniRef100_I1KHQ4 Uncharacterized protein n=1 Tax=Glycine max RepID=I1KHQ4_SOYBN	0	100	UniRef100_D8WJD8 NAC secondary wall thickening promoting factor 1 n=1 Tax=Medicago truncatula RepID=D8WJD8_MEDTR	5e-175	108.15	AT2G46770.1|Symbols:NST1, EMB2301, ANAC043|NAC (No Apical Meristem) domain transcriptional regulator superfamily protein|chr2:19220917-19222822 REVERSE LENGTH=365	1e-129	107.4	GO:0006355 GO:0007275 GO:0009793 GO:0009809 GO:0009834 GO:0009901 GO:0010047 GO:0045893	anther dehiscence; embryo development ending in seed dormancy; fruit dehiscence; lignin biosynthetic process; multicellular organismal development; positive regulation of transcription, DNA-dependent; regulation of transcription, DNA-dependent; secondary cell wall biogenesis	GO:0003677 GO:0003700	DNA binding; sequence-specific DNA binding transcription factor activity	GO:0005634	nucleus	PF02365	No apical meristem (NAM) protein	NA	NA	NA	NA
Glyma.07G051700	x	Not DE	Not DE	-1.68019	Not DE	Not DE	-1.19297	Not DE	Not DE	Down	Not DE	Not DE	Down		Glyma.07G051700	116	UniRef100_UPI000189D167 PREDICTED: auxin-induced protein 10A5-like n=1 Tax=Glycine max RepID=UPI000189D167	1e-77	100	UniRef100_G7L527 Auxin-induced protein X15 n=1 Tax=Medicago truncatula RepID=G7L527_MEDTR	4e-52	109.52	AT2G46690.1|Symbols:|SAUR-like auxin-responsive protein family|chr2:19180904-19181269 FORWARD LENGTH=121	2e-45	93.39	GO:0006816 GO:0009733	calcium ion transport; response to auxin stimulus	GO:0003674	molecular function	GO:0005575	cellular component	PF02519	Auxin responsive protein	NA	NA	NA	NA
Glyma.07G052100		Not DE	Not DE	-1.98797	-3.61218	-3.65805	-3.42043	Not DE	Not DE	Down	Down	Down	Down		Glyma.07G052100	239	UniRef100_I1KHS0 Uncharacterized protein n=2 Tax=Glycine max RepID=I1KHS0_SOYBN	9e-176	100	UniRef100_T2DMU9 Homeobox protein n=1 Tax=Phaseolus vulgaris RepID=T2DMU9_PHAVU	5e-131	88.15	AT2G46680.1|Symbols:ATHB-7, ATHB7, HB-7|homeobox 7|chr2:19165777-19166773 REVERSE LENGTH=258	1e-60	83.72	GO:0006355 GO:0009409 GO:0009414 GO:0009737 GO:0009738 GO:0042538 GO:0045893	abscisic acid mediated signaling pathway; hyperosmotic salinity response; positive regulation of transcription, DNA-dependent; regulation of transcription, DNA-dependent; response to abscisic acid stimulus; response to cold; response to water deprivation	GO:0000976 GO:0003677 GO:0003700 GO:0043565	DNA binding; sequence-specific DNA binding; sequence-specific DNA binding transcription factor activity; transcription regulatory region sequence-specific DNA binding	GO:0005634	nucleus	PF02183 PF00046	Homeobox associated leucine zipper; Homeobox domain	PTHR24326	FAMILY NOT NAMED	KOG0483	Transcription_factor_HEX,_contains_HOX_and_HALZ_domains
Glyma.07G052300		Not DE	Not DE	2.30024	1.88814	1.15883	1.3136	Not DE	Not DE	Up	Up	Up	Up		Glyma.07G052300	543	UniRef100_I1KHS1 Uncharacterized protein n=1 Tax=Glycine max RepID=I1KHS1_SOYBN	0	100	UniRef100_Q2MJ07 Cytochrome P450 78A3 n=1 Tax=Medicago truncatula RepID=Q2MJ07_MEDTR	0	98.53	AT2G46660.1|Symbols:CYP78A6|cytochrome P450, family 78, subfamily A, polypeptide 6|chr2:19153602-19155417 REVERSE LENGTH=530	0	101.51	GO:0048316	seed development	GO:0005506 GO:0009055 GO:0016705 GO:0019825 GO:0020037	electron carrier activity; heme binding; iron ion binding; oxidoreductase activity, acting on paired donors, with incorporation or reduction of molecular oxygen; oxygen binding	GO:0009507	chloroplast	PF00067	Cytochrome P450	PTHR24298	FAMILY NOT NAMED	KOG0156	Cytochrome_P450_CYP2_subfamily
Glyma.07G052800		Not DE	Not DE	1.99355	2.37778	2.86904	3.02853	Not DE	Not DE	Up	Up	Up	Up		Glyma.07G052800	246	UniRef100_I1KHS6 Uncharacterized protein n=1 Tax=Glycine max RepID=I1KHS6_SOYBN	3e-179	100	UniRef100_Q9ST41 PRA2 n=1 Tax=Pisum sativum RepID=Q9ST41_PEA	3e-137	105.15	AT1G01200.1|Symbols:ATRABA3, ATRAB-A3, RABA3|RAB GTPase homolog A3|chr1:86715-88145 REVERSE LENGTH=237	3e-115	103.38	GO:0007264 GO:0015031	protein transport; small GTPase mediated signal transduction	GO:0005525	GTP binding	GO:0005634 GO:0005768 GO:0009504	cell plate; endosome; nucleus	PF00071	Ras family	PTHR24073	FAMILY NOT NAMED	KOG0087	GTPase_Rab11/YPT3,_small_G_protein_superfamily
Glyma.07G053300		Not DE	Not DE	-1.00697	Not DE	-1.13196	-1.26744	Not DE	Not DE	Down	Not DE	Down	Down		Glyma.07G053300	126	UniRef100_C6TM17 Uncharacterized protein n=1 Tax=Glycine max RepID=C6TM17_SOYBN	2e-82	100	UniRef100_G7LAU8 Centrin-2 n=1 Tax=Medicago truncatula RepID=G7LAU8_MEDTR	1e-66	96	AT2G46600.1|Symbols:|Calcium-binding EF-hand family protein|chr2:19136070-19136477 FORWARD LENGTH=135	6e-57	80.74	GO:0010091 GO:0042744	hydrogen peroxide catabolic process; trichome branching	GO:0005509 GO:0005515	calcium ion binding; protein binding	GO:0005634	nucleus	NA	NA	PTHR10891	EF-HAND CALCIUM-BINDING DOMAIN CONTAINING PROTEIN	KOG0028	Ca2+-binding_protein_(centrin/caltractin),_EF-Hand_superfamily_protein
Glyma.07G054200		Not DE	Not DE	-1.12676	4.41803	4.7231	4.48622	Not DE	Not DE	Down	Up	Up	Up		Glyma.07G054200	573	UniRef100_I1KHT9 Uncharacterized protein n=1 Tax=Glycine max RepID=I1KHT9_SOYBN	0	100	UniRef100_Q9ZPY2 Laccase-6 n=1 Tax=Arabidopsis thaliana RepID=LAC6_ARATH	0	95.25	AT2G46570.1|Symbols:LAC6|laccase 6|chr2:19126872-19129069 FORWARD LENGTH=569	0	95.25	GO:0046274 GO:0055114	lignin catabolic process; oxidation-reduction process	GO:0005507 GO:0016491 GO:0052716	copper ion binding; hydroquinone:oxygen oxidoreductase activity; oxidoreductase activity	GO:0005576 GO:0048046	apoplast; extracellular region	PF00394 PF07731 PF07732	Multicopper oxidase; Multicopper oxidase; Multicopper oxidase	PTHR11709	MULTI-COPPER OXIDASE	KOG1263	Multicopper_oxidases
Glyma.07G055800		Not DE	Not DE	1.40736	Not DE	1.56812	2.07128	Not DE	Not DE	Up	Not DE	Up	Up		Glyma.07G055800	406	UniRef100_I1KHV4 Uncharacterized protein n=1 Tax=Glycine max RepID=I1KHV4_SOYBN	0	100	UniRef100_B4F9N6 Dopamine beta-monooxygenase n=1 Tax=Zea mays RepID=B4F9N6_MAIZE	1e-114	86.45	AT3G61750.1|Symbols:|Cytochrome b561/ferric reductase transmembrane with DOMON related domain|chr3:22857897-22859254 REVERSE LENGTH=398	9e-131	91.46	NA	NA	NA	NA	GO:0005576 GO:0016020 GO:0016021	extracellular region; integral to membrane; membrane	PF03351 PF03188	DOMON domain; Eukaryotic cytochrome b561	PTHR23130	FAMILY NOT NAMED	KOG4293	Predicted_membrane_protein,_contains_DoH_and_Cytochrome_b-561/ferric_reductase_transmembrane_domains
Glyma.07G069500		Not DE	Not DE	1.94813	-2.78641	-1.68414	-1.47795	Not DE	Not DE	Up	Down	Down	Down		Glyma.07G069500	533	UniRef100_I1KI90 Uncharacterized protein n=1 Tax=Glycine max RepID=I1KI90_SOYBN	0	100	UniRef100_G7LBQ4 Cytochrome P450 fatty acid omega-hydroxylase n=1 Tax=Medicago truncatula RepID=G7LBQ4_MEDTR	0	98.15	AT2G45970.1|Symbols:CYP86A8, LCR|cytochrome P450, family 86, subfamily A, polypeptide 8|chr2:18912548-18914161 REVERSE LENGTH=537	0	97.95	GO:0006631 GO:0055114	fatty acid metabolic process; oxidation-reduction process	GO:0005506 GO:0009055 GO:0016705 GO:0018685 GO:0019825 GO:0020037	alkane 1-monooxygenase activity; electron carrier activity; heme binding; iron ion binding; oxidoreductase activity, acting on paired donors, with incorporation or reduction of molecular oxygen; oxygen binding	GO:0005576	extracellular region	PF00067	Cytochrome P450	PTHR24296	FAMILY NOT NAMED	KOG0157	Cytochrome_P450_CYP4/CYP19/CYP26_subfamilies
Glyma.07G069700		Not DE	Not DE	1.66026	-2.22381	-1.98667	-1.57806	Not DE	Not DE	Up	Down	Down	Down		Glyma.07G069700	500	UniRef100_I1KI92 Uncharacterized protein n=3 Tax=Glycine max RepID=I1KI92_SOYBN	0	100	UniRef100_G7LBQ7 ER glycerol-phosphate acyltransferase n=1 Tax=Medicago truncatula RepID=G7LBQ7_MEDTR	0	98.02	AT4G00400.1|Symbols:GPAT8, AtGPAT8|glycerol-3-phosphate acyltransferase 8|chr4:174312-176734 REVERSE LENGTH=500	0	98.8	GO:0006655 GO:0008152 GO:0010075 GO:0010143	cutin biosynthetic process; metabolic process; phosphatidylglycerol biosynthetic process; regulation of meristem growth	GO:0016746 GO:0016791 GO:0090447	glycerol-3-phosphate 2-O-acyltransferase activity; phosphatase activity; transferase activity, transferring acyl groups	GO:0005783	endoplasmic reticulum	PF01553	Acyltransferase	PTHR15486	ANCIENT UBIQUITOUS PROTEIN	NA	NA
Glyma.07G073400	x	Not DE	Not DE	2.25086	Not DE	Not DE	2.02825	Not DE	Not DE	Up	Not DE	Not DE	Up		Glyma.07G073400	511	UniRef100_K7L079 Uncharacterized protein n=1 Tax=Glycine max RepID=K7L079_SOYBN	0	100	UniRef100_G7KQ38 KTEL motif-containing protein n=1 Tax=Medicago truncatula RepID=G7KQ38_MEDTR	0	99.03	AT2G45830.1|Symbols:DTA2|downstream target of AGL15 2|chr2:18866324-18868344 FORWARD LENGTH=523	0	91.78	GO:0008150	biological process	GO:0003674	molecular function	GO:0005576 GO:0005634	extracellular region; nucleus	PF05686	Glycosyl transferase family 90	PTHR12203	KDEL (LYS-ASP-GLU-LEU) CONTAINING - RELATED	KOG2458	Endoplasmic_reticulum_protein_EP58,_contains_filamin_rod_domain_and_KDEL_motif
Glyma.07G083700		Not DE	Not DE	2.5847	Not DE	2.13828	1.94884	Not DE	Not DE	Up	Not DE	Up	Up		Glyma.07G083700	382	UniRef100_I1KIN2 Uncharacterized protein n=1 Tax=Glycine max RepID=I1KIN2_SOYBN	0	100	UniRef100_G8A0N7 5'-methylthioadenosine/S-adenosylhomocysteine nucleosidase (Fragment) n=1 Tax=Medicago truncatula RepID=G8A0N7_MEDTR	5e-177	90.4	AT4G28940.1|Symbols:|Phosphorylase superfamily protein|chr4:14274414-14276920 FORWARD LENGTH=348	8e-141	94.83	GO:0009116	nucleoside metabolic process	GO:0003824	catalytic activity	GO:0005886	plasma membrane	PF01048	Phosphorylase superfamily	PTHR21234	PURINE NUCLEOSIDE PHOSPHORYLASE	NA	NA
Glyma.07G086000		Not DE	Not DE	2.54212	1.39306	1.14278	1.03022	Not DE	Not DE	Up	Up	Up	Up		Glyma.07G086000	536	UniRef100_K7L0G9 Uncharacterized protein n=1 Tax=Glycine max RepID=K7L0G9_SOYBN	0	100	UniRef100_G7KPV5 Myo-inositol transporter n=1 Tax=Medicago truncatula RepID=G7KPV5_MEDTR	0	101.17	AT3G18830.1|Symbols:ATPLT5, PMT5, ATPMT5|polyol/monosaccharide transporter 5|chr3:6489000-6491209 REVERSE LENGTH=539	0	87.94	GO:0006810 GO:0031348 GO:0043090 GO:0055085	amino acid import; negative regulation of defense response; transmembrane transport; transport	GO:0005215 GO:0005351 GO:0005354 GO:0005355 GO:0005365 GO:0015144 GO:0015145 GO:0015148 GO:0015168 GO:0015575 GO:0015576 GO:0015591 GO:0022857 GO:0022891	D-ribose transmembrane transporter activity; D-xylose transmembrane transporter activity; carbohydrate transmembrane transporter activity; galactose transmembrane transporter activity; glucose transmembrane transporter activity; glycerol transmembrane transporter activity; mannitol transmembrane transporter activity; monosaccharide transmembrane transporter activity; myo-inositol transmembrane tr…	GO:0005886 GO:0016020 GO:0016021	integral to membrane; membrane; plasma membrane	PF00083	Sugar (and other) transporter	PTHR24063	FAMILY NOT NAMED	KOG0254	Predicted_transporter_(major_facilitator_superfamily)
Glyma.07G088000		Not DE	Not DE	1.93297	Not DE	1.50507	1.47064	Not DE	Not DE	Up	Not DE	Up	Up		Glyma.07G088000	153	UniRef100_I1KIS7 Uncharacterized protein n=1 Tax=Glycine max RepID=I1KIS7_SOYBN	3e-82	100	NA	NA	NA	NA	NA	NA	NA	NA	NA	NA	NA	NA	PF07172	Glycine rich protein family	NA	NA	NA	NA
Glyma.07G091400		Not DE	Not DE	-1.19975	2.42873	2.31805	1.62024	Not DE	Not DE	Down	Up	Up	Up		Glyma.07G091400	428	UniRef100_K7L0J7 Uncharacterized protein n=1 Tax=Glycine max RepID=K7L0J7_SOYBN	0	100	UniRef100_D0EP06 CONSTANS-like zinc finger protein n=1 Tax=Glycine max RepID=D0EP06_SOYBN	6e-133	115.57	AT1G25440.1|Symbols:|B-box type zinc finger protein with CCT domain|chr1:8933939-8935284 REVERSE LENGTH=417	6e-84	98.08	GO:0006355	regulation of transcription, DNA-dependent	GO:0003700 GO:0008270	sequence-specific DNA binding transcription factor activity; zinc ion binding	GO:0005622 GO:0005634 GO:0016020	intracellular; membrane; nucleus	PF06203 PF00643	CCT motif; B-box zinc finger	NA	NA	KOG1601	GATA-4/5/6_transcription_factors
Glyma.07G093700		Not DE	Not DE	-1.29159	-1.19644	Not DE	-1.19574	Not DE	Not DE	Down	Down	Not DE	Down		Glyma.07G093700	1243	UniRef100_I1KIY9 Uncharacterized protein n=1 Tax=Glycine max RepID=I1KIY9_SOYBN	0	100	UniRef100_G7KMZ7 Zinc finger protein-like protein n=1 Tax=Medicago truncatula RepID=G7KMZ7_MEDTR	0	99.44	AT3G18290.1|Symbols:EMB2454, BTS|zinc finger protein-related|chr3:6274308-6280174 FORWARD LENGTH=1254	0	98.96	GO:0009793 GO:0010106	cellular response to iron ion starvation; embryo development ending in seed dormancy	GO:0008270	zinc ion binding	GO:0005634	nucleus	PF05495 PF01814	CHY zinc finger; Hemerythrin HHE cation binding domain	PTHR21319	RING FINGER AND CHY ZINC FINGER DOMAIN-CONTAINING PROTEIN 1	KOG1940	Zn-finger_protein
Glyma.07G096700		Not DE	Not DE	2.04098	3.73578	3.67263	3.89487	Not DE	Not DE	Up	Up	Up	Up		Glyma.07G096700	94	UniRef100_I1KJ10 Uncharacterized protein n=1 Tax=Glycine max RepID=I1KJ10_SOYBN	3e-58	100	UniRef100_B7FM99 Non-specific lipid-transfer protein n=1 Tax=Medicago truncatula RepID=B7FM99_MEDTR	3e-46	101.09	AT3G18280.1|Symbols:|Bifunctional inhibitor/lipid-transfer protein/seed storage 2S albumin superfamily protein|chr3:6267102-6267392 FORWARD LENGTH=96	7e-34	96.88	GO:0006612 GO:0006869 GO:0009963 GO:0010363	lipid transport; positive regulation of flavonoid biosynthetic process; protein targeting to membrane; regulation of plant-type hypersensitive response	GO:0008289	lipid binding	GO:0005576	extracellular region	NA	NA	NA	NA	NA	NA
Glyma.07G102200		Not DE	Not DE	1.14828	-1.44812	-1.32236	-1.0858	Not DE	Not DE	Up	Down	Down	Down		Glyma.07G102200	313	UniRef100_I1KJ50 Uncharacterized protein n=1 Tax=Glycine max RepID=I1KJ50_SOYBN	0	100	UniRef100_G7KPS4 Prostaglandin E synthase n=1 Tax=Medicago truncatula RepID=G7KPS4_MEDTR	0	95.71	AT5G42150.1|Symbols:|Glutathione S-transferase family protein|chr5:16846247-16847909 FORWARD LENGTH=315	1e-140	98.73	GO:0006626 GO:0009407 GO:0010583 GO:0045454	cell redox homeostasis; protein targeting to mitochondrion; response to cyclopentenone; toxin catabolic process	GO:0009055 GO:0015035	electron carrier activity; protein disulfide oxidoreductase activity	GO:0005739	mitochondrion	PF00043 PF00462	Glutathione S-transferase, C-terminal domain; Glutaredoxin	PTHR12782	MICROSOMAL PROSTAGLANDIN E SYNTHASE-2	KOG3029	Glutathione_S-transferase-related_protein
Glyma.07G102500		Not DE	Not DE	1.56965	1.59664	1.39656	1.63854	Not DE	Not DE	Up	Up	Up	Up		Glyma.07G102500	606	UniRef100_I1KJ54 PIN4a n=1 Tax=Glycine max RepID=I1KJ54_SOYBN	0	100	UniRef100_I1KJ54 PIN4a n=1 Tax=Glycine max RepID=I1KJ54_SOYBN	0	100	AT1G73590.1|Symbols:PIN1, ATPIN1|Auxin efflux carrier family protein|chr1:27659772-27662876 FORWARD LENGTH=622	0	97.27	GO:0008361 GO:0009165 GO:0009624 GO:0009630 GO:0009637 GO:0009640 GO:0009733 GO:0009790 GO:0009855 GO:0009887 GO:0009908 GO:0009926 GO:0009944 GO:0009965 GO:0010014 GO:0010051 GO:0010073 GO:0010089 GO:0010229 GO:0010338 GO:0010358 GO:0010583 GO:0016310 GO:0043481 GO:0044036 GO:0048364 GO:0048367 GO:0048439 GO:0048443 GO:0048519 GO:0048825 GO:0048826 GO:0055085	anthocyanin accumulation in tissues in response to UV light; auxin polar transport; cell wall macromolecule metabolic process; cotyledon development; cotyledon morphogenesis; determination of bilateral symmetry; embryo development; flower development; flower morphogenesis; gravitropism; inflorescence development; leaf formation; leaf morphogenesis; leaf shaping; meristem initiation; meristem main…	GO:0005215 GO:0005515	protein binding; transporter activity	GO:0005737 GO:0005886 GO:0009505 GO:0009506 GO:0009925 GO:0016020 GO:0016021 GO:0045177	apical part of cell; basal plasma membrane; cytoplasm; integral to membrane; membrane; plant-type cell wall; plasma membrane; plasmodesma	PF03547	Membrane transport protein	NA	NA	NA	NA
Glyma.07G102700		Not DE	Not DE	1.51391	2.94403	3.52323	3.35963	Not DE	Not DE	Up	Up	Up	Up		Glyma.07G102700	532	UniRef100_K7L0V0 Uncharacterized protein n=1 Tax=Glycine max RepID=K7L0V0_SOYBN	0	100	UniRef100_G7KPT7 Phosphoethanolamine N-methyltransferase n=1 Tax=Medicago truncatula RepID=G7KPT7_MEDTR	0	97.59	AT3G18000.1|Symbols:NMT1, XPL1, PEAMT|S-adenosyl-L-methionine-dependent methyltransferases superfamily protein|chr3:6154578-6157331 FORWARD LENGTH=491	0	99.39	GO:0006656 GO:0008152 GO:0009555 GO:0009826 GO:0009860 GO:0010183 GO:0042425 GO:0048528	choline biosynthetic process; metabolic process; phosphatidylcholine biosynthetic process; pollen development; pollen tube growth; pollen tube guidance; post-embryonic root development; unidimensional cell growth	GO:0000234 GO:0008168	methyltransferase activity; phosphoethanolamine N-methyltransferase activity	GO:0005737 GO:0005829	cytoplasm; cytosol	PF08241	Methyltransferase domain	PTHR10108	METHYLTRANSFERASE	KOG1269	SAM-dependent_methyltransferases
Glyma.07G106600		Not DE	Not DE	1.6848	-1.00114	Not DE	-1.2331	Not DE	Not DE	Up	Down	Not DE	Down		Glyma.07G106600	318	UniRef100_C6THM2 Annexin n=1 Tax=Glycine max RepID=C6THM2_SOYBN	0	100	UniRef100_C6THM2 Annexin n=1 Tax=Glycine max RepID=C6THM2_SOYBN	0	100	AT1G68090.1|Symbols:ANNAT5, ANN5|annexin 5|chr1:25519442-25520774 REVERSE LENGTH=316	1e-126	100	GO:0009408 GO:0009409 GO:0009414 GO:0009639 GO:0009651 GO:0009827 GO:0009860 GO:0030048	actin filament-based movement; plant-type cell wall modification; pollen tube growth; response to cold; response to heat; response to red or far red light; response to salt stress; response to water deprivation	GO:0005509 GO:0005544	calcium-dependent phospholipid binding; calcium ion binding	NA	NA	PF00191	Annexin	PTHR10502	ANNEXIN	KOG0819	Annexin
Glyma.07G108900		Not DE	Not DE	1.85644	1.36002	1.64339	1.83067	Not DE	Not DE	Up	Up	Up	Up		Glyma.07G108900	238	UniRef100_I1KJP6 Uncharacterized protein n=2 Tax=Glycine max RepID=I1KJP6_SOYBN	1e-175	100	UniRef100_O49741 GATA transcription factor 2 n=2 Tax=Arabidopsis thaliana RepID=GATA2_ARATH	5e-58	70.83	AT2G45050.1|Symbols:GATA2|GATA transcription factor 2|chr2:18582958-18583845 FORWARD LENGTH=264	5e-61	70.83	GO:0006355 GO:0009416 GO:0045893	positive regulation of transcription, DNA-dependent; regulation of transcription, DNA-dependent; response to light stimulus	GO:0003677 GO:0003700 GO:0008270 GO:0043565	DNA binding; sequence-specific DNA binding; sequence-specific DNA binding transcription factor activity; zinc ion binding	GO:0005634	nucleus	PF00320	GATA zinc finger	PTHR10071	TRANSCRIPTION FACTOR GATA (GATA BINDING FACTOR)	NA	NA
Glyma.07G111100		Not DE	Not DE	1.38021	3.27009	2.97234	3.14309	Not DE	Not DE	Up	Up	Up	Up		Glyma.07G111100	557	UniRef100_K7L1A8 Uncharacterized protein n=1 Tax=Glycine max RepID=K7L1A8_SOYBN	0	100	NA	NA	NA	AT2G44930.1|Symbols:|Plant protein of unknown function (DUF247)|chr2:18529700-18531671 REVERSE LENGTH=515	2e-63	79.03	GO:0008150	biological process	GO:0003674	molecular function	GO:0005886	plasma membrane	PF03140	Plant protein of unknown function	NA	NA	NA	NA
Glyma.07G125800	x	Not DE	Not DE	2.35418	Not DE	Not DE	1.56153	Not DE	Not DE	Up	Not DE	Not DE	Up		Glyma.07G125800	430	UniRef100_I1KJR6 Uncharacterized protein n=1 Tax=Glycine max RepID=I1KJR6_SOYBN	0	100	NA	NA	NA	AT4G29310.1|Symbols:|Protein of unknown function (DUF1005)|chr4:14437892-14439609 REVERSE LENGTH=424	0	100	GO:0008150	biological process	GO:0003674	molecular function	GO:0005634 GO:0009505	nucleus; plant-type cell wall	PF06219	Protein of unknown function (DUF1005)	NA	NA	NA	NA
Glyma.07G126600		Not DE	Not DE	1.3948	5.88099	7.16567	5.52527	Not DE	Not DE	Up	Up	Up	Up		Glyma.07G126600	317	UniRef100_I1KJS8 Uncharacterized protein n=1 Tax=Glycine max RepID=I1KJS8_SOYBN	0	100	UniRef100_G7LJN9 Inositol oxygenase n=2 Tax=Medicago truncatula RepID=G7LJN9_MEDTR	0	100	AT2G19800.1|Symbols:MIOX2|myo-inositol oxygenase 2|chr2:8531106-8533354 REVERSE LENGTH=317	5e-171	99.68	GO:0006949 GO:0019310 GO:0055114	inositol catabolic process; oxidation-reduction process; syncytium formation	GO:0005506 GO:0050113	inositol oxygenase activity; iron ion binding	GO:0005737	cytoplasm	PF05153	Family of unknown function (DUF706)	PTHR12588	MYOINOSITOL OXYGENASE	KOG1573	Aldehyde_reductase
Glyma.07G126800		Not DE	Not DE	-1.66264	2.25905	Not DE	1.05191	Not DE	Not DE	Down	Up	Not DE	Up		Glyma.07G126800	360	UniRef100_I1KJS9 Uncharacterized protein n=1 Tax=Glycine max RepID=I1KJS9_SOYBN	0	100	UniRef100_E1U3U6 Zinc finger protein ZF3 n=1 Tax=Cicer arietinum RepID=E1U3U6_CICAR	0	93.25	AT2G19810.1|Symbols:|CCCH-type zinc finger family protein|chr2:8550419-8551498 FORWARD LENGTH=359	2e-134	99.72	GO:0006355 GO:0006661 GO:0006979 GO:0015996	chlorophyll catabolic process; phosphatidylinositol biosynthetic process; regulation of transcription, DNA-dependent; response to oxidative stress	GO:0003676 GO:0003700 GO:0008270	nucleic acid binding; sequence-specific DNA binding transcription factor activity; zinc ion binding	GO:0005634 GO:0005886	nucleus; plasma membrane	PF00642	Zinc finger C-x8-C-x5-C-x3-H type (and similar)	PTHR14493	UNCHARACTERIZED	KOG1595	CCCH-type_Zn-finger_protein
Glyma.07G139900		Not DE	Not DE	2.98564	-5.21372	-4.09371	-4.64767	Not DE	Not DE	Up	Down	Down	Down		Glyma.07G139900	230	UniRef100_I1KK58 Uncharacterized protein n=1 Tax=Glycine max RepID=I1KK58_SOYBN	1e-157	101.78	UniRef100_P32110 Probable glutathione S-transferase n=2 Tax=Glycine max RepID=GSTX6_SOYBN	1e-148	101.78	AT3G09270.1|Symbols:ATGSTU8, GSTU8|glutathione S-transferase TAU 8|chr3:2848407-2849226 REVERSE LENGTH=224	1e-80	99.11	GO:0006635 GO:0009407 GO:0010583 GO:0043161 GO:0046686 GO:0051788 GO:0080129	fatty acid beta-oxidation; proteasomal ubiquitin-dependent protein catabolic process; proteasome core complex assembly; response to cadmium ion; response to cyclopentenone; response to misfolded protein; toxin catabolic process	GO:0004364	glutathione transferase activity	GO:0005737	cytoplasm	PF02798 PF00043	Glutathione S-transferase, N-terminal domain; Glutathione S-transferase, C-terminal domain	PTHR11260	GLUTATHIONE S-TRANSFERASE, GST, SUPERFAMILY, GST DOMAIN CONTAINING	KOG0406	Glutathione_S-transferase
Glyma.07G146800		Not DE	Not DE	2.17948	-1.83275	Not DE	-1.15026	Not DE	Not DE	Up	Down	Not DE	Down		Glyma.07G146800	497	UniRef100_I1KKB5 Uncharacterized protein n=1 Tax=Glycine max RepID=I1KKB5_SOYBN	0	100	UniRef100_B9HCK8 Phospholipid/glycerol acyltransferase family protein n=1 Tax=Populus trichocarpa RepID=B9HCK8_POPTR	0	99.6	AT2G38110.1|Symbols:ATGPAT6, GPAT6|glycerol-3-phosphate acyltransferase 6|chr2:15952816-15955364 REVERSE LENGTH=501	0	97.6	GO:0006655 GO:0008152 GO:0009908 GO:0010143	cutin biosynthetic process; flower development; metabolic process; phosphatidylglycerol biosynthetic process	GO:0016746 GO:0016791 GO:0090447	glycerol-3-phosphate 2-O-acyltransferase activity; phosphatase activity; transferase activity, transferring acyl groups	GO:0005739	mitochondrion	PF01553	Acyltransferase	PTHR15486	ANCIENT UBIQUITOUS PROTEIN	NA	NA
Glyma.07G147000		Not DE	Not DE	1.46625	1.01943	2.06228	1.72131	Not DE	Not DE	Up	Up	Up	Up		Glyma.07G147000	495	UniRef100_I1KKB8 Uncharacterized protein n=1 Tax=Glycine max RepID=I1KKB8_SOYBN	0	100	UniRef100_Q76DT1 AUX1-like auxin influx carrier protein n=1 Tax=Pisum sativum RepID=Q76DT1_PEA	0	100.62	AT2G38120.1|Symbols:AUX1, WAV5, PIR1, MAP1|Transmembrane amino acid transporter family protein|chr2:15973493-15976792 FORWARD LENGTH=485	0	100.41	GO:0000271 GO:0001736 GO:0006865 GO:0006949 GO:0007155 GO:0007389 GO:0008361 GO:0009624 GO:0009723 GO:0009733 GO:0009825 GO:0009926 GO:0009932 GO:0009958 GO:0010015 GO:0010090 GO:0010218 GO:0010311 GO:0010817 GO:0040007 GO:0043481 GO:0045010 GO:0048765 GO:0048767 GO:0048829 GO:0071555	actin nucleation; amino acid transport; anthocyanin accumulation in tissues in response to UV light; auxin polar transport; cell adhesion; cell tip growth; cell wall organization; establishment of planar polarity; growth; lateral root formation; multidimensional cell growth; pattern specification process; polysaccharide biosynthetic process; positive gravitropism; regulation of cell size; regulat…	GO:0005215 GO:0010011 GO:0010328 GO:0015171	amino acid transmembrane transporter activity; auxin binding; auxin influx transmembrane transporter activity; transporter activity	GO:0005768 GO:0005794 GO:0005886 GO:0009986 GO:0016020	Golgi apparatus; cell surface; endosome; membrane; plasma membrane	PF01490	Transmembrane amino acid transporter protein	PTHR22950	AMINO ACID TRANSPORTER	KOG1303	Amino_acid_transporters
Glyma.07G147100		Not DE	Not DE	1.69837	1.11993	1.57727	1.59986	Not DE	Not DE	Up	Up	Up	Up		Glyma.07G147100	143	UniRef100_C6T506 Uncharacterized protein n=1 Tax=Glycine max RepID=C6T506_SOYBN	1e-98	100	NA	NA	NA	NA	NA	NA	NA	NA	NA	NA	NA	NA	NA	NA	NA	NA	NA	NA
Glyma.07G147200		Not DE	Not DE	2.68425	Not DE	1.53593	1.32268	Not DE	Not DE	Up	Not DE	Up	Up		Glyma.07G147200	457	UniRef100_I1KKB9 Uncharacterized protein n=1 Tax=Glycine max RepID=I1KKB9_SOYBN	0	100	UniRef100_G7JN13 Otubain n=1 Tax=Medicago truncatula RepID=G7JN13_MEDTR	2e-70	27.08	AT4G31980.1|Symbols:|unknown protein; CONTAINS InterPro DOMAIN/s: Protein of unknown function DUF247, plant (InterPro:IPR004158), Protein of unknown function DUF862, eukaryotic (InterPro:IPR008580); BEST Arabidopsis thaliana protein match is: Plant protein of unknown function (DUF247) (TAIR:AT5G11290.1); Has 1967 Blast hits to 1844 proteins in 183 species: Archae - 0; Bacteria - 6; Metazoa - 223;…	2e-43	66.18	GO:0006865 GO:0008150	amino acid transport; biological process	GO:0003674	molecular function	GO:0005886	plasma membrane	PF03140	Plant protein of unknown function	NA	NA	NA	NA
Glyma.07G156000		Not DE	Not DE	1.31703	1.30286	1.17225	1.26495	Not DE	Not DE	Up	Up	Up	Up		Glyma.07G156000	707	UniRef100_I1KKK4 Uncharacterized protein n=1 Tax=Glycine max RepID=I1KKK4_SOYBN	0	100	UniRef100_G7KTA0 Receptor protein kinase-like protein n=1 Tax=Medicago truncatula RepID=G7KTA0_MEDTR	0	95.84	AT1G67510.1|Symbols:|Leucine-rich repeat protein kinase family protein|chr1:25297477-25300184 REVERSE LENGTH=719	0	95.97	GO:0006468 GO:0007169	protein phosphorylation; transmembrane receptor protein tyrosine kinase signaling pathway	GO:0004672 GO:0004674 GO:0005524 GO:0016301 GO:0016772	ATP binding; kinase activity; protein kinase activity; protein serine/threonine kinase activity; transferase activity, transferring phosphorus-containing groups	GO:0005886	plasma membrane	PF00069 PF00560 PF08263	Protein kinase domain; Leucine Rich Repeat; Leucine rich repeat N-terminal domain	PTHR24420	LEUCINE-RICH REPEAT RECEPTOR-LIKE PROTEIN KINASE	KOG1187	Serine/threonine_protein_kinase
Glyma.07G158200		Not DE	Not DE	-1.06389	1.00171	Not DE	1.30746	Not DE	Not DE	Down	Up	Not DE	Up		Glyma.07G158200	534	UniRef100_K7L204 Uncharacterized protein n=1 Tax=Glycine max RepID=K7L204_SOYBN	0	100	UniRef100_D9ZIU0 C2H2L domain class transcription factor n=1 Tax=Malus domestica RepID=D9ZIU0_MALDO	3e-171	88.52	AT2G02080.1|Symbols:AtIDD4, IDD4|indeterminate(ID)-domain 4|chr2:518328-521170 REVERSE LENGTH=516	1e-128	88.57	NA	NA	GO:0003700 GO:0008270	sequence-specific DNA binding transcription factor activity; zinc ion binding	GO:0005622 GO:0005634	intracellular; nucleus	NA	NA	PTHR10593	SERINE/THREONINE-PROTEIN KINASE RIO	NA	NA
Glyma.07G176600		Not DE	Not DE	2.57771	2.01629	2.68488	3.71051	Not DE	Not DE	Up	Up	Up	Up		Glyma.07G176600	367	UniRef100_I1KL06 Uncharacterized protein n=1 Tax=Glycine max RepID=I1KL06_SOYBN	0	100	UniRef100_G7K0G3 Protein SRG1 n=1 Tax=Medicago truncatula RepID=G7K0G3_MEDTR	5e-139	99.44	AT1G17020.1|Symbols:SRG1, ATSRG1|senescence-related gene 1|chr1:5820258-5821741 FORWARD LENGTH=358	7e-111	98.88	GO:0009737 GO:0009793 GO:0009813 GO:0009830 GO:0009845 GO:0010162 GO:0010260 GO:0055114	cell wall modification involved in abscission; embryo development ending in seed dormancy; flavonoid biosynthetic process; organ senescence; oxidation-reduction process; response to abscisic acid stimulus; seed dormancy process; seed germination	GO:0016491 GO:0016682 GO:0016706	oxidoreductase activity; oxidoreductase activity, acting on diphenols and related substances as donors, oxygen as acceptor; oxidoreductase activity, acting on paired donors, with incorporation or reduction of molecular oxygen, 2-oxoglutarate as one donor, and incorporation of one atom each of oxygen into both donors	GO:0005737	cytoplasm	PF03171	2OG-Fe(II) oxygenase superfamily	PTHR10209	OXIDOREDUCTASE, 2OG-FE(II) OXYGENASE FAMILY PROTEIN	KOG0143	Iron/ascorbate_family_oxidoreductases
Glyma.07G182600	x	Not DE	Not DE	1.57379	Not DE	Not DE	1.04718	Not DE	Not DE	Up	Not DE	Not DE	Up		Glyma.07G182600	91	UniRef100_I1KL58 Uncharacterized protein n=1 Tax=Glycine max RepID=I1KL58_SOYBN	5e-58	100	UniRef100_Q6AVK1 Costars family protein n=2 Tax=Oryza sativa RepID=COSA_ORYSJ	4e-42	100	AT4G33640.1|Symbols:|unknown protein; Has 30201 Blast hits to 17322 proteins in 780 species: Archae - 12; Bacteria - 1396; Metazoa - 17338; Fungi - 3422; Plants - 5037; Viruses - 0; Other Eukaryotes - 2996 (source: NCBI BLink).|chr4:16159727-16160211 REVERSE LENGTH=95	3e-41	82.11	GO:0007030 GO:0007033 GO:0008150	Golgi organization; biological process; vacuole organization	GO:0003674	molecular function	GO:0005737	cytoplasm	NA	NA	PTHR22739	STRIATED MUSCLE ACTIVATOR OF RHO-DEPENDENT SIGNALING-RELATED	NA	NA
Glyma.07G183900		Not DE	Not DE	2.80758	-4.40833	-3.55593	-3.59646	Not DE	Not DE	Up	Down	Down	Down		Glyma.07G183900	698	UniRef100_I1KL68 Uncharacterized protein n=1 Tax=Glycine max RepID=I1KL68_SOYBN	0	100	UniRef100_G7JU30 Lectin receptor-like kinase Tg-20 n=1 Tax=Medicago truncatula RepID=G7JU30_MEDTR	0	98.24	AT5G10530.1|Symbols:|Concanavalin A-like lectin protein kinase family protein|chr5:3324978-3326933 REVERSE LENGTH=651	8e-171	93.39	GO:0006468	protein phosphorylation	GO:0004672 GO:0004674 GO:0005524 GO:0016301 GO:0016772	ATP binding; kinase activity; protein kinase activity; protein serine/threonine kinase activity; transferase activity, transferring phosphorus-containing groups	GO:0005886	plasma membrane	PF00069 PF00139	Protein kinase domain; Legume lectin domain	PTHR24420	LEUCINE-RICH REPEAT RECEPTOR-LIKE PROTEIN KINASE	KOG1187	Serine/threonine_protein_kinase
Glyma.07G191700	x	Not DE	Not DE	1.34969	Not DE	Not DE	-1.07811	Not DE	Not DE	Up	Not DE	Not DE	Down		Glyma.07G191700	389	UniRef100_K7L2M6 Uncharacterized protein n=1 Tax=Glycine max RepID=K7L2M6_SOYBN	0	100	UniRef100_G7ILG8 Lysine ketoglutarate reductase trans-splicing-like protein n=1 Tax=Medicago truncatula RepID=G7ILG8_MEDTR	0	95.29	AT1G11170.1|Symbols:|Protein of unknown function (DUF707)|chr1:3741724-3744459 FORWARD LENGTH=438	0	87.9	GO:0008150	biological process	GO:0016757	transferase activity, transferring glycosyl groups	GO:0005739	mitochondrion	PF05212	Protein of unknown function (DUF707)	NA	NA	NA	NA
Glyma.07G201100		Not DE	Not DE	1.55868	2.30166	2.60323	3.03263	Not DE	Not DE	Up	Up	Up	Up		Glyma.07G201100	376	UniRef100_I1KLP5 Uncharacterized protein n=1 Tax=Glycine max RepID=I1KLP5_SOYBN	0	99.73	UniRef100_Q01197 Protein E6 n=2 Tax=Gossypium hirsutum RepID=E6_GOSHI	2e-11	92.02	AT1G28400.1|Symbols:|unknown protein; FUNCTIONS IN: molecular_function unknown; INVOLVED IN: biological_process unknown; LOCATED IN: endomembrane system; EXPRESSED IN: 22 plant structures; EXPRESSED DURING: 13 growth stages; BEST Arabidopsis thaliana protein match is: unknown protein (TAIR:AT2G33850.1); Has 45374 Blast hits to 18870 proteins in 668 species: Archae - 72; Bacteria - 1460; Metazoa -…	2e-09	20.6	GO:0008150	biological process	GO:0003674	molecular function	NA	NA	NA	NA	NA	NA	NA	NA
Glyma.07G205200		Not DE	Not DE	1.50268	2.03906	2.82533	2.87439	Not DE	Not DE	Up	Up	Up	Up		Glyma.07G205200	369	UniRef100_I1KLT0 Uncharacterized protein n=1 Tax=Glycine max RepID=I1KLT0_SOYBN	0	100	UniRef100_Q8VY22 Protein trichome birefringence-like 38 n=1 Tax=Arabidopsis thaliana RepID=TBL38_ARATH	3e-179	91.32	AT1G29050.1|Symbols:TBL38|TRICHOME BIREFRINGENCE-LIKE 38|chr1:10136376-10139082 REVERSE LENGTH=380	0	91.32	GO:0008150	biological process	NA	NA	NA	NA	PF03005	PF03005	PTHR13533	FAMILY NOT NAMED	NA	NA
Glyma.07G223100		Not DE	Not DE	-1.02307	-2.20531	-1.77168	-2.12063	Not DE	Not DE	Down	Down	Down	Down		Glyma.07G223100	321	UniRef100_I1KMA4 Uncharacterized protein n=1 Tax=Glycine max RepID=I1KMA4_SOYBN	0	100	UniRef100_G7IFV4 Baculoviral IAP repeat-containing protein n=1 Tax=Medicago truncatula RepID=G7IFV4_MEDTR	1e-95	100.31	AT5G45100.1|Symbols:|SBP (S-ribonuclease binding protein) family protein|chr5:18218769-18219741 FORWARD LENGTH=294	1e-80	108.84	GO:0043067	regulation of programmed cell death	GO:0004842 GO:0008270	ubiquitin-protein ligase activity; zinc ion binding	GO:0005737	cytoplasm	NA	NA	PTHR10044	INHIBITOR OF APOPTOSIS	KOG1100	Predicted_E3_ubiquitin_ligase
Glyma.07G241000		Not DE	Not DE	-1.17216	2.65982	1.32455	1.29346	Not DE	Not DE	Down	Up	Up	Up		Glyma.07G241000	91	UniRef100_C6SY47 Uncharacterized protein n=1 Tax=Glycine max RepID=C6SY47_SOYBN	7e-59	100	NA	NA	NA	NA	NA	NA	NA	NA	NA	NA	NA	NA	NA	NA	NA	NA	NA	NA
Glyma.07G251800	x	Not DE	Not DE	1.07894	Not DE	Not DE	-1.08168	Not DE	Not DE	Up	Not DE	Not DE	Down		Glyma.07G251800	360	UniRef100_K7L3S0 Uncharacterized protein n=1 Tax=Glycine max RepID=K7L3S0_SOYBN	0	100	UniRef100_G7ISK0 Tubby-like F-box protein n=1 Tax=Medicago truncatula RepID=G7ISK0_MEDTR	0	91.35	AT2G47900.2|Symbols:AtTLP3, TLP3|tubby like protein 3|chr2:19611196-19612766 REVERSE LENGTH=406	1e-174	88.42	GO:0006355 GO:0009620 GO:0009651 GO:0042542 GO:0043687 GO:0045893 GO:0071470	cellular response to osmotic stress; positive regulation of transcription, DNA-dependent; post-translational protein modification; regulation of transcription, DNA-dependent; response to fungus; response to hydrogen peroxide; response to salt stress	GO:0003700 GO:0008081	phosphoric diester hydrolase activity; sequence-specific DNA binding transcription factor activity	GO:0005634 GO:0005829 GO:0005886 GO:0009536	cytosol; nucleus; plasma membrane; plastid	PF01167 PF00646	Tub family; F-box domain	PTHR16517	TUBBY-RELATED	KOG2502	Tub_family_proteins
Glyma.07G254600		Not DE	Not DE	1.84507	3.06713	4.34402	4.00176	Not DE	Not DE	Up	Up	Up	Up		Glyma.07G254600	477	UniRef100_I1KN68 UDP-glucosyltransferase UGT73F2 n=1 Tax=Glycine max RepID=I1KN68_SOYBN	0	100	UniRef100_I1KN68 UDP-glucosyltransferase UGT73F2 n=1 Tax=Glycine max RepID=I1KN68_SOYBN	0	100	AT2G15490.3|Symbols:UGT73B4|UDP-glycosyltransferase 73B4|chr2:6761750-6763398 FORWARD LENGTH=481	4e-120	96.47	GO:0008152 GO:0009407 GO:0009723 GO:0010583 GO:0051707	metabolic process; response to cyclopentenone; response to ethylene stimulus; response to other organism; toxin catabolic process	GO:0008194 GO:0016757 GO:0016758 GO:0035251 GO:0080043 GO:0080044	UDP-glucosyltransferase activity; UDP-glycosyltransferase activity; quercetin 3-O-glucosyltransferase activity; quercetin 7-O-glucosyltransferase activity; transferase activity, transferring glycosyl groups; transferase activity, transferring hexosyl groups	GO:0005829	cytosol	PF00201	UDP-glucoronosyl and UDP-glucosyl transferase	PTHR11926	GLUCOSYL/GLUCURONOSYL TRANSFERASES	KOG1192	UDP-glucuronosyl_and_UDP-glucosyl_transferase
Glyma.07G260300		Not DE	Not DE	1.49179	2.86332	3.1665	2.558	Not DE	Not DE	Up	Up	Up	Up		Glyma.07G260300	337	UniRef100_Q9XFI6 Peroxidase n=1 Tax=Glycine max RepID=Q9XFI6_SOYBN	0	100	UniRef100_Q9XFI6 Peroxidase n=1 Tax=Glycine max RepID=Q9XFI6_SOYBN	0	100	AT4G21960.1|Symbols:PRXR1|Peroxidase superfamily protein|chr4:11646613-11648312 REVERSE LENGTH=330	0	100.61	GO:0006833 GO:0006979 GO:0009651 GO:0009750 GO:0019344 GO:0019761 GO:0030003 GO:0055114 GO:0070838	cellular cation homeostasis; cysteine biosynthetic process; divalent metal ion transport; glucosinolate biosynthetic process; oxidation-reduction process; response to fructose stimulus; response to oxidative stress; response to salt stress; water transport	GO:0004601 GO:0020037	heme binding; peroxidase activity	GO:0005576	extracellular region	PF00141	Peroxidase	NA	NA	NA	NA
Glyma.07G267400		Not DE	Not DE	-1.41825	1.83662	1.56822	1.40729	Not DE	Not DE	Down	Up	Up	Up		Glyma.07G267400	574	UniRef100_K7L400 Uncharacterized protein n=1 Tax=Glycine max RepID=K7L400_SOYBN	0	100	UniRef100_D7MC14 Atmap70-5 n=1 Tax=Arabidopsis lyrata subsp. lyrata RepID=D7MC14_ARALL	8e-170	104.71	AT4G17220.1|Symbols:ATMAP70-5, MAP70-5|microtubule-associated proteins 70-5|chr4:9657008-9659405 REVERSE LENGTH=513	1e-167	104.09	GO:0007010 GO:0009832 GO:0010051 GO:0010413 GO:0045492	cytoskeleton organization; glucuronoxylan metabolic process; plant-type cell wall biogenesis; xylan biosynthetic process; xylem and phloem pattern formation	GO:0008017	microtubule binding	GO:0005737 GO:0005874	cytoplasm; microtubule	PF07058	Myosin II heavy chain-like	NA	NA	NA	NA
Glyma.07G269100		Not DE	Not DE	1.61068	1.59161	1.28722	1.49444	Not DE	Not DE	Up	Up	Up	Up		Glyma.07G269100	593	UniRef100_I1KNM5 Uncharacterized protein n=1 Tax=Glycine max RepID=I1KNM5_SOYBN	0	100.34	UniRef100_G7ZZV4 BTB/POZ domain-containing protein n=1 Tax=Medicago truncatula RepID=G7ZZV4_MEDTR	0	97.85	AT5G47800.1|Symbols:|Phototropic-responsive NPH3 family protein|chr5:19354171-19356126 FORWARD LENGTH=559	0	87.3	GO:0009416	response to light stimulus	GO:0004871	signal transducer activity	GO:0005886	plasma membrane	PF03000	NPH3 family	PTHR13690	FAMILY NOT NAMED	NA	NA
Glyma.07G271200		Not DE	Not DE	1.45409	1.47651	1.72203	1.77917	Not DE	Not DE	Up	Up	Up	Up		Glyma.07G271200	352	UniRef100_C6THZ0 Uncharacterized protein n=1 Tax=Glycine max RepID=C6THZ0_SOYBN	0	100	UniRef100_O65780 UDP-glucose 4-epimerase GEPI42 n=1 Tax=Cyamopsis tetragonoloba RepID=GALE1_CYATE	0	97.46	AT1G12780.1|Symbols:UGE1, ATUGE1|UDP-D-glucose/UDP-D-galactose 4-epimerase 1|chr1:4356124-4358120 REVERSE LENGTH=351	0	98.29	GO:0005975 GO:0006012 GO:0044237 GO:0046369	carbohydrate metabolic process; cellular metabolic process; galactose biosynthetic process; galactose metabolic process	GO:0003978 GO:0046983 GO:0050373	UDP-arabinose 4-epimerase activity; UDP-glucose 4-epimerase activity; protein dimerization activity	GO:0005794 GO:0005829 GO:0005886	Golgi apparatus; cytosol; plasma membrane	PF01370	NAD dependent epimerase/dehydratase family	PTHR10366	NAD DEPENDENT EPIMERASE/DEHYDRATASE	KOG1371	UDP-glucose_4-epimerase/UDP-sulfoquinovose_synthase
Glyma.07G272600	x	Not DE	Not DE	4.19895	Not DE	Not DE	1.58394	Not DE	Not DE	Up	Not DE	Not DE	Up		Glyma.07G272600	568	UniRef100_I1KNR6 Uncharacterized protein n=1 Tax=Glycine max RepID=I1KNR6_SOYBN	0	100	UniRef100_B9N782 Proton-dependent oligopeptide transport family protein n=1 Tax=Populus trichocarpa RepID=B9N782_POPTR	0	90.7	AT1G59740.1|Symbols:|Major facilitator superfamily protein|chr1:21968227-21972312 FORWARD LENGTH=591	0	91.37	GO:0006857 GO:0009624	oligopeptide transport; response to nematode	GO:0005215	transporter activity	GO:0005886 GO:0016020	membrane; plasma membrane	PF00854	POT family	PTHR11654	OLIGOPEPTIDE TRANSPORTER-RELATED	KOG1237	H+/oligopeptide_symporter
Glyma.08G006600		-2.73394	-2.12118	-1.87842	Not DE	-1.49547	-1.16457	Down	Down	Down	Not DE	Down	Down		Glyma.08G006600	88	UniRef100_K7L4A0 Uncharacterized protein n=1 Tax=Glycine max RepID=K7L4A0_SOYBN	1e-54	13.83	NA	NA	NA	NA	NA	NA	NA	NA	NA	NA	NA	NA	NA	NA	NA	NA	NA	NA
Glyma.08G013000		Not DE	Not DE	1.00732	1.47786	1.64166	1.56776	Not DE	Not DE	Up	Up	Up	Up		Glyma.08G013000	1087	UniRef100_I1KP86 Uncharacterized protein n=1 Tax=Glycine max RepID=I1KP86_SOYBN	0	100	UniRef100_B9GWG2 Transport family protein n=1 Tax=Populus trichocarpa RepID=B9GWG2_POPTR	0	97.47	AT1G63300.1|Symbols:|Myosin heavy chain-related protein|chr1:23482193-23486067 FORWARD LENGTH=1029	0	104.96	GO:0008150	biological process	GO:0003674	molecular function	NA	NA	NA	NA	PTHR23160	MYOSIN HEAVY CHAIN-RELATED	KOG4593	Mitotic_checkpoint_protein_MAD1
Glyma.08G017300		Not DE	Not DE	-1.15257	1.99664	2.24651	1.77609	Not DE	Not DE	Down	Up	Up	Up		Glyma.08G017300	495	UniRef100_I1KPE4 Uncharacterized protein n=1 Tax=Glycine max RepID=I1KPE4_SOYBN	0	100	UniRef100_A7PZL3 Probable polygalacturonase n=1 Tax=Vitis vinifera RepID=PGLR_VITVI	0	91.24	AT4G23500.1|Symbols:|Pectin lyase-like superfamily protein|chr4:12264640-12267074 FORWARD LENGTH=495	0	88.28	GO:0005975	carbohydrate metabolic process	GO:0004650	polygalacturonase activity	GO:0005576 GO:0005618	cell wall; extracellular region	PF00295	Glycosyl hydrolases family 28	NA	NA	NA	NA
Glyma.08G028000		1.39215	1.34662	1.17607	-1.90902	-1.7824	-1.46264	Up	Up	Up	Down	Down	Down		Glyma.08G028000	1082	UniRef100_K7L4N1 Uncharacterized protein n=1 Tax=Glycine max RepID=K7L4N1_SOYBN	0	100	UniRef100_F1DGB2 Sequence-specific DNA-binding transcription factor n=1 Tax=Coffea arabica RepID=F1DGB2_COFAR	0	91.67	AT4G12750.1|Symbols:|Homeodomain-like transcriptional regulator|chr4:7498009-7503920 REVERSE LENGTH=1131	0	90.63	GO:0006355	regulation of transcription, DNA-dependent	GO:0003700 GO:0043565	sequence-specific DNA binding; sequence-specific DNA binding transcription factor activity	GO:0005634	nucleus	PF02791	DDT domain	PTHR24326	FAMILY NOT NAMED	NA	NA
Glyma.08G032100		Not DE	Not DE	1.26885	Not DE	2.2422	1.59269	Not DE	Not DE	Up	Not DE	Up	Up		Glyma.08G032100	445	UniRef100_I1KPV4 Uncharacterized protein n=2 Tax=Glycine max RepID=I1KPV4_SOYBN	0	100	UniRef100_G7L7D2 Leucine-rich repeat receptor protein kinase EXS n=1 Tax=Medicago truncatula RepID=G7L7D2_MEDTR	0	91.04	AT4G29240.1|Symbols:|Leucine-rich repeat (LRR) family protein|chr4:14418826-14420073 FORWARD LENGTH=415	2e-165	86.51	GO:0008150	biological process	NA	NA	GO:0005576	extracellular region	PF00560 PF08263	Leucine Rich Repeat; Leucine rich repeat N-terminal domain	PTHR26393	No Available Panther Description	NA	NA
Glyma.08G032200		Not DE	Not DE	1.85054	1.3726	1.10943	1.43175	Not DE	Not DE	Up	Up	Up	Up		Glyma.08G032200	425	UniRef100_K7L4Q1 Uncharacterized protein n=1 Tax=Glycine max RepID=K7L4Q1_SOYBN	0	100	NA	NA	NA	AT4G29310.1|Symbols:|Protein of unknown function (DUF1005)|chr4:14437892-14439609 REVERSE LENGTH=424	0	100	GO:0008150	biological process	GO:0003674	molecular function	GO:0005634 GO:0009505	nucleus; plant-type cell wall	PF06219	Protein of unknown function (DUF1005)	NA	NA	NA	NA
Glyma.08G035000		Not DE	Not DE	2.32933	Not DE	1.54682	1.3673	Not DE	Not DE	Up	Not DE	Up	Up		Glyma.08G035000	243	UniRef100_I1KPY1 Uncharacterized protein n=1 Tax=Glycine max RepID=I1KPY1_SOYBN	7e-171	100	UniRef100_G7L848 Ethylene-responsive transcription factor TINY n=1 Tax=Medicago truncatula RepID=G7L848_MEDTR	3e-77	69.97	AT5G11590.1|Symbols:TINY2|Integrase-type DNA-binding superfamily protein|chr5:3727789-3728499 REVERSE LENGTH=236	3e-55	88.98	GO:0006355 GO:0045893	positive regulation of transcription, DNA-dependent; regulation of transcription, DNA-dependent	GO:0003677 GO:0003700 GO:0043565	DNA binding; sequence-specific DNA binding; sequence-specific DNA binding transcription factor activity	GO:0005634	nucleus	PF00847	AP2 domain	NA	NA	NA	NA
Glyma.08G037700		Not DE	Not DE	2.78801	1.87834	Not DE	2.74877	Not DE	Not DE	Up	Up	Not DE	Up		Glyma.08G037700	252	UniRef100_I1KQ12 Uncharacterized protein n=1 Tax=Glycine max RepID=I1KQ12_SOYBN	0	100	UniRef100_B7FL53 Protein ABIL1 n=1 Tax=Medicago truncatula RepID=B7FL53_MEDTR	8e-101	96.84	AT2G46225.1|Symbols:ABIL1|ABI-1-like 1|chr2:18982113-18984074 FORWARD LENGTH=298	6e-24	77.18	GO:0010090 GO:0045010	actin nucleation; trichome morphogenesis	GO:0005515	protein binding	GO:0005737 GO:0031209	SCAR complex; cytoplasm	NA	NA	NA	NA	NA	NA
Glyma.08G043200		Not DE	Not DE	-1.01883	Not DE	-1.2801	-1.54627	Not DE	Not DE	Down	Not DE	Down	Down		Glyma.08G043200	285	UniRef100_UPI00023389E8 PREDICTED: LOW QUALITY PROTEIN: F-box protein SKIP28-like n=1 Tax=Glycine max RepID=UPI00023389E8	0	90.73	UniRef100_G7LAI1 F-box protein SKIP28 n=1 Tax=Medicago truncatula RepID=G7LAI1_MEDTR	5e-129	88.75	AT2G01620.1|Symbols:MEE11|RNI-like superfamily protein|chr2:278204-279226 FORWARD LENGTH=292	3e-52	81.16	GO:0009793	embryo development ending in seed dormancy	GO:0005515	protein binding	GO:0005634	nucleus	PF00646	F-box domain	PTHR23125	F-BOX/LEUCINE RICH REPEAT PROTEIN	NA	NA
Glyma.08G053500		Not DE	Not DE	1.69481	-1.48829	-1.34924	-1.73839	Not DE	Not DE	Up	Down	Down	Down		Glyma.08G053500	181	UniRef100_UPI0001817F8C PREDICTED: calcium-binding allergen Ole e 8 n=1 Tax=Glycine max RepID=UPI0001817F8C	9e-129	100	UniRef100_Q93YA8 Calcium binding protein n=1 Tax=Sesbania rostrata RepID=Q93YA8_SESRO	2e-89	97.67	AT1G18210.2|Symbols:|Calcium-binding EF-hand family protein|chr1:6268273-6268785 REVERSE LENGTH=170	3e-58	90.59	GO:0008150	biological process	GO:0005509	calcium ion binding	GO:0005773 GO:0005886	plasma membrane; vacuole	PF00036	EF hand	PTHR10891	EF-HAND CALCIUM-BINDING DOMAIN CONTAINING PROTEIN	KOG0027	Calmodulin_and_related_proteins_(EF-Hand_superfamily)
Glyma.08G054700		Not DE	Not DE	1.58514	Not DE	1.11371	1.02358	Not DE	Not DE	Up	Not DE	Up	Up		Glyma.08G054700	604	UniRef100_I1KQK9 PIN5 n=1 Tax=Glycine max RepID=I1KQK9_SOYBN	0	100	UniRef100_I1KQK9 PIN5 n=1 Tax=Glycine max RepID=I1KQK9_SOYBN	0	100	AT1G73590.1|Symbols:PIN1, ATPIN1|Auxin efflux carrier family protein|chr1:27659772-27662876 FORWARD LENGTH=622	0	96.95	GO:0008361 GO:0009165 GO:0009624 GO:0009630 GO:0009637 GO:0009640 GO:0009733 GO:0009790 GO:0009855 GO:0009887 GO:0009908 GO:0009926 GO:0009944 GO:0009965 GO:0010014 GO:0010051 GO:0010073 GO:0010089 GO:0010229 GO:0010338 GO:0010358 GO:0010583 GO:0016310 GO:0043481 GO:0044036 GO:0048364 GO:0048367 GO:0048439 GO:0048443 GO:0048519 GO:0048825 GO:0048826 GO:0055085	anthocyanin accumulation in tissues in response to UV light; auxin polar transport; cell wall macromolecule metabolic process; cotyledon development; cotyledon morphogenesis; determination of bilateral symmetry; embryo development; flower development; flower morphogenesis; gravitropism; inflorescence development; leaf formation; leaf morphogenesis; leaf shaping; meristem initiation; meristem main…	GO:0005215 GO:0005515	protein binding; transporter activity	GO:0005737 GO:0005886 GO:0009505 GO:0009506 GO:0009925 GO:0016020 GO:0016021 GO:0045177	apical part of cell; basal plasma membrane; cytoplasm; integral to membrane; membrane; plant-type cell wall; plasma membrane; plasmodesma	PF03547	Membrane transport protein	NA	NA	NA	NA
Glyma.08G070100		Not DE	Not DE	2.24725	-1.2691	-1.14998	-1.47157	Not DE	Not DE	Up	Down	Down	Down		Glyma.08G070100	359	UniRef100_I1KR04 Uncharacterized protein n=1 Tax=Glycine max RepID=I1KR04_SOYBN	0	100	UniRef100_G7JV62 RING-H2 finger protein ATL1O n=1 Tax=Medicago truncatula RepID=G7JV62_MEDTR	2e-103	99.44	AT1G72220.1|Symbols:|RING/U-box superfamily protein|chr1:27184388-27185629 REVERSE LENGTH=413	1e-46	49.88	GO:0010413 GO:0045492	glucuronoxylan metabolic process; xylan biosynthetic process	GO:0008270	zinc ion binding	GO:0005634	nucleus	PF00097	Zinc finger, C3HC4 type (RING finger)	PTHR22765	RING FINGER AND PROTEASE ASSOCIATED DOMAIN-CONTAINING	KOG1493	Anaphase-promoting_complex_(APC),_subunit_11
Glyma.08G072200		Not DE	Not DE	1.61932	-1.17832	Not DE	-1.21124	Not DE	Not DE	Up	Down	Not DE	Down		Glyma.08G072200	327	UniRef100_Q7XZQ1 Ubiquinol oxidase n=1 Tax=Glycine max RepID=Q7XZQ1_SOYBN	0	100	UniRef100_Q7XZQ1 Ubiquinol oxidase n=1 Tax=Glycine max RepID=Q7XZQ1_SOYBN	0	100	AT5G64210.1|Symbols:AOX2|alternative oxidase 2|chr5:25683965-25685664 REVERSE LENGTH=353	4e-149	80.45	GO:0007585 GO:0010230 GO:0055114	alternative respiration; oxidation-reduction process; respiratory gaseous exchange	GO:0009916	alternative oxidase activity	GO:0005739 GO:0005740	mitochondrial envelope; mitochondrion	PF01786	Alternative oxidase	NA	NA	NA	NA
Glyma.08G077400		Not DE	Not DE	1.12006	-2.59236	-1.87621	-2.11147	Not DE	Not DE	Up	Down	Down	Down		Glyma.08G077400	240	UniRef100_A4ZGU1 Transcription factor bZIP10 n=1 Tax=Glycine max RepID=A4ZGU1_SOYBN	3e-170	100	UniRef100_A4ZGU1 Transcription factor bZIP10 n=1 Tax=Glycine max RepID=A4ZGU1_SOYBN	3e-170	100	AT5G44080.1|Symbols:|Basic-leucine zipper (bZIP) transcription factor family protein|chr5:17738787-17739734 REVERSE LENGTH=315	7e-33	59.05	GO:0006355 GO:0009410 GO:0030968	endoplasmic reticulum unfolded protein response; regulation of transcription, DNA-dependent; response to xenobiotic stimulus	GO:0003700 GO:0043565 GO:0046983	protein dimerization activity; sequence-specific DNA binding; sequence-specific DNA binding transcription factor activity	GO:0005634	nucleus	PF00170	bZIP transcription factor	PTHR22952	CAMP-RESPONSE ELEMENT BINDING PROTEIN-RELATED	NA	NA
Glyma.08G080500		Not DE	Not DE	1.67151	1.13193	1.6424	1.68567	Not DE	Not DE	Up	Up	Up	Up		Glyma.08G080500	540	UniRef100_I1KRB4 Uncharacterized protein n=1 Tax=Glycine max RepID=I1KRB4_SOYBN	0	100	UniRef100_G7IMM5 Reticuline oxidase-like protein n=1 Tax=Medicago truncatula RepID=G7IMM5_MEDTR	0	98.71	AT4G20840.1|Symbols:|FAD-binding Berberine family protein|chr4:11157916-11159535 FORWARD LENGTH=539	0	93.32	GO:0055114	oxidation-reduction process	GO:0003824 GO:0008762 GO:0009055 GO:0016491 GO:0016614 GO:0050660	UDP-N-acetylmuramate dehydrogenase activity; catalytic activity; electron carrier activity; flavin adenine dinucleotide binding; oxidoreductase activity; oxidoreductase activity, acting on CH-OH group of donors	GO:0005886 GO:0009507 GO:0048046	apoplast; chloroplast; plasma membrane	PF01565 PF08031	FAD binding domain ; Berberine and berberine like	PTHR11748	D-LACTATE DEHYDROGENASE	NA	NA
Glyma.08G080600		Not DE	Not DE	2.20716	Not DE	1.27426	1.56639	Not DE	Not DE	Up	Not DE	Up	Up		Glyma.08G080600	528	UniRef100_I1KRB5 Uncharacterized protein n=1 Tax=Glycine max RepID=I1KRB5_SOYBN	0	100	UniRef100_G7IML7 Reticuline oxidase-like protein n=1 Tax=Medicago truncatula RepID=G7IML7_MEDTR	0	93.39	AT1G30760.1|Symbols:|FAD-binding Berberine family protein|chr1:10918321-10920441 FORWARD LENGTH=534	0	94.38	GO:0055114	oxidation-reduction process	GO:0003824 GO:0008762 GO:0009055 GO:0016491 GO:0016614 GO:0050660	UDP-N-acetylmuramate dehydrogenase activity; catalytic activity; electron carrier activity; flavin adenine dinucleotide binding; oxidoreductase activity; oxidoreductase activity, acting on CH-OH group of donors	GO:0005737	cytoplasm	PF01565 PF08031	FAD binding domain ; Berberine and berberine like	PTHR11748	D-LACTATE DEHYDROGENASE	NA	NA
Glyma.08G080700		Not DE	Not DE	1.86923	1.14075	1.78037	2.0676	Not DE	Not DE	Up	Up	Up	Up		Glyma.08G080700	524	UniRef100_I1KRB6 Uncharacterized protein n=1 Tax=Glycine max RepID=I1KRB6_SOYBN	0	100	UniRef100_G7IML7 Reticuline oxidase-like protein n=1 Tax=Medicago truncatula RepID=G7IML7_MEDTR	0	95.78	AT1G30760.1|Symbols:|FAD-binding Berberine family protein|chr1:10918321-10920441 FORWARD LENGTH=534	0	93.07	GO:0055114	oxidation-reduction process	GO:0003824 GO:0008762 GO:0009055 GO:0016491 GO:0016614 GO:0050660	UDP-N-acetylmuramate dehydrogenase activity; catalytic activity; electron carrier activity; flavin adenine dinucleotide binding; oxidoreductase activity; oxidoreductase activity, acting on CH-OH group of donors	GO:0005737	cytoplasm	PF01565 PF08031	FAD binding domain ; Berberine and berberine like	PTHR11748	D-LACTATE DEHYDROGENASE	NA	NA
Glyma.08G092000		Not DE	Not DE	1.20376	1.45871	1.36853	1.27799	Not DE	Not DE	Up	Up	Up	Up		Glyma.08G092000	1144	UniRef100_H9CDQ2 SOS1 n=1 Tax=Glycine max RepID=H9CDQ2_SOYBN	0	100	UniRef100_H9CDQ2 SOS1 n=1 Tax=Glycine max RepID=H9CDQ2_SOYBN	0	100	AT2G01980.1|Symbols:SOS1, ATSOS1, ATNHX7|sodium proton exchanger, putative (NHX7) (SOS1)|chr2:457070-463145 FORWARD LENGTH=1146	0	97.03	GO:0000302 GO:0006812 GO:0006814 GO:0006816 GO:0006869 GO:0006891 GO:0006979 GO:0009651 GO:0010163 GO:0010351 GO:0016558 GO:0035725 GO:0042542 GO:0055085 GO:2000377	calcium ion transport; cation transport; high-affinity potassium ion import; intra-Golgi vesicle-mediated transport; lipid transport; lithium ion transport; protein import into peroxisome matrix; regulation of reactive oxygen species metabolic process; response to hydrogen peroxide; response to oxidative stress; response to reactive oxygen species; response to salt stress; sodium ion transmembran…	GO:0005515 GO:0015299 GO:0015385	protein binding; sodium:hydrogen antiporter activity; solute:hydrogen antiporter activity	GO:0005886 GO:0009941	chloroplast envelope; plasma membrane	PF00027 PF00999	Cyclic nucleotide-binding domain; Sodium/hydrogen exchanger family	PTHR10110	SODIUM/HYDROGEN EXCHANGER	KOG1965	Sodium/hydrogen_exchanger_protein
Glyma.08G093500		Not DE	Not DE	2.01006	1.38712	1.51927	1.71042	Not DE	Not DE	Up	Up	Up	Up		Glyma.08G093500	333	UniRef100_C6T9R7 Uncharacterized protein n=1 Tax=Glycine max RepID=C6T9R7_SOYBN	0	100	UniRef100_Q8H129 Purple acid phosphatase 3 n=1 Tax=Arabidopsis thaliana RepID=PPA3_ARATH	8e-159	87.98	AT1G14700.1|Symbols:PAP3, ATPAP3|purple acid phosphatase 3|chr1:5058680-5060988 FORWARD LENGTH=366	1e-161	87.98	NA	NA	GO:0003993 GO:0004722 GO:0016787	acid phosphatase activity; hydrolase activity; protein serine/threonine phosphatase activity	GO:0005576 GO:0005773	extracellular region; vacuole	PF00149	Calcineurin-like phosphoesterase	PTHR10161	TARTRATE-RESISTANT ACID PHOSPHATASE TYPE 5	KOG2679	Purple_(tartrate-resistant)_acid_phosphatase
Glyma.08G102900		Not DE	Not DE	2.20984	1.76192	1.9454	2.11896	Not DE	Not DE	Up	Up	Up	Up		Glyma.08G102900	922	UniRef100_I1KS01 Lipoxygenase n=1 Tax=Glycine max RepID=I1KS01_SOYBN	0	100	UniRef100_I1KS01 Lipoxygenase n=1 Tax=Glycine max RepID=I1KS01_SOYBN	0	100	AT1G67560.1|Symbols:LOX6|PLAT/LH2 domain-containing lipoxygenase family protein|chr1:25319926-25324117 FORWARD LENGTH=917	0	100.44	GO:0009611 GO:0009695 GO:0034440 GO:0040007	growth; jasmonic acid biosynthetic process; lipid oxidation; response to wounding	GO:0016165	lipoxygenase activity	GO:0005886 GO:0009507	chloroplast; plasma membrane	PF00305 PF01477	Lipoxygenase; PLAT/LH2 domain	PTHR11771	LIPOXYGENASE	NA	NA
Glyma.08G107100		Not DE	Not DE	1.45196	1.00881	1.38417	1.7928	Not DE	Not DE	Up	Up	Up	Up		Glyma.08G107100	1087	UniRef100_K7L5Y5 Uncharacterized protein n=1 Tax=Glycine max RepID=K7L5Y5_SOYBN	0	100	UniRef100_Q2Z1Z1 Hypothetical salt-inducible protein (Fragment) n=1 Tax=Prunus mume RepID=Q2Z1Z1_PRUMU	6e-72	83.17	AT4G14200.1|Symbols:|Pentatricopeptide repeat (PPR) superfamily protein|chr4:8185524-8188667 REVERSE LENGTH=784	2e-20	15.69	GO:0006275 GO:0006346 GO:0008150 GO:0009855 GO:0009944 GO:0009965 GO:0010014 GO:0010051 GO:0010073 GO:0010389 GO:0016246 GO:0031048 GO:0048451 GO:0048453 GO:0051567	RNA interference; biological process; chromatin silencing by small RNA; determination of bilateral symmetry; histone H3-K9 methylation; leaf morphogenesis; meristem initiation; meristem maintenance; methylation-dependent chromatin silencing; petal formation; polarity specification of adaxial/abaxial axis; regulation of DNA replication; regulation of G2/M transition of mitotic cell cycle; sepal fo…	NA	NA	GO:0005634	nucleus	NA	NA	NA	NA	NA	NA
Glyma.08G112300		Not DE	Not DE	1.85954	1.71646	1.44873	1.20607	Not DE	Not DE	Up	Up	Up	Up		Glyma.08G112300	194	UniRef100_C6SVG8 Uncharacterized protein n=1 Tax=Glycine max RepID=C6SVG8_SOYBN	1e-135	100	UniRef100_G7LHX9 Non-specific lipid-transfer protein-like protein n=1 Tax=Medicago truncatula RepID=G7LHX9_MEDTR	1e-79	97.94	AT2G44290.1|Symbols:|Bifunctional inhibitor/lipid-transfer protein/seed storage 2S albumin superfamily protein|chr2:18305418-18306202 REVERSE LENGTH=205	8e-47	90.24	GO:0006869	lipid transport	GO:0008289	lipid binding	GO:0005886 GO:0031225	anchored to membrane; plasma membrane	PF00234	Protease inhibitor/seed storage/LTP family	NA	NA	NA	NA
Glyma.08G113400	x	Not DE	Not DE	1.07419	Not DE	Not DE	-1.29706	Not DE	Not DE	Up	Not DE	Not DE	Down		Glyma.08G113400	484	UniRef100_K7L630 Uncharacterized protein n=1 Tax=Glycine max RepID=K7L630_SOYBN	0	100	UniRef100_G7LHY8 Neutral amino acid transport protein n=1 Tax=Medicago truncatula RepID=G7LHY8_MEDTR	0	98.14	AT3G13620.1|Symbols:|Amino acid permease family protein|chr3:4450904-4452556 REVERSE LENGTH=478	0	98.33	GO:0015846 GO:0016126 GO:0046520	polyamine transport; sphingoid biosynthetic process; sterol biosynthetic process	GO:0015203 GO:0015326	cationic amino acid transmembrane transporter activity; polyamine transmembrane transporter activity	GO:0005886 GO:0016020	membrane; plasma membrane	PF00324	Amino acid permease	PTHR11785	AMINO ACID TRANSPORTER	KOG1287	Amino_acid_transporters
Glyma.08G124100		Not DE	Not DE	-1.08812	1.4045	2.04351	1.86123	Not DE	Not DE	Down	Up	Up	Up		Glyma.08G124100	165	UniRef100_I1KSM6 Uncharacterized protein n=1 Tax=Glycine max RepID=I1KSM6_SOYBN	7e-116	100	NA	NA	NA	AT4G21740.1|Symbols:|unknown protein; BEST Arabidopsis thaliana protein match is: unknown protein (TAIR:AT1G30515.1); Has 20 Blast hits to 20 proteins in 4 species: Archae - 0; Bacteria - 0; Metazoa - 0; Fungi - 0; Plants - 20; Viruses - 0; Other Eukaryotes - 0 (source: NCBI BLink).|chr4:11545926-11546396 FORWARD LENGTH=156	4e-17	83.33	GO:0008150	biological process	GO:0003674	molecular function	GO:0005739	mitochondrion	NA	NA	NA	NA	NA	NA
Glyma.08G130800		Not DE	Not DE	-5.30425	-1.56905	Not DE	-1.18703	Not DE	Not DE	Down	Down	Not DE	Down		Glyma.08G130800	461	UniRef100_UPI0003DEAA66 PREDICTED: E3 ubiquitin-protein ligase RGLG2-like isoform X2 n=1 Tax=Glycine max RepID=UPI0003DEAA66	0	100	UniRef100_G7J350 E3 ubiquitin-protein ligase RGLG2 n=1 Tax=Medicago truncatula RepID=G7J350_MEDTR	0	88.29	AT1G67800.2|Symbols:|Copine (Calcium-dependent phospholipid-binding protein) family|chr1:25421029-25423297 REVERSE LENGTH=453	0	100.66	GO:0006499 GO:0009697 GO:0009863 GO:0031348 GO:0045087	N-terminal protein myristoylation; innate immune response; negative regulation of defense response; salicylic acid biosynthetic process; salicylic acid mediated signaling pathway	GO:0008270	zinc ion binding	GO:0005886	plasma membrane	PF07002	Copine	PTHR10857	COPINE	KOG4172	Predicted_E3_ubiquitin_ligase
Glyma.08G137000		Not DE	Not DE	1.83624	1.21076	1.82981	2.27666	Not DE	Not DE	Up	Up	Up	Up		Glyma.08G137000	190	UniRef100_I1KT36 Uncharacterized protein n=1 Tax=Glycine max RepID=I1KT36_SOYBN	2e-135	100	UniRef100_G7J3U5 Elicitor-inducible protein EIG-J7 n=1 Tax=Medicago truncatula RepID=G7J3U5_MEDTR	5e-72	81.68	AT2G22170.1|Symbols:|Lipase/lipooxygenase, PLAT/LH2 family protein|chr2:9427010-9427742 REVERSE LENGTH=183	1e-68	89.62	GO:0008150 GO:0009611 GO:0009695	biological process; jasmonic acid biosynthetic process; response to wounding	GO:0003674	molecular function	GO:0005576 GO:0009507 GO:0009579 GO:0016020	chloroplast; extracellular region; membrane; thylakoid	PF01477	PLAT/LH2 domain	PTHR24748	No Available Panther Description	NA	NA
Glyma.08G145900		Not DE	Not DE	1.16137	1.01013	1.50499	1.88436	Not DE	Not DE	Up	Up	Up	Up		Glyma.08G145900	357	UniRef100_C6TB56 Uncharacterized protein n=1 Tax=Glycine max RepID=C6TB56_SOYBN	0	100	UniRef100_F8SMC1 Cinnamyl-alcohol dehydrogenase n=1 Tax=Glycine max RepID=F8SMC1_SOYBN	0	98.33	AT4G39330.1|Symbols:ATCAD9, CAD9|cinnamyl alcohol dehydrogenase 9|chr4:18291268-18292772 FORWARD LENGTH=360	0	97.5	GO:0009809 GO:0055114	lignin biosynthetic process; oxidation-reduction process	GO:0000166 GO:0008270 GO:0016491 GO:0016747 GO:0045551	cinnamyl-alcohol dehydrogenase activity; nucleotide binding; oxidoreductase activity; transferase activity, transferring acyl groups other than amino-acyl groups; zinc ion binding	GO:0005737 GO:0048046	apoplast; cytoplasm	PF08240 PF00107	Alcohol dehydrogenase GroES-like domain; Zinc-binding dehydrogenase	PTHR11695	ALCOHOL DEHYDROGENASE RELATED	KOG0023	Alcohol_dehydrogenase,_class_V
Glyma.08G152500		Not DE	Not DE	-1.04694	Not DE	-1.46096	-1.79784	Not DE	Not DE	Down	Not DE	Down	Down		Glyma.08G152500	451	UniRef100_I1KTK8 Uncharacterized protein n=1 Tax=Glycine max RepID=I1KTK8_SOYBN	0	100	UniRef100_T2DPI6 Transcription factor bHLH130-like protein n=1 Tax=Phaseolus vulgaris RepID=T2DPI6_PHAVU	0	102.97	AT2G42280.1|Symbols:|basic helix-loop-helix (bHLH) DNA-binding superfamily protein|chr2:17611428-17613163 REVERSE LENGTH=359	9e-51	114.21	GO:0006355 GO:0046685 GO:0048573	photoperiodism, flowering; regulation of transcription, DNA-dependent; response to arsenic-containing substance	GO:0003677 GO:0003700	DNA binding; sequence-specific DNA binding transcription factor activity	GO:0005634	nucleus	PF00010	Helix-loop-helix DNA-binding domain	PTHR10985	BASIC HELIX-LOOP-HELIX TRANSCRIPTION FACTOR, HES-RELATED	NA	NA
Glyma.08G170900		Not DE	Not DE	3.41183	-2.5817	-2.28181	-3.29205	Not DE	Not DE	Up	Down	Down	Down		Glyma.08G170900	75	UniRef100_I1KU31 Uncharacterized protein n=1 Tax=Glycine max RepID=I1KU31_SOYBN	3e-46	100	NA	NA	NA	AT2G32210.1|Symbols:|unknown protein; BEST Arabidopsis thaliana protein match is: unknown protein (TAIR:AT2G32190.1); Has 214 Blast hits to 214 proteins in 21 species: Archae - 0; Bacteria - 0; Metazoa - 1; Fungi - 10; Plants - 203; Viruses - 0; Other Eukaryotes - 0 (source: NCBI BLink).|chr2:13678077-13678554 FORWARD LENGTH=71	1e-16	104.23	GO:0008150	biological process	GO:0003674	molecular function	NA	NA	NA	NA	NA	NA	NA	NA
Glyma.08G171400		Not DE	Not DE	3.059	-2.70192	-2.40189	-3.50194	Not DE	Not DE	Up	Down	Down	Down		Glyma.08G171400	75	UniRef100_I1KU37 Uncharacterized protein n=1 Tax=Glycine max RepID=I1KU37_SOYBN	1e-46	100	NA	NA	NA	AT2G32210.1|Symbols:|unknown protein; BEST Arabidopsis thaliana protein match is: unknown protein (TAIR:AT2G32190.1); Has 214 Blast hits to 214 proteins in 21 species: Archae - 0; Bacteria - 0; Metazoa - 1; Fungi - 10; Plants - 203; Viruses - 0; Other Eukaryotes - 0 (source: NCBI BLink).|chr2:13678077-13678554 FORWARD LENGTH=71	2e-15	104.23	GO:0008150	biological process	GO:0003674	molecular function	NA	NA	NA	NA	NA	NA	NA	NA
Glyma.08G181000		Not DE	Not DE	1.72488	3.13203	4.44452	4.35398	Not DE	Not DE	Up	Up	Up	Up		Glyma.08G181000	473	UniRef100_D4Q9Z5 Soyasaponin III rhamnosyltransferase n=1 Tax=Glycine max RepID=SGT3_SOYBN	0	100	UniRef100_D4Q9Z5 Soyasaponin III rhamnosyltransferase n=1 Tax=Glycine max RepID=SGT3_SOYBN	0	100	AT2G22590.1|Symbols:|UDP-Glycosyltransferase superfamily protein|chr2:9593012-9594424 FORWARD LENGTH=470	2e-121	98.09	GO:0008152	metabolic process	GO:0016757 GO:0016758	transferase activity, transferring glycosyl groups; transferase activity, transferring hexosyl groups	GO:0005575	cellular component	PF00201	UDP-glucoronosyl and UDP-glucosyl transferase	PTHR11926	GLUCOSYL/GLUCURONOSYL TRANSFERASES	KOG1192	UDP-glucuronosyl_and_UDP-glucosyl_transferase
Glyma.08G200200		Not DE	Not DE	1.36365	2.65156	5.11254	3.02505	Not DE	Not DE	Up	Up	Up	Up		Glyma.08G200200	272	UniRef100_I1KV12 Uncharacterized protein n=1 Tax=Glycine max RepID=I1KV12_SOYBN	0	100	UniRef100_O49855 Acid phosphatase n=1 Tax=Glycine max RepID=O49855_SOYBN	0	99.24	AT5G51260.1|Symbols:|HAD superfamily, subfamily IIIB acid phosphatase|chr5:20832222-20833466 REVERSE LENGTH=257	1e-72	89.11	NA	NA	GO:0003993	acid phosphatase activity	GO:0009507	chloroplast	PF03767	HAD superfamily, subfamily IIIB (Acid phosphatase)	PTHR11726	60S RIBOSOMAL PROTEIN L10	NA	NA
Glyma.08G200700		Not DE	Not DE	1.45841	Not DE	-1.14263	-1.32327	Not DE	Not DE	Up	Not DE	Down	Down		Glyma.08G200700	314	UniRef100_K7L7S4 Auxin-induced protein n=2 Tax=Glycine max RepID=K7L7S4_SOYBN	0	69.71	UniRef100_K7L7S4 Auxin-induced protein n=2 Tax=Glycine max RepID=K7L7S4_SOYBN	0	69.71	AT3G16500.1|Symbols:PAP1, IAA26|phytochrome-associated protein 1|chr3:5612801-5614208 REVERSE LENGTH=269	2e-62	76.95	GO:0006355 GO:0006995 GO:0009733	cellular response to nitrogen starvation; regulation of transcription, DNA-dependent; response to auxin stimulus	GO:0003700 GO:0046983	protein dimerization activity; sequence-specific DNA binding transcription factor activity	GO:0005634	nucleus	PF02309	AUX/IAA family	NA	NA	NA	NA
Glyma.08G202200		Not DE	Not DE	1.93394	Not DE	2.40648	1.93185	Not DE	Not DE	Up	Not DE	Up	Up		Glyma.08G202200	104	UniRef100_I1KV36 Uncharacterized protein n=1 Tax=Glycine max RepID=I1KV36_SOYBN	8e-69	100	NA	NA	NA	NA	NA	NA	NA	NA	NA	NA	NA	NA	NA	NA	NA	NA	NA	NA
Glyma.08G203000		Not DE	Not DE	1.37217	2.96628	1.81443	2.93104	Not DE	Not DE	Up	Up	Up	Up		Glyma.08G203000	249	UniRef100_I1KV43 Uncharacterized protein n=1 Tax=Glycine max RepID=I1KV43_SOYBN	2e-169	100	UniRef100_G7LFV9 Aquaporin TIP2-1 n=1 Tax=Medicago truncatula RepID=G7LFV9_MEDTR	9e-150	100	AT3G16240.1|Symbols:DELTA-TIP, TIP2;1, DELTA-TIP1, AQP1, ATTIP2;1|delta tonoplast integral protein|chr3:5505534-5506788 FORWARD LENGTH=250	7e-139	98.4	GO:0006810 GO:0006816 GO:0006833 GO:0007030 GO:0009651 GO:0015840 GO:0030003 GO:0055085 GO:0070838	Golgi organization; calcium ion transport; cellular cation homeostasis; divalent metal ion transport; response to salt stress; transmembrane transport; transport; urea transport; water transport	GO:0005215 GO:0015200 GO:0015204 GO:0015250 GO:0051739	ammonia transmembrane transporter activity; methylammonium transmembrane transporter activity; transporter activity; urea transmembrane transporter activity; water channel activity	GO:0000326 GO:0005618 GO:0005737 GO:0005773 GO:0005774 GO:0005794 GO:0005886 GO:0009505 GO:0009506 GO:0009507 GO:0009705 GO:0009941 GO:0016020 GO:0016021 GO:0042807	Golgi apparatus; cell wall; central vacuole; chloroplast; chloroplast envelope; cytoplasm; integral to membrane; membrane; plant-type cell wall; plant-type vacuole membrane; plasma membrane; plasmodesma; protein storage vacuole; vacuolar membrane; vacuole	PF00230	Major intrinsic protein	PTHR19139	AQUAPORIN TRANSPORTER	KOG0223	Aquaporin_(major_intrinsic_protein_family)
Glyma.08G207700	x	Not DE	Not DE	-1.28239	Not DE	Not DE	-1.1349	Not DE	Not DE	Down	Not DE	Not DE	Down		Glyma.08G207700	354	UniRef100_I1KV96 Uncharacterized protein n=1 Tax=Glycine max RepID=I1KV96_SOYBN	0	100	UniRef100_G7II60 F-box/kelch-repeat protein n=1 Tax=Medicago truncatula RepID=G7II60_MEDTR	2e-139	55.68	AT1G80440.1|Symbols:|Galactose oxidase/kelch repeat superfamily protein|chr1:30241763-30242827 FORWARD LENGTH=354	2e-124	99.72	GO:0080037	negative regulation of cytokinin mediated signaling pathway	GO:0003674	molecular function	GO:0005634 GO:0019005	SCF ubiquitin ligase complex; nucleus	PF01344	Kelch motif	PTHR24413	FAMILY NOT NAMED	NA	NA
Glyma.08G211700		Not DE	Not DE	1.0258	Not DE	1.21656	1.36201	Not DE	Not DE	Up	Not DE	Up	Up		Glyma.08G211700	789	UniRef100_I1KVD8 Phospholipase D n=1 Tax=Glycine max RepID=I1KVD8_SOYBN	0	97.4	UniRef100_I1KVD8 Phospholipase D n=1 Tax=Glycine max RepID=I1KVD8_SOYBN	0	97.4	AT3G15730.1|Symbols:PLDALPHA1, PLD|phospholipase D alpha 1|chr3:5330835-5333474 FORWARD LENGTH=810	0	97.28	GO:0006094 GO:0006096 GO:0006631 GO:0006833 GO:0006972 GO:0007030 GO:0009266 GO:0009651 GO:0009737 GO:0009789 GO:0009845 GO:0010119 GO:0046686 GO:0048767	Golgi organization; fatty acid metabolic process; gluconeogenesis; glycolysis; hyperosmotic response; positive regulation of abscisic acid mediated signaling pathway; regulation of stomatal movement; response to abscisic acid stimulus; response to cadmium ion; response to salt stress; response to temperature stimulus; root hair elongation; seed germination; water transport	GO:0003824 GO:0004630 GO:0005509 GO:0005515 GO:0005546	calcium ion binding; catalytic activity; phosphatidylinositol-4,5-bisphosphate binding; phospholipase D activity; protein binding	GO:0005634 GO:0005739 GO:0005829 GO:0005886 GO:0009506 GO:0009507 GO:0016020 GO:0030136	chloroplast; clathrin-coated vesicle; cytosol; membrane; mitochondrion; nucleus; plasma membrane; plasmodesma	PF12357 PF00168 PF00614	Phospholipase D C terminal ; C2 domain; Phospholipase D Active site motif	PTHR18896	PHOSPHOLIPASE D	KOG1329	Phospholipase_D1
Glyma.08G220800	x	Not DE	Not DE	2.03781	Not DE	Not DE	-1.22293	Not DE	Not DE	Up	Not DE	Not DE	Down		Glyma.08G220800	314	UniRef100_K7L840 Uncharacterized protein n=1 Tax=Glycine max RepID=K7L840_SOYBN	0	100	UniRef100_UPI000193733F AP2 domain-containing transcription factor n=1 Tax=Populus trichocarpa RepID=UPI000193733F	8e-145	108.36	AT1G16060.1|Symbols:ADAP|ARIA-interacting double AP2 domain protein|chr1:5508563-5511609 FORWARD LENGTH=345	9e-122	80.87	GO:0006355 GO:0009414 GO:0009651 GO:0009737 GO:0009887 GO:0010187 GO:0040008 GO:0045723 GO:1901959	negative regulation of seed germination; organ morphogenesis; positive regulation of cutin biosynthetic process; positive regulation of fatty acid biosynthetic process; regulation of growth; regulation of transcription, DNA-dependent; response to abscisic acid stimulus; response to salt stress; response to water deprivation	GO:0000981 GO:0003677 GO:0003700	DNA binding; sequence-specific DNA binding RNA polymerase II transcription factor activity; sequence-specific DNA binding transcription factor activity	GO:0005634	nucleus	PF00847	AP2 domain	PTHR11795	UNCHARACTERIZED	NA	NA
Glyma.08G225800		Not DE	Not DE	2.28696	1.54694	2.46737	2.4918	Not DE	Not DE	Up	Up	Up	Up		Glyma.08G225800	763	UniRef100_I1KVV5 Uncharacterized protein n=1 Tax=Glycine max RepID=I1KVV5_SOYBN	0	97.32	UniRef100_Q9MB42 Beta-amyrin synthase n=1 Tax=Glycyrrhiza glabra RepID=BAMS_GLYGL	0	99.61	AT1G78950.1|Symbols:|Terpenoid cyclases family protein|chr1:29684558-29688673 REVERSE LENGTH=759	0	99.87	GO:0016126 GO:0019745	pentacyclic triterpenoid biosynthetic process; sterol biosynthetic process	GO:0003824 GO:0016866 GO:0042300	beta-amyrin synthase activity; catalytic activity; intramolecular transferase activity	GO:0005634	nucleus	PF00432	Prenyltransferase and squalene oxidase repeat	PTHR11764	LANOSTEROL SYNTHASE	KOG0497	Oxidosqualene-lanosterol_cyclase_and_related_proteins
Glyma.08G230000		Not DE	Not DE	-1.32268	1.32451	1.12603	1.14129	Not DE	Not DE	Down	Up	Up	Up		Glyma.08G230000	491	UniRef100_K7L8A0 Uncharacterized protein n=1 Tax=Glycine max RepID=K7L8A0_SOYBN	0	100	UniRef100_G7KHK7 22.7 kDa class IV heat shock protein n=1 Tax=Medicago truncatula RepID=G7KHK7_MEDTR	1e-55	70.41	AT5G04890.1|Symbols:RTM2|HSP20-like chaperones superfamily protein|chr5:1427217-1428390 FORWARD LENGTH=366	2e-20	25.96	GO:0009408 GO:0009615 GO:0009644 GO:0042542	response to heat; response to high light intensity; response to hydrogen peroxide; response to virus	GO:0003674	molecular function	NA	NA	PF00011	Hsp20/alpha crystallin family	PTHR11527	SMALL HEAT-SHOCK PROTEIN (HSP20) FAMILY	NA	NA
Glyma.08G230100		Not DE	Not DE	4.57294	1.95297	3.77664	2.53287	Not DE	Not DE	Up	Up	Up	Up		Glyma.08G230100	153	UniRef100_I1KVZ9 Uncharacterized protein n=1 Tax=Glycine max RepID=I1KVZ9_SOYBN	2e-107	100	UniRef100_K7VK00 MLP-like protein n=1 Tax=Phaseolus vulgaris RepID=K7VK00_PHAVU	7e-74	100.66	AT1G70890.1|Symbols:MLP43|MLP-like protein 43|chr1:26725912-26726489 REVERSE LENGTH=158	7e-34	94.3	GO:0006952 GO:0030003 GO:0070838	cellular cation homeostasis; defense response; divalent metal ion transport	GO:0003674	molecular function	GO:0009507	chloroplast	PF00407	Pathogenesis-related protein Bet v I family	NA	NA	NA	NA
Glyma.08G238100		Not DE	Not DE	1.67679	3.30152	4.08417	4.16138	Not DE	Not DE	Up	Up	Up	Up		Glyma.08G238100	534	UniRef100_I1KW78 Uncharacterized protein n=2 Tax=Glycine max RepID=I1KW78_SOYBN	0	100	UniRef100_H1A980 Cytochrome P450 monooxygenase n=1 Tax=Medicago truncatula RepID=H1A980_MEDTR	0	98.11	AT3G14690.1|Symbols:CYP72A15|cytochrome P450, family 72, subfamily A, polypeptide 15|chr3:4937410-4939310 FORWARD LENGTH=512	0	99.02	GO:0055114	oxidation-reduction process	GO:0005506 GO:0009055 GO:0016705 GO:0019825 GO:0020037	electron carrier activity; heme binding; iron ion binding; oxidoreductase activity, acting on paired donors, with incorporation or reduction of molecular oxygen; oxygen binding	NA	NA	PF00067	Cytochrome P450	PTHR24282	FAMILY NOT NAMED	KOG0157	Cytochrome_P450_CYP4/CYP19/CYP26_subfamilies
Glyma.08G243600		Not DE	Not DE	1.92796	2.88335	3.42686	3.32776	Not DE	Not DE	Up	Up	Up	Up		Glyma.08G243600	483	UniRef100_UPI000189D63E PREDICTED: cytochrome P450 716B2 isoform X1 n=2 Tax=Glycine max RepID=UPI000189D63E	0	100	UniRef100_B9N823 Cytochrome P450 family protein n=1 Tax=Populus trichocarpa RepID=B9N823_POPTR	0	96.88	AT5G36110.1|Symbols:CYP716A1|cytochrome P450, family 716, subfamily A, polypeptide 1|chr5:14195377-14197613 FORWARD LENGTH=477	0	95.18	GO:0055114	oxidation-reduction process	GO:0005506 GO:0009055 GO:0016705 GO:0019825 GO:0020037	electron carrier activity; heme binding; iron ion binding; oxidoreductase activity, acting on paired donors, with incorporation or reduction of molecular oxygen; oxygen binding	GO:0005576	extracellular region	PF00067	Cytochrome P450	PTHR24286	FAMILY NOT NAMED	KOG0157	Cytochrome_P450_CYP4/CYP19/CYP26_subfamilies
Glyma.08G251100		Not DE	Not DE	1.29914	-1.65948	-2.04145	-1.56216	Not DE	Not DE	Up	Down	Down	Down		Glyma.08G251100	347	UniRef100_C6ZRN7 Serine-threonine kinase n=1 Tax=Glycine max RepID=C6ZRN7_SOYBN	0	100	UniRef100_C6ZRN7 Serine-threonine kinase n=1 Tax=Glycine max RepID=C6ZRN7_SOYBN	0	100	AT5G59700.1|Symbols:|Protein kinase superfamily protein|chr5:24052613-24055102 REVERSE LENGTH=829	5e-63	36.79	GO:0006468 GO:0007062 GO:0007131 GO:0009832 GO:0010413 GO:0033044 GO:0042138 GO:0045132 GO:0045492	glucuronoxylan metabolic process; meiotic DNA double-strand break formation; meiotic chromosome segregation; plant-type cell wall biogenesis; protein phosphorylation; reciprocal meiotic recombination; regulation of chromosome organization; sister chromatid cohesion; xylan biosynthetic process	GO:0004672 GO:0004674 GO:0005524 GO:0016301 GO:0016772	ATP binding; kinase activity; protein kinase activity; protein serine/threonine kinase activity; transferase activity, transferring phosphorus-containing groups	GO:0005886 GO:0009506	plasma membrane; plasmodesma	PF07714	Protein tyrosine kinase	PTHR24420	LEUCINE-RICH REPEAT RECEPTOR-LIKE PROTEIN KINASE	KOG1187	Serine/threonine_protein_kinase
Glyma.08G255200		Not DE	Not DE	-1.09265	2.34088	Not DE	1.54417	Not DE	Not DE	Down	Up	Not DE	Up		Glyma.08G255200	349	UniRef100_B9MSS5 CONSTANS-like 2a n=1 Tax=Glycine max RepID=B9MSS5_SOYBN	0	100	UniRef100_B9MSS5 CONSTANS-like 2a n=1 Tax=Glycine max RepID=B9MSS5_SOYBN	0	100	AT3G02380.1|Symbols:COL2, ATCOL2|CONSTANS-like 2|chr3:487438-488624 REVERSE LENGTH=347	1e-124	100.29	GO:0009658 GO:0009909	chloroplast organization; regulation of flower development	GO:0003700 GO:0008270	sequence-specific DNA binding transcription factor activity; zinc ion binding	GO:0005622 GO:0005634	intracellular; nucleus	PF00643 PF06203	B-box zinc finger; CCT motif	NA	NA	KOG1601	GATA-4/5/6_transcription_factors
Glyma.08G255800		Not DE	Not DE	-1.31676	-2.91135	-3.41283	-3.5514	Not DE	Not DE	Down	Down	Down	Down		Glyma.08G255800	360	UniRef100_UPI0001B63DFF PREDICTED: S-adenosylmethionine decarboxylase proenzyme-like isoform X2 n=1 Tax=Glycine max RepID=UPI0001B63DFF	0	100	UniRef100_V7B199 S-adenosylmethionine decarboxylase proenzyme n=1 Tax=Phaseolus vulgaris RepID=V7B199_PHAVU	0	100.84	AT3G02470.4|Symbols:|S-adenosylmethionine decarboxylase|chr3:510223-511323 FORWARD LENGTH=366	1e-158	97.81	GO:0006596 GO:0006597 GO:0006598 GO:0006623 GO:0006944 GO:0008295 GO:0009611 GO:0009698 GO:0009805 GO:0016192 GO:0016197 GO:0016458 GO:0019079 GO:0042398	cellular membrane fusion; cellular modified amino acid biosynthetic process; coumarin biosynthetic process; endosomal transport; gene silencing; phenylpropanoid metabolic process; polyamine biosynthetic process; polyamine catabolic process; protein targeting to vacuole; response to wounding; spermidine biosynthetic process; spermine biosynthetic process; vesicle-mediated transport; viral genome r…	GO:0004014 GO:0005515	adenosylmethionine decarboxylase activity; protein binding	NA	NA	PF01536	Adenosylmethionine decarboxylase	PTHR11570	S-ADENOSYLMETHIONINE DECARBOXYLASE	KOG0788	S-adenosylmethionine_decarboxylase
Glyma.08G264800		1.65435	Not DE	1.32937	-1.32202	-2.42353	-1.24866	Up	Not DE	Up	Down	Down	Down		Glyma.08G264800	604	UniRef100_I1KWW6 CTP synthase n=2 Tax=Glycine max RepID=I1KWW6_SOYBN	0	100	UniRef100_I1KWW6 CTP synthase n=2 Tax=Glycine max RepID=I1KWW6_SOYBN	0	100	AT1G30820.1|Symbols:|CTP synthase family protein|chr1:10945251-10948825 REVERSE LENGTH=600	0	100.33	GO:0006221 GO:0009218	pyrimidine nucleotide biosynthetic process; pyrimidine ribonucleotide metabolic process	GO:0003883	CTP synthase activity	GO:0005737	cytoplasm	PF00117 PF06418	Glutamine amidotransferase class-I; CTP synthase N-terminus	PTHR11550	CTP SYNTHASE	KOG2387	CTP_synthase_(UTP-ammonia_lyase)
Glyma.08G266100		Not DE	Not DE	2.2539	1.11546	Not DE	1.52105	Not DE	Not DE	Up	Up	Not DE	Up		Glyma.08G266100	970	UniRef100_I1KWY6 Uncharacterized protein n=1 Tax=Glycine max RepID=I1KWY6_SOYBN	0	100	UniRef100_B9IH00 Leucine-rich repeat transmembrane protein kinase n=1 Tax=Populus trichocarpa RepID=B9IH00_POPTR	0	98.57	AT1G79620.1|Symbols:|Leucine-rich repeat protein kinase family protein|chr1:29957633-29962174 REVERSE LENGTH=971	0	97.94	GO:0006468 GO:0007169 GO:0010413 GO:0042546 GO:0044036 GO:0045492	cell wall biogenesis; cell wall macromolecule metabolic process; glucuronoxylan metabolic process; protein phosphorylation; transmembrane receptor protein tyrosine kinase signaling pathway; xylan biosynthetic process	GO:0004672 GO:0004674 GO:0005524 GO:0016301 GO:0016772	ATP binding; kinase activity; protein kinase activity; protein serine/threonine kinase activity; transferase activity, transferring phosphorus-containing groups	GO:0005576	extracellular region	PF08263 PF07714	Leucine rich repeat N-terminal domain; Protein tyrosine kinase	PTHR24420	LEUCINE-RICH REPEAT RECEPTOR-LIKE PROTEIN KINASE	KOG1187	Serine/threonine_protein_kinase
Glyma.08G285300	x	Not DE	Not DE	1.47429	Not DE	Not DE	1.0938	Not DE	Not DE	Up	Not DE	Not DE	Up		Glyma.08G285300	1095	UniRef100_K7L9I3 Uncharacterized protein n=1 Tax=Glycine max RepID=K7L9I3_SOYBN	0	100	UniRef100_Q9LQD1 F28C11.9 n=1 Tax=Arabidopsis thaliana RepID=Q9LQD1_ARATH	0	93.54	AT1G23460.1|Symbols:|Pectin lyase-like superfamily protein|chr1:8327382-8329622 FORWARD LENGTH=460	0	96.74	GO:0005975	carbohydrate metabolic process	GO:0004650	polygalacturonase activity	NA	NA	PF00295 PF01535	Glycosyl hydrolases family 28; PPR repeat	PTHR24015	FAMILY NOT NAMED	NA	NA
Glyma.08G286700		Not DE	Not DE	1.71751	1.51213	1.96526	1.42751	Not DE	Not DE	Up	Up	Up	Up		Glyma.08G286700	260	UniRef100_I1KXF9 Carbonic anhydrase n=1 Tax=Glycine max RepID=I1KXF9_SOYBN	0	100	UniRef100_I1KXF9 Carbonic anhydrase n=1 Tax=Glycine max RepID=I1KXF9_SOYBN	0	100	AT5G14740.2|Symbols:CA2, CA18, BETA CA2|carbonic anhydrase 2|chr5:4760536-4762382 FORWARD LENGTH=259	2e-131	98.07	GO:0000165 GO:0006612 GO:0009409 GO:0009595 GO:0009697 GO:0009814 GO:0009862 GO:0009867 GO:0010200 GO:0010310 GO:0010363 GO:0015976 GO:0019243 GO:0019684 GO:0031348 GO:0042742 GO:0043900 GO:0050832	MAPK cascade; carbon utilization; defense response, incompatible interaction; defense response to bacterium; defense response to fungus; detection of biotic stimulus; jasmonic acid mediated signaling pathway; methylglyoxal catabolic process to D-lactate; negative regulation of defense response; photosynthesis, light reaction; protein targeting to membrane; regulation of hydrogen peroxide metaboli…	GO:0004089 GO:0008270	carbonate dehydratase activity; zinc ion binding	GO:0005737 GO:0005829 GO:0009507 GO:0009535 GO:0009570 GO:0009941 GO:0048046	apoplast; chloroplast; chloroplast envelope; chloroplast stroma; chloroplast thylakoid membrane; cytoplasm; cytosol	PF00484	Carbonic anhydrase	PTHR11002	CARBONIC ANHYDRASE	KOG1578	Predicted_carbonic_anhydrase_involved_in_protection_against_oxidative_damage
Glyma.08G287500		Not DE	Not DE	1.14676	3.22972	2.84749	2.61827	Not DE	Not DE	Up	Up	Up	Up		Glyma.08G287500	628	UniRef100_I1KXG3 Uncharacterized protein n=1 Tax=Glycine max RepID=I1KXG3_SOYBN	0	100	UniRef100_G7K1D9 Polygalacturonase-1 non-catalytic subunit beta n=1 Tax=Medicago truncatula RepID=G7K1D9_MEDTR	0	99.52	AT1G70370.2|Symbols:PG2|polygalacturonase 2|chr1:26513003-26514998 REVERSE LENGTH=626	0	99.52	GO:0000271 GO:0000272 GO:0005982 GO:0007389 GO:0008150 GO:0008361 GO:0009664 GO:0009825 GO:0009832 GO:0009926 GO:0009932 GO:0010015 GO:0010075 GO:0010817 GO:0040007 GO:0043481 GO:0048653 GO:0048767 GO:0071555	anther development; anthocyanin accumulation in tissues in response to UV light; auxin polar transport; biological process; cell tip growth; cell wall organization; growth; multidimensional cell growth; pattern specification process; plant-type cell wall biogenesis; plant-type cell wall organization; polysaccharide biosynthetic process; polysaccharide catabolic process; regulation of cell size; r…	GO:0004650	polygalacturonase activity	GO:0005576	extracellular region	PF03181	BURP domain	NA	NA	NA	NA
Glyma.08G293100		Not DE	Not DE	-1.61262	2.26016	1.9433	1.25258	Not DE	Not DE	Down	Up	Up	Up		Glyma.08G293100	638	UniRef100_K7L9N8 Uncharacterized protein n=2 Tax=Glycine max RepID=K7L9N8_SOYBN	0	100	UniRef100_B9HLV3 Paired amphipathic helix repeat-containing family protein n=1 Tax=Populus trichocarpa RepID=B9HLV3_POPTR	1e-170	41.32	AT1G24190.2|Symbols:SNL3|SIN3-like 3|chr1:8563858-8569927 REVERSE LENGTH=1326	4e-137	45.17	GO:0006355 GO:0009737 GO:0045892	negative regulation of transcription, DNA-dependent; regulation of transcription, DNA-dependent; response to abscisic acid stimulus	NA	NA	GO:0005634	nucleus	PF02671 PF08295	Paired amphipathic helix repeat; Sin3 family co-repressor	PTHR12346	SIN3B-RELATED	KOG4204	Histone_deacetylase_complex,_SIN3_component
Glyma.08G295500		Not DE	Not DE	-1.13302	2.43457	2.73235	2.76227	Not DE	Not DE	Down	Up	Up	Up		Glyma.08G295500	290	UniRef100_I1KXP3 Uncharacterized protein n=1 Tax=Glycine max RepID=I1KXP3_SOYBN	0	100	UniRef100_B9HLX0 DNAJ heat shock family protein n=1 Tax=Populus trichocarpa RepID=B9HLX0_POPTR	1e-114	89.49	AT1G59725.1|Symbols:|DNAJ heat shock family protein|chr1:21950738-21952210 FORWARD LENGTH=331	2e-108	86.1	GO:0006457	protein folding	GO:0031072 GO:0051082	heat shock protein binding; unfolded protein binding	GO:0005737	cytoplasm	PF01556 PF00226	DnaJ C terminal domain; DnaJ domain	PTHR24077	FAMILY NOT NAMED	KOG0712	Molecular_chaperone_(DnaJ_superfamily)
Glyma.08G333200		Not DE	Not DE	1.45244	1.02357	1.80413	1.66216	Not DE	Not DE	Up	Up	Up	Up		Glyma.08G333200	1093	UniRef100_I1KYP3 Uncharacterized protein n=1 Tax=Glycine max RepID=I1KYP3_SOYBN	0	100	UniRef100_U5G0K9 Kinase family protein n=1 Tax=Populus trichocarpa RepID=U5G0K9_POPTR	0	99.82	AT5G56040.2|Symbols:|Leucine-rich receptor-like protein kinase family protein|chr5:22695050-22698410 FORWARD LENGTH=1090	0	97.16	GO:0002237 GO:0006084 GO:0006468 GO:0007165 GO:0007169 GO:0010075 GO:0010103 GO:0016126 GO:0016132 GO:0048443 GO:0048653	acetyl-CoA metabolic process; anther development; brassinosteroid biosynthetic process; protein phosphorylation; regulation of meristem growth; response to molecule of bacterial origin; signal transduction; stamen development; sterol biosynthetic process; stomatal complex morphogenesis; transmembrane receptor protein tyrosine kinase signaling pathway	GO:0004672 GO:0004674 GO:0005524 GO:0016301 GO:0016772	ATP binding; kinase activity; protein kinase activity; protein serine/threonine kinase activity; transferase activity, transferring phosphorus-containing groups	GO:0005886	plasma membrane	PF00069 PF00560 PF08263	Protein kinase domain; Leucine Rich Repeat; Leucine rich repeat N-terminal domain	PTHR24420	LEUCINE-RICH REPEAT RECEPTOR-LIKE PROTEIN KINASE	KOG1187	Serine/threonine_protein_kinase
Glyma.08G341200		Not DE	Not DE	3.69277	-2.48326	-2.89401	-2.26023	Not DE	Not DE	Up	Down	Down	Down		Glyma.08G341200	127	UniRef100_K7LAK4 Uncharacterized protein n=1 Tax=Glycine max RepID=K7LAK4_SOYBN	1e-86	100	NA	NA	NA	AT3G03060.1|Symbols:|P-loop containing nucleoside triphosphate hydrolases superfamily protein|chr3:692188-695424 FORWARD LENGTH=628	8e-07	10.03	NA	NA	GO:0000166 GO:0005524 GO:0008270 GO:0016887 GO:0017111	ATP binding; ATPase activity; nucleoside-triphosphatase activity; nucleotide binding; zinc ion binding	GO:0005618 GO:0005886 GO:0009505	cell wall; plant-type cell wall; plasma membrane	NA	NA	NA	NA	NA	NA
Glyma.08G356800		Not DE	Not DE	1.76566	Not DE	1.16547	2.38223	Not DE	Not DE	Up	Not DE	Up	Up		Glyma.08G356800	452	UniRef100_K7LAU1 Uncharacterized protein n=1 Tax=Glycine max RepID=K7LAU1_SOYBN	0	100	UniRef100_G7L2D3 Pectate lyase 1-27 n=1 Tax=Medicago truncatula RepID=G7L2D3_MEDTR	0	101.58	AT4G13710.2|Symbols:|Pectin lyase-like superfamily protein|chr4:7962550-7966012 FORWARD LENGTH=451	0	92.24	GO:0008150	biological process	GO:0016829 GO:0030570	lyase activity; pectate lyase activity	GO:0005576	extracellular region	PF00544	Pectate lyase	NA	NA	NA	NA
Glyma.09G001700		Not DE	Not DE	1.70506	Not DE	2.63967	1.74493	Not DE	Not DE	Up	Not DE	Up	Up		Glyma.09G001700	512	UniRef100_C6TEG3 Uncharacterized protein n=1 Tax=Glycine max RepID=C6TEG3_SOYBN	0	97.04	UniRef100_G7JJL6 Solute carrier family 22 member n=1 Tax=Medicago truncatula RepID=G7JJL6_MEDTR	0	93.01	AT1G16390.1|Symbols:ATOCT3, 3-Oct|organic cation/carnitine transporter 3|chr1:5602921-5604477 FORWARD LENGTH=518	8e-163	94.21	GO:0015706 GO:0055085 GO:0070417	cellular response to cold; nitrate transport; transmembrane transport	GO:0005351 GO:0015144 GO:0022857	carbohydrate transmembrane transporter activity; sugar:hydrogen symporter activity; transmembrane transporter activity	GO:0005886 GO:0009705 GO:0016020 GO:0016021	integral to membrane; membrane; plant-type vacuole membrane; plasma membrane	PF00083	Sugar (and other) transporter	PTHR24064	FAMILY NOT NAMED	KOG0255	Synaptic_vesicle_transporter_SVOP_and_related_transporters_(major_facilitator_superfamily)
Glyma.09G004400		Not DE	Not DE	-1.08494	Not DE	1.11452	1.0148	Not DE	Not DE	Down	Not DE	Up	Up		Glyma.09G004400	471	UniRef100_Q8W1A1 Adenosine 5'-phosphosulfate reductase n=1 Tax=Glycine max RepID=Q8W1A1_SOYBN	0	100	UniRef100_Q8W1A1 Adenosine 5'-phosphosulfate reductase n=1 Tax=Glycine max RepID=Q8W1A1_SOYBN	0	100	AT4G21990.1|Symbols:APR3, PRH-26, PRH26, ATAPR3|APS reductase 3|chr4:11657284-11658973 REVERSE LENGTH=458	0	96.29	GO:0000103 GO:0008152 GO:0019419 GO:0045454 GO:0055114	cell redox homeostasis; metabolic process; oxidation-reduction process; sulfate assimilation; sulfate reduction	GO:0003824 GO:0009973 GO:0016671	adenylyl-sulfate reductase activity; catalytic activity; oxidoreductase activity, acting on a sulfur group of donors, disulfide as acceptor	GO:0009507	chloroplast	PF00085 PF01507	Thioredoxin; Phosphoadenosine phosphosulfate reductase family	PTHR18929	PROTEIN DISULFIDE ISOMERASE	KOG0189	Phosphoadenosine_phosphosulfate_reductase
Glyma.09G005600	x	Not DE	Not DE	1.9233	Not DE	Not DE	1.26371	Not DE	Not DE	Up	Not DE	Not DE	Up		Glyma.09G005600	508	UniRef100_I1KZU7 Uncharacterized protein n=2 Tax=Glycine max RepID=I1KZU7_SOYBN	0	100	UniRef100_Q41713 Aspartic proteinase n=1 Tax=Vigna unguiculata RepID=Q41713_VIGUN	0	98.83	AT1G11910.1|Symbols:APA1, ATAPA1|aspartic proteinase A1|chr1:4017119-4019874 REVERSE LENGTH=506	0	99.6	GO:0006096 GO:0006508 GO:0006623 GO:0006629 GO:0006833 GO:0006972 GO:0007030 GO:0009266 GO:0009651 GO:0046686 GO:0048513	Golgi organization; glycolysis; hyperosmotic response; lipid metabolic process; organ development; protein targeting to vacuole; proteolysis; response to cadmium ion; response to salt stress; response to temperature stimulus; water transport	GO:0004175 GO:0004190	aspartic-type endopeptidase activity; endopeptidase activity	GO:0005576 GO:0005773 GO:0005829 GO:0009506	cytosol; extracellular region; plasmodesma; vacuole	PF00026 PF03489 PF05184	Eukaryotic aspartyl protease; Saposin-like type B, region 2; Saposin-like type B, region 1	PTHR13683	ASPARTYL PROTEASES	KOG1339	Aspartyl_protease
Glyma.09G010500		Not DE	Not DE	1.84417	-1.49664	-1.18066	-1.23116	Not DE	Not DE	Up	Down	Down	Down		Glyma.09G010500	177	UniRef100_I1KZZ6 Uncharacterized protein n=1 Tax=Glycine max RepID=I1KZZ6_SOYBN	2e-94	100	NA	NA	NA	NA	NA	NA	NA	NA	NA	NA	NA	NA	NA	NA	NA	NA	NA	NA
Glyma.09G013800		Not DE	Not DE	1.22475	4.22928	4.34279	3.71151	Not DE	Not DE	Up	Up	Up	Up		Glyma.09G013800	262	UniRef100_UPI00023C9E83 PREDICTED: uncharacterized protein PF11_0207-like isoform X3 n=1 Tax=Glycine max RepID=UPI00023C9E83	8e-178	100	UniRef100_B9IH20 Copper-binding family protein n=2 Tax=Populus trichocarpa RepID=B9IH20_POPTR	4e-99	89.89	AT5G50740.1|Symbols:|Heavy metal transport/detoxification superfamily protein|chr5:20635983-20637847 REVERSE LENGTH=283	2e-61	83.75	GO:0030001	metal ion transport	GO:0046872	metal ion binding	GO:0005634 GO:0005737 GO:0005886	cytoplasm; nucleus; plasma membrane	PF00403	Heavy-metal-associated domain	PTHR22814	COPPER TRANSPORT PROTEIN ATOX1-RELATED	KOG1603	Copper_chaperone
Glyma.09G018900	x	Not DE	Not DE	-2.82242	Not DE	Not DE	1.28615	Not DE	Not DE	Down	Not DE	Not DE	Up		Glyma.09G018900	897	UniRef100_K7LBC2 Uncharacterized protein n=1 Tax=Glycine max RepID=K7LBC2_SOYBN	0	93.02	UniRef100_G7IFT4 Somatic embryogenesis receptor-like kinase n=1 Tax=Medicago truncatula RepID=G7IFT4_MEDTR	0	88.13	AT1G79620.1|Symbols:|Leucine-rich repeat protein kinase family protein|chr1:29957633-29962174 REVERSE LENGTH=971	0	84.65	GO:0006468 GO:0007169 GO:0010413 GO:0042546 GO:0044036 GO:0045492	cell wall biogenesis; cell wall macromolecule metabolic process; glucuronoxylan metabolic process; protein phosphorylation; transmembrane receptor protein tyrosine kinase signaling pathway; xylan biosynthetic process	GO:0004672 GO:0004674 GO:0005524 GO:0016301 GO:0016772	ATP binding; kinase activity; protein kinase activity; protein serine/threonine kinase activity; transferase activity, transferring phosphorus-containing groups	GO:0005576	extracellular region	PF07714 PF00560	Protein tyrosine kinase; Leucine Rich Repeat	PTHR24420	LEUCINE-RICH REPEAT RECEPTOR-LIKE PROTEIN KINASE	KOG1187	Serine/threonine_protein_kinase
Glyma.09G026900		Not DE	Not DE	2.29819	Not DE	1.17198	1.64184	Not DE	Not DE	Up	Not DE	Up	Up		Glyma.09G026900	544	UniRef100_I1L0H6 Uncharacterized protein n=1 Tax=Glycine max RepID=I1L0H6_SOYBN	0	100	UniRef100_G7IML7 Reticuline oxidase-like protein n=1 Tax=Medicago truncatula RepID=G7IML7_MEDTR	0	99.27	AT1G30760.1|Symbols:|FAD-binding Berberine family protein|chr1:10918321-10920441 FORWARD LENGTH=534	0	94.19	GO:0055114	oxidation-reduction process	GO:0003824 GO:0008762 GO:0009055 GO:0016491 GO:0016614 GO:0050660	UDP-N-acetylmuramate dehydrogenase activity; catalytic activity; electron carrier activity; flavin adenine dinucleotide binding; oxidoreductase activity; oxidoreductase activity, acting on CH-OH group of donors	GO:0005737	cytoplasm	PF01565 PF08031	FAD binding domain ; Berberine and berberine like	PTHR11748	D-LACTATE DEHYDROGENASE	NA	NA
Glyma.09G038500		Not DE	Not DE	2.62942	Not DE	1.00923	1.36734	Not DE	Not DE	Up	Not DE	Up	Up		Glyma.09G038500	318	UniRef100_I1L0T4 Uncharacterized protein n=1 Tax=Glycine max RepID=I1L0T4_SOYBN	0	100	UniRef100_G7IMU8 Endochitinase n=1 Tax=Medicago truncatula RepID=G7IMU8_MEDTR	0	99.37	AT3G16920.1|Symbols:CTL2, ATCTL2|chitinase-like protein 2|chr3:5776663-5777886 REVERSE LENGTH=348	0	81.9	GO:0005975 GO:0009809 GO:0010228 GO:0010413 GO:0016926 GO:0016998 GO:0045492 GO:0050665	carbohydrate metabolic process; cell wall macromolecule catabolic process; glucuronoxylan metabolic process; hydrogen peroxide biosynthetic process; lignin biosynthetic process; protein desumoylation; vegetative to reproductive phase transition of meristem; xylan biosynthetic process	GO:0004568	chitinase activity	GO:0005576 GO:0005886	extracellular region; plasma membrane	PF00182	Chitinase class I	PTHR22595	CHITINASE-RELATED	KOG4742	Predicted_chitinase
Glyma.09G041500		Not DE	Not DE	1.28129	-2.0943	-2.15465	-2.14812	Not DE	Not DE	Up	Down	Down	Down		Glyma.09G041500	238	UniRef100_H2D4C3 Ethylene-responsive transcription factor 5 n=1 Tax=Glycine max RepID=H2D4C3_SOYBN	3e-173	100	UniRef100_H2D4C3 Ethylene-responsive transcription factor 5 n=1 Tax=Glycine max RepID=H2D4C3_SOYBN	3e-173	100	AT3G16770.1|Symbols:RAP2.3, ATEBP, ERF72, EBP|ethylene-responsive element binding protein|chr3:5705784-5706768 FORWARD LENGTH=248	1e-47	92.34	GO:0006355 GO:0008219 GO:0009723 GO:0009735 GO:0009753 GO:0009873 GO:0010286 GO:0045893 GO:0051707	cell death; ethylene mediated signaling pathway; heat acclimation; positive regulation of transcription, DNA-dependent; regulation of transcription, DNA-dependent; response to cytokinin stimulus; response to ethylene stimulus; response to jasmonic acid stimulus; response to other organism	GO:0003677 GO:0003700 GO:0005515	DNA binding; protein binding; sequence-specific DNA binding transcription factor activity	GO:0005634 GO:0005737 GO:0005886	cytoplasm; nucleus; plasma membrane	PF00847	AP2 domain	NA	NA	NA	NA
Glyma.09G041900		Not DE	Not DE	-1.99521	Not DE	-3.67526	-3.39396	Not DE	Not DE	Down	Not DE	Down	Down		Glyma.09G041900	95	UniRef100_I1L0W8 Uncharacterized protein n=2 Tax=Glycine max RepID=I1L0W8_SOYBN	4e-64	77.69	NA	NA	NA	NA	NA	NA	NA	NA	NA	NA	NA	NA	NA	NA	NA	NA	NA	NA
Glyma.09G043200		Not DE	Not DE	2.36579	2.85485	2.06692	1.59945	Not DE	Not DE	Up	Up	Up	Up		Glyma.09G043200	245	UniRef100_I1L0Y0 Uncharacterized protein n=1 Tax=Glycine max RepID=I1L0Y0_SOYBN	3e-174	100	UniRef100_UPI0001A7B0D3 bidirectional sugar transporter SWEET17 n=1 Tax=Arabidopsis thaliana RepID=UPI0001A7B0D3	2e-91	93.78	AT4G15920.1|Symbols:SWEET17, AtSWEET17|Nodulin MtN3 family protein|chr4:9030742-9033343 REVERSE LENGTH=241	2e-94	93.78	GO:0006833 GO:0009651 GO:0009750	response to fructose stimulus; response to salt stress; water transport	GO:0051119	sugar transmembrane transporter activity	GO:0005886 GO:0005887 GO:0009705 GO:0016020	integral to plasma membrane; membrane; plant-type vacuole membrane; plasma membrane	PF03083	Sugar efflux transporter for intercellular exchange	PTHR10791	RAG1-ACTIVATING PROTEIN 1	KOG1623	Multitransmembrane_protein
Glyma.09G051100	x	Not DE	Not DE	2.52697	Not DE	Not DE	1.13215	Not DE	Not DE	Up	Not DE	Not DE	Up		Glyma.09G051100	1051	UniRef100_I1L158 Uncharacterized protein n=1 Tax=Glycine max RepID=I1L158_SOYBN	0	100	UniRef100_G7INF0 Cellulose synthase n=1 Tax=Medicago truncatula RepID=G7INF0_MEDTR	0	100.58	AT5G44030.1|Symbols:CESA4, IRX5, NWS2|cellulose synthase A4|chr5:17714713-17719564 FORWARD LENGTH=1049	0	98.09	GO:0009832 GO:0009834 GO:0010413 GO:0030244 GO:0042546 GO:0042742 GO:0044036 GO:0045492 GO:0050832	cell wall biogenesis; cell wall macromolecule metabolic process; cellulose biosynthetic process; defense response to bacterium; defense response to fungus; glucuronoxylan metabolic process; plant-type cell wall biogenesis; secondary cell wall biogenesis; xylan biosynthetic process	GO:0016757 GO:0016759 GO:0016760	cellulose synthase (UDP-forming) activity; cellulose synthase activity; transferase activity, transferring glycosyl groups	GO:0005886 GO:0016020	membrane; plasma membrane	PF03552	Cellulose synthase	PTHR13301	X-BOX TRANSCRIPTION FACTOR-RELATED	NA	NA
Glyma.09G073400		Not DE	Not DE	2.55129	Not DE	1.60825	2.01462	Not DE	Not DE	Up	Not DE	Up	Up		Glyma.09G073400	122	UniRef100_I1L1U1 Uncharacterized protein n=1 Tax=Glycine max RepID=I1L1U1_SOYBN	2e-83	100	UniRef100_G7JS51 SAUR family protein n=1 Tax=Medicago truncatula RepID=G7JS51_MEDTR	5e-42	99.18	AT1G72430.1|Symbols:|SAUR-like auxin-responsive protein family|chr1:27265150-27265509 REVERSE LENGTH=119	2e-35	100.84	GO:0009733 GO:0016126	response to auxin stimulus; sterol biosynthetic process	GO:0003674	molecular function	GO:0005634	nucleus	PF02519	Auxin responsive protein	NA	NA	NA	NA
Glyma.09G082400	x	Not DE	Not DE	-1.74881	Not DE	Not DE	-1.07341	Not DE	Not DE	Down	Not DE	Not DE	Down		Glyma.09G082400	182	UniRef100_I1M040 Uncharacterized protein n=1 Tax=Glycine max RepID=I1M040_SOYBN	2e-60	61.48	UniRef100_G7IK83 IQ domain-containing protein n=1 Tax=Medicago truncatula RepID=G7IK83_MEDTR	2e-38	45.08	AT2G33990.1|Symbols:iqd9|IQ-domain 9|chr2:14360502-14361630 REVERSE LENGTH=263	5e-35	52.09	GO:0000394 GO:0008150 GO:0009086 GO:0048573	RNA splicing, via endonucleolytic cleavage and ligation; biological process; methionine biosynthetic process; photoperiodism, flowering	GO:0005516	calmodulin binding	GO:0005634 GO:0005886	nucleus; plasma membrane	NA	NA	NA	NA	NA	NA
Glyma.09G103000		Not DE	Not DE	1.50245	Not DE	1.56972	1.6016	Not DE	Not DE	Up	Not DE	Up	Up		Glyma.09G103000	1075	UniRef100_K7LCZ8 Uncharacterized protein n=1 Tax=Glycine max RepID=K7LCZ8_SOYBN	0	100	UniRef100_D9U541 Cellulose synthase n=1 Tax=Leucaena leucocephala RepID=D9U541_LEULE	0	99.81	AT5G05170.1|Symbols:CESA3, IXR1, ATCESA3, ATH-B, CEV1|Cellulose synthase family protein|chr5:1530401-1535090 REVERSE LENGTH=1065	0	100.75	GO:0000271 GO:0006096 GO:0006816 GO:0006833 GO:0006952 GO:0006972 GO:0007030 GO:0007389 GO:0008361 GO:0009266 GO:0009651 GO:0009750 GO:0009809 GO:0009825 GO:0009832 GO:0009833 GO:0009834 GO:0009926 GO:0009932 GO:0010015 GO:0010817 GO:0016049 GO:0016126 GO:0030243 GO:0030244 GO:0040007 GO:0042546 GO:0043255 GO:0043481 GO:0046686 GO:0048767 GO:0071555	Golgi organization; anthocyanin accumulation in tissues in response to UV light; auxin polar transport; calcium ion transport; cell growth; cell tip growth; cell wall biogenesis; cell wall organization; cellulose biosynthetic process; cellulose metabolic process; defense response; glycolysis; growth; hyperosmotic response; lignin biosynthetic process; multidimensional cell growth; pattern specifi…	GO:0008270 GO:0016757 GO:0016759 GO:0016760	cellulose synthase (UDP-forming) activity; cellulose synthase activity; transferase activity, transferring glycosyl groups; zinc ion binding	GO:0005768 GO:0005794 GO:0005802 GO:0005886 GO:0009506 GO:0016020	Golgi apparatus; endosome; membrane; plasma membrane; plasmodesma; trans-Golgi network	PF03552	Cellulose synthase	PTHR13301	X-BOX TRANSCRIPTION FACTOR-RELATED	NA	NA
Glyma.09G110700		Not DE	Not DE	-1.33527	Not DE	-1.05892	-1.3817	Not DE	Not DE	Down	Not DE	Down	Down		Glyma.09G110700	672	UniRef100_K7LD59 Uncharacterized protein n=1 Tax=Glycine max RepID=K7LD59_SOYBN	0	100	UniRef100_Q9FG33 Probable L-type lectin-domain containing receptor kinase S.5 n=1 Tax=Arabidopsis thaliana RepID=LRKS5_ARATH	0	101.99	AT5G06740.1|Symbols:|Concanavalin A-like lectin protein kinase family protein|chr5:2084094-2086052 FORWARD LENGTH=652	0	101.99	GO:0000041 GO:0006468	protein phosphorylation; transition metal ion transport	GO:0004672 GO:0004674 GO:0005524 GO:0016301 GO:0016772 GO:0030246	ATP binding; carbohydrate binding; kinase activity; protein kinase activity; protein serine/threonine kinase activity; transferase activity, transferring phosphorus-containing groups	GO:0005886	plasma membrane	PF00139 PF00069	Legume lectin domain; Protein kinase domain	PTHR24420	LEUCINE-RICH REPEAT RECEPTOR-LIKE PROTEIN KINASE	KOG1187	Serine/threonine_protein_kinase
Glyma.09G112700		Not DE	Not DE	-1.26009	2.65607	1.7162	2.34447	Not DE	Not DE	Down	Up	Up	Up		Glyma.09G112700	198	UniRef100_I1L2N3 Uncharacterized protein n=1 Tax=Glycine max RepID=I1L2N3_SOYBN	3e-144	100	NA	NA	NA	AT3G57950.1|Symbols:|unknown protein; FUNCTIONS IN: molecular_function unknown; INVOLVED IN: biological_process unknown; LOCATED IN: chloroplast; EXPRESSED IN: 9 plant structures; EXPRESSED DURING: 4 anthesis, C globular stage, petal differentiation and expansion stage; BEST Arabidopsis thaliana protein match is: unknown protein (TAIR:AT2G42180.1); Has 81 Blast hits to 81 proteins in 11 species: …	7e-35	96.69	GO:0008150	biological process	GO:0003674	molecular function	GO:0009507	chloroplast	NA	NA	NA	NA	NA	NA
Glyma.09G115300		Not DE	Not DE	1.51253	1.54465	1.89094	2.10984	Not DE	Not DE	Up	Up	Up	Up		Glyma.09G115300	659	UniRef100_K7LD99 Uncharacterized protein n=1 Tax=Glycine max RepID=K7LD99_SOYBN	0	100	UniRef100_G7JZH2 Leucine-rich repeat receptor-like protein kinase n=1 Tax=Medicago truncatula RepID=G7JZH2_MEDTR	0	102.53	AT1G68400.1|Symbols:|leucine-rich repeat transmembrane protein kinase family protein|chr1:25646401-25648916 REVERSE LENGTH=670	0	92.69	GO:0006468 GO:0007169	protein phosphorylation; transmembrane receptor protein tyrosine kinase signaling pathway	GO:0004672 GO:0004674 GO:0005524 GO:0016301 GO:0016772	ATP binding; kinase activity; protein kinase activity; protein serine/threonine kinase activity; transferase activity, transferring phosphorus-containing groups	GO:0005576	extracellular region	PF08263 PF00069 PF00560	Leucine rich repeat N-terminal domain; Protein kinase domain; Leucine Rich Repeat	PTHR24420	LEUCINE-RICH REPEAT RECEPTOR-LIKE PROTEIN KINASE	KOG1187	Serine/threonine_protein_kinase
Glyma.09G119500		Not DE	Not DE	-1.79623	-3.02149	-1.25318	-1.69145	Not DE	Not DE	Down	Down	Down	Down		Glyma.09G119500	148	UniRef100_I1L2T8 Uncharacterized protein n=1 Tax=Glycine max RepID=I1L2T8_SOYBN	3e-104	100	UniRef100_B9HW84 Heavy-metal-associated domain-containing family protein n=1 Tax=Populus trichocarpa RepID=B9HW84_POPTR	3e-74	98	AT1G22990.1|Symbols:HIPP22|Heavy metal transport/detoxification superfamily protein|chr1:8139221-8140045 FORWARD LENGTH=152	3e-64	96.71	GO:0016036 GO:0019375 GO:0030001 GO:0045892	cellular response to phosphate starvation; galactolipid biosynthetic process; metal ion transport; negative regulation of transcription, DNA-dependent	GO:0046872	metal ion binding	GO:0005737	cytoplasm	PF00403	Heavy-metal-associated domain	PTHR22814	COPPER TRANSPORT PROTEIN ATOX1-RELATED	KOG1603	Copper_chaperone
Glyma.09G143500		-1.73478	-2.14331	-3.44219	-1.805	-3.16557	-3.28154	Down	Down	Down	Down	Down	Down		Glyma.09G143500	174	UniRef100_I1L3B0 Uncharacterized protein n=1 Tax=Glycine max RepID=I1L3B0_SOYBN	5e-123	100	UniRef100_G7Z0B3 Terminal flowering 1-like protein 4 n=1 Tax=Glycine max RepID=G7Z0B3_SOYBN	1e-121	100	AT2G27550.1|Symbols:ATC|centroradialis|chr2:11773417-11774509 FORWARD LENGTH=175	2e-81	98.86	GO:0000041 GO:0009910 GO:0010228	negative regulation of flower development; transition metal ion transport; vegetative to reproductive phase transition of meristem	GO:0008429	phosphatidylethanolamine binding	GO:0005634 GO:0005737	cytoplasm; nucleus	PF01161	Phosphatidylethanolamine-binding protein	PTHR11362	PHOSPHATIDYLETHANOLAMINE-BINDING PROTEIN	KOG3346	Phosphatidylethanolamine_binding_protein
Glyma.09G156700		Not DE	Not DE	2.37095	-2.3944	-2.01925	-1.47085	Not DE	Not DE	Up	Down	Down	Down		Glyma.09G156700	329	UniRef100_I1L3N3 Uncharacterized protein n=1 Tax=Glycine max RepID=I1L3N3_SOYBN	0	100	UniRef100_G7L6E2 Peroxidase n=1 Tax=Medicago truncatula RepID=G7L6E2_MEDTR	0	100.31	AT4G33420.1|Symbols:|Peroxidase superfamily protein|chr4:16084856-16086105 FORWARD LENGTH=325	1e-173	97.23	GO:0006598 GO:0006979 GO:0009698 GO:0010167 GO:0015706 GO:0042398 GO:0055114	cellular modified amino acid biosynthetic process; nitrate transport; oxidation-reduction process; phenylpropanoid metabolic process; polyamine catabolic process; response to nitrate; response to oxidative stress	GO:0004601 GO:0020037	heme binding; peroxidase activity	GO:0005576	extracellular region	PF00141	Peroxidase	NA	NA	NA	NA
Glyma.09G176300		Not DE	Not DE	1.99979	2.24429	2.03502	2.26829	Not DE	Not DE	Up	Up	Up	Up		Glyma.09G176300	421	UniRef100_C6ZJZ4 Auxin efflux carrier protein 1 n=1 Tax=Glycine max RepID=C6ZJZ4_SOYBN	0	81.76	UniRef100_C6ZJZ4 Auxin efflux carrier protein 1 n=1 Tax=Glycine max RepID=C6ZJZ4_SOYBN	0	81.76	AT1G73590.1|Symbols:PIN1, ATPIN1|Auxin efflux carrier family protein|chr1:27659772-27662876 FORWARD LENGTH=622	0	63.18	GO:0008361 GO:0009165 GO:0009624 GO:0009630 GO:0009637 GO:0009640 GO:0009733 GO:0009790 GO:0009855 GO:0009887 GO:0009908 GO:0009926 GO:0009944 GO:0009965 GO:0010014 GO:0010051 GO:0010073 GO:0010089 GO:0010229 GO:0010338 GO:0010358 GO:0010583 GO:0016310 GO:0043481 GO:0044036 GO:0048364 GO:0048367 GO:0048439 GO:0048443 GO:0048519 GO:0048825 GO:0048826 GO:0055085	anthocyanin accumulation in tissues in response to UV light; auxin polar transport; cell wall macromolecule metabolic process; cotyledon development; cotyledon morphogenesis; determination of bilateral symmetry; embryo development; flower development; flower morphogenesis; gravitropism; inflorescence development; leaf formation; leaf morphogenesis; leaf shaping; meristem initiation; meristem main…	GO:0005215 GO:0005515	protein binding; transporter activity	GO:0005737 GO:0005886 GO:0009505 GO:0009506 GO:0009925 GO:0016020 GO:0016021 GO:0045177	apical part of cell; basal plasma membrane; cytoplasm; integral to membrane; membrane; plant-type cell wall; plasma membrane; plasmodesma	PF03547	Membrane transport protein	NA	NA	NA	NA
Glyma.09G181100		Not DE	Not DE	1.25259	3.63009	2.97139	3.10044	Not DE	Not DE	Up	Up	Up	Up		Glyma.09G181100	94	UniRef100_C6SZF0 Uncharacterized protein n=1 Tax=Glycine max RepID=C6SZF0_SOYBN	9e-59	100	UniRef100_B7FM99 Non-specific lipid-transfer protein n=1 Tax=Medicago truncatula RepID=B7FM99_MEDTR	3e-45	101.09	AT3G18280.1|Symbols:|Bifunctional inhibitor/lipid-transfer protein/seed storage 2S albumin superfamily protein|chr3:6267102-6267392 FORWARD LENGTH=96	1e-32	96.88	GO:0006612 GO:0006869 GO:0009963 GO:0010363	lipid transport; positive regulation of flavonoid biosynthetic process; protein targeting to membrane; regulation of plant-type hypersensitive response	GO:0008289	lipid binding	GO:0005576	extracellular region	NA	NA	NA	NA	NA	NA
Glyma.09G184600		Not DE	Not DE	-1.18565	2.3214	1.52953	1.32586	Not DE	Not DE	Down	Up	Up	Up		Glyma.09G184600	481	UniRef100_K7M1Z5 Uncharacterized protein n=1 Tax=Glycine max RepID=K7M1Z5_SOYBN	0	100	UniRef100_D0EP06 CONSTANS-like zinc finger protein n=1 Tax=Glycine max RepID=D0EP06_SOYBN	6e-126	124.59	AT1G25440.1|Symbols:|B-box type zinc finger protein with CCT domain|chr1:8933939-8935284 REVERSE LENGTH=417	1e-80	108.63	GO:0006355	regulation of transcription, DNA-dependent	GO:0003700 GO:0008270	sequence-specific DNA binding transcription factor activity; zinc ion binding	GO:0005622 GO:0005634 GO:0016020	intracellular; membrane; nucleus	PF00643 PF06203	B-box zinc finger; CCT motif	NA	NA	NA	NA
Glyma.09G187200		Not DE	Not DE	1.37053	Not DE	1.12569	1.03227	Not DE	Not DE	Up	Not DE	Up	Up		Glyma.09G187200	493	UniRef100_UPI000189D103 PREDICTED: protein ASPARTIC PROTEASE IN GUARD CELL 1 n=1 Tax=Glycine max RepID=UPI000189D103	0	100	UniRef100_D7L8I7 Aspartyl protease family protein n=1 Tax=Arabidopsis lyrata subsp. lyrata RepID=D7L8I7_ARALL	0	98.4	AT3G18490.1|Symbols:|Eukaryotic aspartyl protease family protein|chr3:6349090-6350592 REVERSE LENGTH=500	0	98.4	GO:0006508 GO:0009414 GO:0009737	proteolysis; response to abscisic acid stimulus; response to water deprivation	GO:0004190 GO:0070001	aspartic-type endopeptidase activity; aspartic-type peptidase activity	GO:0005576 GO:0005783	endoplasmic reticulum; extracellular region	PF00026	Eukaryotic aspartyl protease	PTHR13683	ASPARTYL PROTEASES	KOG1339	Aspartyl_protease
Glyma.09G188600		Not DE	Not DE	1.03019	Not DE	1.38344	1.41845	Not DE	Not DE	Up	Not DE	Up	Up		Glyma.09G188600	563	UniRef100_I1L4G1 Uncharacterized protein n=1 Tax=Glycine max RepID=I1L4G1_SOYBN	0	66.32	UniRef100_Q9LHF1 Leucine-rich repeat extensin-like protein 4 n=1 Tax=Arabidopsis thaliana RepID=LRX4_ARATH	0	73.68	AT3G24480.1|Symbols:|Leucine-rich repeat (LRR) family protein|chr3:8901154-8902638 REVERSE LENGTH=494	0	73.68	NA	NA	GO:0005199	structural constituent of cell wall	GO:0005576 GO:0005618 GO:0009505 GO:0009506	cell wall; extracellular region; plant-type cell wall; plasmodesma	NA	NA	PTHR24420	LEUCINE-RICH REPEAT RECEPTOR-LIKE PROTEIN KINASE	NA	NA
Glyma.09G195100	x	Not DE	Not DE	-1.15422	Not DE	Not DE	1.03858	Not DE	Not DE	Down	Not DE	Not DE	Up		Glyma.09G195100	764	UniRef100_I1L4M7 Uncharacterized protein n=1 Tax=Glycine max RepID=I1L4M7_SOYBN	0	99.21	UniRef100_G7L7W3 Serine protease-like protein n=1 Tax=Medicago truncatula RepID=G7L7W3_MEDTR	0	97.62	AT1G32940.1|Symbols:ATSBT3.5, SBT3.5|Subtilase family protein|chr1:11937634-11940856 FORWARD LENGTH=774	0	93.28	GO:0006508 GO:0008152 GO:0016036 GO:0019375 GO:0042631 GO:0043086	cellular response to phosphate starvation; cellular response to water deprivation; galactolipid biosynthetic process; metabolic process; negative regulation of catalytic activity; proteolysis	GO:0004252 GO:0042802	identical protein binding; serine-type endopeptidase activity	GO:0005576 GO:0005618 GO:0048046	apoplast; cell wall; extracellular region	PF00082 PF02225 PF05922	Subtilase family; PA domain; Peptidase inhibitor I9	PTHR10795	PROPROTEIN CONVERTASE SUBTILISIN/KEXIN	NA	NA
Glyma.09G196000		Not DE	Not DE	1.57999	1.17786	1.46637	1.27681	Not DE	Not DE	Up	Up	Up	Up		Glyma.09G196000	594	UniRef100_K7LEW4 Uncharacterized protein n=1 Tax=Glycine max RepID=K7LEW4_SOYBN	0	100	UniRef100_E0X6S2 3-hydroxy-3-methylglutaryl-coenzyme A reductase n=1 Tax=Glycyrrhiza uralensis RepID=E0X6S2_GLYUR	0	103.32	AT1G76490.1|Symbols:HMG1, HMGR1, AtHMGR1|hydroxy methylglutaryl CoA reductase 1|chr1:28695801-28698206 FORWARD LENGTH=642	0	91.74	GO:0006816 GO:0007030 GO:0007033 GO:0008299 GO:0009611 GO:0009651 GO:0009805 GO:0015936 GO:0016126 GO:0019287 GO:0055114 GO:0060964	Golgi organization; calcium ion transport; coenzyme A metabolic process; coumarin biosynthetic process; isopentenyl diphosphate biosynthetic process, mevalonate pathway; isoprenoid biosynthetic process; oxidation-reduction process; regulation of gene silencing by miRNA; response to salt stress; response to wounding; sterol biosynthetic process; vacuole organization	GO:0004420 GO:0005515 GO:0016616 GO:0042282 GO:0050661 GO:0050662	NADP binding; coenzyme binding; hydroxymethylglutaryl-CoA reductase (NADPH) activity; hydroxymethylglutaryl-CoA reductase activity; oxidoreductase activity, acting on the CH-OH group of donors, NAD or NADP as acceptor; protein binding	GO:0005783 GO:0005789 GO:0016020 GO:0016021	endoplasmic reticulum; endoplasmic reticulum membrane; integral to membrane; membrane	PF00368	Hydroxymethylglutaryl-coenzyme A reductase	PTHR10572	3-HYDROXY-3-METHYLGLUTARYL-COENZYME A REDUCTASE	KOG2480	3-hydroxy-3-methylglutaryl-CoA_(HMG-CoA)_reductase
Glyma.09G203500		-1.14635	Not DE	-1.19648	Not DE	-1.44989	-1.54271	Down	Not DE	Down	Not DE	Down	Down		Glyma.09G203500	662	UniRef100_I1L4W3 Uncharacterized protein n=1 Tax=Glycine max RepID=I1L4W3_SOYBN	0	100	UniRef100_Q94LX7 Phosphoenolpyruvate carboxykinase n=1 Tax=Flaveria pringlei RepID=Q94LX7_FLAPR	0	100.46	AT4G37870.1|Symbols:PCK1, PEPCK|phosphoenolpyruvate carboxykinase 1|chr4:17802974-17806332 REVERSE LENGTH=671	0	98.21	GO:0006094 GO:0009817 GO:0016036 GO:0046686	cellular response to phosphate starvation; defense response to fungus, incompatible interaction; gluconeogenesis; response to cadmium ion	GO:0004611 GO:0004612 GO:0005524 GO:0017076	ATP binding; phosphoenolpyruvate carboxykinase (ATP) activity; phosphoenolpyruvate carboxykinase activity; purine nucleotide binding	GO:0005634 GO:0005730 GO:0005737 GO:0005829 GO:0016020	cytoplasm; cytosol; membrane; nucleolus; nucleus	PF01293	Phosphoenolpyruvate carboxykinase	PTHR11699	ALDEHYDE DEHYDROGENASE-RELATED	NA	NA
Glyma.09G205700		Not DE	Not DE	1.4155	-1.40005	Not DE	-1.53989	Not DE	Not DE	Up	Down	Not DE	Down		Glyma.09G205700	300	UniRef100_I1L4X9 Uncharacterized protein n=2 Tax=Glycine max RepID=I1L4X9_SOYBN	0	100	UniRef100_G7KDR3 Dihydroflavonol-4-reductase n=2 Tax=Medicago truncatula RepID=G7KDR3_MEDTR	0	100.34	AT2G23910.1|Symbols:|NAD(P)-binding Rossmann-fold superfamily protein|chr2:10177902-10179789 FORWARD LENGTH=304	2e-88	95.07	GO:0009744 GO:0009809 GO:0009813 GO:0010224 GO:0044237 GO:0080167	cellular metabolic process; flavonoid biosynthetic process; lignin biosynthetic process; response to UV-B; response to karrikin; response to sucrose stimulus	GO:0000166 GO:0003824 GO:0016621 GO:0050662	catalytic activity; cinnamoyl-CoA reductase activity; coenzyme binding; nucleotide binding	GO:0005575	cellular component	PF01073	3-beta hydroxysteroid dehydrogenase/isomerase family	PTHR10366	NAD DEPENDENT EPIMERASE/DEHYDRATASE	KOG1502	Flavonol_reductase/cinnamoyl-CoA_reductase
Glyma.09G206300		Not DE	Not DE	1.98428	2.32621	Not DE	2.44664	Not DE	Not DE	Up	Up	Not DE	Up		Glyma.09G206300	1246	UniRef100_I1L4Y7 Uncharacterized protein n=1 Tax=Glycine max RepID=I1L4Y7_SOYBN	0	100	UniRef100_G7KDP1 ABC transporter B family member n=1 Tax=Medicago truncatula RepID=G7KDP1_MEDTR	0	99.68	AT4G25960.1|Symbols:PGP2|P-glycoprotein 2|chr4:13177438-13183425 FORWARD LENGTH=1273	0	97.17	GO:0006200 GO:0006810 GO:0010048 GO:0010315 GO:0010540 GO:0010541 GO:0043481 GO:0048440 GO:0055085	ATP catabolic process; acropetal auxin transport; anthocyanin accumulation in tissues in response to UV light; auxin efflux; basipetal auxin transport; carpel development; transmembrane transport; transport; vernalization response	GO:0000166 GO:0005524 GO:0016887 GO:0017111 GO:0042626	ATP binding; ATPase activity; ATPase activity, coupled to transmembrane movement of substances; nucleoside-triphosphatase activity; nucleotide binding	GO:0005886 GO:0009507 GO:0016020 GO:0016021	chloroplast; integral to membrane; membrane; plasma membrane	PF00005 PF00664	ABC transporter; ABC transporter transmembrane region	PTHR24221	FAMILY NOT NAMED	KOG0055	Multidrug/pheromone_exporter,_ABC_superfamily
Glyma.09G211400		Not DE	Not DE	-1.06578	-2.54184	-1.92569	-1.6779	Not DE	Not DE	Down	Down	Down	Down		Glyma.09G211400	266	UniRef100_K7LF63 Uncharacterized protein n=1 Tax=Glycine max RepID=K7LF63_SOYBN	0	100	UniRef100_L0P0W8 Similar to myb family transcription factor APL n=1 Tax=Lupinus angustifolius RepID=L0P0W8_LUPAN	1e-134	91.61	AT5G45580.1|Symbols:|Homeodomain-like superfamily protein|chr5:18481092-18482598 REVERSE LENGTH=264	7e-78	94.7	GO:0006355	regulation of transcription, DNA-dependent	GO:0003700	sequence-specific DNA binding transcription factor activity	GO:0005634	nucleus	PF00249	Myb-like DNA-binding domain	NA	NA	NA	NA
Glyma.09G218100		Not DE	Not DE	2.91267	2.57261	3.03895	3.015	Not DE	Not DE	Up	Up	Up	Up		Glyma.09G218100	808	UniRef100_K7LFC1 Uncharacterized protein n=1 Tax=Glycine max RepID=K7LFC1_SOYBN	0	100	UniRef100_V4S9P4 Long-chain-alcohol oxidase n=1 Tax=Citrus clementina RepID=V4S9P4_9ROSI	0	100.13	AT4G19380.1|Symbols:|Long-chain fatty alcohol dehydrogenase family protein|chr4:10568427-10572288 REVERSE LENGTH=726	0	102.75	GO:0055114	oxidation-reduction process	GO:0009055 GO:0016614 GO:0046577 GO:0050660	electron carrier activity; flavin adenine dinucleotide binding; long-chain-alcohol oxidase activity; oxidoreductase activity, acting on CH-OH group of donors	GO:0005575	cellular component	PF05199 PF00732	GMC oxidoreductase; GMC oxidoreductase	PTHR10668	PHYTOENE DEHYDROGENASE	KOG1238	Glucose_dehydrogenase/choline_dehydrogenase/mandelonitrile_lyase_(GMC_oxidoreductase_family)
Glyma.09G225400		2.90679	3.87122	3.70863	Not DE	Not DE	1.32519	Up	Up	Up	Not DE	Not DE	Up		Glyma.09G225400	535	UniRef100_I1L5I9 Uncharacterized protein n=1 Tax=Glycine max RepID=I1L5I9_SOYBN	0	100	UniRef100_G7JVV7 Cytokinin oxidase n=1 Tax=Medicago truncatula RepID=G7JVV7_MEDTR	0	100.57	AT3G63440.1|Symbols:ATCKX6, CKX6, ATCKX7|cytokinin oxidase/dehydrogenase 6|chr3:23424291-23426265 FORWARD LENGTH=533	0	99.62	GO:0009690 GO:0009823 GO:0010103 GO:0055114	cytokinin catabolic process; cytokinin metabolic process; oxidation-reduction process; stomatal complex morphogenesis	GO:0003824 GO:0008762 GO:0016491 GO:0016614 GO:0019139 GO:0050660	UDP-N-acetylmuramate dehydrogenase activity; catalytic activity; cytokinin dehydrogenase activity; flavin adenine dinucleotide binding; oxidoreductase activity; oxidoreductase activity, acting on CH-OH group of donors	GO:0005576	extracellular region	PF01565 PF09265	FAD binding domain ; Cytokinin dehydrogenase 1, FAD and cytokinin binding	PTHR13878	GULONOLACTONE OXIDASE	KOG1231	Proteins_containing_the_FAD_binding_domain
Glyma.09G229200		Not DE	Not DE	1.44039	Not DE	1.25252	1.75287	Not DE	Not DE	Up	Not DE	Up	Up		Glyma.09G229200	465	UniRef100_I1L5N5 Uncharacterized protein n=1 Tax=Glycine max RepID=I1L5N5_SOYBN	0	100	UniRef100_M9NFL8 Purple acid phosphatase 14 n=1 Tax=Glycine max RepID=M9NFL8_SOYBN	0	100	AT2G16430.2|Symbols:PAP10, ATPAP10|purple acid phosphatase 10|chr2:7120502-7122772 REVERSE LENGTH=468	0	97.86	GO:0016036	cellular response to phosphate starvation	GO:0003993 GO:0004722	acid phosphatase activity; protein serine/threonine phosphatase activity	GO:0005576 GO:0005618 GO:0005829 GO:0009505 GO:0009506	cell wall; cytosol; extracellular region; plant-type cell wall; plasmodesma	PF00149	Calcineurin-like phosphoesterase	PTHR22953	ACID PHOSPHATASE RELATED	KOG1378	Purple_acid_phosphatase
Glyma.09G234800		Not DE	Not DE	1.03787	1.24603	1.40317	1.50022	Not DE	Not DE	Up	Up	Up	Up		Glyma.09G234800	317	UniRef100_UPI000189D7D7 PREDICTED: pectinesterase 31 n=1 Tax=Glycine max RepID=UPI000189D7D7	0	100	UniRef100_I1N4G3 Pectinesterase n=1 Tax=Glycine max RepID=I1N4G3_SOYBN	0	100	AT3G29090.1|Symbols:PME31, ATPME31|pectin methylesterase 31|chr3:11073804-11075335 FORWARD LENGTH=317	0	98.42	GO:0042545 GO:0045488	cell wall modification; pectin metabolic process	GO:0030599	pectinesterase activity	GO:0005618 GO:0005634 GO:0009505	cell wall; nucleus; plant-type cell wall	PF01095	Pectinesterase	PTHR22931	PHOSPHOENOLPYRUVATE DIKINASE-RELATED	NA	NA
Glyma.09G238100		Not DE	Not DE	3.87705	-1.14025	-1.25491	-1.17223	Not DE	Not DE	Up	Down	Down	Down		Glyma.09G238100	427	UniRef100_I1L5X6 Uncharacterized protein n=1 Tax=Glycine max RepID=I1L5X6_SOYBN	0	100	UniRef100_Q2HUT2 Amino acid/polyamine transporter II n=1 Tax=Medicago truncatula RepID=Q2HUT2_MEDTR	0	99.07	AT3G28960.1|Symbols:|Transmembrane amino acid transporter family protein|chr3:10984245-10985767 REVERSE LENGTH=405	3e-173	98.77	GO:0006865	amino acid transport	GO:0015171	amino acid transmembrane transporter activity	GO:0005774 GO:0016020	membrane; vacuolar membrane	PF01490	Transmembrane amino acid transporter protein	PTHR22950	AMINO ACID TRANSPORTER	KOG1303	Amino_acid_transporters
Glyma.09G238300		1.60025	1.40321	2.5329	1.30957	Not DE	1.42734	Up	Up	Up	Up	Not DE	Up		Glyma.09G238300	108	UniRef100_C6SZ94 Uncharacterized protein n=1 Tax=Glycine max RepID=C6SZ94_SOYBN	1e-72	100	UniRef100_B4UW77 Gibberellin-regulated protein n=1 Tax=Arachis hypogaea RepID=B4UW77_ARAHY	2e-65	100	AT5G15230.1|Symbols:GASA4|GAST1 protein homolog 4|chr5:4945017-4946025 FORWARD LENGTH=106	1e-42	100.94	GO:0009739 GO:0009740 GO:0019344 GO:0045454	cell redox homeostasis; cysteine biosynthetic process; gibberellic acid mediated signaling pathway; response to gibberellin stimulus	GO:0003674	molecular function	GO:0005576	extracellular region	PF02704	Gibberellin regulated protein	NA	NA	NA	NA
Glyma.09G239100		2.16331	Not DE	2.07362	Not DE	Not DE	2.49179	Up	Not DE	Up	Not DE	Not DE	Up		Glyma.09G239100	93	UniRef100_UPI00018C699C PREDICTED: transcription factor bHLH135 n=1 Tax=Glycine max RepID=UPI00018C699C	6e-56	100	UniRef100_G7KZY5 Transcription factor style2.1 n=1 Tax=Medicago truncatula RepID=G7KZY5_MEDTR	5e-45	98.92	AT3G28857.1|Symbols:|basic helix-loop-helix (bHLH) DNA-binding family protein|chr3:10855781-10856313 REVERSE LENGTH=92	1e-40	97.83	NA	NA	NA	NA	GO:0005634	nucleus	PF00010	Helix-loop-helix DNA-binding domain	PTHR12565	STEROL REGULATORY ELEMENT-BINDING PROTEIN	NA	NA
Glyma.09G239600		Not DE	Not DE	2.59885	1.83135	1.13179	1.7954	Not DE	Not DE	Up	Up	Up	Up		Glyma.09G239600	472	UniRef100_I1L5Z1 Uncharacterized protein n=1 Tax=Glycine max RepID=I1L5Z1_SOYBN	0	100	UniRef100_G7KZX1 O-acyltransferase WSD1 n=1 Tax=Medicago truncatula RepID=G7KZX1_MEDTR	0	99.58	AT3G49190.1|Symbols:|O-acyltransferase (WSD1-like) family protein|chr3:18231988-18234376 REVERSE LENGTH=522	8e-57	85.06	NA	NA	GO:0004144	diacylglycerol O-acyltransferase activity	GO:0005634	nucleus	PF03007 PF06974	Wax ester synthase-like Acyl-CoA acyltransferase domain; Protein of unknown function (DUF1298)	NA	NA	NA	NA
Glyma.09G241800		Not DE	Not DE	2.44663	1.8063	1.2891	1.47793	Not DE	Not DE	Up	Up	Up	Up		Glyma.09G241800	230	UniRef100_I1L615 Uncharacterized protein n=1 Tax=Glycine max RepID=I1L615_SOYBN	5e-169	100	UniRef100_B9GP51 HD-ZIP family protein n=1 Tax=Populus trichocarpa RepID=B9GP51_POPTR	2e-83	75.59	AT3G60390.1|Symbols:HAT3|homeobox-leucine zipper protein 3|chr3:22320788-22322370 REVERSE LENGTH=315	1e-81	57.46	GO:0006351 GO:0006355	regulation of transcription, DNA-dependent; transcription, DNA-dependent	GO:0003677 GO:0003700 GO:0043565	DNA binding; sequence-specific DNA binding; sequence-specific DNA binding transcription factor activity	GO:0005634	nucleus	PF00046 PF02183 PF04618	Homeobox domain; Homeobox associated leucine zipper; HD-ZIP protein N terminus	PTHR24326	FAMILY NOT NAMED	KOG0483	Transcription_factor_HEX,_contains_HOX_and_HALZ_domains
Glyma.09G245400		Not DE	Not DE	2.08011	Not DE	1.80412	2.53658	Not DE	Not DE	Up	Not DE	Up	Up		Glyma.09G245400	189	UniRef100_I1L651 Uncharacterized protein n=1 Tax=Glycine max RepID=I1L651_SOYBN	1e-135	100	UniRef100_G7KTC0 Cyclin-dependent protein kinase regulator Pho80 n=1 Tax=Medicago truncatula RepID=G7KTC0_MEDTR	3e-115	90.64	AT2G44740.1|Symbols:CYCP4;1|cyclin p4;1|chr2:18442287-18443304 REVERSE LENGTH=202	1e-100	84.65	GO:0010440 GO:0051726	regulation of cell cycle; stomatal lineage progression	GO:0004693 GO:0005515	cyclin-dependent protein serine/threonine kinase activity; protein binding	NA	NA	PF08613	Cyclin	PTHR15615	UNCHARACTERIZED	KOG1674	Cyclin
Glyma.09G250900		Not DE	Not DE	2.69665	1.24919	Not DE	1.40359	Not DE	Not DE	Up	Up	Not DE	Up		Glyma.09G250900	174	UniRef100_C6T067 Uncharacterized protein n=1 Tax=Glycine max RepID=C6T067_SOYBN	3e-123	100	UniRef100_Q2HW10 Wiscott-Aldrich syndrome, C-terminal n=1 Tax=Medicago truncatula RepID=Q2HW10_MEDTR	6e-72	90.7	AT5G16490.1|Symbols:RIC4|ROP-interactive CRIB motif-containing protein 4|chr5:5384468-5385205 REVERSE LENGTH=153	1e-31	100	GO:0007155 GO:0009860 GO:0010090 GO:0010215 GO:0017157 GO:0030833 GO:0045010 GO:0048765 GO:0051650 GO:0071555	actin nucleation; cell adhesion; cell wall organization; cellulose microfibril organization; establishment of vesicle localization; pollen tube growth; regulation of actin filament polymerization; regulation of exocytosis; root hair cell differentiation; trichome morphogenesis	GO:0005515	protein binding	GO:0005886 GO:0009507 GO:0016324	apical plasma membrane; chloroplast; plasma membrane	PF00786	P21-Rho-binding domain	PTHR23202	WASP INTERACTING PROTEIN-RELATED	NA	NA
Glyma.09G252900		Not DE	Not DE	1.1598	1.59869	1.39594	1.71741	Not DE	Not DE	Up	Up	Up	Up		Glyma.09G252900	625	UniRef100_K7LFZ8 Uncharacterized protein n=2 Tax=Glycine max RepID=K7LFZ8_SOYBN	0	105.94	UniRef100_G7KQK6 Sterol 3-beta-glucosyltransferase n=3 Tax=Medicago truncatula RepID=G7KQK6_MEDTR	0	91.3	AT3G07020.2|Symbols:|UDP-Glycosyltransferase superfamily protein|chr3:2218120-2221590 REVERSE LENGTH=637	0	78.34	GO:0005975 GO:0008152 GO:0016125 GO:0030259 GO:0048316	carbohydrate metabolic process; lipid glycosylation; metabolic process; seed development; sterol metabolic process	GO:0016757 GO:0016758 GO:0016906 GO:0051507	beta-sitosterol UDP-glucosyltransferase activity; sterol 3-beta-glucosyltransferase activity; transferase activity, transferring glycosyl groups; transferase activity, transferring hexosyl groups	GO:0005886 GO:0016020	membrane; plasma membrane	PF03033	Glycosyltransferase family 28 N-terminal domain	PTHR11926	GLUCOSYL/GLUCURONOSYL TRANSFERASES	KOG1192	UDP-glucuronosyl_and_UDP-glucosyl_transferase
Glyma.09G273500	x	Not DE	Not DE	2.37933	Not DE	Not DE	2.1132	Not DE	Not DE	Up	Not DE	Not DE	Up		Glyma.09G273500	490	UniRef100_I1L6Z0 Uncharacterized protein n=1 Tax=Glycine max RepID=I1L6Z0_SOYBN	0	100	UniRef100_G7LAQ6 Mannan endo-1,4-beta-mannosidase n=1 Tax=Medicago truncatula RepID=G7LAQ6_MEDTR	0	87.88	AT5G01930.1|Symbols:MAN6, AtMAN6|Glycosyl hydrolase superfamily protein|chr5:361189-362867 REVERSE LENGTH=448	0	90.4	GO:0008152 GO:0009845	metabolic process; seed germination	GO:0003824 GO:0004553 GO:0043169	catalytic activity; cation binding; hydrolase activity, hydrolyzing O-glycosyl compounds	GO:0005576	extracellular region	PF00150	Cellulase (glycosyl hydrolase family 5)	NA	NA	NA	NA
Glyma.09G274600		Not DE	Not DE	1.39297	1.65302	1.79697	1.97982	Not DE	Not DE	Up	Up	Up	Up		Glyma.09G274600	968	UniRef100_I1L703 Uncharacterized protein n=1 Tax=Glycine max RepID=I1L703_SOYBN	0	100	UniRef100_G7KY56 Receptor-like protein kinase n=1 Tax=Medicago truncatula RepID=G7KY56_MEDTR	0	101.9	AT5G01890.1|Symbols:|Leucine-rich receptor-like protein kinase family protein|chr5:341661-344650 REVERSE LENGTH=967	0	99.69	GO:0002237 GO:0006468 GO:0007165 GO:0007169 GO:0010075 GO:0010103 GO:0048443	protein phosphorylation; regulation of meristem growth; response to molecule of bacterial origin; signal transduction; stamen development; stomatal complex morphogenesis; transmembrane receptor protein tyrosine kinase signaling pathway	GO:0004672 GO:0004674 GO:0005524 GO:0016301 GO:0016772	ATP binding; kinase activity; protein kinase activity; protein serine/threonine kinase activity; transferase activity, transferring phosphorus-containing groups	GO:0005886	plasma membrane	PF00560 PF00069 PF08263	Leucine Rich Repeat; Protein kinase domain; Leucine rich repeat N-terminal domain	PTHR24420	LEUCINE-RICH REPEAT RECEPTOR-LIKE PROTEIN KINASE	KOG1187	Serine/threonine_protein_kinase
Glyma.09G277500	x	Not DE	Not DE	2.16298	Not DE	Not DE	1.26201	Not DE	Not DE	Up	Not DE	Not DE	Up		Glyma.09G277500	258	UniRef100_K7LGI1 Uncharacterized protein n=1 Tax=Glycine max RepID=K7LGI1_SOYBN	0	100	NA	NA	NA	AT4G25845.1|Symbols:|BEST Arabidopsis thaliana protein match is: OSBP(oxysterol binding protein)-related protein 4B (TAIR:AT4G25850.2); Has 35333 Blast hits to 34131 proteins in 2444 species: Archae - 798; Bacteria - 22429; Metazoa - 974; Fungi - 991; Plants - 531; Viruses - 0; Other Eukaryotes - 9610 (source: NCBI BLink).|chr4:13142270-13142632 FORWARD LENGTH=120	8e-07	38.33	GO:0008150	biological process	GO:0003674	molecular function	GO:0005634	nucleus	NA	NA	NA	NA	NA	NA
Glyma.09G279900		Not DE	Not DE	1.62063	1.31258	1.90849	2.11998	Not DE	Not DE	Up	Up	Up	Up		Glyma.09G279900	1361	UniRef100_I1L757 Uncharacterized protein n=1 Tax=Glycine max RepID=I1L757_SOYBN	0	100	UniRef100_G7KV36 Protein SCAR2 n=1 Tax=Medicago truncatula RepID=G7KV36_MEDTR	0	40.2	AT2G38440.1|Symbols:ITB1, SCAR2, DIS3, WAVE4, ATSCAR2|SCAR homolog 2|chr2:16095550-16100851 FORWARD LENGTH=1399	9e-112	29.02	GO:0000003 GO:0000278 GO:0003002 GO:0006325 GO:0007131 GO:0007155 GO:0009887 GO:0009888 GO:0009965 GO:0010014 GO:0010090 GO:0010091 GO:0010638 GO:0016049 GO:0016337 GO:0030036 GO:0033043 GO:0033044 GO:0045010 GO:0045595 GO:0048449 GO:0048589 GO:0048765 GO:0051127 GO:0071555	actin cytoskeleton organization; actin nucleation; cell-cell adhesion; cell adhesion; cell growth; cell wall organization; chromatin organization; developmental growth; floral organ formation; leaf morphogenesis; meristem initiation; mitotic cell cycle; organ morphogenesis; positive regulation of actin nucleation; positive regulation of organelle organization; reciprocal meiotic recombination; re…	GO:0003779 GO:0005515	actin binding; protein binding	GO:0005737 GO:0005886 GO:0031209	SCAR complex; cytoplasm; plasma membrane	NA	NA	PTHR12902	WASP-1	NA	NA
Glyma.10G000300		Not DE	Not DE	2.36099	1.48125	1.66824	1.07723	Not DE	Not DE	Up	Up	Up	Up		Glyma.10G000300	455	UniRef100_I1L7B2 Uncharacterized protein n=1 Tax=Glycine max RepID=I1L7B2_SOYBN	0	100	UniRef100_Q6E593 Benzoyl coenzyme A: benzyl alcohol benzoyl transferase n=1 Tax=Petunia hybrida RepID=Q6E593_PETHY	0	95.43	AT5G17540.1|Symbols:|HXXXD-type acyl-transferase family protein|chr5:5782061-5783682 REVERSE LENGTH=461	0	96.53	NA	NA	GO:0016747	transferase activity, transferring acyl groups other than amino-acyl groups	GO:0005737	cytoplasm	PF02458	Transferase family	NA	NA	NA	NA
Glyma.10G013700		Not DE	Not DE	-1.0832	1.32311	1.07365	1.14875	Not DE	Not DE	Down	Up	Up	Up		Glyma.10G013700	164	UniRef100_C6SZS5 Uncharacterized protein n=1 Tax=Glycine max RepID=C6SZS5_SOYBN	3e-117	100	UniRef100_G7IDR7 Universal stress protein A-like protein n=1 Tax=Medicago truncatula RepID=G7IDR7_MEDTR	2e-79	98.1	AT3G62550.1|Symbols:|Adenine nucleotide alpha hydrolases-like superfamily protein|chr3:23136194-23137074 FORWARD LENGTH=162	7e-59	94.44	GO:0002238	response to molecule of fungal origin	GO:0003674	molecular function	GO:0005634 GO:0005773	nucleus; vacuole	PF00582	Universal stress protein family	NA	NA	NA	NA
Glyma.10G014000		Not DE	Not DE	1.82143	1.71848	Not DE	1.80349	Not DE	Not DE	Up	Up	Not DE	Up		Glyma.10G014000	477	UniRef100_I1L7Q6 Uncharacterized protein n=1 Tax=Glycine max RepID=I1L7Q6_SOYBN	0	98.34	UniRef100_B9GSH4 DNAJ heat shock N-terminal domain-containing family protein n=1 Tax=Populus trichocarpa RepID=B9GSH4_POPTR	0	83.89	AT4G02100.1|Symbols:|Heat shock protein DnaJ with tetratricopeptide repeat|chr4:930228-932049 FORWARD LENGTH=546	0	82.78	GO:0006457	protein folding	GO:0031072	heat shock protein binding	GO:0005634	nucleus	PF00226	DnaJ domain	PTHR22904	TPR REPEAT CONTAINING PROTEIN	KOG0550	Molecular_chaperone_(DnaJ_superfamily)
Glyma.10G021300		Not DE	Not DE	2.35625	3.03491	2.50247	2.32937	Not DE	Not DE	Up	Up	Up	Up		Glyma.10G021300	102	UniRef100_C6T4P5 Uncharacterized protein n=1 Tax=Glycine max RepID=C6T4P5_SOYBN	3e-66	100	UniRef100_H6VUU0 Glutaredoxin family protein n=1 Tax=Ammopiptanthus mongolicus RepID=H6VUU0_9FABA	9e-58	99.02	AT2G30540.1|Symbols:|Thioredoxin superfamily protein|chr2:13011259-13011567 REVERSE LENGTH=102	5e-52	97.06	GO:0045454 GO:0048653	anther development; cell redox homeostasis	GO:0009055 GO:0015035	electron carrier activity; protein disulfide oxidoreductase activity	GO:0005737	cytoplasm	PF00462	Glutaredoxin	PTHR10168	GLUTAREDOXIN	KOG1752	Glutaredoxin_and_related_proteins
Glyma.10G029600		-2.48329	Not DE	-2.12241	1.17202	Not DE	1.23597	Down	Not DE	Down	Up	Not DE	Up		Glyma.10G029600	342	UniRef100_K7LH36 Uncharacterized protein n=1 Tax=Glycine max RepID=K7LH36_SOYBN	0	100	UniRef100_K4HFU8 Heat shock transcription factor HSFA6b n=1 Tax=Glycine max RepID=K4HFU8_SOYBN	0	100	AT3G22830.1|Symbols:AT-HSFA6B, HSFA6B|heat shock transcription factor A6B|chr3:8078981-8080895 FORWARD LENGTH=406	6e-106	76.85	GO:0006355 GO:0009407	regulation of transcription, DNA-dependent; toxin catabolic process	GO:0003677 GO:0003700 GO:0043565	DNA binding; sequence-specific DNA binding; sequence-specific DNA binding transcription factor activity	GO:0005634	nucleus	PF00447	HSF-type DNA-binding	PTHR10015	HEAT SHOCK TRANSCRIPTION FACTOR	KOG0627	Heat_shock_transcription_factor
Glyma.10G042300	x	Not DE	Not DE	2.61949	Not DE	Not DE	3.39912	Not DE	Not DE	Up	Not DE	Not DE	Up		Glyma.10G042300	899	UniRef100_I1L8J4 Uncharacterized protein n=1 Tax=Glycine max RepID=I1L8J4_SOYBN	0	100	NA	NA	NA	AT4G28760.2|Symbols:|Protein of unknown function (DUF3741)|chr4:14208640-14211811 FORWARD LENGTH=924	2e-126	96.97	GO:0008150	biological process	GO:0003674	molecular function	GO:0005634	nucleus	PF12552	Protein of unknown function (DUF3741)	PTHR21726	PHOSPHATIDYLINOSITOL N-ACETYLGLUCOSAMINYLTRANSFERASE SUBUNIT P (DOWN SYNDROME CRITICAL REGION PROTEIN 5)-RELATED	NA	NA
Glyma.10G051500		Not DE	Not DE	1.12893	2.42891	1.84428	1.87745	Not DE	Not DE	Up	Up	Up	Up		Glyma.10G051500	533	UniRef100_I1L8U2 Uncharacterized protein n=1 Tax=Glycine max RepID=I1L8U2_SOYBN	0	100	UniRef100_G7IBL8 Zinc finger protein n=1 Tax=Medicago truncatula RepID=G7IBL8_MEDTR	0	106.4	AT5G03150.1|Symbols:JKD|C2H2-like zinc finger protein|chr5:745849-748678 FORWARD LENGTH=503	1e-117	43.74	GO:0006355 GO:0010075 GO:0045604 GO:0048364 GO:0048527 GO:0048589 GO:0048765 GO:0051302	developmental growth; lateral root development; regulation of cell division; regulation of epidermal cell differentiation; regulation of meristem growth; regulation of transcription, DNA-dependent; root development; root hair cell differentiation	GO:0003676 GO:0003700 GO:0005515 GO:0008270 GO:0042803	nucleic acid binding; protein binding; protein homodimerization activity; sequence-specific DNA binding transcription factor activity; zinc ion binding	GO:0005622 GO:0005634	intracellular; nucleus	NA	NA	PTHR10593	SERINE/THREONINE-PROTEIN KINASE RIO	KOG3576	Ovo_and_related_transcription_factors
Glyma.10G060700		Not DE	Not DE	1.21972	2.0663	1.51047	1.13622	Not DE	Not DE	Up	Up	Up	Up		Glyma.10G060700	449	UniRef100_I1L924 Uncharacterized protein n=1 Tax=Glycine max RepID=I1L924_SOYBN	0	100	UniRef100_G7J1R6 Anthranilate N-benzoyltransferase protein n=1 Tax=Medicago truncatula RepID=G7J1R6_MEDTR	1e-158	99.33	AT2G19070.1|Symbols:SHT|spermidine hydroxycinnamoyl transferase|chr2:8260185-8261958 REVERSE LENGTH=451	6e-99	99.11	GO:0009555 GO:0010584 GO:0080088	pollen development; pollen exine formation; spermidine hydroxycinnamate conjugate biosynthetic process	GO:0016410 GO:0016747 GO:0050734 GO:0080072 GO:0080073 GO:0080074 GO:0080075	N-acyltransferase activity; hydroxycinnamoyltransferase activity; spermidine:caffeoyl CoA N-acyltransferase activity; spermidine:coumaroyl CoA N-acyltransferase activity; spermidine:feruloyl CoA N-acyltransferase activity; spermidine:sinapoyl CoA N-acyltransferase activity; transferase activity, transferring acyl groups other than amino-acyl groups	GO:0005737	cytoplasm	PF02458	Transferase family	NA	NA	NA	NA
Glyma.10G064500		Not DE	Not DE	-1.3009	2.06267	2.14327	1.78169	Not DE	Not DE	Down	Up	Up	Up		Glyma.10G064500	465	UniRef100_I1L958 Uncharacterized protein n=1 Tax=Glycine max RepID=I1L958_SOYBN	0	100	NA	NA	NA	AT2G36630.1|Symbols:|Sulfite exporter TauE/SafE family protein|chr2:15352767-15355050 REVERSE LENGTH=459	0	99.56	GO:0006499	N-terminal protein myristoylation	NA	NA	GO:0016021	integral to membrane	PF01925	Sulfite exporter TauE/SafE	PTHR14255	ATP-DEPENDENT PROTEASE (CEREBLON)	NA	NA
Glyma.10G071000		Not DE	Not DE	3.29669	-1.1814	-1.03068	-1.13521	Not DE	Not DE	Up	Down	Down	Down		Glyma.10G071000	422	UniRef100_UPI0003DE7C79 PREDICTED: purple acid phosphatase 22-like n=1 Tax=Glycine max RepID=UPI0003DE7C79	0	96.34	UniRef100_G7L615 Purple acid phosphatase n=1 Tax=Medicago truncatula RepID=G7L615_MEDTR	0	94.82	AT3G52820.1|Symbols:ATPAP22, PAP22|purple acid phosphatase 22|chr3:19574236-19576938 REVERSE LENGTH=434	0	88.02	GO:0016036 GO:0019375 GO:0045892	cellular response to phosphate starvation; galactolipid biosynthetic process; negative regulation of transcription, DNA-dependent	GO:0003993 GO:0004722 GO:0016787 GO:0046872	acid phosphatase activity; hydrolase activity; metal ion binding; protein serine/threonine phosphatase activity	GO:0005576	extracellular region	PF00149	Calcineurin-like phosphoesterase	PTHR22953	ACID PHOSPHATASE RELATED	KOG1378	Purple_acid_phosphatase
Glyma.10G078500		Not DE	Not DE	3.70374	-1.82839	-2.00119	-1.05119	Not DE	Not DE	Up	Down	Down	Down		Glyma.10G078500	215	UniRef100_I1L9I5 Uncharacterized protein n=1 Tax=Glycine max RepID=I1L9I5_SOYBN	2e-153	100	UniRef100_D7LZ61 Carboxy-lyase n=2 Tax=Camelineae RepID=D7LZ61_ARALL	3e-128	98.16	AT5G06300.1|Symbols:|Putative lysine decarboxylase family protein|chr5:1922042-1925278 REVERSE LENGTH=217	1e-130	98.16	GO:0006826 GO:0008152 GO:0009733 GO:0009741 GO:0010106 GO:0010167 GO:0015706	cellular response to iron ion starvation; iron ion transport; metabolic process; nitrate transport; response to auxin stimulus; response to brassinosteroid stimulus; response to nitrate	GO:0016831	carboxy-lyase activity	GO:0005634 GO:0005829	cytosol; nucleus	PF03641	Possible lysine decarboxylase	NA	NA	NA	NA
Glyma.10G081700		Not DE	Not DE	-1.12659	-1.51543	-1.52267	-1.80127	Not DE	Not DE	Down	Down	Down	Down		Glyma.10G081700	662	UniRef100_I1L9K6 Uncharacterized protein n=1 Tax=Glycine max RepID=I1L9K6_SOYBN	0	100	UniRef100_Q2PF41 BEL1-like homeodomain transcription factor n=1 Tax=Trifolium pratense RepID=Q2PF41_TRIPR	0	101.54	AT2G35940.3|Symbols:BLH1|BEL1-like homeodomain 1|chr2:15089171-15091699 REVERSE LENGTH=680	1e-176	97.21	GO:0000303 GO:0006355 GO:0006612 GO:0009610 GO:0009651 GO:0009733 GO:0009737 GO:0009743 GO:0009862 GO:0009873 GO:0009963 GO:0010197 GO:0010201 GO:0010363 GO:0019344 GO:0048513	cysteine biosynthetic process; ethylene mediated signaling pathway; organ development; polar nucleus fusion; positive regulation of flavonoid biosynthetic process; protein targeting to membrane; regulation of plant-type hypersensitive response; regulation of transcription, DNA-dependent; response to abscisic acid stimulus; response to auxin stimulus; response to carbohydrate stimulus; response to…	GO:0003677 GO:0003700 GO:0042803 GO:0043565 GO:0046982	DNA binding; protein heterodimerization activity; protein homodimerization activity; sequence-specific DNA binding; sequence-specific DNA binding transcription factor activity	GO:0005634 GO:0005737	cytoplasm; nucleus	PF07526 PF00046	Associated with HOX; Homeobox domain	PTHR11850	HOMEOBOX PROTEIN TRANSCRIPTION FACTORS	KOG0773	Transcription_factor_MEIS1_and_related_HOX_domain_proteins
Glyma.10G090100		Not DE	Not DE	1.30452	1.79865	2.67285	2.9028	Not DE	Not DE	Up	Up	Up	Up		Glyma.10G090100	368	UniRef100_C6TJT0 Uncharacterized protein n=1 Tax=Glycine max RepID=C6TJT0_SOYBN	0	100	UniRef100_Q9SFB1 F17A17.37 protein n=3 Tax=Arabidopsis thaliana RepID=Q9SFB1_ARATH	1e-173	95.07	AT3G08030.1|Symbols:|Protein of unknown function, DUF642|chr3:2564191-2565819 FORWARD LENGTH=365	2e-176	95.07	GO:0008150 GO:0009740 GO:0010162 GO:0015995	biological process; chlorophyll biosynthetic process; gibberellic acid mediated signaling pathway; seed dormancy process	GO:0003674	molecular function	GO:0005618 GO:0005886 GO:0009507	cell wall; chloroplast; plasma membrane	PF04862	Protein of unknown function (DUF642)	NA	NA	NA	NA
Glyma.10G094800		Not DE	Not DE	4.58723	Not DE	2.45937	2.52483	Not DE	Not DE	Up	Not DE	Up	Up		Glyma.10G094800	74	UniRef100_I1L9W7 Uncharacterized protein n=1 Tax=Glycine max RepID=I1L9W7_SOYBN	2e-44	100	NA	NA	NA	NA	NA	NA	NA	NA	NA	NA	NA	NA	NA	NA	NA	NA	NA	NA
Glyma.10G106800		-1.36663	-1.541	-1.42591	1.51973	1.01038	1.11518	Down	Down	Down	Up	Up	Up		Glyma.10G106800	255	UniRef100_K7LII6 Uncharacterized protein n=1 Tax=Glycine max RepID=K7LII6_SOYBN	2e-170	100	UniRef100_G7KHG4 22.7 kDa class IV heat shock protein n=1 Tax=Medicago truncatula RepID=G7KHG4_MEDTR	1e-36	67.96	AT2G27140.1|Symbols:|HSP20-like chaperones superfamily protein|chr2:11598496-11599264 REVERSE LENGTH=224	7e-25	61.16	GO:0009408 GO:0009644 GO:0042542	response to heat; response to high light intensity; response to hydrogen peroxide	GO:0003674	molecular function	GO:0005634 GO:0016020	membrane; nucleus	PF00011	Hsp20/alpha crystallin family	PTHR11527	SMALL HEAT-SHOCK PROTEIN (HSP20) FAMILY	NA	NA
Glyma.10G107100		Not DE	Not DE	1.61586	-2.72813	-1.86435	-2.03493	Not DE	Not DE	Up	Down	Down	Down		Glyma.10G107100	459	UniRef100_I1LA39 Uncharacterized protein n=1 Tax=Glycine max RepID=I1LA39_SOYBN	0	100	UniRef100_G7KSM3 Glycerol-3-phosphate dehydrogenase n=1 Tax=Medicago truncatula RepID=G7KSM3_MEDTR	0	96.6	AT2G41540.3|Symbols:GPDHC1|6-phosphogluconate dehydrogenase family protein|chr2:17326801-17328654 FORWARD LENGTH=462	0	97.4	GO:0005975 GO:0006072 GO:0009413 GO:0046168 GO:0055114	carbohydrate metabolic process; glycerol-3-phosphate catabolic process; glycerol-3-phosphate metabolic process; oxidation-reduction process; response to flooding	GO:0000166 GO:0004367 GO:0016491 GO:0016614 GO:0016616 GO:0050662 GO:0051287	NAD binding; coenzyme binding; glycerol-3-phosphate dehydrogenase [NAD+] activity; nucleotide binding; oxidoreductase activity; oxidoreductase activity, acting on CH-OH group of donors; oxidoreductase activity, acting on the CH-OH group of donors, NAD or NADP as acceptor	GO:0005737 GO:0005829 GO:0009331	cytoplasm; cytosol; glycerol-3-phosphate dehydrogenase complex	PF07479 PF01210	NAD-dependent glycerol-3-phosphate dehydrogenase C-terminus; NAD-dependent glycerol-3-phosphate dehydrogenase N-terminus	PTHR11728	GLYCEROL-3-PHOSPHATE DEHYDROGENASE	KOG2711	Glycerol-3-phosphate_dehydrogenase/dihydroxyacetone_3-phosphate_reductase
Glyma.10G111200		Not DE	Not DE	1.73764	4.42514	4.82831	5.38959	Not DE	Not DE	Up	Up	Up	Up		Glyma.10G111200	383	UniRef100_I1LA06 Uncharacterized protein n=1 Tax=Glycine max RepID=I1LA06_SOYBN	0	100	UniRef100_Q940H3 Protein trichome birefringence-like 36 n=1 Tax=Arabidopsis thaliana RepID=TBL36_ARATH	2e-168	90.77	AT3G54260.1|Symbols:TBL36|TRICHOME BIREFRINGENCE-LIKE 36|chr3:20085097-20086745 REVERSE LENGTH=379	2e-171	90.77	GO:0008150 GO:0010089 GO:0044036	biological process; cell wall macromolecule metabolic process; xylem development	NA	NA	NA	NA	PF03005	PF03005	PTHR13533	FAMILY NOT NAMED	NA	NA
Glyma.10G130200		Not DE	Not DE	-1.40868	2.05626	2.53723	2.14608	Not DE	Not DE	Down	Up	Up	Up		Glyma.10G130200	227	UniRef100_I1LAN6 Uncharacterized protein n=1 Tax=Glycine max RepID=I1LAN6_SOYBN	6e-151	100	UniRef100_Q9LIR5 Genomic DNA, chromosome 3, BAC clone:F14O13 n=1 Tax=Arabidopsis thaliana RepID=Q9LIR5_ARATH	2e-21	92.86	AT4G13540.1|Symbols:|unknown protein; INVOLVED IN: N-terminal protein myristoylation; BEST Arabidopsis thaliana protein match is: unknown protein (TAIR:AT3G23930.1); Has 4658 Blast hits to 3455 proteins in 431 species: Archae - 39; Bacteria - 387; Metazoa - 1842; Fungi - 436; Plants - 133; Viruses - 38; Other Eukaryotes - 1783 (source: NCBI BLink).|chr4:7869896-7870604 FORWARD LENGTH=210	7e-32	99.05	GO:0006499	N-terminal protein myristoylation	NA	NA	GO:0005737	cytoplasm	NA	NA	NA	NA	NA	NA
Glyma.10G137600		Not DE	Not DE	2.08987	-1.91491	-1.41933	-1.22129	Not DE	Not DE	Up	Down	Down	Down		Glyma.10G137600	1283	UniRef100_K7LJ97 Uncharacterized protein n=2 Tax=Glycine max RepID=K7LJ97_SOYBN	0	100	UniRef100_G7IBR0 ABC transporter B family member n=1 Tax=Medicago truncatula RepID=G7IBR0_MEDTR	0	98.91	AT2G47000.1|Symbols:MDR4, PGP4, ABCB4, ATPGP4|ATP binding cassette subfamily B4|chr2:19310008-19314750 REVERSE LENGTH=1286	0	96.5	GO:0000303 GO:0006888 GO:0007165 GO:0009407 GO:0009414 GO:0009630 GO:0009651 GO:0009723 GO:0009733 GO:0009735 GO:0009737 GO:0009738 GO:0009743 GO:0009753 GO:0009873 GO:0009926 GO:0010315 GO:0010540 GO:0010583 GO:0042538 GO:0043090 GO:0043161 GO:0043248 GO:0048767 GO:0051788 GO:0060919	ER to Golgi vesicle-mediated transport; abscisic acid mediated signaling pathway; amino acid import; auxin efflux; auxin influx; auxin polar transport; basipetal auxin transport; ethylene mediated signaling pathway; gravitropism; hyperosmotic salinity response; proteasomal ubiquitin-dependent protein catabolic process; proteasome assembly; response to abscisic acid stimulus; response to auxin sti…	GO:0008559 GO:0010328 GO:0010329 GO:0042626	ATPase activity, coupled to transmembrane movement of substances; auxin efflux transmembrane transporter activity; auxin influx transmembrane transporter activity; xenobiotic-transporting ATPase activity	GO:0005634 GO:0005886 GO:0009506 GO:0016020	membrane; nucleus; plasma membrane; plasmodesma	PF00005 PF00664	ABC transporter; ABC transporter transmembrane region	PTHR24222	FAMILY NOT NAMED	KOG0055	Multidrug/pheromone_exporter,_ABC_superfamily
Glyma.10G139700		Not DE	Not DE	2.03455	Not DE	1.60696	2.24045	Not DE	Not DE	Up	Not DE	Up	Up		Glyma.10G139700	222	UniRef100_C7S8D0 Germin-like protein 16 n=1 Tax=Glycine max RepID=C7S8D0_SOYBN	6e-156	100	UniRef100_C7S8D0 Germin-like protein 16 n=1 Tax=Glycine max RepID=C7S8D0_SOYBN	6e-156	100	AT3G62020.1|Symbols:GLP10|germin-like protein 10|chr3:22971443-22972192 REVERSE LENGTH=220	3e-106	96.82	GO:0008150 GO:0010413 GO:0045492	biological process; glucuronoxylan metabolic process; xylan biosynthetic process	GO:0030145 GO:0045735	manganese ion binding; nutrient reservoir activity	GO:0005576 GO:0005618 GO:0009505 GO:0048046	apoplast; cell wall; extracellular region; plant-type cell wall	PF00190	Cupin	NA	NA	NA	NA
Glyma.10G139800		Not DE	Not DE	2.43326	Not DE	1.84612	2.36053	Not DE	Not DE	Up	Not DE	Up	Up		Glyma.10G139800	221	UniRef100_C7S8D1 Germin-like protein 17 n=1 Tax=Glycine max RepID=C7S8D1_SOYBN	3e-155	100	UniRef100_C7S8D1 Germin-like protein 17 n=1 Tax=Glycine max RepID=C7S8D1_SOYBN	3e-155	100	AT3G62020.1|Symbols:GLP10|germin-like protein 10|chr3:22971443-22972192 REVERSE LENGTH=220	3e-102	90.45	GO:0008150 GO:0010413 GO:0045492	biological process; glucuronoxylan metabolic process; xylan biosynthetic process	GO:0030145 GO:0045735	manganese ion binding; nutrient reservoir activity	GO:0005576 GO:0005618 GO:0009505 GO:0048046	apoplast; cell wall; extracellular region; plant-type cell wall	PF00190	Cupin	NA	NA	NA	NA
Glyma.10G156200		Not DE	Not DE	-1.21274	1.57984	1.19888	1.28223	Not DE	Not DE	Down	Up	Up	Up		Glyma.10G156200	442	UniRef100_K7LJM2 Uncharacterized protein n=1 Tax=Glycine max RepID=K7LJM2_SOYBN	0	100	UniRef100_C6ZRT6 Protein kinase n=1 Tax=Glycine max RepID=C6ZRT6_SOYBN	0	100	AT1G54820.1|Symbols:|Protein kinase superfamily protein|chr1:20447370-20450761 FORWARD LENGTH=458	3e-149	75.98	GO:0006468	protein phosphorylation	GO:0004672 GO:0004713 GO:0005524 GO:0016301 GO:0016772	ATP binding; kinase activity; protein kinase activity; protein tyrosine kinase activity; transferase activity, transferring phosphorus-containing groups	GO:0005886	plasma membrane	PF00069	Protein kinase domain	PTHR24420	LEUCINE-RICH REPEAT RECEPTOR-LIKE PROTEIN KINASE	KOG1187	Serine/threonine_protein_kinase
Glyma.10G157200		Not DE	Not DE	4.94085	1.19938	1.95152	1.70158	Not DE	Not DE	Up	Up	Up	Up		Glyma.10G157200	378	UniRef100_I1LBF1 Uncharacterized protein n=1 Tax=Glycine max RepID=I1LBF1_SOYBN	0	100	UniRef100_B9I7Z1 GDSL-motif lipase/hydrolase family protein n=1 Tax=Populus trichocarpa RepID=B9I7Z1_POPTR	0	98.68	AT1G54790.1|Symbols:|GDSL-like Lipase/Acylhydrolase superfamily protein|chr1:20441124-20443997 REVERSE LENGTH=382	0	98.69	GO:0006629 GO:0009832 GO:0010413 GO:0045492	glucuronoxylan metabolic process; lipid metabolic process; plant-type cell wall biogenesis; xylan biosynthetic process	GO:0004091 GO:0016788	carboxylesterase activity; hydrolase activity, acting on ester bonds	GO:0005576	extracellular region	PF00657	GDSL-like Lipase/Acylhydrolase	PTHR22835	ZINC FINGER FYVE DOMAIN CONTAINING PROTEIN	NA	NA
Glyma.10G167800		Not DE	Not DE	-1.28587	2.15459	2.00739	1.5462	Not DE	Not DE	Down	Up	Up	Up		Glyma.10G167800	506	UniRef100_I1LBS5 Uncharacterized protein n=1 Tax=Glycine max RepID=I1LBS5_SOYBN	0	100	UniRef100_G7I667 Ammonium transporter n=2 Tax=Medicago truncatula RepID=G7I667_MEDTR	0	44.91	AT1G64780.1|Symbols:ATAMT1;2, AMT1;2|ammonium transporter 1;2|chr1:24061021-24062565 REVERSE LENGTH=514	0	93	GO:0006810 GO:0009624 GO:0010264 GO:0015695 GO:0015696 GO:0015843 GO:0072488	ammonium transmembrane transport; ammonium transport; methylammonium transport; myo-inositol hexakisphosphate biosynthetic process; organic cation transport; response to nematode; transport	GO:0008519	ammonium transmembrane transporter activity	GO:0005886 GO:0016020	membrane; plasma membrane	PF00909	Ammonium Transporter Family	PTHR11730	AMMONIUM TRANSPORTER	KOG0682	Ammonia_permease
Glyma.10G177600		Not DE	Not DE	1.33334	1.9725	2.1932	2.53594	Not DE	Not DE	Up	Up	Up	Up		Glyma.10G177600	715	UniRef100_I1LC23 Uncharacterized protein n=2 Tax=Glycine max RepID=I1LC23_SOYBN	0	98.35	NA	NA	NA	AT1G12380.1|Symbols:|unknown protein; BEST Arabidopsis thaliana protein match is: unknown protein (TAIR:AT1G62870.1); Has 173 Blast hits to 170 proteins in 34 species: Archae - 0; Bacteria - 4; Metazoa - 25; Fungi - 8; Plants - 123; Viruses - 7; Other Eukaryotes - 6 (source: NCBI BLink).|chr1:4214499-4216880 REVERSE LENGTH=793	0	88.02	GO:0008150	biological process	GO:0003674	molecular function	GO:0005634	nucleus	NA	NA	NA	NA	NA	NA
Glyma.10G179200		Not DE	Not DE	1.77403	Not DE	1.74885	1.61591	Not DE	Not DE	Up	Not DE	Up	Up		Glyma.10G179200	385	UniRef100_I1LC38 Uncharacterized protein n=2 Tax=Glycine max RepID=I1LC38_SOYBN	0	100	UniRef100_D7L8T1 Phosphate-responsive 1 family protein (Fragment) n=1 Tax=Arabidopsis lyrata subsp. lyrata RepID=D7L8T1_ARALL	1e-166	93.11	AT2G17230.1|Symbols:EXL5|EXORDIUM like 5|chr2:7494892-7495983 REVERSE LENGTH=363	2e-171	86.5	GO:0008150	biological process	GO:0003674	molecular function	GO:0005576	extracellular region	PF04674	Phosphate-induced protein 1 conserved region	NA	NA	NA	NA
Glyma.10G183300		Not DE	Not DE	4.86059	1.30401	1.11498	1.28521	Not DE	Not DE	Up	Up	Up	Up		Glyma.10G183300	775	UniRef100_K7LK62 Uncharacterized protein n=1 Tax=Glycine max RepID=K7LK62_SOYBN	0	100	UniRef100_G7I4U1 Pho1-like protein n=1 Tax=Medicago truncatula RepID=G7I4U1_MEDTR	0	100.26	AT3G23430.1|Symbols:PHO1, ATPHO1|phosphate 1|chr3:8387818-8393242 REVERSE LENGTH=782	0	98.98	GO:0000041 GO:0006817 GO:0006826 GO:0009611 GO:0009805 GO:0010106 GO:0010167 GO:0015698 GO:0015706 GO:0016036	cellular response to iron ion starvation; cellular response to phosphate starvation; coumarin biosynthetic process; inorganic anion transport; iron ion transport; nitrate transport; phosphate ion transport; response to nitrate; response to wounding; transition metal ion transport	GO:0015114	phosphate ion transmembrane transporter activity	GO:0005794 GO:0005802 GO:0005886 GO:0016021	Golgi apparatus; integral to membrane; plasma membrane; trans-Golgi network	PF03124 PF03105	EXS family; SPX domain	PTHR10783	XENOTROPIC AND POLYTROPIC RETROVIRUS RECEPTOR 1-RELATED	KOG1162	Predicted_small_molecule_transporter
Glyma.10G187700		Not DE	Not DE	2.02738	1.83834	1.4442	2.29951	Not DE	Not DE	Up	Up	Up	Up		Glyma.10G187700	355	UniRef100_I1LCC6 Uncharacterized protein n=1 Tax=Glycine max RepID=I1LCC6_SOYBN	0	100	UniRef100_G7I7Y8 Auxin-induced protein 5NG4 n=1 Tax=Medicago truncatula RepID=G7I7Y8_MEDTR	3e-170	100	AT5G07050.1|Symbols:|nodulin MtN21 /EamA-like transporter family protein|chr5:2191533-2193416 REVERSE LENGTH=402	7e-97	79.6	NA	NA	NA	NA	GO:0009507 GO:0016020	chloroplast; membrane	PF00892	EamA-like transporter family	NA	NA	NA	NA
Glyma.10G194000	x	Not DE	Not DE	2.97048	Not DE	Not DE	1.16828	Not DE	Not DE	Up	Not DE	Not DE	Up		Glyma.10G194000	465	UniRef100_I1LCI8 Flavonol 3-O-glucoside (1-&gt;6) rhamnosyltransferase n=1 Tax=Glycine max RepID=I1LCI8_SOYBN	0	100	UniRef100_I1LCI8 Flavonol 3-O-glucoside (1-&gt;6) rhamnosyltransferase n=1 Tax=Glycine max RepID=I1LCI8_SOYBN	0	100	AT5G54010.1|Symbols:|UDP-Glycosyltransferase superfamily protein|chr5:21919819-21921180 REVERSE LENGTH=453	5e-109	100.44	GO:0008152	metabolic process	GO:0016757 GO:0016758	transferase activity, transferring glycosyl groups; transferase activity, transferring hexosyl groups	GO:0009507	chloroplast	PF00201	UDP-glucoronosyl and UDP-glucosyl transferase	PTHR11926	GLUCOSYL/GLUCURONOSYL TRANSFERASES	KOG1192	UDP-glucuronosyl_and_UDP-glucosyl_transferase
Glyma.10G196500		Not DE	Not DE	1.37637	Not DE	2.77586	2.59525	Not DE	Not DE	Up	Not DE	Up	Up		Glyma.10G196500	261	UniRef100_C6SZ23 Uncharacterized protein n=1 Tax=Glycine max RepID=C6SZ23_SOYBN	0	100	UniRef100_Q9FFB5 Emb|CAB89309.1 n=1 Tax=Arabidopsis thaliana RepID=Q9FFB5_ARATH	1e-47	85.08	AT5G22930.1|Symbols:|Protein of unknown function (DUF1635)|chr5:7668229-7669315 REVERSE LENGTH=238	1e-53	90.34	GO:0008150	biological process	GO:0003674	molecular function	GO:0005634	nucleus	PF07795	Protein of unknown function (DUF1635)	NA	NA	NA	NA
Glyma.10G201100		Not DE	Not DE	1.3282	-2.69482	-2.06875	-2.17696	Not DE	Not DE	Up	Down	Down	Down		Glyma.10G201100	527	UniRef100_I1LCQ1 Pyruvate kinase n=2 Tax=Glycine max RepID=I1LCQ1_SOYBN	0	100	UniRef100_I1LCQ1 Pyruvate kinase n=2 Tax=Glycine max RepID=I1LCQ1_SOYBN	0	100	AT3G52990.1|Symbols:|Pyruvate kinase family protein|chr3:19649046-19652237 FORWARD LENGTH=527	0	99.81	GO:0006096 GO:0046686	glycolysis; response to cadmium ion	GO:0000287 GO:0003824 GO:0004743 GO:0030955	catalytic activity; magnesium ion binding; potassium ion binding; pyruvate kinase activity	GO:0005737 GO:0005829 GO:0016020	cytoplasm; cytosol; membrane	PF00224 PF02887	Pyruvate kinase, barrel domain; Pyruvate kinase, alpha/beta domain	PTHR11817	PYRUVATE KINASE	KOG2323	Pyruvate_kinase
Glyma.10G203700		Not DE	Not DE	1.50774	2.30229	1.87904	1.69604	Not DE	Not DE	Up	Up	Up	Up		Glyma.10G203700	451	UniRef100_I1LCT5 Uncharacterized protein n=2 Tax=Glycine max RepID=I1LCT5_SOYBN	0	100	UniRef100_G7I365 Hippocampus abundant transcript-like protein n=1 Tax=Medicago truncatula RepID=G7I365_MEDTR	0	100.23	AT2G16980.2|Symbols:|Major facilitator superfamily protein|chr2:7376376-7380944 FORWARD LENGTH=461	1e-74	89.8	GO:0010413 GO:0045492 GO:0055085	glucuronoxylan metabolic process; transmembrane transport; xylan biosynthetic process	GO:0005215 GO:0008493	tetracycline transporter activity; transporter activity	GO:0005576 GO:0005886 GO:0016021	extracellular region; integral to membrane; plasma membrane	PF07690	Major Facilitator Superfamily	PTHR24003	MAJOR FACILITATOR SUPERFAMILY DOMAIN-CONTAINING PROTEIN-RELATED	KOG2816	Predicted_transporter_ADD1_(major_facilitator_superfamily)
Glyma.10G204200		1.41646	2.17472	1.49479	1.876	2.197	1.5578	Up	Up	Up	Up	Up	Up		Glyma.10G204200	384	UniRef100_I1LCS9 Uncharacterized protein n=1 Tax=Glycine max RepID=I1LCS9_SOYBN	0	100	UniRef100_G7JYB4 Two-component response regulator ARR14 n=1 Tax=Medicago truncatula RepID=G7JYB4_MEDTR	4e-124	106.05	AT1G25550.1|Symbols:|myb-like transcription factor family protein|chr1:8976644-8977942 FORWARD LENGTH=344	2e-89	93.9	GO:0006355 GO:0010167 GO:0015706	nitrate transport; regulation of transcription, DNA-dependent; response to nitrate	GO:0003677 GO:0003700	DNA binding; sequence-specific DNA binding transcription factor activity	GO:0005634	nucleus	PF00249	Myb-like DNA-binding domain	NA	NA	NA	NA
Glyma.10G212500		Not DE	Not DE	1.88232	Not DE	1.98237	2.21431	Not DE	Not DE	Up	Not DE	Up	Up		Glyma.10G212500	461	UniRef100_I1LD24 Uncharacterized protein n=1 Tax=Glycine max RepID=I1LD24_SOYBN	0	100	UniRef100_G7I9K3 Serine carboxypeptidase-like protein n=1 Tax=Medicago truncatula RepID=G7I9K3_MEDTR	0	100	AT3G07990.1|Symbols:SCPL27|serine carboxypeptidase-like 27|chr3:2552544-2554644 FORWARD LENGTH=459	0	95.21	GO:0006508 GO:0007020	microtubule nucleation; proteolysis	GO:0004185	serine-type carboxypeptidase activity	GO:0005576	extracellular region	PF00450	Serine carboxypeptidase	PTHR11802	SERINE PROTEASE FAMILY S10 SERINE CARBOXYPEPTIDASE	KOG1282	Serine_carboxypeptidases_(lysosomal_cathepsin_A)
Glyma.10G218800		Not DE	Not DE	1.04684	1.17218	1.16111	1.25804	Not DE	Not DE	Up	Up	Up	Up		Glyma.10G218800	625	UniRef100_I1LD98 Uncharacterized protein n=1 Tax=Glycine max RepID=I1LD98_SOYBN	0	100	UniRef100_C6ZGA8 Somatic embryogenesis receptor kinase n=2 Tax=Glycine max RepID=C6ZGA8_SOYBN	0	100	AT1G71830.1|Symbols:SERK1, ATSERK1|somatic embryogenesis receptor-like kinase 1|chr1:27018575-27021842 FORWARD LENGTH=625	0	97.12	GO:0000226 GO:0000911 GO:0006468 GO:0007030 GO:0007062 GO:0009556 GO:0009742 GO:0009793 GO:0009880 GO:0010072 GO:0010152 GO:0010227 GO:0010228 GO:0010431 GO:0016310 GO:0042742 GO:0045595 GO:0046777 GO:0051301	Golgi organization; brassinosteroid mediated signaling pathway; cell division; cytokinesis by cell plate formation; defense response to bacterium; embryo development ending in seed dormancy; embryonic pattern specification; floral organ abscission; microsporogenesis; microtubule cytoskeleton organization; phosphorylation; pollen maturation; primary shoot apical meristem specification; protein aut…	GO:0004675 GO:0005515 GO:0016301 GO:0033612 GO:0042802	identical protein binding; kinase activity; protein binding; receptor serine/threonine kinase binding; transmembrane receptor protein serine/threonine kinase activity	GO:0005886 GO:0043234	plasma membrane; protein complex	PF08263 PF00069 PF00560	Leucine rich repeat N-terminal domain; Protein kinase domain; Leucine Rich Repeat	PTHR24420	LEUCINE-RICH REPEAT RECEPTOR-LIKE PROTEIN KINASE	KOG1187	Serine/threonine_protein_kinase
Glyma.10G222500		Not DE	Not DE	1.44849	1.52981	1.40712	1.41594	Not DE	Not DE	Up	Up	Up	Up		Glyma.10G222500	353	UniRef100_UPI00018C704B PREDICTED: peroxidase 12 n=1 Tax=Glycine max RepID=UPI00018C704B	0	100	UniRef100_H2D7G8 Glutathione peroxidase n=1 Tax=Copaifera officinalis RepID=H2D7G8_9FABA	2e-129	94.12	AT1G71695.1|Symbols:|Peroxidase superfamily protein|chr1:26964359-26966557 FORWARD LENGTH=358	7e-121	94.97	GO:0006979 GO:0010075 GO:0048653 GO:0055114	anther development; oxidation-reduction process; regulation of meristem growth; response to oxidative stress	GO:0004601 GO:0020037	heme binding; peroxidase activity	GO:0005576 GO:0005618 GO:0005773 GO:0009505 GO:0009506 GO:0016020	cell wall; extracellular region; membrane; plant-type cell wall; plasmodesma; vacuole	PF00141	Peroxidase	NA	NA	NA	NA
Glyma.10G223500		Not DE	Not DE	1.89076	Not DE	1.28016	1.30986	Not DE	Not DE	Up	Not DE	Up	Up		Glyma.10G223500	1098	UniRef100_I1LDF0 Uncharacterized protein n=1 Tax=Glycine max RepID=I1LDF0_SOYBN	0	100.18	UniRef100_G7IBY3 Cellulose synthase n=1 Tax=Medicago truncatula RepID=G7IBY3_MEDTR	0	96.65	AT5G64740.1|Symbols:CESA6, IXR2, E112, PRC1|cellulose synthase 6|chr5:25881555-25886333 FORWARD LENGTH=1084	0	101.11	GO:0000271 GO:0009664 GO:0009825 GO:0009832 GO:0009833 GO:0009932 GO:0010583 GO:0010817 GO:0016049 GO:0030243 GO:0030244 GO:0042546 GO:0043481 GO:0043622 GO:0048767 GO:0071555	anthocyanin accumulation in tissues in response to UV light; cell growth; cell tip growth; cell wall biogenesis; cell wall organization; cellulose biosynthetic process; cellulose metabolic process; cortical microtubule organization; multidimensional cell growth; plant-type cell wall biogenesis; plant-type cell wall organization; polysaccharide biosynthetic process; primary cell wall biogenesis; r…	GO:0008270 GO:0016757 GO:0016759 GO:0016760	cellulose synthase (UDP-forming) activity; cellulose synthase activity; transferase activity, transferring glycosyl groups; zinc ion binding	GO:0005794 GO:0005886 GO:0010005 GO:0010330 GO:0016020	Golgi apparatus; cellulose synthase complex; cortical microtubule, transverse to long axis; membrane; plasma membrane	PF03552	Cellulose synthase	PTHR13301	X-BOX TRANSCRIPTION FACTOR-RELATED	NA	NA
Glyma.10G231600		Not DE	Not DE	-1.26791	1.70137	1.92673	1.73291	Not DE	Not DE	Down	Up	Up	Up		Glyma.10G231600	703	UniRef100_I1LDM6 Uncharacterized protein n=1 Tax=Glycine max RepID=I1LDM6_SOYBN	0	100	UniRef100_G7IEN0 NADPH oxidase n=1 Tax=Medicago truncatula RepID=G7IEN0_MEDTR	0	100.29	AT5G23980.1|Symbols:ATFRO4, FRO4|ferric reduction oxidase 4|chr5:8098167-8101282 REVERSE LENGTH=699	0	100.43	GO:0006499 GO:0055114	N-terminal protein myristoylation; oxidation-reduction process	GO:0000293 GO:0005506 GO:0009055 GO:0016491 GO:0050660	electron carrier activity; ferric-chelate reductase activity; flavin adenine dinucleotide binding; iron ion binding; oxidoreductase activity	GO:0005576 GO:0016020 GO:0016021	extracellular region; integral to membrane; membrane	PF01794 PF08030 PF08022	Ferric reductase like transmembrane component; Ferric reductase NAD binding domain; FAD-binding domain	PTHR11972	NADPH OXIDASE	KOG0039	Ferric_reductase,_NADH/NADPH_oxidase_and_related_proteins
Glyma.10G238100		Not DE	Not DE	1.95991	1.6763	1.19367	2.0823	Not DE	Not DE	Up	Up	Up	Up		Glyma.10G238100	766	UniRef100_K7LL44 Uncharacterized protein n=2 Tax=Glycine max RepID=K7LL44_SOYBN	0	100	UniRef100_G7IAP3 Homeodomain protein (HB2) n=1 Tax=Medicago truncatula RepID=G7IAP3_MEDTR	0	89.19	AT4G00730.1|Symbols:ANL2, AHDP|Homeobox-leucine zipper family protein / lipid-binding START domain-containing protein|chr4:299741-304103 REVERSE LENGTH=802	0	92.02	GO:0006473 GO:0042335 GO:0043481 GO:0048364 GO:0048765	anthocyanin accumulation in tissues in response to UV light; cuticle development; protein acetylation; root development; root hair cell differentiation	GO:0003700 GO:0043565	sequence-specific DNA binding; sequence-specific DNA binding transcription factor activity	GO:0005634	nucleus	PF01852 PF00046	START domain; Homeobox domain	PTHR24325	FAMILY NOT NAMED	KOG0484	Transcription_factor_PHOX2/ARIX,_contains_HOX_domain
Glyma.10G244600		Not DE	Not DE	1.63666	1.88862	2.10373	2.16642	Not DE	Not DE	Up	Up	Up	Up		Glyma.10G244600	477	UniRef100_I1LE17 Uncharacterized protein n=1 Tax=Glycine max RepID=I1LE17_SOYBN	0	100	UniRef100_Q9LUI0 Genomic DNA, chromosome 3, P1 clone: MWI23 n=1 Tax=Arabidopsis thaliana RepID=Q9LUI0_ARATH	0	100.85	AT3G22810.1|Symbols:|Plant protein of unknown function (DUF828) with plant pleckstrin homology-like region|chr3:8068595-8071559 FORWARD LENGTH=472	0	100.85	GO:0007165	signal transduction	GO:0005543 GO:0035091	phosphatidylinositol binding; phospholipid binding	GO:0005634	nucleus	PF05703 PF08458	Auxin canalisation; Plant pleckstrin homology-like region	PTHR24730	No Available Panther Description	NA	NA
Glyma.10G245400		Not DE	Not DE	1.5289	Not DE	1.04206	1.58896	Not DE	Not DE	Up	Not DE	Up	Up		Glyma.10G245400	1805	UniRef100_K7LL78 Uncharacterized protein n=1 Tax=Glycine max RepID=K7LL78_SOYBN	0	100	UniRef100_B9HUS3 M protein repeat-containing n=2 Tax=Populus trichocarpa RepID=B9HUS3_POPTR	0	96.78	AT3G22790.1|Symbols:|Kinase interacting (KIP1-like) family protein|chr3:8052446-8057888 REVERSE LENGTH=1728	0	104.34	GO:0000226 GO:0000911 GO:0008150 GO:0009855 GO:0009965 GO:0010014 GO:0010073 GO:0010089 GO:0042127 GO:0044036	biological process; cell wall macromolecule metabolic process; cytokinesis by cell plate formation; determination of bilateral symmetry; leaf morphogenesis; meristem initiation; meristem maintenance; microtubule cytoskeleton organization; regulation of cell proliferation; xylem development	GO:0051015	actin filament binding	GO:0005884 GO:0005886 GO:0009506	actin filament; plasma membrane; plasmodesma	PF07765	KIP1-like protein	PTHR13140	MYOSIN	KOG0962	DNA_repair_protein_RAD50,_ABC-type_ATPase/SMC_superfamily
Glyma.10G248800		Not DE	Not DE	1.54456	2.36812	2.01241	2.07106	Not DE	Not DE	Up	Up	Up	Up		Glyma.10G248800	335	UniRef100_I1LE54 Uncharacterized protein n=1 Tax=Glycine max RepID=I1LE54_SOYBN	0	100	UniRef100_G7K2D1 Spermidine synthase n=1 Tax=Medicago truncatula RepID=G7K2D1_MEDTR	0	101.83	AT5G19530.1|Symbols:ACL5|S-adenosyl-L-methionine-dependent methyltransferases superfamily protein|chr5:6589176-6591091 REVERSE LENGTH=339	3e-161	97.05	GO:0000271 GO:0007389 GO:0008361 GO:0009825 GO:0009826 GO:0009926 GO:0009932 GO:0010014 GO:0010015 GO:0010087 GO:0010089 GO:0010218 GO:0010817 GO:0040007 GO:0043481 GO:0048759 GO:0048765 GO:0048767 GO:0071555	anthocyanin accumulation in tissues in response to UV light; auxin polar transport; cell tip growth; cell wall organization; growth; meristem initiation; multidimensional cell growth; pattern specification process; phloem or xylem histogenesis; polysaccharide biosynthetic process; regulation of cell size; regulation of hormone levels; response to far red light; root hair cell differentiation; roo…	GO:0003824 GO:0010487 GO:0016768	catalytic activity; spermine synthase activity; thermospermine synthase activity	GO:0005634 GO:0005737	cytoplasm; nucleus	PF01564	Spermine/spermidine synthase	PTHR11558	SPERMIDINE/SPERMINE SYNTHASE	KOG1562	Spermidine_synthase
Glyma.10G251700		Not DE	Not DE	1.66114	Not DE	1.07101	1.59429	Not DE	Not DE	Up	Not DE	Up	Up		Glyma.10G251700	303	UniRef100_C6TH50 Uncharacterized protein n=1 Tax=Glycine max RepID=C6TH50_SOYBN	0	100	UniRef100_C0IRH6 Xyloglucan endotransglucosylase/hydrolase 3 n=1 Tax=Malus domestica RepID=C0IRH6_MALDO	0	100.67	AT1G11545.1|Symbols:XTH8|xyloglucan endotransglucosylase/hydrolase 8|chr1:3878689-3880286 REVERSE LENGTH=305	2e-179	97.38	GO:0005975 GO:0006073	carbohydrate metabolic process; cellular glucan metabolic process	GO:0004553 GO:0016762 GO:0016798	hydrolase activity, acting on glycosyl bonds; hydrolase activity, hydrolyzing O-glycosyl compounds; xyloglucan:xyloglucosyl transferase activity	GO:0005576 GO:0005618 GO:0048046	apoplast; cell wall; extracellular region	PF06955 PF00722	Xyloglucan endo-transglycosylase (XET) C-terminus; Glycosyl hydrolases family 16	NA	NA	NA	NA
Glyma.10G258800		Not DE	Not DE	1.82342	-2.0873	-1.85977	-2.19404	Not DE	Not DE	Up	Down	Down	Down		Glyma.10G258800	213	UniRef100_C6SZB6 Uncharacterized protein n=2 Tax=Glycine max RepID=C6SZB6_SOYBN	7e-150	100	UniRef100_C6ZS01 Leucine-rich repeat family protein n=1 Tax=Glycine max RepID=C6ZS01_SOYBN	5e-136	93.4	AT3G43740.1|Symbols:|Leucine-rich repeat (LRR) family protein|chr3:15644127-15645446 FORWARD LENGTH=218	1e-96	92.2	GO:0007165	signal transduction	NA	NA	GO:0005886	plasma membrane	PF00560 PF08263	Leucine Rich Repeat; Leucine rich repeat N-terminal domain	PTHR24420	LEUCINE-RICH REPEAT RECEPTOR-LIKE PROTEIN KINASE	NA	NA
Glyma.11G004700		Not DE	Not DE	1.71731	1.80319	1.60232	2.06538	Not DE	Not DE	Up	Up	Up	Up		Glyma.11G004700	184	UniRef100_C6SX91 Uncharacterized protein n=1 Tax=Glycine max RepID=C6SX91_SOYBN	4e-131	100	UniRef100_G7K2C2 Early nodulin-like protein n=1 Tax=Medicago truncatula RepID=G7K2C2_MEDTR	8e-86	94.51	AT5G26330.1|Symbols:|Cupredoxin superfamily protein|chr5:9241614-9242635 REVERSE LENGTH=187	1e-55	93.58	GO:0010413 GO:0042546 GO:0044036 GO:0045492	cell wall biogenesis; cell wall macromolecule metabolic process; glucuronoxylan metabolic process; xylan biosynthetic process	GO:0005507 GO:0009055	copper ion binding; electron carrier activity	GO:0005886 GO:0031225	anchored to membrane; plasma membrane	PF02298	Plastocyanin-like domain	NA	NA	NA	NA
Glyma.11G006800		Not DE	Not DE	1.69989	Not DE	1.41827	1.29862	Not DE	Not DE	Up	Not DE	Up	Up		Glyma.11G006800	1741	UniRef100_I1LFU8 Uncharacterized protein n=1 Tax=Glycine max RepID=I1LFU8_SOYBN	0	100	UniRef100_B9HUS3 M protein repeat-containing n=2 Tax=Populus trichocarpa RepID=B9HUS3_POPTR	0	86.31	AT3G22790.1|Symbols:|Kinase interacting (KIP1-like) family protein|chr3:8052446-8057888 REVERSE LENGTH=1728	0	100.69	GO:0000226 GO:0000911 GO:0008150 GO:0009855 GO:0009965 GO:0010014 GO:0010073 GO:0010089 GO:0042127 GO:0044036	biological process; cell wall macromolecule metabolic process; cytokinesis by cell plate formation; determination of bilateral symmetry; leaf morphogenesis; meristem initiation; meristem maintenance; microtubule cytoskeleton organization; regulation of cell proliferation; xylem development	GO:0051015	actin filament binding	GO:0005884 GO:0005886 GO:0009506	actin filament; plasma membrane; plasmodesma	PF07765	KIP1-like protein	PTHR13140	MYOSIN	KOG0962	DNA_repair_protein_RAD50,_ABC-type_ATPase/SMC_superfamily
Glyma.11G010500	x	Not DE	Not DE	1.36131	Not DE	Not DE	-1.15537	Not DE	Not DE	Up	Not DE	Not DE	Down		Glyma.11G010500	540	UniRef100_I1LFZ4 Uncharacterized protein n=1 Tax=Glycine max RepID=I1LFZ4_SOYBN	0	100	UniRef100_Q8S5C2 4-coumarate:CoA ligase isoenzyme 3 n=1 Tax=Glycine max RepID=Q8S5C2_SOYBN	0	94.56	AT1G65060.1|Symbols:4CL3|4-coumarate:CoA ligase 3|chr1:24167385-24171457 REVERSE LENGTH=561	0	89.84	GO:0008152 GO:0009411 GO:0009698 GO:0009718 GO:0009744 GO:0009813 GO:0010224 GO:0010584	anthocyanin-containing compound biosynthetic process; flavonoid biosynthetic process; metabolic process; phenylpropanoid metabolic process; pollen exine formation; response to UV; response to UV-B; response to sucrose stimulus	GO:0003824 GO:0016207	4-coumarate-CoA ligase activity; catalytic activity	GO:0005575	cellular component	PF00501	AMP-binding enzyme	PTHR24096	FAMILY NOT NAMED	KOG1176	Acyl-CoA_synthetase
Glyma.11G019000		Not DE	Not DE	1.11275	1.64532	1.9888	1.78504	Not DE	Not DE	Up	Up	Up	Up		Glyma.11G019000	290	UniRef100_I1LGA6 Uncharacterized protein n=1 Tax=Glycine max RepID=I1LGA6_SOYBN	0	100	UniRef100_G7KAN6 Ethylene-responsive transcription factor RAP2-6 n=1 Tax=Medicago truncatula RepID=G7KAN6_MEDTR	4e-71	90.29	AT4G23750.2|Symbols:CRF2, TMO3|cytokinin response factor 2|chr4:12376751-12377782 FORWARD LENGTH=343	8e-51	84.26	GO:0006355 GO:0006606 GO:0042991 GO:0048364 GO:0048825	cotyledon development; protein import into nucleus; regulation of transcription, DNA-dependent; root development; transcription factor import into nucleus	GO:0003677 GO:0003700 GO:0005515 GO:0042802	DNA binding; identical protein binding; protein binding; sequence-specific DNA binding transcription factor activity	GO:0005634	nucleus	PF00847	AP2 domain	NA	NA	NA	NA
Glyma.11G023400		Not DE	Not DE	2.24702	1.0718	1.1194	1.03488	Not DE	Not DE	Up	Up	Up	Up		Glyma.11G023400	724	UniRef100_K7LMP0 Uncharacterized protein n=1 Tax=Glycine max RepID=K7LMP0_SOYBN	0	100	NA	NA	NA	AT4G11450.1|Symbols:|Protein of unknown function (DUF3527)|chr4:6959065-6961223 REVERSE LENGTH=694	1e-116	97.55	GO:0008150 GO:0010089 GO:0044036	biological process; cell wall macromolecule metabolic process; xylem development	NA	NA	GO:0005634	nucleus	PF12043	Domain of unknown function (DUF3527)	NA	NA	NA	NA
Glyma.11G024100		Not DE	Not DE	2.01226	-4.05906	-2.99544	-2.11751	Not DE	Not DE	Up	Down	Down	Down		Glyma.11G024100	168	UniRef100_I1LGG2 Glutathione peroxidase n=1 Tax=Glycine max RepID=I1LGG2_SOYBN	4e-118	100	UniRef100_I1LGG2 Glutathione peroxidase n=1 Tax=Glycine max RepID=I1LGG2_SOYBN	4e-118	100	AT4G11600.1|Symbols:ATGPX6, PHGPX, LSC803, GPX6|glutathione peroxidase 6|chr4:7010021-7011330 REVERSE LENGTH=232	8e-104	71.12	GO:0006333 GO:0006979 GO:0007623 GO:0009407 GO:0009651 GO:0046686 GO:0055114	chromatin assembly or disassembly; circadian rhythm; oxidation-reduction process; response to cadmium ion; response to oxidative stress; response to salt stress; toxin catabolic process	GO:0004602	glutathione peroxidase activity	GO:0005739 GO:0005829 GO:0005886 GO:0009507 GO:0048046	apoplast; chloroplast; cytosol; mitochondrion; plasma membrane	PF00255	Glutathione peroxidase	PTHR11592	GLUTATHIONE PEROXIDASE	KOG1651	Glutathione_peroxidase
Glyma.11G026900		Not DE	Not DE	1.12412	Not DE	1.51594	1.25842	Not DE	Not DE	Up	Not DE	Up	Up		Glyma.11G026900	623	UniRef100_K7LMQ9 Uncharacterized protein n=1 Tax=Glycine max RepID=K7LMQ9_SOYBN	0	100	UniRef100_G7IC19 Molybdenum cofactor sulfurase n=1 Tax=Medicago truncatula RepID=G7IC19_MEDTR	0	95.18	AT5G51920.1|Symbols:|Pyridoxal phosphate (PLP)-dependent transferases superfamily protein|chr5:21097202-21098914 REVERSE LENGTH=570	2e-155	107.19	GO:0008152	metabolic process	GO:0003824 GO:0030170	catalytic activity; pyridoxal phosphate binding	NA	NA	NA	NA	PTHR14237	MOLYBDOPTERIN COFACTOR SULFURASE (MOSC)	NA	NA
Glyma.11G027000		Not DE	Not DE	1.55671	1.56943	2.03809	2.24226	Not DE	Not DE	Up	Up	Up	Up		Glyma.11G027000	476	UniRef100_I1LGI7 Uncharacterized protein n=1 Tax=Glycine max RepID=I1LGI7_SOYBN	0	100	UniRef100_G7KER8 Hydroxymethylglutaryl-CoA synthase n=1 Tax=Medicago truncatula RepID=G7KER8_MEDTR	0	98.73	AT4G11820.2|Symbols:MVA1, FKP1|hydroxymethylglutaryl-CoA synthase / HMG-CoA synthase / 3-hydroxy-3-methylglutaryl coenzyme A synthase|chr4:7109124-7111901 REVERSE LENGTH=461	0	101.08	GO:0006084 GO:0008152 GO:0008299 GO:0019287	acetyl-CoA metabolic process; isopentenyl diphosphate biosynthetic process, mevalonate pathway; isoprenoid biosynthetic process; metabolic process	GO:0003824 GO:0004421	catalytic activity; hydroxymethylglutaryl-CoA synthase activity	GO:0005739 GO:0005829 GO:0009506	cytosol; mitochondrion; plasmodesma	PF01154 PF08540	Hydroxymethylglutaryl-coenzyme A synthase N terminal; Hydroxymethylglutaryl-coenzyme A synthase C terminal	PTHR11877	HYDROXYMETHYLGLUTARYL-COA SYNTHASE	KOG1393	Hydroxymethylglutaryl-CoA_synthase
Glyma.11G028200		Not DE	Not DE	-1.54314	2.464	1.37261	1.23909	Not DE	Not DE	Down	Up	Up	Up		Glyma.11G028200	502	UniRef100_I1LGJ8 Uncharacterized protein n=1 Tax=Glycine max RepID=I1LGJ8_SOYBN	0	100	UniRef100_G7KEV4 1-aminocyclopropane-1-carboxylate synthase n=1 Tax=Medicago truncatula RepID=G7KEV4_MEDTR	0	100.4	AT1G62960.1|Symbols:ACS10|ACC synthase 10|chr1:23318271-23320229 REVERSE LENGTH=557	0	88.87	GO:0006520 GO:0009058 GO:0009693 GO:0042218	1-aminocyclopropane-1-carboxylate biosynthetic process; biosynthetic process; cellular amino acid metabolic process; ethylene biosynthetic process	GO:0003824 GO:0004069 GO:0008793 GO:0016740 GO:0016847 GO:0030170	1-aminocyclopropane-1-carboxylate synthase activity; L-aspartate:2-oxoglutarate aminotransferase activity; aromatic-amino-acid:2-oxoglutarate aminotransferase activity; catalytic activity; pyridoxal phosphate binding; transferase activity	NA	NA	PF00155	Aminotransferase class I and II	PTHR11751	SUBGROUP I AMINOTRANSFERASE RELATED	KOG0256	1-aminocyclopropane-1-carboxylate_synthase,_and_related_proteins
Glyma.11G030000		Not DE	Not DE	2.41534	2.31991	2.80696	3.28771	Not DE	Not DE	Up	Up	Up	Up		Glyma.11G030000	690	UniRef100_I1LGL6 Uncharacterized protein n=1 Tax=Glycine max RepID=I1LGL6_SOYBN	0	100	UniRef100_G7KG73 Receptor-like protein kinase n=1 Tax=Medicago truncatula RepID=G7KG73_MEDTR	0	100.15	AT4G22730.1|Symbols:|Leucine-rich repeat protein kinase family protein|chr4:11941384-11943696 FORWARD LENGTH=688	0	98.84	GO:0006468 GO:0007169	protein phosphorylation; transmembrane receptor protein tyrosine kinase signaling pathway	GO:0004672 GO:0004674 GO:0005524 GO:0016772	ATP binding; protein kinase activity; protein serine/threonine kinase activity; transferase activity, transferring phosphorus-containing groups	GO:0005886	plasma membrane	PF07714 PF00560 PF08263	Protein tyrosine kinase; Leucine Rich Repeat; Leucine rich repeat N-terminal domain	PTHR24420	LEUCINE-RICH REPEAT RECEPTOR-LIKE PROTEIN KINASE	KOG1187	Serine/threonine_protein_kinase
[truncated: 425 more rows]
