# Supplementary material for: Gene Expression Responses to Sequential Nutrient Deficiency Stresses in Soybean
Source: Int J Mol Sci. 2021 Jan 27;22(3):1252. doi: 10.3390/ijms22031252 (PMC7866191; doi:10.3390/ijms22031252)
Supplement: Supplementary file 1 [file ijms-22-01252-s001.zip › O'Rourke_V2_Supplementary File 1/TableS5.xlsx]

## Sheet: Table S5 896 L&R Conserved GO
Supplementary File 1 Table S5: Statistically Significant GO terms from 896 -Fe-Pi DEGs differentially expressed in roots and leaves
GO ID	Genome GO count	Expressed GO	Expected expression	Status	Corrected Pvalue	GO Description
GO:0006949	63	17	1.52762	Overrepresented	5.57497e-11	syncytium formation
GO:0040007	201	25	4.87384	Overrepresented	1.36522e-08	growth
GO:0008361	144	21	3.49171	Overrepresented	2.62604e-08	regulation of cell size
GO:0009834	135	20	3.27348	Overrepresented	5.68098e-08	secondary cell wall biogenesis
GO:0043481	310	30	7.51687	Overrepresented	8.35877e-08	anthocyanin accumulation in tissues in response to UV light
GO:0000271	274	28	6.64395	Overrepresented	9.73003e-08	polysaccharide biosynthetic process
GO:0010817	212	24	5.14057	Overrepresented	2.43791e-07	regulation of hormone levels
GO:0009932	248	25	6.0135	Overrepresented	1.21789e-06	cell tip growth
GO:0009926	251	25	6.08624	Overrepresented	1.56069e-06	auxin polar transport
GO:0010015	138	18	3.34622	Overrepresented	3.96473e-06	root morphogenesis
GO:0048767	504	36	12.221	Overrepresented	5.39463e-06	root hair elongation
GO:0009809	147	18	3.56445	Overrepresented	1.08827e-05	lignin biosynthetic process
GO:0009825	265	24	6.42571	Overrepresented	2.05425e-05	multidimensional cell growth
GO:0010413	495	34	12.0027	Overrepresented	3.55092e-05	glucuronoxylan metabolic process
GO:0045492	497	34	12.0512	Overrepresented	3.90946e-05	xylan biosynthetic process
GO:0007389	179	19	4.34039	Overrepresented	4.55109e-05	pattern specification process
GO:0016126	363	28	8.80202	Overrepresented	4.84089e-05	sterol biosynthetic process
GO:0044036	222	21	5.38305	Overrepresented	6.99845e-05	cell wall macromolecule metabolic process
GO:0009624	221	20	5.3588	Overrepresented	0.000284385	response to nematode
GO:0010089	225	19	5.45579	Overrepresented	0.00154522	xylem development
GO:0001736	18	6	0.436464	Overrepresented	0.00177106	establishment of planar polarity
GO:0048826	12	5	0.290976	Overrepresented	0.00355294	cotyledon morphogenesis
GO:0010623	7	4	0.169736	Overrepresented	0.00720479	developmental programmed cell death
GO:0071555	448	27	10.8631	Overrepresented	0.00880459	cell wall organization
GO:0006833	451	27	10.9358	Overrepresented	0.00990646	water transport
GO:0048829	50	8	1.2124	Overrepresented	0.015068	root cap development
GO:0042546	185	15	4.48588	Overrepresented	0.0278888	cell wall biogenesis
