# Supplementary material for: Gene Expression Responses to Sequential Nutrient Deficiency Stresses in Soybean
Source: Int J Mol Sci. 2021 Jan 27;22(3):1252. doi: 10.3390/ijms22031252 (PMC7866191; doi:10.3390/ijms22031252)
Supplement: Supplementary file 1 [file ijms-22-01252-s001.zip › O'Rourke_V2_Supplementary File 1/TableS9.xlsx]

## Sheet: Table S9 OverRep TFBS 852
Supplementary File1 Table S9: : Over-represented transcription factor binding sites identified using CLOVER in 852 (First Stress Signature) genes in roots
MotifID	Motif Name	RawScore	P-value	TFF	# of 605 DEGs with Motif in Promoter
MA0549.1	BZR2	73	0	BZR	167
MA0557.1	FHY3	38.6	0	FRS	153
MA0562.1	PIF5	68	0	bHLH	154
MA0934.1	AHL25	154	0	AT Hook	89
MA0941.1	ABF2	126	0	bZIP	315
MA0956.1	BEE2	179	0	bHLH	288
MA0961.1	BHLH112	48.6	0	bHLH	122
MA0964.1	BIM1	212	0	bHLH	426
MA0966.1	BIM3	111	0	bHLH	252
MA0968.1	bZIP68	266	0	bZIP	417
MA0970.1	CMTA3	32	0	CAMTA	277
MA1011.1	PHYPADRAFT_72483	198	0	bHLH	285
MA1061.1	SPT	114	0	bHLH	306
MA0932.1	AHL12	163	0.001	AT Hook	28
MA0962.1	BHLH34	82.3	0.001	bHLH	240
MA0965.1	BIM2	116	0.001	bHLH	243
MA0988.1	PHYPADRAFT_143875	112	0.001	bHLH	239
MA0933.1	AHL20	108	0.002	AT Hook	165
MA0938.1	NAC058	50.4	0.002	NAC	316
MA1038.1	MYB3	13.3	0.002	MYB	164
MA1044.1	NAC92	85.5	0.003	NAC	382
MA0568.1	MYC3	105	0.004	bHLH	245
MA0951.1	ATHB-16	2.5	0.004	Homeobox	412
MA0969.1	CMTA2	20	0.004	CAMTA	264
