# Supplementary material for: Gene Expression Responses to Sequential Nutrient Deficiency Stresses in Soybean
Source: Int J Mol Sci. 2021 Jan 27;22(3):1252. doi: 10.3390/ijms22031252 (PMC7866191; doi:10.3390/ijms22031252)
Supplement: Supplementary file 1 [file ijms-22-01252-s001.zip › O'Rourke_V2_Supplementary File 1/TableS8.xlsx]

## Sheet: Table S8 OverRep TFBS 605
Supplementary File 1 Table S8: Over-represented transcription factor binding sites identified using CLOVER in 605 -Fe-Pi specific DEGs in Leaves
MotifID	Motif Name	RawScore	Pvalue	TFF	# of 605 DEGs with Motif in Promoter
MA0123.1	abi4	32.3	0.001	ERF/AP2	215
MA0562.1	PIF5	46.4	0.003	bHLH	159
MA0568.1	MYC3	87.9	0.001	MYC	253
MA0952.1	ATHB-51	2.5	0.003	HD-ZIP	204
MA0956.1	BEE2	141	0.001	bHLH	310
MA0964.1	BIM1	162	0.001	bHLH	561
MA0965.1	BIM2	79.2	0.003	bHLH	235
MA0966.1	BIM3	73.4	0.004	bHLH	236
MA0980.2	RAP2-10	3.57	0.003	ERF/AP2	78
MA0988.1	PHYPADRAFT_143875	80.5	0.002	bHLH	223
MA0990.1	EDT1	5.09	0	HD-ZIP	228
MA0995.2	ERF039	11.6	0.003	ERF/AP2	126
MA1011.1	PHYPADRAFT_72483	140	0.001	bHLH	293
MA1019.1	Glyma19g26560.1	79.8	0	bHLH	302
MA1036.1	MYB111	9.23	0.004	MYB	246
MA1038.1	MYB3	10.7	0.004	MYB	160
MA1039.1	MYB4	38.1	0.001	MYB	355
MA1040.1	MYB46	10.2	0	MYB	240
MA1061.1	SPT	90.5	0.002	bHLH	447
MA1063.1	TCP19	104	0	TCP	373
MA1175.1	MYB81	-2.39	0.002	MYB	227
MA1197.1	CAMTA1	16.4	0.001	CAMTA	99
MA1202.1	AGL55	42.8	0	MADS	280
MA1209.1	ATHB20	7.87	0	HD-ZIP	271
MA1212.1	ATHB13	8.36	0	HD-ZIP	374
MA1214.1	ATHB40	3.59	0.004	HD-ZIP	158
MA1215.1	ATHB53	5.84	0	HD-ZIP	227
MA1299.1	WRKY17	8.48	0.003	WRKY	129
MA1329.2	ZHD1	21.5	0	Zinc Finger Homeodomain	363
MA1428.1	TCP8	127	0	TCP	457
